# Supplementary material for: Molecular Mechanisms of Phosphate Use Efficiency in Arabidopsis via Penicillium olsonii TLL1
Source: Int J Mol Sci. 2024 Nov 29;25(23):12865. doi: 10.3390/ijms252312865 (PMC11640997; doi:10.3390/ijms252312865)
Supplement: Supplementary file 1 [file ijms-25-12865-s001.zip]

Archive with 14 entries (13 files):
- Supplementary Figures and Tables/
- Supplementary Figures and Tables/RNA seq MS_Supplementary Figures.pdf
- Supplementary Figures and Tables/Supplementary Table S10_Top 50 DEPs_Roots and Shoots.xlsx
- Supplementary Figures and Tables/Supplementary Table S11_DEPs in roots and shoots for heatmaps.xlsx
- Supplementary Figures and Tables/Supplementary Table S12_Primers used for qPCR validation of DEGs.xlsx
- Supplementary Figures and Tables/Supplementary Table S1_Summary of transcriptome data of Arabidopsis.xlsx
- Supplementary Figures and Tables/Supplementary Table S2_DEGs in root and shoot_up- and downregulated.xlsx
- Supplementary Figures and Tables/Supplementary Table S3_Top50 DEGs in roots and shoots.xlsx
- Supplementary Figures and Tables/Supplementary Table S4_ Differentially co-expressed genes.xlsx
- Supplementary Figures and Tables/Supplementary Table S5_DEGs_GO and KEGG enrichment.xlsx
- Supplementary Figures and Tables/Supplementary Table S6_DEGs in root and shoot for heatmaps.xlsx
- Supplementary Figures and Tables/Supplementary Table S7_RNA-seq results of DEGs for qPCR validation.xlsx
- Supplementary Figures and Tables/Supplementary Table S8_DEPs in root and shoot_up-and downregulated.xlsx
- Supplementary Figures and Tables/Supplementary Table S9_DEPs_GO and KEGG enrichment analysis.xlsx
