# Supplementary material for: Molecular Mechanisms of Phosphate Use Efficiency in Arabidopsis via Penicillium olsonii TLL1
Source: Int J Mol Sci. 2024 Nov 29;25(23):12865. doi: 10.3390/ijms252312865 (PMC11640997; doi:10.3390/ijms252312865)
Supplement: Supplementary file 1 [file ijms-25-12865-s001.zip › Supplementary Figures and Tables/Supplementary Table S10_Top 50 DEPs_Roots and Shoots.xlsx]

## Sheet: A) ROOT_LowP+POT1 vs LowP_UP
Protein	Description	Gene	LowP_F_R.vs.LowP_R FC	LowP_F_R.vs.LowP_R Pvalue	LowP_F_R.vs.LowP_R log2FC	LowP_F_R.vs.LowP_R UP.DOWN
A0A178VB60	RING-type E3 ubiquitin transferase	AXX17_At3g55670	Inf	0	Inf	up
A0A178W2G9	RING-type E3 ubiquitin transferase	AXX17_At1g63050	Inf	0	Inf	up
A0A5S9WVD3	Trehalose 6-phosphate phosphatase	AN1_LOCUS6854	Inf	0	Inf	up
Q9FWT2	Probable ubiquitin-conjugating enzyme E2 16	UBC16	Inf	0	Inf	up
A0A178UAT6	(thale cress) hypothetical protein	AXX17_At5g62130	Inf	0	Inf	up
A0A178UAV4	Flotillin-like	AXX17_At5g25120	Inf	0	Inf	up
A0A178UCI8	Histone H2A_H2B_H3 domain-containing protein	AXX17_At5g12340	Inf	0	Inf	up
A0A178UDQ7	Protein kinase domain-containing protein	AXX17_At5g34580	Inf	0	Inf	up
A0A178UHM6	Protein RRC1	AXX17_At5g10460	Inf	0	Inf	up
A0A178UJE0	(thale cress) hypothetical protein	AXX17_At5g17000	Inf	0	Inf	up
A0A178UKR9	(thale cress) hypothetical protein	AXX17_At5g49040	Inf	0	Inf	up
A0A178UPB5	non-specific serine_threonine protein kinase	AXX17_At5g06360	Inf	0	Inf	up
A0A178UQA4	(thale cress) hypothetical protein	AXX17_At5g03460	Inf	0	Inf	up
A0A178V301	CYP82C2	AXX17_At4g36630	Inf	0	Inf	up
A0A178V658	(thale cress) hypothetical protein	AXX17_At3g08010	Inf	0	Inf	up
A0A178VES6	(thale cress) hypothetical protein	AXX17_At3g28220	Inf	0	Inf	up
A0A178VHX1	Protein kinase domain-containing protein	AXX17_At3g53240	Inf	0	Inf	up
A0A178VQF0	Bifunctional inhibitor_plant lipid transfer protein_seed storage helical domain-containing protein	AXX17_At2g42750	Inf	0	Inf	up
A0A178VYW2	Uncharacterized protein	AXX17_At2g25360	Inf	0	Inf	up
A0A178W5R1	(thale cress) hypothetical protein	AXX17_At1g61360	Inf	0	Inf	up
A0A1P8BGJ7	non-specific serine_threonine protein kinase	SOS2	Inf	0	Inf	up
A0A384K8Z3	(thale cress) hypothetical protein	At4g36640	Inf	0	Inf	up
A0A654EQ57	(thale cress) hypothetical protein	AN1_LOCUS6368	Inf	0	Inf	up
A0A654EYU7	Protein kinase domain-containing protein	At1g71530	Inf	0	Inf	up
A0A654FLF7	Transcription termination factor MTERF4_ chloroplastic	AN1_LOCUS17098	Inf	0	Inf	up
A0A654FWF9	(thale cress) hypothetical protein	AN1_LOCUS20452	Inf	0	Inf	up
A0A654G6F8	Peroxidase	AN1_LOCUS24122	Inf	0	Inf	up
A0A654GAP0	(thale cress) hypothetical protein	AN1_LOCUS25573	Inf	0	Inf	up
A0A7G2DTI1	(thale cress) hypothetical protein	AT9943_LOCUS551	Inf	0	Inf	up
A0A7G2DVJ7	(thale cress) hypothetical protein	AT9943_LOCUS2027	Inf	0	Inf	up
A0A7G2E4H3	(thale cress) hypothetical protein	AT9943_LOCUS5289	Inf	0	Inf	up
A0A7G2EKP2	(thale cress) hypothetical protein	AT9943_LOCUS10360	Inf	0	Inf	up
A0A7G2EQD3	(thale cress) hypothetical protein	AT9943_LOCUS11164	Inf	0	Inf	up
A0A7G2EX87	(thale cress) hypothetical protein	AT9943_LOCUS13578	Inf	0	Inf	up
A0A7G2F934	(thale cress) hypothetical protein	AT9943_LOCUS17265	Inf	0	Inf	up
A0A7G2FG71	(thale cress) hypothetical protein	AT9943_LOCUS22197	Inf	0	Inf	up
A0A7G2FL66	RuvB-like helicase	AT9943_LOCUS23344	Inf	0	Inf	up
P0DI78	UPF0496 protein At3g28290	At3g28290	Inf	0	Inf	up
Q93Y40	Oxysterol-binding protein-related protein 3C	ORP3C	Inf	0	Inf	up
Q9C8L7	Transmembrane protein	At1g53610	Inf	0	Inf	up
Q9M3E5	Putative L-type lectin-domain containing receptor kinase I.1	LECRK11	Inf	0	Inf	up
Q9SUQ7	Cation_H(+) antiporter 17	CHX17	Inf	0	Inf	up
Q9ZQ91	Probable carboxylesterase 7	CXE7	Inf	0	Inf	up
A0A178V8J5	(thale cress) hypothetical protein	AXX17_At3g45250	11.6749	0.000229869	3.54534	up
A0A654G4G1	(thale cress) hypothetical protein	At5g24165	6.58037	0.00658184	2.71817	up
A0A178VP97	(thale cress) hypothetical protein	AXX17_At2g41440	5.72338	0.00629851	2.51687	up
A0A5S9YB81	Metal-dependent protein hydrolase	C24_LOCUS24203	4.32747	0.000166451	2.11352	up
A0A7G2EI71	(thale cress) hypothetical protein	AT9943_LOCUS9472	4.326	0.00159607	2.11303	up
A0A178VVX3	CASP-like protein	AXX17_At2g32760	4.24699	0.000193301	2.08644	up

## Sheet: B) ROOT_LowP+POT1 vs LowP_DOWN
Protein	Description	Gene	LowP_F_R.vs.LowP_R FC	LowP_F_R.vs.LowP_R Pvalue	LowP_F_R.vs.LowP_R log2FC	LowP_F_R.vs.LowP_R UP.DOWN
Q949X9	Multicopper oxidase LPR2	LPR2	#NAME?	0	#NAME?	down
A0A178V0J6	Pectinesterase	AXX17_At4g02940	#NAME?	0	#NAME?	down
A0A178UDU6	GPI ethanolamine phosphate transferase 3	AXX17_At5g16890	#NAME?	0	#NAME?	down
A0A178UMR9	non-specific serine_threonine protein kinase	AXX17_At5g44220	#NAME?	0	#NAME?	down
A0A178UPG6	Proline-rich family protein	AXX17_At5g06670	#NAME?	0	#NAME?	down
A0A178UUM5	Uncharacterized protein	At4g08910	#NAME?	0	#NAME?	down
A0A178V9K9	Uncharacterized protein	AXX17_At3g15100	#NAME?	0	#NAME?	down
A0A178W6S8	(thale cress) hypothetical protein	AXX17_At1g72910	#NAME?	0	#NAME?	down
A0A178W7F7	(thale cress) hypothetical protein	AXX17_At1g07860	#NAME?	0	#NAME?	down
A0A178W9D0	Protein kinase domain-containing protein	AXX17_At1g61680	#NAME?	0	#NAME?	down
A0A178WDD9	Transmembrane protein	AXX17_At1g40570	#NAME?	0	#NAME?	down
A0A178WJ84	Uncharacterized protein	AXX17_At1g18220	#NAME?	0	#NAME?	down
A0A1B1W4W0	Photosystem II reaction center protein L	psbL	#NAME?	0	#NAME?	down
A0A1B1W4W9	Small ribosomal subunit protein bS18c	rps18	#NAME?	0	#NAME?	down
A0A384L9I5	(thale cress) hypothetical protein	At3g16670	#NAME?	0	#NAME?	down
A0A5S9WY07	Uncharacterized protein	C24_LOCUS7696	#NAME?	0	#NAME?	down
A0A5S9Y3W5	Protein CLT3_ chloroplastic	C24_LOCUS21905	#NAME?	0	#NAME?	down
A0A654EDD7	(thale cress) hypothetical protein	At1g23205	#NAME?	0	#NAME?	down
A0A654FJT9	Ribosome control protein 1 domain-containing protein	AN1_LOCUS16522	#NAME?	0	#NAME?	down
A0A7G2DPP7	(thale cress) hypothetical protein	AT9943_LOCUS858	#NAME?	0	#NAME?	down
A0A7G2DTT0	(thale cress) hypothetical protein	AT9943_LOCUS654	#NAME?	0	#NAME?	down
A0A7G2ECF9	(thale cress) hypothetical protein	AT9943_LOCUS8918	#NAME?	0	#NAME?	down
A0A7G2EQ88	(thale cress) hypothetical protein	AT9943_LOCUS12257	#NAME?	0	#NAME?	down
A0A7G2F5U7	(thale cress) hypothetical protein	AT9943_LOCUS16589	#NAME?	0	#NAME?	down
A0A7G2F8A1	(thale cress) hypothetical protein	AT9943_LOCUS19424	#NAME?	0	#NAME?	down
A0A7G2F8S7	(thale cress) hypothetical protein	AT9943_LOCUS19558	#NAME?	0	#NAME?	down
A0A7G2FHH7	(thale cress) hypothetical protein	AT9943_LOCUS20174	#NAME?	0	#NAME?	down
Q8L4K1	Uncharacterized protein At3g16200	At3g16200	#NAME?	0	#NAME?	down
Q8W4D6	Protein HIGH CHLOROPHYLL FLUORESCENCE PHENOTYPE 173_ chloroplastic	HCF173	#NAME?	0	#NAME?	down
Q9SGU9	Methionine gamma-lyase	MGL	#NAME?	0	#NAME?	down
C0LGU7	Protein MALE DISCOVERER 1	MDIS1	0.184433	0.000118089	-2.43883	down
A0A178WEX9	Ribosomal protein L37	AXX17_At1g15980	0.206631	3.52312e-05	-2.27487	down
A0A654F517	NADP-dependent oxidoreductase domain-containing protein	AN1_LOCUS10237	0.218663	0.0157478	-2.19322	down
A0A178U7L7	TGG1	AXX17_At5g25990	0.228197	0.0384546	-2.13165	down
Q8LPJ7	Small ribosomal subunit protein eS26z	RPS26B	0.254748	0.000438065	-1.97286	down
A0A7G2F438	(thale cress) hypothetical protein	At4g37300	0.263559	0.00193209	-1.9238	down
Q84WM2	phospholipase D	-	0.299999	0.00382919	-1.73697	down
A0A178VQW4	Uncharacterized protein	At2g15610	0.311548	2.08165e-05	-1.68247	down
A0A5S9X8L1	(thale cress) hypothetical protein	AN1_LOCUS11561	0.320277	0.0203137	-1.64261	down
A0A1P8B0P3	Phospholipase A2 family protein	PLA2-ALPHA	0.322482	0.0341718	-1.63271	down
A0A178UCL7	GTD-binding domain-containing protein	AXX17_At5g16360	0.355251	0.0443174	-1.49309	down
A0A7G2FHB3	(thale cress) hypothetical protein	AT9943_LOCUS20107	0.370064	0.0305231	-1.43415	down
A0A5S9Y0V7	Protein kinase domain-containing protein	C24_LOCUS20879	0.376419	0.0485806	-1.40959	down
A0A654FSM5	Superoxide dismutase	AN1_LOCUS19253	0.389642	0.00536013	-1.35978	down
A0A178UB91	Stress-response A_B barrel domain-containing protein	AXX17_At5g21990	0.390759	0.00271737	-1.35565	down
A0A178VNE2	(thale cress) hypothetical protein	AXX17_At3g51710	0.400108	0.00310671	-1.32154	down
A0A178VNF2	Structural maintenance of chromosomes protein	AXX17_At3g41450	0.40358	0.00315438	-1.30907	down
A0A5S9Y864	Uncharacterized protein	C24_LOCUS23145	0.406702	0.00290431	-1.29796	down
A0A178VKE4	allene-oxide cyclase	AXX17_At3g27810	0.410574	0.0244281	-1.28429	down

## Sheet: C) ROOT_LowP vs FullP_UP
Protein	Description	Gene	LowP_R.vs.FullP_R FC	LowP_R.vs.FullP_R Pvalue	LowP_R.vs.FullP_R log2FC	LowP_R.vs.FullP_R UP.DOWN
A0A178U8Y7	(thale cress) hypothetical protein	AXX17_At5g53230	Inf	0	Inf	up
A0A178UH19	non-specific serine_threonine protein kinase	AXX17_At5g57730	Inf	0	Inf	up
A0A178UWZ7	(thale cress) hypothetical protein	AXX17_At4g24610	Inf	0	Inf	up
A0A178VHH5	(thale cress) hypothetical protein	AXX17_At3g14210	Inf	0	Inf	up
A0A178VRM3	Uncharacterized protein	At2g23120	Inf	0	Inf	up
A0A178VSX1	monogalactosyldiacylglycerol synthase	AXX17_At2g07600	Inf	0	Inf	up
A0A178W6B5	Katanin p80 WD40 repeat-containing subunit B1 homolog	AXX17_At1g54350	Inf	0	Inf	up
A0A178W7K8	(thale cress) hypothetical protein	At1g13810	Inf	0	Inf	up
A0A178WA04	Eukaryotic translation initiation factor-like protein	At1g11480	Inf	0	Inf	up
A0A178WBY8	feruloyl-CoA 6-hydroxylase	AXX17_At1g49840	Inf	0	Inf	up
A0A178WJ40	WEB family protein At1g12150	AXX17_At1g12540	Inf	0	Inf	up
A0A1P8B7H0	Beta-amylase	BAM5	Inf	0	Inf	up
A0A384KCS8	(thale cress) hypothetical protein	At3g13845	Inf	0	Inf	up
A0A5S9WGM4	(thale cress) hypothetical protein	At1g30990	Inf	0	Inf	up
A0A5S9WTW2	Uncharacterized protein	C24_LOCUS6222	Inf	0	Inf	up
A0A5S9XS49	Glycosyltransferase	C24_LOCUS17918	Inf	0	Inf	up
A0A5S9Y679	(thale cress) hypothetical protein	AT9943_LOCUS19635	Inf	0	Inf	up
A0A654EAS0	Uncharacterized protein	AN1_LOCUS1906	Inf	0	Inf	up
A0A7G2DXX5	(thale cress) hypothetical protein	AT9943_LOCUS2693	Inf	0	Inf	up
A0A7G2EBX1	(thale cress) hypothetical protein	AT9943_LOCUS7317	Inf	0	Inf	up
A0A7G2EMR4	(thale cress) hypothetical protein	AT9943_LOCUS11087	Inf	0	Inf	up
A0A7G2EZA8	(thale cress) hypothetical protein	AT9943_LOCUS14113	Inf	0	Inf	up
A0A7G2F4R6	(thale cress) hypothetical protein	AT9943_LOCUS16404	Inf	0	Inf	up
A0A7G2F8S7	(thale cress) hypothetical protein	AT9943_LOCUS19558	Inf	0	Inf	up
A0A7G2FGQ1	Glycosyltransferase	AT9943_LOCUS22117	Inf	0	Inf	up
Q8L4K1	Uncharacterized protein At3g16200	At3g16200	Inf	0	Inf	up
Q9M0M3	Uncharacterized protein AT4g17320	dl4695c	Inf	0	Inf	up
A0A1P8BCW3	Sulfoquinovosyldiacylglycerol 2	SQD2	8.10127	0.0124405	3.01815	up
A0A7G2EMT3	phosphoethanolamine N-methyltransferase	AT9943_LOCUS11345	6.77731	0.000809902	2.76071	up
A0A178UMQ8	(thale cress) hypothetical protein	AXX17_At5g00230	5.92201	0.0144478	2.56609	up
A0A178W7A2	(thale cress) hypothetical protein	At1g15270	5.57547	1.0404e-05	2.47909	up
A0A654FVF1	(thale cress) hypothetical protein	AN1_LOCUS20125	5.56974	0.0114665	2.47761	up
A0A5S9XD15	thiohydroximate-O-sulfate sulfate_sulfur-lyase (nitrile-forming)	AN1_LOCUS13025	5.22213	0.00794666	2.38464	up
A0A178VF50	Purple acid phosphatase	AXX17_At3g18840	5.20155	0.000116542	2.37894	up
A0A178VZ15	inorganic diphosphatase	AXX17_At2g44570	4.80067	0.0268055	2.26324	up
A0A1I9LS30	Plasma membrane ATPase	HA7	4.76271	0.000225329	2.25178	up
A0A7G2FHB3	(thale cress) hypothetical protein	AT9943_LOCUS20107	4.7353	0.0137387	2.24346	up
A0A178VKY8	(thale cress) hypothetical protein	AXX17_At3g41400	4.63811	0.00333324	2.21354	up
A0A178VQX2	Bifunctional inhibitor_plant lipid transfer protein_seed storage helical domain-containing protein	AXX17_At2g07110	4.46631	0.00780266	2.15908	up
A0A178WLT2	Carboxymethylenebutenolidase homolog	At1g35420	4.44884	0.0322709	2.15343	up
O49303	Protein C2-DOMAIN ABA-RELATED 8	CAR8	4.41811	0.00236239	2.14343	up
A0A178VV23	(thale cress) hypothetical protein	AXX17_At2g41050	4.21311	0.000347776	2.07488	up
A0A7G2EIW4	(thale cress) hypothetical protein	AT9943_LOCUS10001	4.00141	0.00109305	2.00051	up
A0A384LEU9	(thale cress) hypothetical protein	At3g53980	3.96704	0.00184374	1.98806	up
A0A178UK02	(thale cress) hypothetical protein	AXX17_At5g15530	3.95576	0.0475588	1.98395	up
A0A5S9UI40	(thale cress) hypothetical protein	AT9943_LOCUS1291	3.61375	0.0216489	1.8535	up
A0A178WB77	(thale cress) hypothetical protein	AXX17_At1g24280	3.59046	0.000434978	1.84417	up
A0A178UC04	(thale cress) hypothetical protein	AXX17_At5g44450	3.50186	0.00384008	1.80812	up
P42813	Ribonuclease 1	RNS1	3.46807	0.00303784	1.79413	up

## Sheet: D) ROOT_LowP vs FullP_DOWN
Protein	Description	Gene	LowP_R.vs.FullP_R FC	LowP_R.vs.FullP_R Pvalue	LowP_R.vs.FullP_R log2FC	LowP_R.vs.FullP_R UP.DOWN
A0A178UDQ7	Protein kinase domain-containing protein	AXX17_At5g34580	#NAME?	0	#NAME?	down
A0A178URC4	(thale cress) hypothetical protein	At5g49400	#NAME?	0	#NAME?	down
A0A178V115	Uncharacterized protein	At4g03150	#NAME?	0	#NAME?	down
A0A178V1V0	(thale cress) hypothetical protein	AXX17_At4g16400	#NAME?	0	#NAME?	down
A0A178V6I7	Bifunctional inhibitor_plant lipid transfer protein_seed storage helical domain-containing protein	AXX17_At4g00200	#NAME?	0	#NAME?	down
A0A178V8C9	Transmembrane protein	AXX17_At3g11740	#NAME?	0	#NAME?	down
A0A178V925	Uncharacterized protein	AXX17_At3g31080	#NAME?	0	#NAME?	down
A0A178VCA9	Dof zinc finger protein	DAG1	#NAME?	0	#NAME?	down
A0A178VS60	(thale cress) hypothetical protein	At2g46100	#NAME?	0	#NAME?	down
A0A178VYW2	Uncharacterized protein	AXX17_At2g25360	#NAME?	0	#NAME?	down
A0A178WH01	Transmembrane protein	At1g23850	#NAME?	0	#NAME?	down
A0A178WIN7	Phosphatidylinositol 4-phosphate 5-kinase	AXX17_At1g11140	#NAME?	0	#NAME?	down
A0A178WJ51	(thale cress) hypothetical protein	AXX17_At1g43620	#NAME?	0	#NAME?	down
A0A1B1W4T5	Small ribosomal subunit protein uS14c	rps14	#NAME?	0	#NAME?	down
A0A1I9LNY9	Eukaryotic LigT	At3g16220	#NAME?	0	#NAME?	down
A0A2H1ZE19	Outer envelope protein	At2g17695	#NAME?	0	#NAME?	down
A0A384KII4	(thale cress) hypothetical protein	AXX17_At3g09720	#NAME?	0	#NAME?	down
A0A384L9A3	Protein kinase domain-containing protein	At3g09010	#NAME?	0	#NAME?	down
A0A5S9S519	Subtilisin-like protease SBT1.1	AN1_LOCUS221	#NAME?	0	#NAME?	down
A0A5S9W4X1	(thale cress) hypothetical protein	AT9943_LOCUS2309	#NAME?	0	#NAME?	down
A0A5S9X185	Protein EARLY FLOWERING 3	C24_LOCUS8837	#NAME?	0	#NAME?	down
A0A5S9XWB8	Uncharacterized protein	C24_LOCUS18670	#NAME?	0	#NAME?	down
A0A5S9Y6Q5	(thale cress) hypothetical protein	AT9943_LOCUS19650	#NAME?	0	#NAME?	down
A0A654E7T4	Protein kinase domain-containing protein	AN1_LOCUS821	#NAME?	0	#NAME?	down
A0A654FLF7	Transcription termination factor MTERF4_ chloroplastic	AN1_LOCUS17098	#NAME?	0	#NAME?	down
A0A654G6F8	Peroxidase	AN1_LOCUS24122	#NAME?	0	#NAME?	down
A0A7G2E814	(thale cress) hypothetical protein	AT9943_LOCUS7348	#NAME?	0	#NAME?	down
A0A7G2EH24	RNA helicase	AT9943_LOCUS9720	#NAME?	0	#NAME?	down
A0A7G2EIV8	(thale cress) hypothetical protein	AT9943_LOCUS9717	#NAME?	0	#NAME?	down
A0A7G2F2C1	(thale cress) hypothetical protein	AT9943_LOCUS16259	#NAME?	0	#NAME?	down
A0A7G2F579	(thale cress) hypothetical protein	AT9943_LOCUS17253	#NAME?	0	#NAME?	down
A0A7G2F934	(thale cress) hypothetical protein	AT9943_LOCUS17265	#NAME?	0	#NAME?	down
A0A7G2FEW6	(thale cress) hypothetical protein	AT9943_LOCUS19480	#NAME?	0	#NAME?	down
A0A7G2FJI6	(thale cress) hypothetical protein	AT9943_LOCUS23289	#NAME?	0	#NAME?	down
F4JKW0	Thioredoxin family protein	At4g10000	#NAME?	0	#NAME?	down
F4JQD8	Translation initiation factor 3 protein	ATINFC-4	#NAME?	0	#NAME?	down
Q570E5	Glyceraldehyde 3-phosphate dehydrogenase A subunit	At3g26650	#NAME?	0	#NAME?	down
Q8LD91	Heat shock protein_ putative	-	#NAME?	0	#NAME?	down
Q93Y40	Oxysterol-binding protein-related protein 3C	ORP3C	#NAME?	0	#NAME?	down
Q9M3E5	Putative L-type lectin-domain containing receptor kinase I.1	LECRK11	#NAME?	0	#NAME?	down
Q9SUQ7	Cation_H(+) antiporter 17	CHX17	#NAME?	0	#NAME?	down
A0A178VR62	(thale cress) hypothetical protein	AXX17_At2g30350	0.172483	0.0297323	-2.53548	down
A0A178VLH1	Non-specific lipid-transfer protein	AXX17_At3g45940	0.188474	0.000426739	-2.40756	down
A0A178W4S5	GASA1	AXX17_At1g70200	0.216016	0.0481992	-2.21079	down
A0A7G2EMF4	(thale cress) hypothetical protein	AT9943_LOCUS10187	0.277888	3.10246e-05	-1.84743	down
A0A7G2EI71	(thale cress) hypothetical protein	AT9943_LOCUS9472	0.286135	0.000343201	-1.80523	down
A0A7G2EIT5	(thale cress) hypothetical protein	AT9943_LOCUS11232	0.293826	0.000137803	-1.76697	down
A0A178VM37	60S ribosomal protein L29	AXX17_At3g06570	0.307776	0.000112875	-1.70005	down
A0A178VAT5	Vacuolar iron transporter	AXX17_At3g27210	0.308881	0.00664213	-1.69488	down

## Sheet: E) SHOOT_LowP+POT1 vs LowP_UP
Protein	Description	Gene	LowP_F_S.vs.LowP_S FC	LowP_F_S.vs.LowP_S Pvalue	LowP_F_S.vs.LowP_S log2FC	LowP_F_S.vs.LowP_S UP.DOWN
A0A178U946	S-protein homolog	AXX17_At5g36920	Inf	0	Inf	up
A0A178U9D7	(thale cress) hypothetical protein	AXX17_At5g25520	Inf	0	Inf	up
A0A178U9X3	(thale cress) hypothetical protein	AXX17_At5g06890	Inf	0	Inf	up
A0A178UG75	DUR3	AXX17_At5g43670	Inf	0	Inf	up
A0A178UH19	non-specific serine_threonine protein kinase	AXX17_At5g57730	Inf	0	Inf	up
A0A178UPN8	Transmembrane protein	At5g40640	Inf	0	Inf	up
A0A178V046	(thale cress) hypothetical protein	AXX17_At4g44790	Inf	0	Inf	up
A0A178V6G7	(thale cress) hypothetical protein	AXX17_At4g34810	Inf	0	Inf	up
A0A178VCA8	(thale cress) hypothetical protein	AXX17_At3g24600	Inf	0	Inf	up
A0A178VTK3	Non-specific lipid-transfer protein	AXX17_At2g13710	Inf	0	Inf	up
A0A178VUS8	DNA-directed RNA polymerase	AXX17_At2g37040	Inf	0	Inf	up
A0A178W5Q2	(thale cress) hypothetical protein	At1g76440	Inf	0	Inf	up
A0A178W703	(thale cress) hypothetical protein	AXX17_At1g49210	Inf	0	Inf	up
A0A178WFX1	Uncharacterized protein	At1g47395	Inf	0	Inf	up
A0A178WK94	Uncharacterized protein	AXX17_At1g03430	Inf	0	Inf	up
A0A1P8AUT1	Transmembrane protein	At1g74530	Inf	0	Inf	up
A0A1P8AZ15	Protein phosphatase 2C family protein	At2g34740	Inf	0	Inf	up
A0A384L9M7	Endoplasmic reticulum transmembrane protein	At3g07190	Inf	0	Inf	up
A0A384LGP6	(thale cress) hypothetical protein	AXX17_At2g18170	Inf	0	Inf	up
A0A5S9XUP3	CASP-like protein	AT9943_LOCUS15701	Inf	0	Inf	up
A0A5S9YF24	Ubiquitin carboxyl-terminal hydrolase	C24_LOCUS25916	Inf	0	Inf	up
A0A654EQ76	Pathogenesis-related family protein	At1g78780	Inf	0	Inf	up
A0A654FC47	Uncharacterized protein	AN1_LOCUS12711	Inf	0	Inf	up
A0A654FRZ8	Uncharacterized protein	AN1_LOCUS19044	Inf	0	Inf	up
A0A654FYS4	Uncharacterized protein	AN1_LOCUS21400	Inf	0	Inf	up
A0A654G1F2	(thale cress) hypothetical protein	At5g14550	Inf	0	Inf	up
A0A7G2DNH1	(thale cress) hypothetical protein	AT9943_LOCUS348	Inf	0	Inf	up
A0A7G2E735	(thale cress) hypothetical protein	AT9943_LOCUS4840	Inf	0	Inf	up
A0A7G2EA09	(thale cress) hypothetical protein	AT9943_LOCUS7293	Inf	0	Inf	up
A0A7G2EBC5	(thale cress) hypothetical protein	AT9943_LOCUS6975	Inf	0	Inf	up
A0A7G2EG25	(thale cress) hypothetical protein	AT9943_LOCUS9349	Inf	0	Inf	up
A0A7G2F5C3	(thale cress) hypothetical protein	AT9943_LOCUS17292	Inf	0	Inf	up
A0A7G2F9D4	(thale cress) hypothetical protein	AT9943_LOCUS18988	Inf	0	Inf	up
A0A7G2FBF4	(thale cress) hypothetical protein	AT9943_LOCUS18495	Inf	0	Inf	up
A0A7G2FDT5	(thale cress) hypothetical protein	AT9943_LOCUS20579	Inf	0	Inf	up
A0A7G2FN69	(thale cress) hypothetical protein	AT9943_LOCUS23266	Inf	0	Inf	up
Q38960	WD repeat-containing protein LWD2	LWD2	Inf	0	Inf	up
Q9LEU4	Probable CCR4-associated factor 1 homolog 10	CAF1-10	Inf	0	Inf	up
A0A7G2FHX5	histidine kinase	AT9943_LOCUS20554	5.31876	0.0428635	2.41109	up
P42813	Ribonuclease 1	RNS1	4.0598	0.00472189	2.02141	up
A0A178VHG9	(thale cress) hypothetical protein	AXX17_At3g05350	3.61302	0.0104928	1.85321	up
Q84LR6	Probable inactive purple acid phosphatase 14	PAP14	3.25322	0.00475766	1.70187	up
A0A7G2EZ09	(thale cress) hypothetical protein	AT9943_LOCUS15308	2.99049	0.0223071	1.58038	up
A0A178W8T3	(thale cress) hypothetical protein	AXX17_At1g04860	2.82688	0.0401494	1.49921	up
A0A178VV23	(thale cress) hypothetical protein	AXX17_At2g41050	2.54815	0.00020033	1.34945	up
A0A178V361	GGP3	AXX17_At4g35020	2.50474	0.000293804	1.32466	up
Q9C500	WPP domain-containing protein 2	WPP2	2.43661	0.036511	1.28488	up
A0A178VXG1	(thale cress) hypothetical protein	AXX17_At2g01180	2.34455	0.00992499	1.22931	up
O81862	Class V chitinase	ChiC	2.33137	0.00581793	1.22118	up

## Sheet: F) SHOOT_LowP+POT1 vs LowP_DOWN
Protein	Description	Gene	LowP_F_S.vs.LowP_S FC	LowP_F_S.vs.LowP_S Pvalue	LowP_F_S.vs.LowP_S log2FC	LowP_F_S.vs.LowP_S UP.DOWN
A0A178UJD8	Rab3 GTPase-activating protein catalytic subunit	AXX17_At5g57880	#NAME?	0	#NAME?	down
A0A178ULP3	GDSL esterase_lipase At5g33370	AXX17_At5g32050	#NAME?	0	#NAME?	down
A0A178UWH3	Uncharacterized protein	AXX17_At4g15200	#NAME?	0	#NAME?	down
A0A178VPD8	(thale cress) hypothetical protein	AXX17_At2g36390	#NAME?	0	#NAME?	down
A0A178VT50	(thale cress) hypothetical protein	AXX17_At2g43270	#NAME?	0	#NAME?	down
A0A178W0J7	Uncharacterized protein	AXX17_At2g28870	#NAME?	0	#NAME?	down
A0A178W2L9	Tetrapyrrole methylase domain-containing protein	At1g45110	#NAME?	0	#NAME?	down
A0A178WCN7	Filaggrin-2-like	At1g64370	#NAME?	0	#NAME?	down
A0A178WGF7	Phospholipid-transporting ATPase	AXX17_At1g66880	#NAME?	0	#NAME?	down
A0A1I9LSB1	Alpha-mannosidase	At3g26720	#NAME?	0	#NAME?	down
A0A1P8BDJ0	non-specific serine_threonine protein kinase	LRK10L3	#NAME?	0	#NAME?	down
A0A384KCS8	(thale cress) hypothetical protein	At3g13845	#NAME?	0	#NAME?	down
A0A384KE91	(thale cress) hypothetical protein	At3g20890	#NAME?	0	#NAME?	down
A0A5S9WL59	Large ribosomal subunit protein uL22m	C24_LOCUS4234	#NAME?	0	#NAME?	down
A0A5S9XSP2	Amine oxidase	AT9943_LOCUS15633	#NAME?	0	#NAME?	down
A0A5S9Y194	mannan endo-1_4-beta-mannosidase	C24_LOCUS20880	#NAME?	0	#NAME?	down
A0A654FZV0	Katanin p80 WD40 repeat-containing subunit B1 homolog	AN1_LOCUS21666	#NAME?	0	#NAME?	down
A0A654G8C6	(thale cress) hypothetical protein	At5g45590	#NAME?	0	#NAME?	down
A0A7G2E129	(thale cress) hypothetical protein	AT9943_LOCUS3280	#NAME?	0	#NAME?	down
A0A7G2E2S4	(thale cress) hypothetical protein	AT9943_LOCUS5511	#NAME?	0	#NAME?	down
Q0WPL2	Uncharacterized protein At3g24210	-	#NAME?	0	#NAME?	down
Q9LU05	Plasma membrane-associated cation-binding protein 2	PCAP2	#NAME?	0	#NAME?	down
A0A178UXX7	O-fucosyltransferase family protein	AXX17_At4g20470	0.317652	0.00593849	-1.65448	down
A0A178W9E4	Acyl-[acyl-carrier-protein] desaturase	AXX17_At1g39750	0.388694	0.00853101	-1.36329	down
A0A178VJP9	Uncharacterized protein	AXX17_At3g32690	0.406261	0.00606243	-1.29952	down
A0A1I9LQ18	Zinc knuckle (CCHC-type) family protein	At3g62330	0.440978	0.0483566	-1.18122	down
A0A178VSZ8	(thale cress) hypothetical protein	AXX17_At2g13560	0.446266	0.0161103	-1.16402	down
A0A178VV65	MEE14	AXX17_At2g11010	0.488367	0.0336879	-1.03396	down
A0A7G2DY75	(thale cress) hypothetical protein	AT9943_LOCUS2224	0.490223	0.0461345	-1.02849	down
A0A7G2EY93	tRNA (guanine(26)-N(2))-dimethyltransferase	AT9943_LOCUS13782	0.491517	0.0314258	-1.02469	down
A0A7G2E270	(thale cress) hypothetical protein	AT9943_LOCUS4530	0.498237	0.0464497	-1.0051	down
A0A178WAR8	(thale cress) hypothetical protein	At1g15420	0.506439	0.0169915	-0.981541	down
A0A178WHY1	Uncharacterized protein	AXX17_At1g29120	0.539097	0.0166082	-0.891384	down
A0A5S9U677	Actin-related protein 3	AN1_LOCUS1428	0.539336	0.0195353	-0.890744	down
A0A654EG78	Protein kinase domain-containing protein	AN1_LOCUS3558	0.542429	0.0114275	-0.882493	down
A0A654FSZ8	(thale cress) hypothetical protein	AN1_LOCUS19337	0.550425	0.0121341	-0.861383	down
A0A7G2EU48	(thale cress) hypothetical protein	AT9943_LOCUS12350	0.551063	0.0496111	-0.859711	down
A0A7G2F811	(thale cress) hypothetical protein	AT9943_LOCUS17439	0.553305	0.0376087	-0.853853	down
C0LGP9	Probable leucine-rich repeat receptor-like protein kinase IMK3	IMK3	0.554946	0.0402421	-0.849581	down
A0A178WAN0	Formin-like protein	AXX17_At1g53010	0.562327	0.0105145	-0.830518	down
A0A7G2ETG3	(thale cress) hypothetical protein	AT9943_LOCUS13424	0.566837	0.00998424	-0.818995	down
A0A654F9A3	(thale cress) hypothetical protein	AN1_LOCUS13563	0.574051	0.0414254	-0.80075	down
A0A178UUA5	Ribosomal RNA-processing protein 12-like conserved domain-containing protein	AXX17_At4g27280	0.576188	0.0250529	-0.795389	down
A0A178V132	(thale cress) hypothetical protein	AXX17_At4g37880	0.577251	0.0222608	-0.792729	down
A0A178UL11	(thale cress) hypothetical protein	AXX17_At5g13780	0.582617	0.0150801	-0.779381	down
A0A178UK91	SEC12-like protein	AXX17_At5g49460	0.583086	0.0401966	-0.77822	down
A0A178V1T8	Uncharacterized protein	At4g24175	0.586216	0.00383661	-0.770496	down
Q0WVM5	Nucleolar protein	At1g63810	0.600668	0.0331108	-0.735361	down
F4KHD5	A-kinase anchor-like protein	RBB1	0.60107	0.0434893	-0.734395	down

## Sheet: G) SHOOT_LowP vs FullP_UP
Protein	Description	Gene	LowP_S.vs.FullP_S FC	LowP_S.vs.FullP_S Pvalue	LowP_S.vs.FullP_S log2FC	LowP_S.vs.FullP_S UP.DOWN
A0A178VGC3	glucan endo-1_3-beta-D-glucosidase	AXX17_At3g07270	Inf	0	Inf	up
A0A0F7C956	Ribulose bisphosphate carboxylase large chain (Fragment)	rbcL	Inf	0	Inf	up
A0A178UV33	(S)-2-hydroxy-acid oxidase	AXX17_At4g21560	Inf	0	Inf	up
A0A178V2E1	T-complex protein 11	AXX17_At4g10480	Inf	0	Inf	up
A0A178V2I8	Histone H2A	AXX17_At4g05970	Inf	0	Inf	up
A0A178VFZ7	Phospholipase	AXX17_At3g05210	Inf	0	Inf	up
A0A178VKY8	(thale cress) hypothetical protein	AXX17_At3g41400	Inf	0	Inf	up
A0A178VPB5	NLP1	AXX17_At2g23440	Inf	0	Inf	up
A0A178VQN7	ATSLY1	AXX17_At2g13300	Inf	0	Inf	up
A0A178W0J7	Uncharacterized protein	AXX17_At2g28870	Inf	0	Inf	up
A0A178W6C0	Tafazzin family protein	AXX17_At1g73350	Inf	0	Inf	up
A0A178WDR9	Protein kinase domain-containing protein	AXX17_At1g11270	Inf	0	Inf	up
A0A1P8AWV1	Nitrobindin heme-binding domain protein	YUP8H12R.14	Inf	0	Inf	up
A0A1P8B0H9	ribonuclease P	PRORP2	Inf	0	Inf	up
A0A384L4L6	(thale cress) hypothetical protein	At3g52220	Inf	0	Inf	up
A0A5S9VPD1	(thale cress) hypothetical protein	At1g23110	Inf	0	Inf	up
A0A5S9WJI9	(thale cress) hypothetical protein	AN1_LOCUS3779	Inf	0	Inf	up
A0A5S9WYC6	MD-2-related lipid-recognition domain-containing protein	C24_LOCUS7807	Inf	0	Inf	up
A0A5S9XNT1	(thale cress) hypothetical protein	AT9943_LOCUS14516	Inf	0	Inf	up
A0A5S9YB51	Major facilitator superfamily (MFS) profile domain-containing protein	C24_LOCUS24367	Inf	0	Inf	up
A0A654EAS0	Uncharacterized protein	AN1_LOCUS1906	Inf	0	Inf	up
A0A654F0A3	CASP-like protein	AN1_LOCUS10421	Inf	0	Inf	up
A0A654F2B5	(thale cress) hypothetical protein	At2g41945	Inf	0	Inf	up
A0A654F3B3	glycerophosphodiester phosphodiesterase	AN1_LOCUS11467	Inf	0	Inf	up
A0A654F3P9	ASCH domain-containing protein	At3g03320	Inf	0	Inf	up
A0A654FH24	Yos1-like protein	At3g54085	Inf	0	Inf	up
A0A654FM04	Uncharacterized protein	AN1_LOCUS17321	Inf	0	Inf	up
A0A654FYP8	(thale cress) hypothetical protein	AN1_LOCUS21389	Inf	0	Inf	up
A0A654G7W7	Flavanone 4-reductase	AN1_LOCUS24470	Inf	0	Inf	up
A0A654G8C6	(thale cress) hypothetical protein	At5g45590	Inf	0	Inf	up
A0A7G2DMQ3	(thale cress) hypothetical protein	AT9943_LOCUS35	Inf	0	Inf	up
A0A7G2EP69	(thale cress) hypothetical protein	AT9943_LOCUS11567	Inf	0	Inf	up
A0A7G2F8S7	(thale cress) hypothetical protein	AT9943_LOCUS19558	Inf	0	Inf	up
A0A8F5V799	NAD(P)H-quinone oxidoreductase subunit H_ chloroplastic	ndhH	Inf	0	Inf	up
F4J1S7	Uncharacterized protein	At3g29080	Inf	0	Inf	up
Q9LIF9	Beta-glucosidase 19	BGLU19	Inf	0	Inf	up
Q9LU05	Plasma membrane-associated cation-binding protein 2	PCAP2	Inf	0	Inf	up
A0A1P8B7H0	Beta-amylase	BAM5	9.12122	0.0372548	3.18923	up
A0A384KNE5	(thale cress) hypothetical protein	AXX17_At5g13360	8.20211	0.0206014	3.03599	up
A0A5S9Y7B4	Uncharacterized protein	C24_LOCUS23110	5.58735	0.0108255	2.48216	up
A0A654FVF1	(thale cress) hypothetical protein	AN1_LOCUS20125	5.50779	0.0225703	2.46147	up
A0A178V1T6	anthocyanidin synthase	AXX17_At4g26560	4.7653	0.00910053	2.25257	up
A0A178VF50	Purple acid phosphatase	AXX17_At3g18840	4.58457	0.00157393	2.19679	up
A0A7G2DS12	(thale cress) hypothetical protein	AT9943_LOCUS1791	4.32209	0.0472825	2.11173	up
O49303	Protein C2-DOMAIN ABA-RELATED 8	CAR8	4.16205	0.00585025	2.05729	up
A0A5S9WTL0	Uncharacterized protein	AN1_LOCUS6242	4.11958	0.0184266	2.0425	up
A0A178UMQ8	(thale cress) hypothetical protein	AXX17_At5g00230	4.03227	0.0187833	2.01159	up
A0A654G419	Uncharacterized protein	AN1_LOCUS23225	3.93985	0.00647378	1.97814	up
Q38924	Fe(3+)-Zn(2+) purple acid phosphatase 12	PAP12	3.79302	0.0042723	1.92335	up

## Sheet: H) SHOOT_LowP vs FullP_DOWN
Protein	Description	Gene	LowP_S.vs.FullP_S FC	LowP_S.vs.FullP_S Pvalue	LowP_S.vs.FullP_S log2FC	LowP_S.vs.FullP_S UP.DOWN
A0A1P8BDZ5	Copper transport protein family	At5g52760	#NAME?	0	#NAME?	down
A0A178U819	GW domain-containing protein	AXX17_ATUG01200	#NAME?	0	#NAME?	down
A0A178U9X3	(thale cress) hypothetical protein	AXX17_At5g06890	#NAME?	0	#NAME?	down
A0A178UG75	DUR3	AXX17_At5g43670	#NAME?	0	#NAME?	down
A0A178UI46	ADP-ribosyl cyclase_cyclic ADP-ribose hydrolase	AXX17_At5g10950	#NAME?	0	#NAME?	down
A0A178UJB4	Serine carboxypeptidase-like 7	AXX17_At5g33520	#NAME?	0	#NAME?	down
A0A178UJP0	Peptidase A1 domain-containing protein	AXX17_At5g18970	#NAME?	0	#NAME?	down
A0A178UL96	(thale cress) hypothetical protein	AXX17_At5g08080	#NAME?	0	#NAME?	down
A0A178UTG4	Xyloglucan endotransglucosylase_hydrolase	AXX17_At4g29790	#NAME?	0	#NAME?	down
A0A178UTW6	peptidyl-tRNA hydrolase	AXX17_At4g37710	#NAME?	0	#NAME?	down
A0A178UYD5	(thale cress) hypothetical protein	AXX17_At4g40870	#NAME?	0	#NAME?	down
A0A178V498	(thale cress) hypothetical protein	AXX17_At4g31950	#NAME?	0	#NAME?	down
A0A178W5Q2	(thale cress) hypothetical protein	At1g76440	#NAME?	0	#NAME?	down
A0A178W7J5	Uncharacterized protein	AXX17_At1g21010	#NAME?	0	#NAME?	down
A0A178W8I7	Uncharacterized protein	AXX17_At1g23700	#NAME?	0	#NAME?	down
A0A178W8J4	GDSL esterase_lipase At1g09390	AXX17_At1g09300	#NAME?	0	#NAME?	down
A0A178WNE5	O-fucosyltransferase family protein	AXX17_At1g70740	#NAME?	0	#NAME?	down
A0A1I9LL75	Ribonuclease III family protein	RNC4	#NAME?	0	#NAME?	down
A0A1I9LT63	RNA recognition motif (RRM)-containing protein	GDS1	#NAME?	0	#NAME?	down
A0A1P8ASQ3	Threonine aldolase 1	THA1	#NAME?	0	#NAME?	down
A0A384L114	Inositol oxygenase	AXX17_At2g15140	#NAME?	0	#NAME?	down
A0A384L583	UMP kinase	At3g10030	#NAME?	0	#NAME?	down
A0A384L9A3	Protein kinase domain-containing protein	At3g09010	#NAME?	0	#NAME?	down
A0A5S9TLZ0	Protein kinase domain-containing protein	C24_LOCUS1019	#NAME?	0	#NAME?	down
A0A5S9XUP3	CASP-like protein	AT9943_LOCUS15701	#NAME?	0	#NAME?	down
A0A5S9XVF7	Uncharacterized protein	C24_LOCUS18952	#NAME?	0	#NAME?	down
A0A654E7C8	(thale cress) hypothetical protein	AN1_LOCUS744	#NAME?	0	#NAME?	down
A0A654ECA6	(thale cress) hypothetical protein	AN1_LOCUS2487	#NAME?	0	#NAME?	down
A0A654EQ76	Pathogenesis-related family protein	At1g78780	#NAME?	0	#NAME?	down
A0A654F814	Protein kinase domain-containing protein	AN1_LOCUS12546	#NAME?	0	#NAME?	down
A0A654FMM3	(thale cress) hypothetical protein	AN1_LOCUS17537	#NAME?	0	#NAME?	down
A0A654FRX8	(thale cress) hypothetical protein	AN1_LOCUS19000	#NAME?	0	#NAME?	down
A0A654FRZ8	Uncharacterized protein	AN1_LOCUS19044	#NAME?	0	#NAME?	down
A0A654FY97	E3 ubiquitin-protein ligase	AN1_LOCUS21080	#NAME?	0	#NAME?	down
A0A7G2EBC5	(thale cress) hypothetical protein	AT9943_LOCUS6975	#NAME?	0	#NAME?	down
A0A7G2EF31	(thale cress) hypothetical protein	AT9943_LOCUS9911	#NAME?	0	#NAME?	down
A0A7G2EG85	(thale cress) hypothetical protein	AT9943_LOCUS9422	#NAME?	0	#NAME?	down
A0A7G2EIY1	(thale cress) hypothetical protein	AT9943_LOCUS10398	#NAME?	0	#NAME?	down
A0A7G2EKW7	(thale cress) hypothetical protein	AT9943_LOCUS10682	#NAME?	0	#NAME?	down
A0A7G2ET11	(thale cress) hypothetical protein	AT9943_LOCUS12868	#NAME?	0	#NAME?	down
A0A7G2ETT1	(thale cress) hypothetical protein	AT9943_LOCUS13981	#NAME?	0	#NAME?	down
A0A7G2EUE1	Poly [ADP-ribose] polymerase	AT9943_LOCUS14638	#NAME?	0	#NAME?	down
A0A7G2F0D3	(thale cress) hypothetical protein	AT9943_LOCUS16478	#NAME?	0	#NAME?	down
A0A7G2F0W9	(thale cress) hypothetical protein	AT9943_LOCUS16677	#NAME?	0	#NAME?	down
A0A7G2F4Q1	(thale cress) hypothetical protein	AT9943_LOCUS17492	#NAME?	0	#NAME?	down
A0A7G2F5C3	(thale cress) hypothetical protein	AT9943_LOCUS17292	#NAME?	0	#NAME?	down
A0A7G2F9N0	(thale cress) hypothetical protein	AT9943_LOCUS18061	#NAME?	0	#NAME?	down
A0A7G2FEK7	(thale cress) hypothetical protein	AT9943_LOCUS21639	#NAME?	0	#NAME?	down
A0A7G2FN69	(thale cress) hypothetical protein	AT9943_LOCUS23266	#NAME?	0	#NAME?	down
A0A7G2FPD4	(thale cress) hypothetical protein	AT9943_LOCUS22922	#NAME?	0	#NAME?	down
A3KPE8	Small RNA degrading nuclease 1	SDN1	#NAME?	0	#NAME?	down
F4IHC1	Autophagy-related protein	ATG8D	#NAME?	0	#NAME?	down
F4JN38	Protein kinase superfamily protein	CST	#NAME?	0	#NAME?	down
O64654	Thioredoxin-like 1-1_ chloroplastic	At1g08570	#NAME?	0	#NAME?	down
Q38960	WD repeat-containing protein LWD2	LWD2	#NAME?	0	#NAME?	down
Q56YL9	ADP-ribosyl cyclase_cyclic ADP-ribose hydrolase	At3g44400	#NAME?	0	#NAME?	down
Q8LPK7	Paramyosin	PUF2	#NAME?	0	#NAME?	down
Q9ZR11	Uncharacterized protein AT4g03200	F4C21.12	#NAME?	0	#NAME?	down
A0A178VBT4	Asparagine synthetase [glutamine-hydrolyzing]	AXX17_At3g41290	0.0600198	0.00017863	-4.05842	down
A0A5S9XJE8	(thale cress) hypothetical protein	AT9943_LOCUS12998	0.155274	0.0430786	-2.68712	down
A0A178UM84	(thale cress) hypothetical protein	AXX17_At5g20210	0.183555	0.00020661	-2.44572	down
A0A7G2FEU1	(thale cress) hypothetical protein	AT9943_LOCUS21718	0.184828	0.000165829	-2.43575	down
A0A178WJ63	(thale cress) hypothetical protein	AXX17_At1g11510	0.187066	8.67013e-05	-2.41838	down
Q8RX87	Probable galactinol--sucrose galactosyltransferase 6	RFS6	0.187818	0.000207509	-2.41259	down
A0A178WPT1	Protein PHLOEM PROTEIN 2-LIKE A10	AXX17_At1g10210	0.205343	0.00900503	-2.28389	down
A0A178WC51	Probable purine permease	AXX17_At1g51930	0.214801	0.00365855	-2.21893	down
Q0WL73	Xylosidase	At5g49360	0.23218	0.000248522	-2.10669	down
A0A178V3D5	non-specific serine_threonine protein kinase	AXX17_At4g05600	0.244563	0.0355307	-2.03172	down
