# Supplementary material for: Molecular Mechanisms of Phosphate Use Efficiency in Arabidopsis via Penicillium olsonii TLL1
Source: Int J Mol Sci. 2024 Nov 29;25(23):12865. doi: 10.3390/ijms252312865 (PMC11640997; doi:10.3390/ijms252312865)
Supplement: Supplementary file 1 [file ijms-25-12865-s001.zip › Supplementary Figures and Tables/Supplementary Table S11_DEPs in roots and shoots for heatmaps.xlsx]

## Sheet: A) Root DEPs
	ROOT
				log2FC
		Description	Protein ID	LowP+POT1 vs Low P	Low P vs Full P
		Annexin	A0A178WGZ8		0.638085
		Protein SEED AND ROOT HAIR PROTECTIVE PROTEIN	O81417		0.857626
		Non-specific phospholipase C4	A0A654F3Q9	0.61487	1.77198
		phospholipase D	Q84WM2	-1.73697
		Putative aluminum-activated malate transporter 3	Q9LPQ8		0.728008
		Inositol-1-monophosphatase	A0A178V8V9		1.31626
		Inositol-1_4_5-trisphosphate 5-phosphatase	A0A178V3G5		-0.951107
		Purple acid phosphatase	A0A178UU03		1.09071
		Purple acid phosphatase	A0A178VQU5		1.06479
		Purple acid phosphatase	A0A178WDI0		1.0429
		Purple acid phosphatase 22	Q8S340		1.03683
		Purple acid phosphatase	A0A178VF50		2.37894
		Purple acid phosphatase	A0A178W1Q8		-0.643977
		Purple acid phosphatase	A0A654ER49		-0.864311
		Purple acid phosphatase	A0A178UCB8		-0.592145
		Fe(3+)-Zn(2+) purple acid phosphatase 12	Q38924		1.46237
		inorganic diphosphatase	A0A178VKC0		0.895401
		inorganic diphosphatase	A0A178V127		0.850636
		inorganic diphosphatase	A0A178VZ15		2.26324
		Sulfoquinovosyldiacylglycerol 2	A0A1P8BCW3	0.901135	3.01815
		aminocyclopropanecarboxylate oxidase	A0A178WFN6		-1.20308
		Protein PIN-LIKES 3	A0A178W0X0		-0.786469
		Protein PIN-LIKES 7	A0A178U6H8		1.40998
		Gibberellin-regulated protein 4	A0A5S9Y4L6		-0.673307
		allene-oxide cyclase	A0A178VKE4	-1.28429

## Sheet: B) Shoot_DEPs
	SHOOT			log2FC
		Description	Protein ID	LowP+POT1 vs Low P	Low P vs Full P
		Annexin	A0A178WGZ8	0.685761
		Phospholipase D	A0A7G2F1Q7		-0.888902
		Phospholipase A2 family protein	A0A1P8B0P3		1.31927
		WPP domain-containing protein 2	Q9C500	1.28488
		Ribonuclease 1	P42813	2.02141
		Inositol-1-monophosphatase	A0A178V8V9		1.16888
		Inositol-1_4_5-trisphosphate 5-phosphatase	A0A178V3G5		-0.962584
		Phosphatidate phosphatase PAH1	Q9SF47		0.588408
		Purple acid phosphatase	A0A178WDI0	0.647383	1.18616
		Purple acid phosphatase	A0A178VF50		2.19679
		Fe(3+)-Zn(2+) purple acid phosphatase 12	Q38924		1.92335
		Purple acid phosphatase	A0A178VQU5		1.69783
		Auxin response factor	A0A178URD8	0.935307
		allene-oxide cyclase	A0A178V8K9	0.656204	0.805985
