# Supplementary material for: Molecular Mechanisms of Phosphate Use Efficiency in Arabidopsis via Penicillium olsonii TLL1
Source: Int J Mol Sci. 2024 Nov 29;25(23):12865. doi: 10.3390/ijms252312865 (PMC11640997; doi:10.3390/ijms252312865)
Supplement: Supplementary file 1 [file ijms-25-12865-s001.zip › Supplementary Figures and Tables/Supplementary Table S12_Primers used for qPCR validation of DEGs.xlsx]

## Sheet: Primers
	Primers used for qPCR validation of RNA-seq analysis
	SI No.	Primer Name	Gene description	5′-3′ Sequence	Primer length	Amplicon Size
	ROOTS
	1	GLR2.8	Glutamate receptor 2.8	FP: CTCGGAGGCTAACGATGACC	20	241
				RP: CCTCACACCTAACACGCCAT	20
	2	PHT1-4	Phosphate transporter 1;4	FP: CGAAATCTTCCCAGCCAGGT	20	163
				RP: GTTCCTGACCCCAATCCCTG	20
	3	PHO1-H1	Phosphate transporter PHO1 homolog 1	FP: CTGTTAGGGGCAGAACCGAG	20	170
				RP: CCCTTGGCAGCTGAAAACAC	20
	4	ILL6	IAA-amino acid hydrolase ILR1-like 6	FP: GTTGCCAAGCGACAGTGAAC	20	197
				RP: GTAGAAAGCGGCTGGGATGA	20
	5	ACS7	1-amino-cyclopropane-1-carboxylate synthase 7	FP: CCAGAAGGTTCGATGTGGGG	20	242
				RP: GGTGTGGGAACTAGAAGGGC	20
	6	JAZ3	Jasmonate-zim-domain protein 3	FP: CTCCTGAAAAGGCAAAGGCG	20	200
				RP: TCCGAGTCCGTTTGTGCTAC	20
	7	PEPR2	PEP1 receptor 2	FP: TCCTCTGCCATCCCAGCTAT	20	192
				RP: CGCAGATCTGAGAGTCGGTC	20
	SHOOTS
	1	IP5PII	Myo-inositol polyphosphate 5-phosphatase 2	FP: AGCTCCTGCTTGGTGTGATAG	21	197
				RP: CAGGATGAACAGCAGAAGCAG	21
	2	SPX1	SPX domain-containing protein 1	FP: CCCTGCTAACGAAACTGAGTC	21	158
				RP: GAGGCGGCAATGAAAACACA	20
	3	MYB2	MYB domain protein 2	FP: ATCACCGACCCAAGTCAACC	20	230
				RP: ACACAGCCCCAATCGTTGAA	20
	4	ERF1	Ethylene response factor 1	FP: CGGCGGAGAGAGTTCAAGAG	20	215
				RP: CCCCAAAAGCTCCTCAAGGT	20
	5	ABR1	Ethylene-responsive transcription factor ABR1	FP: AGGTAGCGGAGAAGGGACTT	20	250
				RP: TTGGTCCCCACTAAACGACG	20
	6	AOC1	Allene oxide cyclase 1	FP: TCCGACAAGTTTCACGCCCA	20	246
				RP: GTGATTCCCACGCGTTTCTTG	21
	7	PEPR2	PEP1 receptor 2	FP: TCCTCTGCCATCCCAGCTAT	20	192
				RP: CGCAGATCTGAGAGTCGGTC	20
