# Supplementary material for: Molecular Mechanisms of Phosphate Use Efficiency in Arabidopsis via Penicillium olsonii TLL1
Source: Int J Mol Sci. 2024 Nov 29;25(23):12865. doi: 10.3390/ijms252312865 (PMC11640997; doi:10.3390/ijms252312865)
Supplement: Supplementary file 1 [file ijms-25-12865-s001.zip › Supplementary Figures and Tables/Supplementary Table S1_Summary of transcriptome data of Arabidopsis.xlsx]

## Sheet: Raw data summary
Summary of the RNA-seq raw data of Arabidopsis transcriptome
SI No.	Sample ID	Total read bases	Total reads	Bases (GB)	GC (%)	Q20 (%)	Q30 (%)
ROOTS
1	Low P+POT1_R1	14910377522	98744222	14.9	46.22	97.73	93.77
2	Low P+POT1_R2	12959093008	85821808	13	46.35	97.39	92.92
3	Low P+POT1_R3	13855088050	91755550	13.9	46.15	98.01	94.28
4	Low P_R1	14864503118	98440418	14.9	45.73	97.97	94.07
5	Low P_R2	14447812276	95680876	14.4	45.63	97.99	94.22
6	Low P_R3	14129996234	93576134	14.1	45.89	97.91	94.08
7	Full P_R1	16036577802	106202502	16	45.64	97.88	93.93
8	Full P_R2	13285567994	87983894	13.3	45.82	97.79	93.84
9	Full P_R3	13285567994	87983894	13.3	45.82	97.79	93.84
SHOOTS
1	Low P+POT1_S1	12098188252	80120452	12.1	46.89	98.14	94.46
2	Low P+POT1_S2	15982839620	105846620	16	46.67	98.02	94.23
3	Low P+POT1_S3	15887411848	105214648	15.9	46.57	98.05	94.32
4	Low P_S1	12754873360	84469360	12.8	46.82	98	94.16
5	Low P_S2	15917896332	105416532	15.9	46.61	97.97	94.1
6	Low P_S3	15942930622	105582322	15.9	46.55	98.07	94.28
7	Full P_S1	15666683672	103752872	15.7	46.57	97.93	94.12
8	Full P_S2	14678232236	97206836	14.7	46.89	97.99	94.2
9	Full P_S2	14167114752	93821952	14.2	46.85	97.91	94

## Sheet: Trimmed data
Summary of the trimmed data of Arabidopsis transcriptome
SI No.	Sample ID	Total read bases	Total reads	Bases (GB)	GC (%)	Q20 (%)	Q30 (%)
ROOTS
1	Low P+POT1_R1	13725827205	97146906	13.7	45.98	98.58	94.99
2	Low P+POT1_R2	11963582267	84250376	12	46.03	98.3	94.21
3	Low P+POT1_R3	12878571387	90540316	12.9	45.81	98.68	95.26
4	Low P_R1	13983982583	97162530	14	45.5	98.62	95.04
5	Low P_R2	13441209518	94359804	13.4	45.36	98.68	95.25
6	Low P_R3	13029654010	92178252	13	45.51	98.66	95.19
7	Full P_R1	15148800099	104674678	15.1	45.42	98.56	94.9
8	Full P_R2	12355054285	86709386	12.4	45.44	98.56	94.94
9	Full P_R3	12357353982	86650516	12.4	45.36	98.59	95.02
SHOOTS
1	Low P+POT1_S1	11476077737	79139230	11.5	46.72	98.71	95.31
2	Low P+POT1_S2	15145609101	104398380	15.1	46.53	98.64	95.13
3	Low P+POT1_S3	14963393358	103747292	15	46.4	98.67	95.22
4	Low P_S1	12121095423	83251762	12.1	46.67	98.62	95.06
5	Low P_S2	15007904729	103889436	15	46.44	98.6	95.02
6	Low P_S3	15149860808	104207796	15.1	46.42	98.64	95.12
7	Full P_S1	14599690213	102103548	14.6	46.31	98.64	95.15
8	Full P_S2	13612307671	95765602	13.6	46.69	98.66	95.19
9	Full P_S2	13204370010	92373514	13.2	46.6	98.6	95.01

## Sheet: Mapped data
Summary of the mapped data set of Arabidopsis transcriptome
SI No.	Sample ID	Processed reads	Mapped reads (%)	Unmapped reads (%)
ROOTS
1	Low P+POT1_R1	97146906	88,690,867 (91.3%)	8,456,039 (8.7%)
2	Low P+POT1_R2	84250376	77,229,278 (91.67%)	7,021,098 (8.33%)
3	Low P+POT1_R3	90540316	84,333,039 (93.14%)	6,207,277 (6.86%)
4	Low P_R1	97162530	95,615,737 (98.41%)	1,546,793 (1.59%)
5	Low P_R2	94359804	92,436,968 (97.96%)	1,922,836 (2.04%)
6	Low P_R3	92178252	89,967,154 (97.6%)	2,211,098 (2.4%)
7	Full P_R1	104674678	102,737,080 (98.15%)	1,937,598 (1.85%)
8	Full P_R2	86709386	84,742,136 (97.73%)	1,967,250 (2.27%)
9	Full P_R3	86650516	84,597,277 (97.63%)	2,053,239 (2.37%)
SHOOTS
1	Low P+POT1_S1	79139230	77,887,347 (98.42%)	1,251,883 (1.58%)
2	Low P+POT1_S2	104398380	102,671,465 (98.35%)	1,726,915 (1.65%)
3	Low P+POT1_S3	103747292	101,909,746 (98.23%)	1,837,546 (1.77%)
4	Low P_S1	83251762	82,206,066 (98.74%)	1,045,696 (1.26%)
5	Low P_S2	103889436	102,635,249 (98.79%)	1,254,187 (1.21%)
6	Low P_S3	104207796	102,949,723 (98.79%)	1,258,073 (1.21%)
7	Full P_S1	102103548	99,824,761 (97.77%)	2,278,787 (2.23%)
8	Full P_S2	95765602	93,872,871 (98.02%)	1,892,731 (1.98%)
9	Full P_S2	92373514	90,223,689 (97.67%)	2,149,825 (2.33%)
