# Supplementary material for: Molecular Mechanisms of Phosphate Use Efficiency in Arabidopsis via Penicillium olsonii TLL1
Source: Int J Mol Sci. 2024 Nov 29;25(23):12865. doi: 10.3390/ijms252312865 (PMC11640997; doi:10.3390/ijms252312865)
Supplement: Supplementary file 1 [file ijms-25-12865-s001.zip › Supplementary Figures and Tables/Supplementary Table S2_DEGs in root and shoot_up- and downregulated.xlsx]

## Sheet: Summary_DEG analysis
	Supplementary Table 2
			Differentially expressed genes between pairwise sample combinations
			SI No.	Samples	Total number of DEGs	Up-regulated genes	Down-regulated genes
			ROOTS
			1	Low P+POT1 vs Full P	1500	1230	270
			2	Low P vs Full P	328	259	69
			SHOOTS
			1	Low P+POT1 vs Full P	2548	1898	650
			2	Low P vs Full P	2183	1640	543
			Contents
			Differentially expressed genes between pairwise sample combinations
			A	ROOT_LowP+POT1 vs FullP_Up
			B	ROOT_LowP+POT1 vs FullP_Down
			C	ROOT_LowP vs FullP_Up
			D	ROOT_LowP vs FullP_Down
			E	Shoot_Low P+POT1 vs FullP_Up
			F	Shoot_LowP+POT1 vs FullP_Down
			G	Shoot_LowP vs FullP_Up
			H	Shoot_LowP vs FullP_Down

## Sheet: A) ROOT_LowP+POT1 vs FullP_Up
DEGs in root_Low P+POT1 vs Full P_Upregulated
Gene_ID	Transcript_ID	Gene_Symbol	Description	gene_biotype	Protein_ID	Araport	TAIR	locus_tag	fc	baseMean	lfcSE	stat	raw.pval	bh.pval
822167	NM_113475	AOC1	allene oxide cyclase 1	protein_coding	NP_189204.1	AT3G25760	AT3G25760	AT3G25760	535.554	9809.63	1.21412	7.46624	8.25218e-14	5.33258e-11
829591	NM_119606	RRTF1	redox responsive transcription factor 1	protein_coding	NP_195167.1	AT4G34410	AT4G34410	AT4G34410	163.584	7940.53	1.738	4.23125	2.32401e-05	0.000465893
843997	NM_106314	.	Calcium-binding EF-hand family protein	protein_coding	NP_177790.1	AT1G76640	AT1G76640	AT1G76640	148.43	342.918	1.33622	5.39855	6.71809e-08	4.68904e-06
816273	NM_127320	.	RPM1-interacting protein 4 (RIN4) family protein	protein_coding	NP_179357.1	AT2G17660	AT2G17660	AT2G17660	127.333	412.618	1.29652	5.39325	6.91963e-08	4.7844e-06
838314	NM_101603	LOX3	lipoxygenase 3	protein_coding	NP_564021.1	AT1G17420	AT1G17420	AT1G17420	119.33	19331.4	1.27948	5.39191	6.97134e-08	4.79983e-06
843632	NM_105959	PS2	inorganic pyrophosphatase 1	protein_coding	NP_565052.1	AT1G73010	AT1G73010	AT1G73010	117.209	6705.44	1.08595	6.32898	2.4678e-10	4.32099e-08
843584	NM_105911	LOX4	PLAT/LH2 domain-containing lipoxygenase family protein	protein_coding	NP_177396.1	AT1G72520	AT1G72520	AT1G72520	116.241	16751.3	1.23762	5.5437	2.96148e-08	2.36813e-06
831795	NM_180427	.	expressed in response to phosphate starvation protein	protein_coding	NP_850758.1	AT5G03545	AT5G03545	AT5G03545	79.5983	22493.7	0.456499	13.8328	1.61599e-43	3.28223e-39
837529	NM_100869	RAS1	RESPONSE TO ABA AND SALT 1	protein_coding	NP_172466.1	AT1G09950	AT1G09950	AT1G09950	69.0836	905.299	1.35263	4.51733	6.26239e-06	0.000166704
832202	NM_001203422,NM_122086	.	transmembrane protein	protein_coding	NP_001190351.1;NP_568401.1	AT5G20790	AT5G20790	AT5G20790	65.4255	1256.15	0.67832	8.89223	5.98922e-19	1.73781e-15
838887	NM_102128	.	Integrase-type DNA-binding superfamily protein	protein_coding	NP_173695.1	AT1G22810	AT1G22810	AT1G22810	64.9099	571.766	1.21781	4.94359	7.66987e-07	3.2935e-05
842114	NM_104537	GolS2	galactinol synthase 2	protein_coding	NP_176053.1	AT1G56600	AT1G56600	AT1G56600	60.7441	559.74	0.638357	9.28113	1.67686e-20	8.5147e-17
817022	NM_128044	TAT3	tyrosine aminotransferase 3	protein_coding	NP_180058.1	AT2G24850	AT2G24850	AT2G24850	52.9746	2022.44	1.22303	4.68284	2.82933e-06	9.22417e-05
836372	NM_125646,NM_203252	SRO5	similar to RCD one 5	protein_coding	NP_201058.1;NP_974981.1	AT5G62520	AT5G62520	AT5G62520	52.8149	2954.9	1.17316	4.87819	1.07066e-06	4.21436e-05
832476	NM_122316	WRKY30	WRKY DNA-binding protein 30	protein_coding	NP_568439.1	AT5G24110	AT5G24110	AT5G24110	50.4422	578.074	1.10097	5.13779	2.77981e-07	1.46271e-05
835277	NM_124581	.	Integrase-type DNA-binding superfamily protein	protein_coding	NP_200015.1	AT5G52020	AT5G52020	AT5G52020	48.1339	1317.77	1.27364	4.38818	1.14303e-05	0.000270656
827971	NM_116366	BPS3	BPS1-like protein	protein_coding	NP_192045.2	AT4G01360	AT4G01360	AT4G01360	45.21	709.542	1.26171	4.35804	1.31233e-05	0.000301548
836843	NM_126108	MAPKKK19	mitogen-activated protein kinase kinase kinase 19	protein_coding	NP_201509.1	AT5G67080	AT5G67080	AT5G67080	44.6114	441.608	0.863274	6.34716	2.19323e-10	3.97738e-08
827419	NM_117813	CT-BMY	chloroplast beta-amylase	protein_coding	NP_567523.1	AT4G17090	AT4G17090	AT4G17090	43.7237	8982.65	1.03832	5.2492	1.52761e-07	9.1623e-06
815657	NM_001124829,NM_001335374,NM_001335375,NM_126865	MGDC	monogalactosyldiacylglycerol synthase type C	protein_coding	NP_001118301.1;NP_001323965.1;NP_001323966.1;NP_565352.1	AT2G11810	AT2G11810	AT2G11810	41.3165	1741.5	0.897979	5.97859	2.25084e-09	2.92924e-07
830578	NM_120770	PGIP2	polygalacturonase inhibiting protein 2	protein_coding	NP_196305.1	AT5G06870	AT5G06870	AT5G06870	39.944	8391.52	0.844922	6.29633	3.04775e-10	5.20192e-08
842851	NM_001334203,NM_001334204,NM_105213	PP2-A5	phloem protein 2 A5	protein_coding	NP_001319325.1;NP_001322028.1;NP_176718.2	AT1G65390	AT1G65390	AT1G65390	36.8391	6239.65	1.03665	5.01922	5.18823e-07	2.46787e-05
831162	NM_001161241,NM_001343260,NM_001343261,NM_001343262,NM_121325,NM_203046,NM_203047	JAZ10	jasmonate-zim-domain protein 10	protein_coding	NP_001154713.1;NP_001330992.1;NP_001330993.1;NP_001330994.1;NP_568287.1;NP_974775.1;NP_974776.1	AT5G13220	AT5G13220	AT5G13220	35.6923	3115.4	1.06082	4.86186	1.16291e-06	4.50759e-05
817603	NM_128606	.	Thioredoxin superfamily protein	protein_coding	NP_180612.1	AT2G30540	AT2G30540	AT2G30540	35.605	992.63	0.635619	8.10864	5.11888e-16	6.11586e-13
818025	NM_129014	JAZ7	jasmonate-zim-domain protein 7	protein_coding	NP_181007.1	AT2G34600	AT2G34600	AT2G34600	33.4749	2574.39	1.05901	4.78276	1.72906e-06	6.24892e-05
824438	NM_001339583,NM_001339584,NM_115132,NM_180354	ACA1	alpha carbonic anhydrase 1	protein_coding	NP_001319732.1;NP_001326182.1;NP_566971.2;NP_850685.1	AT3G52720	AT3G52720	AT3G52720	33.1892	2182.24	0.99651	5.07033	3.97118e-07	1.98666e-05
835280	NM_124584	.	MATE efflux family protein	protein_coding	NP_200018.1	AT5G52050	AT5G52050	AT5G52050	32.4399	4234.88	1.02803	4.88281	1.04584e-06	4.1444e-05
820033	NM_111049,NM_202478	.	Calcium-binding EF-hand family protein	protein_coding	NP_566152.1;NP_974207.1	AT3G01830	AT3G01830	AT3G01830	31.6645	1260.1	1.17139	4.25544	2.08639e-05	0.000428481
834244	NM_123603	CML37	calmodulin like 37	protein_coding	NP_199053.1	AT5G42380	AT5G42380	AT5G42380	30.6114	1559.28	1.32435	3.7271	0.000193699	0.00235442
839324	NM_100389	MAPKKK18	mitogen-activated protein kinase kinase kinase 18	protein_coding	NP_172003.1	AT1G05100	AT1G05100	AT1G05100	29.0459	233.324	0.700414	6.93913	3.94529e-12	1.45696e-09
828540	NM_001036630,NM_001341665,NM_001341666,NM_001341667,NM_001341668,NM_118571	.	dihydrofolate reductase	protein_coding	NP_001031707.1;NP_001329753.1;NP_001329754.1;NP_001329755.1;NP_001329756.1;NP_567701.1	AT4G24380	AT4G24380	AT4G24380	28.4088	5065.93	0.873015	5.53057	3.19198e-08	2.52266e-06
839214	NM_001332727,NM_102436	.	EXS (ERD1/XPR1/SYG1) family protein	protein_coding	NP_001321974.1;NP_173995.1	AT1G26730	AT1G26730	AT1G26730	27.8484	1525.71	0.898905	5.3393	9.33063e-08	6.03549e-06
822645	NM_113889	PMAT2	HXXXD-type acyl-transferase family protein	protein_coding	NP_189609.1	AT3G29670	AT3G29670	AT3G29670	27.5284	1131.68	0.569466	8.39884	4.50904e-17	7.04486e-14
839563	NM_100199	FAF2	FANTASTIC four-like protein (DUF3049)	protein_coding	NP_563678.1	AT1G03170	AT1G03170	AT1G03170	27.4622	85.7922	0.664463	7.19283	6.346e-13	2.80204e-10
830982	NM_121152	.	phospholipase-like protein (PEARLI 4) family protein	protein_coding	NP_196675.1	AT5G11140	AT5G11140	AT5G11140	26.879	88.2695	0.923577	5.14132	2.72815e-07	1.44301e-05
829308	NM_001342115,NM_001342116,NM_119329	WRKY18	WRKY DNA-binding protein 18	protein_coding	NP_001320110.1;NP_001329847.1;NP_567882.1	AT4G31800	AT4G31800	AT4G31800	25.5827	12668.7	0.939155	4.98011	6.35476e-07	2.85557e-05
821225	NM_111152	.	ARM repeat superfamily protein	protein_coding	NP_566184.1	AT3G02840	AT3G02840	AT3G02840	25.4597	1463.31	1.33644	3.49446	0.000475017	0.00458341
821036	NM_001338305,NM_001338306,NM_112650	CNGC19	cyclic nucleotide gated channel 19	protein_coding	NP_001325957.1;NP_001325958.1;NP_188396.2	AT3G17690	AT3G17690	AT3G17690	25.3425	331.661	0.719255	6.48377	8.94597e-11	1.95378e-08
827917	NM_001036490,NM_116336,NM_202764	CPL3	CAPRICE-like MYB3	protein_coding	NP_001031567.1;NP_192015.2;NP_974493.1	AT4G01060	AT4G01060	AT4G01060	25.024	136.51	0.637521	7.28641	3.18317e-13	1.57691e-10
5008138	NM_001084915	RTFL12	ROTUNDIFOLIA like 12	protein_coding	NP_001078384.1	AT4G13395	AT4G13395	AT4G13395	24.4573	1159.78	1.23377	3.7383	0.000185269	0.00228199
819093	NM_130048	ERF13	ethylene-responsive element binding factor 13	protein_coding	NP_182011.1	AT2G44840	AT2G44840	AT2G44840	24.4546	1523.73	1.40168	3.29035	0.00100063	0.00800608
838310	NM_001332300,NM_001332301,NM_101599	JAZ5	jasmonate-zim-domain protein 5	protein_coding	NP_001320904.1;NP_001320905.1;NP_564019.1	AT1G17380	AT1G17380	AT1G17380	23.4473	3568.53	1.10175	4.13103	3.61143e-05	0.000657864
842104	NM_104527	WRR4	Disease resistance protein (TIR-NBS-LRR class)	protein_coding	NP_176043.1	AT1G56510	AT1G56510	AT1G56510	23.3445	7181.96	0.83293	5.45665	4.85189e-08	3.59038e-06
839748	NM_102616	GRX480	Thioredoxin superfamily protein	protein_coding	NP_174170.1	AT1G28480	AT1G28480	AT1G28480	23.0367	1584.44	0.931344	4.85949	1.17688e-06	4.55054e-05
831453	NM_121601	KIN1	stress-responsive protein (KIN1) / stress-induced protein (KIN1)	protein_coding	NP_197100.1	AT5G15960	AT5G15960	AT5G15960	22.8619	682.829	0.899768	5.01782	5.22611e-07	2.4753e-05
2746190	NM_001344561,NM_001344562,NM_203153	.	transmembrane protein	protein_coding	NP_001331324.1;NP_001331325.1;NP_974882.1	AT5G44565	AT5G44565	AT5G44565	22.8432	129.314	0.648211	6.96331	3.32377e-12	1.27376e-09
814732	NM_001335087,NM_126262	GAD4	glutamate decarboxylase 4	protein_coding	NP_001324150.1;NP_178310.1	AT2G02010	AT2G02010	AT2G02010	22.6994	602.604	0.701552	6.42088	1.35491e-10	2.64915e-08
844423	NM_106732	WRKY40	WRKY DNA-binding protein 40	protein_coding	NP_178199.1	AT1G80840	AT1G80840	AT1G80840	21.6335	9877.82	1.18294	3.7493	0.000177329	0.00220559
842078	NM_104504	PP2-B14	phloem protein 2-B14	protein_coding	NP_176021.1	AT1G56250	AT1G56250	AT1G56250	21.2899	553.287	0.971676	4.54071	5.60661e-06	0.000154513
819407	NM_001337286,NM_130362	.	myelin transcription factor-like protein	protein_coding	NP_001324285.1;NP_566116.1	AT2G47950	AT2G47950	AT2G47950	20.6962	462.78	0.798934	5.47141	4.46477e-08	3.35867e-06
834348	NM_001344478,NM_123696	GDPD3	PLC-like phosphodiesterases superfamily protein	protein_coding	NP_001330568.1;NP_199144.3	AT5G43300	AT5G43300	AT5G43300	19.5364	97.6896	0.654305	6.55366	5.6144e-11	1.35755e-08
842077	NM_104503	PP2-B13	phloem protein 2-B13	protein_coding	NP_176020.1	AT1G56240	AT1G56240	AT1G56240	19.3551	1041.86	1.07754	3.96702	7.27755e-05	0.00112636
824011	NM_114710	CYP94B3	cytochrome P450, family 94, subfamily B, polypeptide 3	protein_coding	NP_190421.1	AT3G48520	AT3G48520	AT3G48520	19.1086	4264.31	1.25699	3.38599	0.000709213	0.00617968
832031	NM_001343589,NM_121916	.	Eukaryotic aspartyl protease family protein	protein_coding	NP_001331340.1;NP_197412.1	AT5G19110	AT5G19110	AT5G19110	18.6265	3082.65	0.875597	4.81875	1.44458e-06	5.39354e-05
821243	NM_111224	NPC4	non-specific phospholipase C4	protein_coding	NP_566206.1	AT3G03530	AT3G03530	AT3G03530	18.606	1175.89	0.778505	5.41769	6.03734e-08	4.33302e-06
841701	NM_104147,NM_202280	LEA7	Late embryogenesis abundant protein (LEA) family protein	protein_coding	NP_175678.1;NP_974009.1	AT1G52690	AT1G52690	AT1G52690	18.4821	61.1635	1.32158	3.18412	0.00145197	0.0105727
838066	NM_101370	.	mediator of RNA polymerase II transcription subunit	protein_coding	NP_563962.1	AT1G15010	AT1G15010	AT1G15010	17.9862	1810.08	1.15778	3.6007	0.00031736	0.00341776
835982	NM_125255	.	ARM repeat superfamily protein	protein_coding	NP_200676.1	AT5G58680	AT5G58680	AT5G58680	17.5293	206.88	1.21536	3.39955	0.000674965	0.00595005
817494	NM_128499	GSTU5	glutathione S-transferase tau 5	protein_coding	NP_180506.1	AT2G29450	AT2G29450	AT2G29450	17.1105	10807.6	0.592096	6.91916	4.54318e-12	1.6478e-09
843998	NM_001084365,NM_001198484,NM_106315	CML38	calmodulin-like 38	protein_coding	NP_001077834.1;NP_001185413.1;NP_177791.1	AT1G76650	AT1G76650	AT1G76650	16.8362	4661.82	1.13238	3.59727	0.00032157	0.00344066
815558	NM_126828,NM_179618	.	Bifunctional inhibitor/lipid-transfer protein/seed storage 2S albumin superfamily protein	protein_coding	NP_565348.1;NP_849949.1	AT2G10940	AT2G10940	AT2G10940	16.718	58378.8	0.751143	5.40953	6.31889e-08	4.48752e-06
818479	NM_129452	PHT1%3B4	phosphate transporter 1;4	protein_coding	NP_181428.1	AT2G38940	AT2G38940	AT2G38940	16.1517	2506.68	0.560279	7.16359	7.85884e-13	3.39619e-10
832137	NM_122022	SPX1	SPX domain-containing protein 1	protein_coding	NP_197515.1	AT5G20150	AT5G20150	AT5G20150	16.1278	3944.25	0.606642	6.6126	3.77624e-11	9.83324e-09
835561	NM_124853	.	Ankyrin repeat family protein	protein_coding	NP_200283.1	AT5G54720	AT5G54720	AT5G54720	16.1245	1698.87	0.97576	4.11083	3.94245e-05	0.000704603
833860	NM_123231	.	cotton fiber protein	protein_coding	NP_198686.2	AT5G38700	AT5G38700	AT5G38700	16.0758	369.768	1.03778	3.86097	0.000112937	0.00157114
826657	NM_116368	.	plastocyanin-like domain-containing protein	protein_coding	NP_192047.1	AT4G01380	AT4G01380	AT4G01380	15.9505	8.21377	0.646333	6.18185	6.33557e-10	9.74861e-08
827554	NM_117938	.	glycine-rich cell wall protein-like protein	protein_coding	NP_567550.1	AT4G18280	AT4G18280	AT4G18280	15.7745	825.066	0.677333	5.87528	4.22118e-09	5.01382e-07
829671	NM_001342328,NM_119684	LHT7	LYS/HIS transporter 7	protein_coding	NP_001328042.1;NP_567977.2	AT4G35180	AT4G35180	AT4G35180	15.6548	357.938	0.612068	6.48381	8.94337e-11	1.95378e-08
835560	NM_001345097,NM_124852	.	Ankyrin repeat family protein	protein_coding	NP_001332664.1;NP_200282.2	AT5G54710	AT5G54710	AT5G54710	15.5767	6902.95	0.98383	4.02643	5.66309e-05	0.000933628
817844	NM_128843	PHT1%3B5	phosphate transporter 1;5	protein_coding	NP_180842.1	AT2G32830	AT2G32830	AT2G32830	15.0399	80.1541	0.7079	5.5244	3.30614e-08	2.60275e-06
830565	NM_120759	LEA4-5	Late Embryogenesis Abundant 4-5	protein_coding	NP_196294.1	AT5G06760	AT5G06760	AT5G06760	14.9309	71.612	0.827519	4.71316	2.43904e-06	8.18833e-05
844142	NM_001334816,NM_001334817,NM_106456	.	Transducin/WD40 repeat-like superfamily protein	protein_coding	NP_001322464.1;NP_001322465.1;NP_565168.4	AT1G78070	AT1G78070	AT1G78070	14.9295	5529.64	0.684315	5.69926	1.20326e-08	1.22197e-06
843832	NM_106151	ORA47	Integrase-type DNA-binding superfamily protein	protein_coding	NP_177631.1	AT1G74930	AT1G74930	AT1G74930	14.5199	2250.48	1.35112	2.85686	0.00427856	0.0236211
826708	NM_117177,NM_179027	WRKY41	WRKY family transcription factor	protein_coding	NP_192845.1;NP_849358.1	AT4G11070	AT4G11070	AT4G11070	14.4371	16.5066	0.906851	4.24734	2.1632e-05	0.000441576
817495	NM_128500	GSTU4	glutathione S-transferase tau 4	protein_coding	NP_180507.1	AT2G29460	AT2G29460	AT2G29460	13.8715	497.412	0.5464	6.94373	3.8188e-12	1.43636e-09
816819	NM_127853	.	VQ motif-containing protein	protein_coding	NP_179873.1	AT2G22880	AT2G22880	AT2G22880	13.7376	1136.68	1.26879	2.97925	0.00288951	0.0177845
823896	NM_001339308,NM_001339309,NM_114610	G3Pp1	putative glycerol-3-phosphate transporter 1	protein_coding	NP_001327852.1;NP_001327853.1;NP_566891.1	AT3G47420	AT3G47420	AT3G47420	13.4989	4924.23	0.378407	9.92258	3.32064e-23	3.37228e-19
834355	NM_001203533,NM_123703	PHT1%3B2	phosphate transporter 2	protein_coding	NP_001190462.1;NP_199151.1	AT5G43370	AT5G43370	AT5G43370	13.073	5560.33	0.489098	7.58235	3.39352e-14	2.55281e-11
827481	NM_001341236,NM_001341237,NM_001341238,NM_117870,NM_202837	CBL1	calcineurin B-like protein 1	protein_coding	NP_001329533.1;NP_001329534.1;NP_001329535.1;NP_567533.1;NP_974566.1	AT4G17615	AT4G17615	AT4G17615	12.9859	4160.97	0.777851	4.75525	1.98205e-06	6.94092e-05
831173	NM_001343268,NM_001343269,NM_121335	PBS3	Auxin-responsive GH3 family protein	protein_coding	NP_001330075.1;NP_001330076.1;NP_196836.1	AT5G13320	AT5G13320	AT5G13320	12.9629	225.851	0.682451	5.41624	6.08652e-08	4.35293e-06
836596	NM_125871	ABR1	Integrase-type DNA-binding superfamily protein	protein_coding	NP_201280.1	AT5G64750	AT5G64750	AT5G64750	12.6493	1752.13	0.939208	3.89795	9.70089e-05	0.00140338
3770699	rna-gnl_JCVI_mRNA.AT5G13205	.	hypothetical protein	pseudogene	.	AT5G13205	AT5G13205	AT5G13205	12.1447	45.4113	0.587664	6.12979	8.79942e-10	1.30456e-07
825821	NM_116722	MSRB6	methionine sulfoxide reductase B6	protein_coding	NP_192393.2	AT4G04840	AT4G04840	AT4G04840	12.0679	2215.9	0.512274	7.01403	2.3155e-12	9.22161e-10
6240650	NR_143957	.	other RNA	ncRNA	.	AT3G57157	AT3G57157	AT3G57157	11.965	213.127	0.756359	4.73418	2.19941e-06	7.57054e-05
827245	NM_117659	.	Thioredoxin superfamily protein	protein_coding	NP_193303.1	AT4G15680	AT4G15680	AT4G15680	11.8943	210.969	0.59436	6.01015	1.8535e-09	2.44458e-07
821072	NM_001337494,NM_111262	GDH3	glutamate dehydrogenase 3	protein_coding	NP_001326159.1;NP_187041.1	AT3G03910	AT3G03910	AT3G03910	11.8896	191.141	0.639574	5.58439	2.34525e-08	1.97157e-06
823641	NM_114375	NRT2.6	high affinity nitrate transporter 2.6	protein_coding	NP_190092.1	AT3G45060	AT3G45060	AT3G45060	11.8868	1479.15	1.00987	3.53637	0.000405661	0.00408295
832531	NM_001203455,NM_122368	.	TRP-like ion channel protein (Protein of unknown function, DUF599)	protein_coding	NP_001190384.1;NP_197848.1	AT5G24600	AT5G24600	AT5G24600	11.8305	127.165	0.5154	6.91586	4.65043e-12	1.6571e-09
815916	NM_126996	.	LL-diaminopimelate protein (DUF295)	protein_coding	NP_179039.1	AT2G14290	AT2G14290	AT2G14290	11.7943	213.146	1.06119	3.35473	0.000794436	0.00673545
824396	NM_001339568	ABCG27	ABC transporter G family member 27	protein_coding	NP_001319729.1	AT3G52310	AT3G52310	AT3G52310	11.7091	71.9634	0.766659	4.62991	3.65827e-06	0.000111399
818058	NM_129046	.	disease resistance family protein / LRR family protein	protein_coding	NP_181039.1	AT2G34930	AT2G34930	AT2G34930	11.6988	9093.61	1.02499	3.46179	0.000536605	0.00500662
818237	NM_129220	.	CHUP1-like protein	protein_coding	NP_181203.2	AT2G36650	AT2G36650	AT2G36650	11.6397	501.661	0.797396	4.44069	8.9672e-06	0.000222113
842121	NM_001333792,NM_104542	.	MAEBL domain protein	protein_coding	NP_001321049.1;NP_176058.1	AT1G56660	AT1G56660	AT1G56660	11.397	9010.26	0.900364	3.89907	9.65615e-05	0.0013999
815160	NM_001084415,NM_126619,NM_201702	OPR3	oxophytodienoate-reductase 3	protein_coding	NP_001077884.1;NP_178662.1;NP_973431.1	AT2G06050	AT2G06050	AT2G06050	11.307	21984	0.743623	4.70553	2.5321e-06	8.43108e-05
817084	NM_001335997,NM_128103	.	EEIG1/EHBP1 protein amino-terminal domain protein	protein_coding	NP_001325254.1;NP_565596.1	AT2G25460	AT2G25460	AT2G25460	11.2254	3306.42	0.945167	3.69109	0.000223293	0.00263145
826603	NM_001036532,NM_001340652,NM_001340653,NM_001340654,NM_117080	ATSPS4F	Sucrose-phosphate synthase family protein	protein_coding	NP_001031609.1;NP_001329002.1;NP_001329003.1;NP_001329004.1;NP_192750.2	AT4G10120	AT4G10120	AT4G10120	11.0627	6224.82	0.551635	6.28611	3.25529e-10	5.46431e-08
817780	NM_001336375,NM_001336376,NM_128780	.	cysteine-rich/transmembrane domain A-like protein	protein_coding	NP_001324698.1;NP_001324699.1;NP_565740.1	AT2G32210	AT2G32210	AT2G32210	11.0176	704.888	0.818213	4.23085	2.3281e-05	0.000465893
10723139	NM_001197986	.	UDP-Glycosyltransferase superfamily protein	protein_coding	NP_001184915.1	AT1G05675	AT1G05675	AT1G05675	10.9903	967.271	0.688477	5.02292	5.08921e-07	2.42646e-05
817493	NM_128498	GSTU6	glutathione S-transferase tau 6	protein_coding	NP_180505.1	AT2G29440	AT2G29440	AT2G29440	10.8276	1494.01	0.775589	4.431	9.37952e-06	0.000229804
819827	NM_111525	MYB108	myb domain protein 108	protein_coding	NP_187301.1	AT3G06490	AT3G06490	AT3G06490	10.5407	378.995	0.493632	6.88347	5.84116e-12	1.97733e-09
828358	NM_118388	.	SAUR-like auxin-responsive protein family	protein_coding	NP_193993.1	AT4G22620	AT4G22620	AT4G22620	10.509	103.366	0.843247	4.02438	5.71247e-05	0.000939481
816935	NM_001335912,NM_001335913,NM_001335914,NM_127963	scpl23	serine carboxypeptidase-like 23	protein_coding	NP_001318279.1;NP_001324769.1;NP_001324770.1;NP_179979.5	AT2G24010	AT2G24010	AT2G24010	10.4809	69.0033	0.605612	5.59714	2.17917e-08	1.86756e-06
824308	NM_115004	.	Calcium-dependent phosphotriesterase superfamily protein	protein_coding	NP_190713.1	AT3G51450	AT3G51450	AT3G51450	10.4503	4927.89	0.804566	4.20782	2.57846e-05	0.000504054
843205	NM_001334380,NM_105547	PHO1%3BH1	EXS (ERD1/XPR1/SYG1) family protein	protein_coding	NP_001322237.1;NP_564940.1	AT1G68740	AT1G68740	AT1G68740	10.4338	1873.89	0.604645	5.59533	2.202e-08	1.87133e-06
829100	NM_119124	.	nuclease	protein_coding	NP_567834.2	AT4G29780	AT4G29780	AT4G29780	10.3453	15270	1.2142	2.77622	0.00549941	0.0284804
821902	NM_113225	ERF1	ethylene response factor 1	protein_coding	NP_188965.1	AT3G23240	AT3G23240	AT3G23240	10.2993	147.299	0.788759	4.26553	1.99432e-05	0.000415879
820667	NM_112304	NCED3	nine-cis-epoxycarotenoid dioxygenase 3	protein_coding	NP_188062.1	AT3G14440	AT3G14440	AT3G14440	10.2938	1079.92	0.806771	4.16935	3.05473e-05	0.000575019
838729	NM_001160882,NM_001332492,NM_001332493,NM_001332494,NM_101984	.	nucleic acid/nucleotide binding protein	protein_coding	NP_001154354.1;NP_001320686.1;NP_001320687.1;NP_001320688.1;NP_173554.3	AT1G21320	AT1G21320	AT1G21320	10.123	78.1508	0.496728	6.72314	1.77851e-11	5.23526e-09
836602	NM_125877	WRKY51	WRKY DNA-binding protein 51	protein_coding	NP_568995.2	AT5G64810	AT5G64810	AT5G64810	9.60289	198.333	0.479791	6.80186	1.03276e-11	3.27755e-09
6240681	NR_142538	.	other RNA	lncRNA	.	AT5G01732	AT5G01732	AT5G01732	9.47769	169.348	0.426489	7.60755	2.79334e-14	2.36398e-11
838501	NM_001332386,NM_101776,NM_202133	JAZ1	jasmonate-zim-domain protein 1	protein_coding	NP_001319041.1;NP_564075.1;NP_973862.1	AT1G19180	AT1G19180	AT1G19180	9.47149	17815.7	0.913412	3.55107	0.000383665	0.00391196
842923	NM_105280	.	Disease resistance protein (TIR-NBS class)	protein_coding	NP_176783.1	AT1G66090	AT1G66090	AT1G66090	9.44141	3310.25	0.860555	3.76385	0.000167315	0.00211339
817858	NM_128856	PFA-DSP2	Phosphotyrosine protein phosphatases superfamily protein	protein_coding	NP_180855.2	AT2G32960	AT2G32960	AT2G32960	9.43693	696.189	0.420811	7.69541	1.41038e-14	1.34392e-11
824846	NM_115538	.	RNA splicing factor-like protein	protein_coding	NP_191238.1	AT3G56790	AT3G56790	AT3G56790	9.43274	124.916	0.749914	4.3174	1.57878e-05	0.000349111
834836	NM_124159	CCR4	CRINKLY4 related 4	protein_coding	NP_199596.1	AT5G47850	AT5G47850	AT5G47850	9.42705	142.978	0.962416	3.36321	0.000770425	0.00658313
829933	NM_119939	ACS8	1-amino-cyclopropane-1-carboxylate synthase 8	protein_coding	NP_195491.1	AT4G37770	AT4G37770	AT4G37770	9.41767	434.811	0.591467	5.47008	4.49828e-08	3.37138e-06
826730	NM_117199	ACS6	1-aminocyclopropane-1-carboxylic acid (acc) synthase 6	protein_coding	NP_192867.1	AT4G11280	AT4G11280	AT4G11280	9.37615	6723.63	1.03485	3.12026	0.00180693	0.0124535
816783	NM_127816	UCP5	uncoupling protein 5	protein_coding	NP_179836.1	AT2G22500	AT2G22500	AT2G22500	9.36931	7343.56	0.902019	3.57858	0.000345471	0.00363822
825144	NM_115837	.	Concanavalin A-like lectin protein kinase family protein	protein_coding	NP_191534.1	AT3G59750	AT3G59750	AT3G59750	9.35147	318.87	0.564447	5.7139	1.10413e-08	1.13838e-06
817773	NM_128773	.	transmembrane receptor	protein_coding	NP_180773.3	AT2G32140	AT2G32140	AT2G32140	9.33519	991.366	0.949805	3.39299	0.000691345	0.00605516
831831	NM_120188	FRB1	O-fucosyltransferase family protein	protein_coding	NP_195730.1	AT5G01100	AT5G01100	AT5G01100	9.27053	4156.43	0.883692	3.63549	0.000277453	0.00308111
821863	NM_113191	.	ATPase E1-E2 type family protein / haloacid dehalogenase-like hydrolase family protein	protein_coding	NP_188931.1	AT3G22910	AT3G22910	AT3G22910	9.15489	401.931	0.577239	5.53418	3.12696e-08	2.49066e-06
839508	NM_001331335,NM_100121	GA2OX6	gibberellin 2-oxidase 6	protein_coding	NP_001323245.1;NP_171742.1	AT1G02400	AT1G02400	AT1G02400	9.04156	2962.54	0.889062	3.57295	0.000352985	0.00369561
828878	NM_118903	.	transmembrane protein	protein_coding	NP_567783.1	AT4G27654	AT4G27654	AT4G27654	9.03055	1050.61	1.39304	2.27905	0.0226642	0.0811158
817315	NM_128328	CYP94C1	cytochrome P450, family 94, subfamily C, polypeptide 1	protein_coding	NP_180337.1	AT2G27690	AT2G27690	AT2G27690	8.94428	3891.73	0.992111	3.1861	0.00144205	0.0105244
839026	NM_102260	.	Matrixin family protein	protein_coding	NP_173824.2	AT1G24140	AT1G24140	AT1G24140	8.85795	731.345	0.850959	3.69815	0.000217176	0.00257806
832090	NM_121975	.	MATE efflux family protein	protein_coding	NP_197471.1	AT5G19700	AT5G19700	AT5G19700	8.84897	12.943	0.605715	5.19305	2.06878e-07	1.15755e-05
835307	NM_124610	LTI78	low-temperature-responsive protein 78 (LTI78) / desiccation-responsive protein 29A (RD29A)	protein_coding	NP_200044.1	AT5G52310	AT5G52310	AT5G52310	8.76807	4887.17	0.822042	3.81034	0.000138776	0.00183367
827090	NM_117524	.	hypothetical protein	protein_coding	NP_193181.3	AT4G14450	AT4G14450	AT4G14450	8.65485	93.2524	0.903068	3.4477	0.000565379	0.00523401
832285	NM_122130	CAF1b	Polynucleotidyl transferase, ribonuclease H-like superfamily protein	protein_coding	NP_197617.1	AT5G22250	AT5G22250	AT5G22250	8.58618	2224.75	0.951642	3.25965	0.00111551	0.0087344
843810	NM_106129,NM_202414	EDS16	ADC synthase superfamily protein	protein_coding	NP_565090.1;NP_974143.1	AT1G74710	AT1G74710	AT1G74710	8.54869	1668.92	0.463062	6.68529	2.30472e-11	6.50155e-09
831322	NM_001343357,NM_121474	.	NAD(P)-binding Rossmann-fold superfamily protein	protein_coding	NP_001330450.1;NP_196974.1	AT5G14700	AT5G14700	AT5G14700	8.48395	1225.81	0.699604	4.40926	1.03723e-05	0.000250205
822169	NM_113477	AOC3	allene oxide cyclase 3	protein_coding	NP_566777.1	AT3G25780	AT3G25780	AT3G25780	8.46302	6110.98	0.909821	3.38657	0.00070772	0.00616932
828861	NM_118887	ENODL2	early nodulin-like protein 2	protein_coding	NP_194482.1	AT4G27520	AT4G27520	AT4G27520	8.4352	10342.6	0.506667	6.07188	1.26418e-09	1.78021e-07
818096	NM_129081	.	hypothetical protein	protein_coding	NP_181072.2	AT2G35290	AT2G35290	AT2G35290	8.41847	473.398	0.957888	3.20868	0.00133345	0.00991288
838256	NM_101546	.	transmembrane protein	protein_coding	NP_564008.1	AT1G16850	AT1G16850	AT1G16850	8.37652	173.8	0.673135	4.55533	5.23045e-06	0.000147523
837351	NM_001084019,NM_001331768,NM_100704	.	alpha/beta-Hydrolases superfamily protein	protein_coding	NP_001077488.1;NP_001323356.1;NP_172308.2	AT1G08310	AT1G08310	AT1G08310	8.37572	1424.79	0.457472	6.70251	2.04866e-11	5.86061e-09
28718306	NM_001335985,NM_001335986	.	transmembrane protein	protein_coding	NP_001323650.1;NP_001323651.1	AT2G25297	.	AT2G25297	8.25856	110.894	0.528822	5.75976	8.42321e-09	9.14887e-07
819184	NM_130139	BAP2	BON association protein 2	protein_coding	NP_182100.2	AT2G45760	AT2G45760	AT2G45760	8.1882	117.148	0.702668	4.31718	1.58033e-05	0.000349111
817367	NM_001336148,NM_001336149	ACA2	alpha carbonic anhydrase 2	protein_coding	NP_001318303.1;NP_001323618.1	AT2G28210	AT2G28210	AT2G28210	8.16472	644.942	0.464202	6.52605	6.75279e-11	1.59484e-08
816996	NM_001202663,NM_128021,NM_179724,NM_201799	.	Ankyrin repeat family protein	protein_coding	NP_001189592.1;NP_565575.1;NP_850055.2;NP_973528.1	AT2G24600	AT2G24600	AT2G24600	8.1619	10435.4	0.898758	3.3701	0.000751406	0.00646413
829700	NM_119713	RHA3B	RING-H2 finger A3B	protein_coding	NP_195273.1	AT4G35480	AT4G35480	AT4G35480	8.04234	1563.45	0.685399	4.38812	1.14334e-05	0.000270656
816293	NM_001335562,NM_127337	ERD7	Senescence/dehydration-associated protein-like protein	protein_coding	NP_001323840.1;NP_179374.1	AT2G17840	AT2G17840	AT2G17840	8.03706	18487.3	0.82474	3.6456	0.000266773	0.00300522
819365	NM_130320	ERF71	Integrase-type DNA-binding superfamily protein	protein_coding	NP_182274.1	AT2G47520	AT2G47520	AT2G47520	8.03189	45.9466	0.568664	5.28562	1.25279e-07	7.80535e-06
831454	NM_121602	KIN2	stress-responsive protein (KIN2) / stress-induced protein (KIN2) / cold-responsive protein (COR6.6) / cold-regulated protein (COR6.6)	protein_coding	NP_197101.1	AT5G15970	AT5G15970	AT5G15970	7.99651	1974.37	0.623314	4.81197	1.4945e-06	5.51211e-05
828591	NM_118621	PAP24	purple acid phosphatase 24	protein_coding	NP_194219.2	AT4G24890	AT4G24890	AT4G24890	7.99368	376.587	0.819521	3.65928	0.000252921	0.00288572
838016	NM_101321	PER4	Peroxidase superfamily protein	protein_coding	NP_172906.1	AT1G14540	AT1G14540	AT1G14540	7.98686	887.695	0.904875	3.31275	0.000923821	0.00752958
831888	NM_001342579,NM_120200	SQD2	sulfoquinovosyldiacylglycerol 2	protein_coding	NP_001331107.1;NP_568085.2	AT5G01220	AT5G01220	AT5G01220	7.89659	13493.7	0.521055	5.72153	1.05571e-08	1.10528e-06
829757	NM_001036715,NM_119768	.	Pathogenesis-related thaumatin superfamily protein	protein_coding	NP_001031792.1;NP_195325.1	AT4G36010	AT4G36010	AT4G36010	7.87717	1317.5	0.666684	4.4664	7.95478e-06	0.000201458
28716263	NR_138849	.	other RNA	lncRNA	.	AT1G05183	.	AT1G05183	7.83499	25.1564	0.887541	3.34625	0.000819135	0.00688827
844177	NM_001334826,NM_106488	.	VQ motif-containing protein	protein_coding	NP_001321086.1;NP_565179.1	AT1G78410	AT1G78410	AT1G78410	7.80787	301.968	0.634025	4.67636	2.9201e-06	9.42928e-05
843834	NM_001334673,NM_106153	TIFY10B	TIFY domain/Divergent CCT motif family protein	protein_coding	NP_001322261.1;NP_565096.1	AT1G74950	AT1G74950	AT1G74950	7.7899	9380.8	0.676081	4.38055	1.18381e-05	0.000278936
842600	NM_001334057,NM_148621	.	basic helix-loop-helix (bHLH) DNA-binding superfamily protein	protein_coding	NP_001321938.1;NP_683462.1	AT1G62975	AT1G62975	AT1G62975	7.66297	1185.56	0.479506	6.12693	8.95882e-10	1.31857e-07
3768754	rna-gnl_WGS:_mrna.AT3G06437-RA	.	.	transcribed_pseudogene	.	AT3G06437	AT3G06437	AT3G06437	7.65877	5.47057	0.816824	3.59577	0.000323431	0.00345384
843018	NM_105370	.	Protein kinase superfamily protein	protein_coding	NP_176871.2	AT1G67000	AT1G67000	AT1G67000	7.59972	160.993	0.693596	4.21852	2.45913e-05	0.000484549
829416	NM_119433	.	Integrase-type DNA-binding superfamily protein	protein_coding	NP_195006.1	AT4G32800	AT4G32800	AT4G32800	7.44539	1921.32	0.679327	4.26355	2.01204e-05	0.000418567
833862	NM_001344262,NM_123232	.	Methylenetetrahydrofolate reductase family protein	protein_coding	NP_001330954.1;NP_198687.1	AT5G38710	AT5G38710	AT5G38710	7.41195	911.619	0.793733	3.64084	0.000271752	0.0030394
28716264	NR_138850	.	other RNA	lncRNA	.	AT1G05187	.	AT1G05187	7.37367	5.26709	0.80158	3.59588	0.000323302	0.00345384
823739	NM_001035738,NM_114465	EXLA3	expansin-like A3	protein_coding	NP_001030815.1;NP_190182.2	AT3G45960	AT3G45960	AT3G45960	7.31955	951.09	0.951254	3.01891	0.00253683	0.0160376
829088	NM_119112,NM_179138	ACHT2	atypical CYS HIS rich thioredoxin 2	protein_coding	NP_567831.1;NP_849469.1	AT4G29670	AT4G29670	AT4G29670	7.29146	4672.69	0.484207	5.91939	3.23147e-09	3.95388e-07
843329	NM_105661	GSTU11	glutathione S-transferase TAU 11	protein_coding	NP_177151.1	AT1G69930	AT1G69930	AT1G69930	7.27957	112.914	0.677356	4.22799	2.35788e-05	0.000468599
829116	NM_001036675,NM_001085002,NM_001125608,NM_001341983,NM_001341984,NM_001341985,NM_119139	.	basic helix-loop-helix (bHLH) DNA-binding superfamily protein	protein_coding	NP_001031752.1;NP_001078471.1;NP_001119080.1;NP_001329070.1;NP_001329071.1;NP_001329072.1;NP_194722.2	AT4G29930	AT4G29930	AT4G29930	7.25634	744.826	0.629357	4.54311	5.54294e-06	0.000152966
817812	NM_128810	MAPKKK17	mitogen-activated protein kinase kinase kinase 17	protein_coding	NP_180810.1	AT2G32510	AT2G32510	AT2G32510	7.19861	774.748	0.62283	4.57222	4.82578e-06	0.000138246
838693	NM_101952	.	Cysteine/Histidine-rich C1 domain family protein	protein_coding	NP_173523.1	AT1G20990	AT1G20990	AT1G20990	7.19778	50.6938	0.384257	7.41054	1.25781e-13	7.44692e-11
829590	NM_001342283,NM_119605	.	AP2/B3-like transcriptional factor family protein	protein_coding	NP_001320135.1;NP_195166.2	AT4G34400	AT4G34400	AT4G34400	7.16902	106.191	0.547087	5.19438	2.05406e-07	1.15249e-05
28718632	NR_140972	.	other RNA	lncRNA	.	AT3G03125	.	AT3G03125	7.09159	22.3668	0.659374	4.28605	1.81882e-05	0.000387639
838207	NM_101503	OCT6	organic cation/carnitine transporter 6	protein_coding	NP_173087.1	AT1G16370	AT1G16370	AT1G16370	7.08332	1715.05	0.688004	4.10525	4.03883e-05	0.000716442
28720938	NR_143048	.	other RNA	lncRNA	.	AT5G07985	.	AT5G07985	7.07342	3.70989	1.16054	2.43199	0.0150163	0.0594301
819730	NM_111436	PLDP2	phospholipase D P2	protein_coding	NP_187214.2	AT3G05630	AT3G05630	AT3G05630	7.05746	1214.59	0.463713	6.07952	1.20543e-09	1.72419e-07
831877	NM_120181	LAC8	laccase 8	protein_coding	NP_195724.1	AT5G01040	AT5G01040	AT5G01040	6.99413	4364.37	0.565793	4.95967	7.06145e-07	3.08901e-05
828399	NM_001341572,NM_118429	.	Calcineurin-like metallo-phosphoesterase superfamily protein	protein_coding	NP_001328245.1;NP_194031.6	AT4G23000	AT4G23000	AT4G23000	6.99227	1020.56	0.425555	6.59318	4.30503e-11	1.09299e-08
836310	NM_125582	.	Integrase-type DNA-binding superfamily protein	protein_coding	NP_200995.1	AT5G61890	AT5G61890	AT5G61890	6.8864	35.0232	0.760983	3.6581	0.000254093	0.00289612
818319	NM_129298	ZAT11	C2H2 and C2HC zinc fingers superfamily protein	protein_coding	NP_181279.1	AT2G37430	AT2G37430	AT2G37430	6.86522	546.65	0.915639	3.03537	0.00240239	0.0154357
818046	NM_129034	.	FAD-binding Berberine family protein	protein_coding	NP_181027.1	AT2G34810	AT2G34810	AT2G34810	6.84099	696.994	0.468642	5.91966	3.22604e-09	3.95388e-07
838353	NM_101638	PEPR2	PEP1 receptor 2	protein_coding	NP_173217.1	AT1G17750	AT1G17750	AT1G17750	6.84045	952.313	0.606704	4.57239	4.82184e-06	0.000138246
843417	NM_105748	EHB1	Calcium-dependent lipid-binding (CaLB domain) family protein	protein_coding	NP_177237.1	AT1G70800	AT1G70800	AT1G70800	6.80028	500.724	0.504927	5.47721	4.32074e-08	3.2624e-06
837688	NM_101019	UMAMIT26	nodulin MtN21 /EamA-like transporter family protein	protein_coding	NP_172613.1	AT1G11460	AT1G11460	AT1G11460	6.78987	414.118	0.317026	8.71657	2.86757e-18	6.47148e-15
828865	NM_118891	.	UDP-Glycosyltransferase superfamily protein	protein_coding	NP_194486.1	AT4G27560	AT4G27560	AT4G27560	6.7269	1603.99	0.546238	5.03432	4.79537e-07	2.29714e-05
817459	NM_001336201,NM_128468	GLR2.8	glutamate receptor 2.8	protein_coding	NP_001324459.1;NP_180475.2	AT2G29110	AT2G29110	AT2G29110	6.72539	106.161	0.542528	5.06816	4.0169e-07	2.0046e-05
820941	NM_112562	COBL8	COBRA-like protein 8 precursor	protein_coding	NP_188311.1	AT3G16860	AT3G16860	AT3G16860	6.69749	3173.47	0.894454	3.06737	0.00215953	0.0142641
843081	NM_105427	.	Acid phosphatase/vanadium-dependent haloperoxidase-related protein	protein_coding	NP_176927.1	AT1G67600	AT1G67600	AT1G67600	6.64719	256.671	0.398112	6.86425	6.68396e-12	2.18964e-09
838410	NM_101688	NUDT4	nudix hydrolase homolog 4	protein_coding	NP_173266.1	AT1G18300	AT1G18300	AT1G18300	6.64661	3791.32	1.03461	2.64121	0.00826114	0.03837
833997	NM_123363	.	P-loop containing nucleoside triphosphate hydrolases superfamily protein	protein_coding	NP_198816.1	AT5G40000	AT5G40000	AT5G40000	6.64625	92.4415	0.802746	3.40399	0.000664094	0.00589013
823951	NM_114665	GTR1	Major facilitator superfamily protein	protein_coding	NP_566896.2	AT3G47960	AT3G47960	AT3G47960	6.64073	16419.4	0.638014	4.28101	1.86049e-05	0.000394749
838639	NM_001332447,NM_101901,NM_202143	OPCL1	OPC-8:0 CoA ligase1	protein_coding	NP_001322647.1;NP_564115.1;NP_973872.1	AT1G20510	AT1G20510	AT1G20510	6.61729	18566.4	0.82151	3.31857	0.000904791	0.00741614
837071	NM_100029	LEA14	Late embryogenesis abundant protein	protein_coding	NP_171654.1	AT1G01470	AT1G01470	AT1G01470	6.60258	9220.5	0.519093	5.24574	1.55652e-07	9.27113e-06
837935	NM_101243	.	Purple acid phosphatases superfamily protein	protein_coding	NP_172830.1	AT1G13750	AT1G13750	AT1G13750	6.58526	1419.94	0.422629	6.4341	1.24207e-10	2.49779e-08
829753	NM_001342392,NM_001342393,NM_119765	.	Senescence/dehydration-associated protein-like protein	protein_coding	NP_001328053.1;NP_001328054.1;NP_567995.1	AT4G35985	AT4G35985	AT4G35985	6.56652	2655.04	0.668433	4.06193	4.86688e-05	0.00083208
842184	NM_104598	.	Disease resistance-responsive (dirigent-like protein) family protein	protein_coding	NP_176113.1	AT1G58170	AT1G58170	AT1G58170	6.56581	168.205	0.430484	6.3068	2.84864e-10	4.90328e-08
838361	NM_101646	.	hypothetical protein (DUF789)	protein_coding	NP_564038.1	AT1G17830	AT1G17830	AT1G17830	6.56343	676.177	0.536954	5.05528	4.2976e-07	2.10842e-05
836433	NM_001345579,NM_125707	.	Octicosapeptide/Phox/Bem1p family protein	protein_coding	NP_001318869.1;NP_201118.1	AT5G63130	AT5G63130	AT5G63130	6.53321	828.679	0.85991	3.14892	0.00163873	0.011553
836655	NM_125928	.	hypothetical protein	protein_coding	NP_569010.1	AT5G65300	AT5G65300	AT5G65300	6.52712	896.144	0.793662	3.41007	0.000649457	0.00579066
842931	NM_105287,NM_179516	CMPG1	CYS, MET, PRO, and GLY protein 1	protein_coding	NP_564866.1;NP_849847.1	AT1G66160	AT1G66160	AT1G66160	6.51166	2592.71	0.656112	4.11976	3.79263e-05	0.000682384
831326	NM_001036806,NM_001036807,NM_001085114,NM_001343359,NM_001343360,NM_001343361,NM_001343362,NM_121478,NM_203053	CA2	carbonic anhydrase 2	protein_coding	NP_001031883.1;NP_001031884.1;NP_001078583.1;NP_001330235.1;NP_001330236.1;NP_001330237.1;NP_001330238.1;NP_568303.2;NP_974782.1	AT5G14740	AT5G14740	AT5G14740	6.4821	78315.5	0.641075	4.20616	2.59752e-05	0.000507291
832313	NM_122157	.	hypothetical protein	protein_coding	NP_197644.1	AT5G22520	AT5G22520	AT5G22520	6.45098	154.225	0.850889	3.16083	0.00157318	0.0112216
818709	NM_001036446,NM_001202794,NM_001336892,NM_001336893,NM_001336894,NM_001336895,NM_129675	TCH3	Calcium-binding EF hand family protein	protein_coding	NP_001031523.1;NP_001189723.1;NP_001318399.1;NP_001318400.1;NP_001324805.1;NP_001324806.1;NP_181643.1	AT2G41100	AT2G41100	AT2G41100	6.37556	46406.8	0.545764	4.8969	9.7362e-07	3.92365e-05
829999	NM_001342496,NM_001342497,NM_120004	sks9	SKU5 similar 9	protein_coding	NP_001329209.1;NP_001329210.1;NP_195555.2	AT4G38420	AT4G38420	AT4G38420	6.30937	2798	0.540396	4.91768	8.75754e-07	3.6227e-05
832044	NM_121929	.	Glycoprotein membrane precursor GPI-anchored	protein_coding	NP_197425.1	AT5G19240	AT5G19240	AT5G19240	6.29289	12915.1	0.7061	3.75829	0.000171082	0.00214895
843786	NM_106105	.	BPS1-like protein (DUF793)	protein_coding	NP_565086.1	AT1G74450	AT1G74450	AT1G74450	6.2541	6346.07	0.877682	3.0134	0.00258342	0.0162929
829672	NM_001342329,NM_119685	LOG5	Putative lysine decarboxylase family protein	protein_coding	NP_001328997.1;NP_567978.1	AT4G35190	AT4G35190	AT4G35190	6.25188	171.141	0.365605	7.23265	4.73648e-13	2.23727e-10
840254	NM_001333055,NM_103083	.	Leucine-rich repeat (LRR) family protein	protein_coding	NP_001321374.1;NP_174624.1	AT1G33600	AT1G33600	AT1G33600	6.2489	4808.21	0.349438	7.56529	3.86986e-14	2.80717e-11
832163	NM_122048	MGD2	monogalactosyldiacylglycerol synthase 2	protein_coding	NP_568394.2	AT5G20410	AT5G20410	AT5G20410	6.19894	2066.45	0.490289	5.36831	7.94797e-08	5.31024e-06
838503	NM_001332387,NM_101778	.	cyclin-dependent kinase, putative (DUF581)	protein_coding	NP_001322166.1;NP_173354.1	AT1G19200	AT1G19200	AT1G19200	6.19887	302.172	0.48718	5.40253	6.57063e-08	4.60193e-06
838922	NM_102162	.	Calcium-dependent lipid-binding (CaLB domain) family protein	protein_coding	NP_173727.1	AT1G23140	AT1G23140	AT1G23140	6.18426	745.865	0.400538	6.56268	5.28505e-11	1.30908e-08
831159	NM_001343259,NM_121323	.	GRAM domain family protein	protein_coding	NP_001330875.1;NP_196824.1	AT5G13200	AT5G13200	AT5G13200	6.15607	2668.46	0.554765	4.72635	2.28595e-06	7.77721e-05
5008200	NM_001085064	.	Heavy metal transport/detoxification superfamily protein	protein_coding	NP_001078533.1	AT5G05365	AT5G05365	AT5G05365	6.13969	217.978	0.695249	3.7658	0.000166017	0.00210065
821047	NM_112660	PAP17	purple acid phosphatase 17	protein_coding	NP_566587.1	AT3G17790	AT3G17790	AT3G17790	6.11847	3256.19	0.614631	4.25161	2.12237e-05	0.000435429
830974	NM_121145	.	hypothetical protein	protein_coding	NP_196668.1	AT5G11070	AT5G11070	AT5G11070	6.10624	3981.82	0.689002	3.7885	0.000151561	0.00195835
842314	NM_104709	PUB19	ARM repeat superfamily protein	protein_coding	NP_176225.1	AT1G60190	AT1G60190	AT1G60190	6.0801	521.313	0.955965	2.72405	0.0064487	0.0320948
837748	NM_001332014,NM_001332015,NM_101068	.	ERD (early-responsive to dehydration stress) family protein	protein_coding	NP_001320706.1;NP_001320707.1;NP_172660.5	AT1G11960	AT1G11960	AT1G11960	6.0661	4396.66	0.657468	3.95574	7.6299e-05	0.00116607
28720179	NR_142348,rna-gnl_WGS:_mrna.AT4G24415-RA,rna-gnl_WGS:_mrna.AT4G24415-RB	MIR824	microRNA ath-MIR824 precursor	miRNA	.	AT4G24415	AT4G24415	AT4G24415	6.06149	192.422	0.452504	5.74508	9.18769e-09	9.87361e-07
831965	NM_121852	.	Curculin-like (mannose-binding) lectin family protein	protein_coding	NP_197348.1	AT5G18470	AT5G18470	AT5G18470	6.0517	1032.44	0.628365	4.13349	3.57297e-05	0.000652614
831158	NM_001343258,NM_121322	GILP	GSH-induced LITAF domain protein	protein_coding	NP_001330776.1;NP_568286.1	AT5G13190	AT5G13190	AT5G13190	6.0454	4971.36	0.524181	4.95218	7.33873e-07	3.1918e-05
838483	NM_101759	.	CDP-diacylglycerol-glycerol-3-phosphate 3-phosphatidyltransferase	protein_coding	NP_564069.1	AT1G19020	AT1G19020	AT1G19020	6.0244	5733.19	0.757879	3.41851	0.000629655	0.00565381
819332	NM_130287	MYB2	myb domain protein 2	protein_coding	NP_182241.1	AT2G47190	AT2G47190	AT2G47190	5.99354	91.4159	0.554387	4.65994	3.16302e-06	0.000100225
2745703	NM_202810	.	hypothetical protein	protein_coding	NP_974539.1	AT4G12735	AT4G12735	AT4G12735	5.98537	41.6775	0.795046	3.24691	0.00116667	0.0090122
841026	NM_103546	ILL6	IAA-amino acid hydrolase ILR1-like 6	protein_coding	NP_175086.1	AT1G44350	AT1G44350	AT1G44350	5.98466	3979.62	0.648145	3.98255	6.81788e-05	0.00107264
830934	NM_001203355,NM_121107	.	methionyl-tRNA synthetase	protein_coding	NP_001190284.1;NP_568234.1	AT5G10695	AT5G10695	AT5G10695	5.97468	1205.55	0.64187	4.01773	5.87604e-05	0.000959391
816384	NM_001084444,NM_127425	.	transmembrane protein	protein_coding	NP_001077913.1;NP_028490.1	AT2G18690	AT2G18690	AT2G18690	5.94372	6153.15	0.66768	3.85119	0.000117544	0.001623
817250	NM_128266,NM_201811	.	Late embryogenesis abundant (LEA) hydroxyproline-rich glycoprotein family	protein_coding	NP_565634.1;NP_973540.1	AT2G27080	AT2G27080	AT2G27080	5.9219	5654.43	0.839488	3.0567	0.00223791	0.0146532
828866	NM_118892	.	UDP-Glycosyltransferase superfamily protein	protein_coding	NP_194487.1	AT4G27570	AT4G27570	AT4G27570	5.91706	18.4339	0.629539	4.07422	4.61686e-05	0.000796037
843784	NM_001334649,NM_106103	MYB95	myb domain protein 95	protein_coding	NP_001320931.1;NP_177583.1	AT1G74430	AT1G74430	AT1G74430	5.81949	2436.48	0.970515	2.61809	0.00884245	0.0403684
827741	NM_118115	.	nucleotide-diphospho-sugar transferase family protein	protein_coding	NP_193730.2	AT4G19970	AT4G19970	AT4G19970	5.80813	52.523	0.373782	6.79025	1.11942e-11	3.34362e-09
832145	NM_122030	BCB	blue-copper-binding protein	protein_coding	NP_197523.1	AT5G20230	AT5G20230	AT5G20230	5.8047	13351.5	0.806197	3.14715	0.00164872	0.0116154
838674	NM_101935	.	RING/U-box superfamily protein	protein_coding	NP_173506.1	AT1G20823	AT1G20823	AT1G20823	5.80448	2511.59	0.778392	3.2595	0.0011161	0.0087357
821535	NM_001338434,NM_001338435,NM_001338436,NM_001338437,NM_112887	.	alpha/beta-Hydrolases superfamily protein	protein_coding	NP_001327013.1;NP_001327014.1;NP_001327015.1;NP_001327016.1;NP_566652.1	AT3G19970	AT3G19970	AT3G19970	5.79336	2463.86	0.514314	4.92773	8.31915e-07	3.50605e-05
838633	NM_101895,NM_180616	ERD10	Dehydrin family protein	protein_coding	NP_564114.2;NP_850947.1	AT1G20450	AT1G20450	AT1G20450	5.77937	20227.2	0.59931	4.22304	2.41029e-05	0.000477148
28721249	NM_001344564	.	hypothetical protein	protein_coding	NP_001331322.1	AT5G44567	.	AT5G44567	5.77936	31.4621	0.629616	4.01977	5.82562e-05	0.000954004
827118	NM_001340955,NM_117550	APS3	Pseudouridine synthase/archaeosine transglycosylase-like family protein	protein_coding	NP_001329676.1;NP_193204.1	AT4G14680	AT4G14680	AT4G14680	5.76802	2860.7	0.563983	4.48254	7.37591e-06	0.000190405
834910	NM_124230	.	receptor-like protein kinase-related family protein	protein_coding	NP_199665.1	AT5G48540	AT5G48540	AT5G48540	5.74958	2725.97	0.513394	4.91525	8.86696e-07	3.6605e-05
814658	NM_126191	.	mediator of RNA polymerase II transcription subunit	protein_coding	NP_178239.1	AT2G01300	AT2G01300	AT2G01300	5.70621	287.828	0.480695	5.22688	1.72398e-07	1.0062e-05
824675	NM_115367	ABCG16	ABC-2 type transporter family protein	protein_coding	NP_191069.2	AT3G55090	AT3G55090	AT3G55090	5.70189	170.508	0.578506	4.34125	1.41677e-05	0.000321833
817923	NM_128918	LYK5	Protein kinase superfamily protein	protein_coding	NP_180916.1	AT2G33580	AT2G33580	AT2G33580	5.68842	2323.71	0.754295	3.325	0.000884192	0.00728848
821855	NM_113183	ELIP1	Chlorophyll A-B binding family protein	protein_coding	NP_188923.1	AT3G22840	AT3G22840	AT3G22840	5.68303	812.857	0.872625	2.87255	0.0040717	0.0228196
839348	NM_001160832,NM_001331513,NM_100379	PFA-DSP1	Phosphotyrosine protein phosphatases superfamily protein	protein_coding	NP_001154304.1;NP_001322400.1;NP_171993.1	AT1G05000	AT1G05000	AT1G05000	5.67328	636.222	0.303725	8.24491	1.65288e-16	2.39798e-13
816690	NM_001335756,NM_001335757,NM_001335758,NM_001335759,NM_127723	.	DNAJ heat shock N-terminal domain-containing protein	protein_coding	NP_001318262.1;NP_001324689.1;NP_001324690.1;NP_001324691.1;NP_179746.1	AT2G21510	AT2G21510	AT2G21510	5.65977	188.416	0.68313	3.66071	0.000251515	0.0028748
5007888	NM_001084456	.	taximin	protein_coding	NP_001077925.1	AT2G20562	AT2G20562	AT2G20562	5.63391	270.203	0.556348	4.48305	7.35841e-06	0.000190405
827281	NM_117690	.	RING/U-box superfamily protein	protein_coding	NP_567480.2	AT4G15975	AT4G15975	AT4G15975	5.61965	265.205	0.690569	3.60642	0.000310454	0.00336121
842428	NM_001333950,NM_104815	FBS1	F-box family protein	protein_coding	NP_001319283.1;NP_176329.1	AT1G61340	AT1G61340	AT1G61340	5.61731	2026.17	1.0522	2.36635	0.0179646	0.0682732
821206	NM_001035549,NM_001125086,NM_111155	VTC4	Inositol monophosphatase family protein	protein_coding	NP_001030626.1;NP_001118558.1;NP_186936.1	AT3G02870	AT3G02870	AT3G02870	5.61055	3656.29	0.490305	5.07468	3.88141e-07	1.96108e-05
817194	NM_001036346,NM_128210	AR781	AR781, pheromone receptor-like protein (DUF1645)	protein_coding	NP_001031423.1;NP_180221.1	AT2G26530	AT2G26530	AT2G26530	5.60189	7000.26	0.649014	3.83029	0.000127993	0.0017262
5008147	NR_142335,NR_142336,NR_142337	.	other RNA	lncRNA	.	AT4G17098	AT4G17098	AT4G17098	5.57956	334.507	0.513597	4.82899	1.3723e-06	5.15207e-05
817555	NM_128559	MAPKKK14	mitogen-activated protein kinase kinase kinase 14	protein_coding	NP_180565.1	AT2G30040	AT2G30040	AT2G30040	5.57868	2513.33	0.550112	4.50804	6.54294e-06	0.000172813
838128	NM_101427	IAA5	indole-3-acetic acid inducible 5	protein_coding	NP_173011.1	AT1G15580	AT1G15580	AT1G15580	5.57669	99.9333	0.649469	3.81759	0.000134759	0.00179129
6241133	NM_001125962	.	Avr9/Cf-9 rapidly elicited protein	protein_coding	NP_001119434.1	AT5G54165	AT5G54165	AT5G54165	5.5738	46.8731	0.556961	4.45033	8.57393e-06	0.000214729
3768803	rna-gnl_WGS:_mrna.AT3G17110-RA	.	.	transcribed_pseudogene	.	AT3G17110	AT3G17110	AT3G17110	5.5617	318.008	0.494683	5.00427	5.60753e-07	2.60628e-05
834768	NM_124093	ERF2	ethylene responsive element binding factor 2	protein_coding	NP_199533.1	AT5G47220	AT5G47220	AT5G47220	5.55687	3243.2	0.873218	2.83351	0.00460395	0.0249629
834356	NM_001036923,NM_123704,NM_180792	TOPP6	type one serine/threonine protein phosphatase 6	protein_coding	NP_001032000.1;NP_568625.1;NP_851123.1	AT5G43380	AT5G43380	AT5G43380	5.54943	401.204	0.511624	4.83234	1.34938e-06	5.0754e-05
842994	NM_001334246,NM_001334247,NM_105347,NM_179523	.	MATE efflux family protein	protein_coding	NP_001321857.1;NP_001321858.1;NP_564883.2;NP_849854.1	AT1G66760	AT1G66760	AT1G66760	5.53099	3580.23	0.419804	5.87783	4.15678e-09	4.96638e-07
831109	NM_001343235,NM_121272	.	DUF4228 domain protein	protein_coding	NP_001330389.1;NP_568267.1	AT5G12340	AT5G12340	AT5G12340	5.52857	860.341	0.930163	2.65212	0.00799877	0.0374857
836211	NM_001345434	RLK1	receptor-like protein kinase 1	protein_coding	NP_001318851.1	AT5G60900	AT5G60900	AT5G60900	5.49451	263.13	0.580874	4.23154	2.32095e-05	0.000465818
827725	NM_001341373,NM_118101	ChiC	Glycosyl hydrolase family protein with chitinase insertion domain-containing protein	protein_coding	NP_001319999.1;NP_193716.1	AT4G19810	AT4G19810	AT4G19810	5.46572	2201.19	0.370432	6.61501	3.71516e-11	9.79982e-09
828619	NM_118648	.	U-box domain-containing protein kinase family protein	protein_coding	NP_194246.2	AT4G25160	AT4G25160	AT4G25160	5.43092	490.446	0.439383	5.55597	2.76077e-08	2.24139e-06
825706	NM_116634	PFA-DSP4	Phosphotyrosine protein phosphatases superfamily protein	protein_coding	NP_567261.1	AT4G03960	AT4G03960	AT4G03960	5.40937	846.778	0.330223	7.3752	1.64104e-13	9.00841e-11
822119	NM_113431	AGC2-1	AGC (cAMP-dependent, cGMP-dependent and protein kinase C) kinase family protein	protein_coding	NP_189162.1	AT3G25250	AT3G25250	AT3G25250	5.38339	1092.22	0.811403	2.99298	0.00276265	0.0171508
831465	NM_121613	CXE17	carboxyesterase 17	protein_coding	NP_197112.1	AT5G16080	AT5G16080	AT5G16080	5.37913	117.391	0.457365	5.3073	1.11263e-07	6.99645e-06
821175	NM_111070	SRG3	senescence-related gene 3	protein_coding	NP_566159.1	AT3G02040	AT3G02040	AT3G02040	5.35028	6068.96	0.584952	4.13643	3.52751e-05	0.000646637
838487	NM_101763	ARR7	response regulator 7	protein_coding	NP_173339.1	AT1G19050	AT1G19050	AT1G19050	5.33074	1488.86	0.522611	4.61976	3.84187e-06	0.000115815
5007852	NM_001334749	IDL5	inflorescence deficient in abscission (IDA)-like 5	protein_coding	NP_001319392.1	AT1G76952	AT1G76952	AT1G76952	5.3167	65.6316	0.537979	4.48072	7.43923e-06	0.000191263
828944	NM_001341910,NM_118969	.	hypothetical protein	protein_coding	NP_001320080.1;NP_194558.1	AT4G28290	AT4G28290	AT4G28290	5.3145	550.719	0.458958	5.25088	1.5137e-07	9.15024e-06
837428	NM_100778	SRC2	soybean gene regulated by cold-2	protein_coding	NP_563835.1	AT1G09070	AT1G09070	AT1G09070	5.24721	43437.8	0.502598	4.75837	1.95158e-06	6.86978e-05
835012	NM_124329	WRKY48	WRKY DNA-binding protein 48	protein_coding	NP_199763.1	AT5G49520	AT5G49520	AT5G49520	5.21148	2195.71	0.809342	2.94275	0.00325309	0.0193764
822298	NM_113595	PAD3	Cytochrome P450 superfamily protein	protein_coding	NP_189318.1	AT3G26830	AT3G26830	AT3G26830	5.19253	501.122	0.659399	3.60395	0.00031342	0.0033861
823370	NM_114179	.	transmembrane protein	protein_coding	NP_189897.1	AT3G43110	AT3G43110	AT3G43110	5.19107	537.082	0.690835	3.43937	0.000583079	0.00534404
818235	NM_179936	.	Sulfite exporter TauE/SafE family protein	protein_coding	NP_850267.1	AT2G36630	AT2G36630	AT2G36630	5.18256	1810.24	0.29472	8.05397	8.01491e-16	9.04393e-13
841703	NM_001333557,NM_001333558,NM_001333559,NM_001333560,NM_001333561,NM_104148	.	alpha/beta-Hydrolases superfamily protein	protein_coding	NP_001319208.1;NP_001321414.1;NP_001321415.1;NP_001321416.1;NP_001321417.1;NP_175679.2	AT1G52700	AT1G52700	AT1G52700	5.17041	85.497	0.47024	5.04058	4.6413e-07	2.23918e-05
828355	NM_118385	TPPG	Haloacid dehalogenase-like hydrolase (HAD) superfamily protein	protein_coding	NP_193990.1	AT4G22590	AT4G22590	AT4G22590	5.16499	3775.87	0.51752	4.57715	4.71349e-06	0.000136182
817179	NM_128196	.	Serine protease inhibitor (SERPIN) family protein	protein_coding	NP_180207.1	AT2G26390	AT2G26390	AT2G26390	5.1624	69.3593	0.523297	4.52523	6.03286e-06	0.000162943
829802	NM_119813	.	hypothetical protein	protein_coding	NP_195368.1	AT4G36500	AT4G36500	AT4G36500	5.14009	6993.46	0.532302	4.43694	9.1247e-06	0.000225191
839523	NM_001123738,NM_001331281,NM_001331282,NM_100038	MPK11	MAP kinase 11	protein_coding	NP_001117210.1;NP_001322112.1;NP_001322113.1;NP_563631.2	AT1G01560	AT1G01560	AT1G01560	5.13474	538.148	0.719679	3.27965	0.00103937	0.00824635
839733	NM_001332812,NM_102603	ERF11	ERF domain protein 11	protein_coding	NP_001319098.1;NP_174159.2	AT1G28370	AT1G28370	AT1G28370	5.1232	2472.46	1.19002	1.98067	0.0476281	0.137489
836772	NM_001037085,NM_126038	RAB18	Dehydrin family protein	protein_coding	NP_001032162.1;NP_201441.1	AT5G66400	AT5G66400	AT5G66400	5.11483	358.888	1.02028	2.30788	0.0210059	0.0766667
827740	NM_001203846,NM_001341378,NM_001341379,NM_118114	KUP9	K+ uptake permease 9	protein_coding	NP_001190775.1;NP_001329904.1;NP_001329905.1;NP_193729.2	AT4G19960	AT4G19960	AT4G19960	5.09498	1616.89	0.392092	5.99114	2.08378e-09	2.73056e-07
28720368	NR_142492	.	other RNA	lncRNA	.	AT5G01255	.	AT5G01255	5.07117	11.9385	0.825358	2.83794	0.00454053	0.0246981
834545	NM_001344586,NM_123879	NPR3	NPR1-like protein 3	protein_coding	NP_001330386.1;NP_199324.2	AT5G45110	AT5G45110	AT5G45110	5.06781	7033.83	0.540113	4.33494	1.45797e-05	0.000329397
828075	NM_116369	.	TRAF-like family protein	protein_coding	NP_192048.2	AT4G01390	AT4G01390	AT4G01390	5.059	2109.03	0.308098	7.59126	3.16808e-14	2.52332e-11
819591	NM_111307	.	Calcium-dependent lipid-binding (CaLB domain) family protein	protein_coding	NP_566225.4	AT3G04360	AT3G04360	AT3G04360	5.05213	61.7384	0.393594	5.93732	2.8972e-09	3.61013e-07
844307	NM_106617	WAKL10	WALL ASSOCIATED KINASE (WAK)-LIKE 10	protein_coding	NP_178086.1	AT1G79680	AT1G79680	AT1G79680	5.01926	402.064	0.693229	3.35744	0.000786677	0.00668264
842211	NM_104622	.	Uncharacterized conserved protein UCP031279	protein_coding	NP_564733.1	AT1G58420	AT1G58420	AT1G58420	5.01797	282.28	1.01942	2.28276	0.0224444	0.0805223
818140	NM_001336571,NM_129126,NM_201878,NM_201879	PGSIP7	Nucleotide-diphospho-sugar transferases superfamily protein	protein_coding	NP_001323450.1;NP_565817.2;NP_973607.1;NP_973608.1	AT2G35710	AT2G35710	AT2G35710	4.99286	1732.15	0.654014	3.54712	0.000389464	0.00395917
843120	NM_105462	.	hypothetical protein	protein_coding	NP_564914.1	AT1G67920	AT1G67920	AT1G67920	4.98035	567.775	0.471699	4.91043	9.08773e-07	3.73646e-05
830154	NM_001342561,NM_120158	CYP79B2	cytochrome P450, family 79, subfamily B, polypeptide 2	protein_coding	NP_001328605.1;NP_195705.1	AT4G39950	AT4G39950	AT4G39950	4.95076	7272	0.571697	4.03649	5.4257e-05	0.000904773
834273	NM_123629	AOS	allene oxide synthase	protein_coding	NP_199079.1	AT5G42650	AT5G42650	AT5G42650	4.92112	22504.8	0.571967	4.01944	5.83365e-05	0.000954004
828598	NM_001125576,NM_001203901,NM_118628	HVA22D	HVA22 homologue D	protein_coding	NP_001119048.1;NP_001190830.1;NP_567713.1	AT4G24960	AT4G24960	AT4G24960	4.91656	2511.56	0.436841	5.25969	1.44302e-07	8.80157e-06
827246	NM_117660	.	Thioredoxin superfamily protein	protein_coding	NP_193304.1	AT4G15690	AT4G15690	AT4G15690	4.91119	205.478	0.448482	5.11966	3.06088e-07	1.59001e-05
842498	NM_104883	.	Cysteine/Histidine-rich C1 domain family protein	protein_coding	NP_176394.1	AT1G62030	AT1G62030	AT1G62030	4.90988	235.14	0.579897	3.95879	7.53317e-05	0.00115389
820880	NM_112504	.	Avr9/Cf-9 rapidly elicited protein	protein_coding	NP_188254.1	AT3G16330	AT3G16330	AT3G16330	4.90701	352.15	0.489297	4.69009	2.73089e-06	8.96093e-05
5007961	NM_001084589	.	RING/U-box superfamily protein	protein_coding	NP_001078058.1	AT2G44578	AT2G44578	AT2G44578	4.89384	104.173	0.778501	2.94279	0.00325267	0.0193764
818006	NM_128995	LHB1B1	light-harvesting chlorophyll-protein complex II subunit B1	protein_coding	NP_565787.1	AT2G34430	AT2G34430	AT2G34430	4.88173	152110	0.764441	2.99224	0.00276939	0.0171753
833954	NM_001036908,NM_123320	.	Peroxidase superfamily protein	protein_coding	NP_001031985.1;NP_198774.1	AT5G39580	AT5G39580	AT5G39580	4.87711	2365.44	0.8435	2.71017	0.00672489	0.0330245
836608	NM_125883	.	sorbin/SH3 domain protein	protein_coding	NP_568998.1	AT5G64850	AT5G64850	AT5G64850	4.86813	2289.17	0.455559	5.01223	5.38027e-07	2.52624e-05
830832	NM_001085052,NM_120298	FHL	far-red-elongated hypocotyl1-like protein	protein_coding	NP_001078521.1;NP_195840.1	AT5G02200	AT5G02200	AT5G02200	4.86423	519.047	0.403158	5.66084	1.50635e-08	1.45814e-06
6240745	NM_001125163	.	hypothetical protein	protein_coding	NP_001118635.1	AT3G15518	AT3G15518	AT3G15518	4.86055	420.396	0.602768	3.78441	0.000154075	0.00197703
818914	NM_001337016,NM_180054	.	RmlC-like cupins superfamily protein	protein_coding	NP_001323927.1;NP_850385.1	AT2G43120	AT2G43120	AT2G43120	4.82344	1666.79	0.373732	6.07404	1.24731e-09	1.77161e-07
829891	NM_119900	CYP81D8	cytochrome P450, family 81, subfamily D, polypeptide 8	protein_coding	NP_195453.1	AT4G37370	AT4G37370	AT4G37370	4.82254	768.992	0.40665	5.58169	2.38192e-08	1.99091e-06
829841	NM_119852	CP1	cysteine proteinase1	protein_coding	NP_195406.2	AT4G36880	AT4G36880	AT4G36880	4.80997	120.383	0.374677	6.04795	1.46702e-09	2.01329e-07
819248	NM_130204	WRKY46	WRKY DNA-binding protein 46	protein_coding	NP_182163.1	AT2G46400	AT2G46400	AT2G46400	4.80743	1460.95	1.08933	2.0795	0.037571	0.116309
829151	NM_119174	XTH18	xyloglucan endotransglucosylase/hydrolase 18	protein_coding	NP_194757.1	AT4G30280	AT4G30280	AT4G30280	4.78684	8217.3	0.822953	2.74508	0.00604957	0.0305696
819262	NM_130216	AIB	ABA-inducible BHLH-type transcription factor	protein_coding	NP_566078.1	AT2G46510	AT2G46510	AT2G46510	4.78301	4774.67	0.650351	3.47185	0.000516892	0.004874
838456	NM_101732	.	ROH1, putative (DUF793)	protein_coding	NP_564062.1	AT1G18740	AT1G18740	AT1G18740	4.77504	8757.87	0.760225	2.9669	0.00300816	0.0182985
826631	NM_117107	.	Protein kinase superfamily protein	protein_coding	NP_192777.1	AT4G10390	AT4G10390	AT4G10390	4.77407	814.845	0.771832	2.9219	0.003479	0.0203309
833550	NM_122964	.	Auxin-responsive family protein	protein_coding	NP_568531.1	AT5G35735	AT5G35735	AT5G35735	4.75807	9689.42	0.891251	2.52497	0.011571	0.0493452
832315	NM_122159	.	transmembrane protein, putative (DUF247)	protein_coding	NP_197646.1	AT5G22540	AT5G22540	AT5G22540	4.75398	74.7766	0.656513	3.42588	0.000612805	0.00553924
827026	NM_117466	RLP50	receptor like protein 50	protein_coding	NP_567412.1	AT4G13920	AT4G13920	AT4G13920	4.74403	311.831	0.245603	9.14529	5.94692e-20	2.01313e-16
835537	NM_124829	PBP1	pinoid-binding protein 1	protein_coding	NP_200260.1	AT5G54490	AT5G54490	AT5G54490	4.73315	811.495	0.590903	3.79555	0.000147317	0.00191795
836614	NM_125889	PROPEP3	elicitor peptide 3 precursor	protein_coding	NP_569002.1	AT5G64905	AT5G64905	AT5G64905	4.72906	174.948	0.898331	2.49524	0.0125871	0.0523994
28718187	NR_140573	.	other RNA	lncRNA	.	AT2G09640	.	AT2G09640	4.72761	29.8125	0.398656	5.62167	1.89121e-08	1.69966e-06
839233	NM_001331253,NM_100001	CYP78A8	cytochrome P450, family 78, subfamily A, polypeptide 8	protein_coding	NP_001318901.1;NP_171627.2	AT1G01190	AT1G01190	AT1G01190	4.72594	483.641	0.482146	4.64714	3.36566e-06	0.000105331
844269	NM_106579	MC7	metacaspase 7	protein_coding	NP_178049.2	AT1G79310	AT1G79310	AT1G79310	4.72579	1039.87	0.651756	3.43772	0.000586638	0.00536237
842139	NM_104560	.	Toll-Interleukin-Resistance (TIR) domain family protein	protein_coding	NP_176076.1	AT1G57630	AT1G57630	AT1G57630	4.72578	121.081	0.584635	3.8324	0.000126899	0.00171487
832662	NM_122494	.	kinase family with leucine-rich repeat domain-containing protein	protein_coding	NP_197965.1	AT5G25930	AT5G25930	AT5G25930	4.71933	6339.95	0.540353	4.14281	3.4307e-05	0.000631593
5008180	NM_001085016,NM_001085017	.	hypothetical protein	protein_coding	NP_001078485.1;NP_001078486.1	AT4G33467	AT4G33467	AT4G33467	4.71642	117.688	0.682968	3.27642	0.00105131	0.00832479
823541	NM_001339122,NM_114287	.	FAD/NAD(P)-binding oxidoreductase family protein	protein_coding	NP_001326703.1;NP_190005.1	AT3G44190	AT3G44190	AT3G44190	4.70031	7259.66	0.357674	6.24243	4.30827e-10	7.05688e-08
830121	NM_120127	.	Glycolipid transfer protein (GLTP) family protein	protein_coding	NP_195677.2	AT4G39670	AT4G39670	AT4G39670	4.6822	912.511	0.775344	2.87251	0.00407219	0.0228196
826913	NM_117369	.	AGC (cAMP-dependent, cGMP-dependent and protein kinase C) kinase family protein	protein_coding	NP_193036.1	AT4G13000	AT4G13000	AT4G13000	4.6745	88.2989	0.486783	4.57044	4.86699e-06	0.00013923
827080	NM_117514	XBAT34	hypothetical protein	protein_coding	NP_567428.1	AT4G14365	AT4G14365	AT4G14365	4.67035	4748.5	0.620318	3.5845	0.000337719	0.00357261
828242	NM_001341500,NM_118277	.	organic solute transporter ostalpha protein (DUF300)	protein_coding	NP_001329391.1;NP_193888.1	AT4G21570	AT4G21570	AT4G21570	4.6561	7898.01	0.490683	4.52251	6.11092e-06	0.000164614
822447	NM_001338949,NM_113740	PMZ	zinc finger (AN1-like) family protein	protein_coding	NP_001327074.1;NP_189461.1	AT3G28210	AT3G28210	AT3G28210	4.64912	624.35	0.407587	5.43923	5.35118e-08	3.89562e-06
835308	NM_001344993,NM_124611	CYP96A4	cytochrome P450, family 96, subfamily A, polypeptide 4	protein_coding	NP_001330249.1;NP_200045.1	AT5G52320	AT5G52320	AT5G52320	4.64734	1578.15	0.675943	3.27898	0.00104182	0.00825607
841722	NM_104167	NAC019	NAC domain containing protein 19	protein_coding	NP_175697.1	AT1G52890	AT1G52890	AT1G52890	4.62794	118.638	0.829261	2.66547	0.00768809	0.0363484
834037	NM_123403	SIP1	Raffinose synthase family protein	protein_coding	NP_198855.1	AT5G40390	AT5G40390	AT5G40390	4.62629	3421.82	0.436764	5.05961	4.2012e-07	2.06612e-05
826817	NM_117279	.	Cornichon family protein	protein_coding	NP_192946.2	AT4G12090	AT4G12090	AT4G12090	4.60804	398.948	0.387279	5.69138	1.26018e-08	1.25468e-06
827215	NM_117633	HPL1	hydroperoxide lyase 1	protein_coding	NP_193279.1	AT4G15440	AT4G15440	AT4G15440	4.59636	249.896	0.68125	3.23008	0.00123757	0.00941144
842280	NM_104679	.	HSP20-like chaperones superfamily protein	protein_coding	NP_176195.1	AT1G59860	AT1G59860	AT1G59860	4.59454	59.8711	0.486105	4.52561	6.02206e-06	0.000162868
832537	NM_122374	LSU4	response to low sulfur 4	protein_coding	NP_568450.1	AT5G24655	AT5G24655	AT5G24655	4.59104	56.9285	0.510213	4.30961	1.6354e-05	0.000356307
830859	NM_121035	PROPEP4	elicitor peptide 4 precursor	protein_coding	NP_568223.1	AT5G09980	AT5G09980	AT5G09980	4.59034	300.866	0.507079	4.33582	1.4522e-05	0.00032846
836497	NM_001345610,NM_125772	DGK2	diacylglycerol kinase 2	protein_coding	NP_001318872.1;NP_201182.1	AT5G63770	AT5G63770	AT5G63770	4.59013	3099.12	0.491962	4.46891	7.86195e-06	0.000199605
830443	NM_001342829,NM_120642	.	2-oxoglutarate (2OG) and Fe(II)-dependent oxygenase superfamily protein	protein_coding	NP_001330807.1;NP_196179.1	AT5G05600	AT5G05600	AT5G05600	4.58491	9805.96	0.872041	2.51926	0.0117603	0.0498359
817115	NM_128133	.	hypothetical protein	protein_coding	NP_565608.1	AT2G25735	AT2G25735	AT2G25735	4.58159	1655.66	0.572616	3.83476	0.000125684	0.00170299
816383	NM_127424	.	transmembrane protein	protein_coding	NP_028489.2	AT2G18680	AT2G18680	AT2G18680	4.57485	264.663	0.461219	4.75636	1.97117e-06	6.91476e-05
816234	NM_001084437,NM_127283	.	Phosphoglycerate mutase family protein	protein_coding	NP_001077906.1;NP_179320.1	AT2G17280	AT2G17280	AT2G17280	4.57467	745.738	0.381993	5.74269	9.3184e-09	9.96137e-07
818166	NM_129152	PUB23	plant U-box 23	protein_coding	NP_181137.2	AT2G35930	AT2G35930	AT2G35930	4.5612	6038.96	0.714752	3.06318	0.00218999	0.0144138
28718024	NR_140408	.	other RNA	lncRNA	.	AT2G08780	.	AT2G08780	4.55697	19.3554	0.7009	3.12181	0.00179745	0.0124093
817626	NM_128628	CYP71A12	cytochrome P450 family 71 polypeptide	protein_coding	NP_180633.3	AT2G30750	AT2G30750	AT2G30750	4.53317	1266.92	0.809358	2.69414	0.00705712	0.03419
822168	NM_113476	AOC2	allene oxide cyclase 2	protein_coding	NP_566776.1	AT3G25770	AT3G25770	AT3G25770	4.48075	6836.08	0.632911	3.41871	0.000629181	0.00565381
840190	NM_103029	SBT3.3	Subtilase family protein	protein_coding	NP_564414.2	AT1G32960	AT1G32960	AT1G32960	4.47196	131.419	0.65296	3.3094	0.000934959	0.0076071
826807	NM_001340757,NM_001340758,NM_117270	.	SNARE associated Golgi protein family	protein_coding	NP_001329609.1;NP_001329610.1;NP_192937.1	AT4G12000	AT4G12000	AT4G12000	4.46588	742.575	0.450302	4.79444	1.63129e-06	5.92721e-05
818996	NM_001125049,NM_001161106,NM_001337066,NM_001337067,NM_001337068,NM_129954	HOL2	S-adenosyl-L-methionine-dependent methyltransferases superfamily protein	protein_coding	NP_001118521.1;NP_001154578.1;NP_001318421.1;NP_001325381.1;NP_001325382.1;NP_181920.1	AT2G43920	AT2G43920	AT2G43920	4.46537	1279.01	0.367585	5.87287	4.28304e-09	5.02848e-07
818194	NM_129180	.	hypothetical protein	protein_coding	NP_565838.1	AT2G36220	AT2G36220	AT2G36220	4.46427	3916.93	0.480439	4.49261	7.0355e-06	0.000183674
837526	NM_001084031,NM_001331869,NM_001331870,NM_179297	.	Phosphoglycerate mutase family protein	protein_coding	NP_001077500.1;NP_001321470.1;NP_001321471.1;NP_849628.1	AT1G09932	AT1G09932	AT1G09932	4.4575	965.655	0.611197	3.52789	0.000418892	0.00417474
830496	NM_120691	GPAT7	glycerol-3-phosphate acyltransferase 7	protein_coding	NP_196227.1	AT5G06090	AT5G06090	AT5G06090	4.45579	298.292	0.479722	4.4936	7.00279e-06	0.000183055
818609	NM_129576	PP2C5	phosphatase 2C5	protein_coding	NP_181547.1	AT2G40180	AT2G40180	AT2G40180	4.45299	77.4859	0.565169	3.81262	0.000137502	0.00182178
822376	NM_113670	.	beta-1,4-N-acetylglucosaminyltransferase family protein	protein_coding	NP_189391.1	AT3G27540	AT3G27540	AT3G27540	4.4449	487.341	0.568421	3.78619	0.000152974	0.00197023
824257	NM_114953	BCS1	cytochrome BC1 synthesi	protein_coding	NP_190662.2	AT3G50930	AT3G50930	AT3G50930	4.43677	3379.5	1.02013	2.1071	0.035109	0.111075
830779	NM_147856	ATAF2	NAC (No Apical Meristem) domain transcriptional regulator superfamily protein	protein_coding	NP_680161.1	AT5G08790	AT5G08790	AT5G08790	4.4319	9749.53	0.41248	5.20734	1.91565e-07	1.09208e-05
830153	NM_120157	AKN2	APS-kinase 2	protein_coding	NP_195704.1	AT4G39940	AT4G39940	AT4G39940	4.43038	5512.58	0.532654	4.03156	5.54072e-05	0.000916429
815147	NM_126607	RIPK	Protein kinase superfamily protein	protein_coding	NP_178651.1	AT2G05940	AT2G05940	AT2G05940	4.41639	5016.08	0.539829	3.96953	7.2014e-05	0.00111825
821458	NM_112811	.	Vacuolar import/degradation, Vid27-related protein	protein_coding	NP_188555.1	AT3G19240	AT3G19240	AT3G19240	4.41534	6138.13	0.511097	4.19201	2.7649e-05	0.000532951
814644	NM_001335035,NM_001335036,NM_126177	RHA2B	RING-H2 finger protein 2B	protein_coding	NP_001318169.1;NP_001324450.1;NP_565253.2	AT2G01150	AT2G01150	AT2G01150	4.41289	840.215	0.388297	5.51568	3.47431e-08	2.7141e-06
825481	NM_116171	EDL3	EID1-like 3	protein_coding	NP_567137.1	AT3G63060	AT3G63060	AT3G63060	4.40715	63.639	0.606134	3.53032	0.000415062	0.00414674
816209	NM_127259	NAC036	NAC domain containing protein 36	protein_coding	NP_565404.2	AT2G17040	AT2G17040	AT2G17040	4.40389	880.689	0.642917	3.32668	0.000878876	0.00725349
843016	NM_001334263,NM_001334264,NM_001334265,NM_105369	SNC4	suppressor of npr1-1 constitutive 4	protein_coding	NP_001323204.1;NP_001323205.1;NP_001323206.1;NP_176870.2	AT1G66980	AT1G66980	AT1G66980	4.40351	3157.51	0.302946	7.05953	1.67068e-12	7.06942e-10
818964	NM_129924	.	Chitinase family protein	protein_coding	NP_181890.1	AT2G43620	AT2G43620	AT2G43620	4.40261	819.826	0.574961	3.71914	0.000199905	0.00241251
820569	NM_112211	.	Disease resistance-responsive (dirigent-like protein) family protein	protein_coding	NP_187974.1	AT3G13650	AT3G13650	AT3G13650	4.39642	628.717	0.525106	4.06838	4.73416e-05	0.000812811
818902	NM_001337006,NM_129861	NAC042	NAC domain containing protein 42	protein_coding	NP_001324496.1;NP_181828.1	AT2G43000	AT2G43000	AT2G43000	4.384	205.649	0.459855	4.63679	3.53867e-06	0.0001089
28720712	NM_001342808	.	hypothetical protein	protein_coding	NP_001318482.1	AT5G05300	AT5G05300	AT5G05300	4.37736	184.158	0.751491	2.83444	0.00459054	0.0249034
824569	NM_115262	AtIPCS1	Inositol phosphorylceramide synthase 1	protein_coding	NP_190970.1	AT3G54020	AT3G54020	AT3G54020	4.37097	3268.57	0.591369	3.59835	0.00032024	0.00343421
835803	NM_125083	.	calmodulin-binding family protein	protein_coding	NP_200511.1	AT5G57010	AT5G57010	AT5G57010	4.36556	796.179	0.588751	3.61132	0.000304645	0.00331422
816167	NM_001335485,NM_127218	.	Major facilitator superfamily protein	protein_coding	NP_001325139.1;NP_179257.1	AT2G16660	AT2G16660	AT2G16660	4.32712	7045.59	0.437811	4.82721	1.38457e-06	5.18858e-05
814828	NM_126351	RNS1	ribonuclease 1	protein_coding	NP_178399.1	AT2G02990	AT2G02990	AT2G02990	4.3067	406.644	0.61155	3.44466	0.000571774	0.00527346
816336	NM_127378	.	hypothetical protein	protein_coding	NP_179413.1	AT2G18210	AT2G18210	AT2G18210	4.28377	835.451	0.559113	3.75395	0.000174072	0.00217708
829440	NM_119457	SQD1	sulfoquinovosyldiacylglycerol 1	protein_coding	NP_195029.1	AT4G33030	AT4G33030	AT4G33030	4.27731	11277.6	0.337026	6.2212	4.93381e-10	7.76826e-08
843577	NM_001334533,NM_105904	JAZ6	jasmonate-zim-domain protein 6	protein_coding	NP_001321693.1;NP_565043.1	AT1G72450	AT1G72450	AT1G72450	4.27009	11844.1	0.530406	3.94842	7.86689e-05	0.00119331
844163	NM_106477	.	transferases, transferring glycosyl groups	protein_coding	NP_177951.6	AT1G78280	AT1G78280	AT1G78280	4.26462	6279.39	0.492578	4.24789	2.15796e-05	0.000441393
841496	NM_103956	.	Transmembrane proteins 14C	protein_coding	NP_564579.1	AT1G50740	AT1G50740	AT1G50740	4.26151	2623.57	0.478964	4.36643	1.26292e-05	0.000293024
828481	NM_118512	WRKY53	WRKY family transcription factor	protein_coding	NP_194112.1	AT4G23810	AT4G23810	AT4G23810	4.24767	1870.46	0.797464	2.61664	0.00888012	0.040513
816192	NM_001084434,NM_001124861,NM_001335498,NM_001335499,NM_001335500,NM_001335501,NM_127243	.	phospholipase-like protein (PEARLI 4) family protein	protein_coding	NP_001077903.1;NP_001118333.1;NP_001324294.1;NP_001324295.1;NP_001324296.1;NP_001324297.1;NP_565397.1	AT2G16900	AT2G16900	AT2G16900	4.23976	2308.52	0.296131	7.03736	1.95918e-12	7.95859e-10
835817	NM_148144	.	hypothetical protein	protein_coding	NP_680449.1	AT5G57123	AT5G57123	AT5G57123	4.23737	44.9248	0.546854	3.80937	0.000139322	0.00183751
816849	NM_127881	GH3.3	Auxin-responsive GH3 family protein	protein_coding	NP_179898.1	AT2G23170	AT2G23170	AT2G23170	4.2351	1530.74	0.474665	4.38709	1.14878e-05	0.000271312
827244	NM_117658	.	Thioredoxin superfamily protein	protein_coding	NP_193302.1	AT4G15670	AT4G15670	AT4G15670	4.2275	133.293	0.566257	3.6729	0.000239812	0.00276438
820429	NM_112085	HCHIB	basic chitinase	protein_coding	NP_566426.2	AT3G12500	AT3G12500	AT3G12500	4.22136	6516.61	0.368991	5.63078	1.79393e-08	1.63957e-06
816817	NM_127851	PSK2	phytosulfokine 2 precursor	protein_coding	NP_179871.1	AT2G22860	AT2G22860	AT2G22860	4.21408	1403.39	0.643453	3.22513	0.00125916	0.00954288
828417	NM_001341579,NM_001341580,NM_118447	CRK10	cysteine-rich RLK (RECEPTOR-like protein kinase) 10	protein_coding	NP_001328630.1;NP_001328631.1;NP_567679.2	AT4G23180	AT4G23180	AT4G23180	4.19116	10112	0.597076	3.46246	0.000535268	0.00500183
831241	NM_121396	TT4	Chalcone and stilbene synthase family protein	protein_coding	NP_196897.1	AT5G13930	AT5G13930	AT5G13930	4.1883	9202.09	0.973909	2.12172	0.0338609	0.108018
838888	NM_001084113,NM_102129	.	Tetratricopeptide repeat (TPR)-like superfamily protein	protein_coding	NP_001077582.1;NP_173696.1	AT1G22830	AT1G22830	AT1G22830	4.18661	581.8	0.396999	5.2035	1.9557e-07	1.10956e-05
5007772	NM_001084200	.	transmembrane protein	protein_coding	NP_001077669.1	AT1G36622	AT1G36622	AT1G36622	4.18413	323.478	0.654931	3.1529	0.00161659	0.0114439
825143	NM_115836	.	Concanavalin A-like lectin protein kinase family protein	protein_coding	NP_191533.1	AT3G59740	AT3G59740	AT3G59740	4.1766	24.9812	0.528527	3.90203	9.53881e-05	0.00138841
817778	NM_001084521,NM_128778	.	cysteine-rich/transmembrane domain A-like protein	protein_coding	NP_001077990.1;NP_565739.1	AT2G32190	AT2G32190	AT2G32190	4.16588	485.008	0.55963	3.67854	0.00023457	0.00272108
828686	NM_118713	XTR6	xyloglucan endotransglycosylase 6	protein_coding	NP_194311.1	AT4G25810	AT4G25810	AT4G25810	4.16053	2979.81	0.657105	3.13004	0.00174782	0.0121575
28721220	NM_001344158	.	transmembrane protein	protein_coding	NP_001330341.1	AT5G36907	.	AT5G36907	4.15922	79.1158	0.733086	2.80501	0.00503151	0.0266619
831933	NM_121820	.	Methyltransferase-related protein	protein_coding	NP_197316.1	AT5G18150	AT5G18150	AT5G18150	4.14756	527.293	0.480349	4.27244	1.93345e-05	0.000406104
843639	NM_105966	PEPR1	PEP1 receptor 1	protein_coding	NP_177451.1	AT1G73080	AT1G73080	AT1G73080	4.14409	10333.8	0.524016	3.91411	9.07401e-05	0.00133649
821710	NM_113051	UGT84A2	UDP-Glycosyltransferase superfamily protein	protein_coding	NP_188793.1	AT3G21560	AT3G21560	AT3G21560	4.13992	1112.39	0.367834	5.57209	2.51706e-08	2.07821e-06
835352	NM_001345007,NM_124653	.	Heavy metal transport/detoxification superfamily protein	protein_coding	NP_001332150.1;NP_200087.1	AT5G52750	AT5G52750	AT5G52750	4.13188	1435.64	0.692262	2.95668	0.00310967	0.0187261
838478	NM_101754	GLP4	germin-like protein 4	protein_coding	NP_564067.2	AT1G18970	AT1G18970	AT1G18970	4.13162	3462.25	0.403622	5.07085	3.96034e-07	1.98666e-05
834178	NM_123540,NM_180786	.	Disease resistance protein (TIR-NBS-LRR class) family	protein_coding	NP_198990.3;NP_851117.2	AT5G41750	AT5G41750	AT5G41750	4.13057	5288.42	0.84896	2.41041	0.0159346	0.0622761
28718670	NR_141009	.	other RNA	lncRNA	.	AT3G03535	.	AT3G03535	4.12979	16.6877	0.691875	2.95728	0.00310367	0.018711
843716	NM_106040	SARD1	Calmodulin binding protein-like protein	protein_coding	NP_565074.2	AT1G73805	AT1G73805	AT1G73805	4.12616	760.33	0.646821	3.1613	0.00157064	0.0112092
839085	NM_102313	.	Glutamine amidotransferase type 1 family protein	protein_coding	NP_173875.1	AT1G24807	AT1G24807	AT1G24807	4.12072	198.616	0.481115	4.24617	2.1746e-05	0.000443011
826752	NM_001340714,NM_117218	CRK31	cysteine-rich RLK (RECEPTOR-like protein kinase) 31	protein_coding	NP_001329009.1;NP_192886.1	AT4G11470	AT4G11470	AT4G11470	4.1177	177.934	0.765306	2.668	0.00763038	0.0361598
819927	NM_001337711,NM_111618	AIR12	auxin-induced in root cultures-like protein	protein_coding	NP_001327216.1;NP_566306.3	AT3G07390	AT3G07390	AT3G07390	4.11717	3934.01	0.386867	5.27741	1.31026e-07	8.1136e-06
830018	NM_120023	MYB4	myb domain protein 4	protein_coding	NP_195574.1	AT4G38620	AT4G38620	AT4G38620	4.11161	1737.82	0.300029	6.79836	1.05814e-11	3.30644e-09
5008083	NR_143953	.	other RNA	ncRNA	.	AT3G52748	AT3G52748	AT3G52748	4.1088	674.925	0.26865	7.58875	3.23009e-14	2.52332e-11
834560	NM_001344603,NM_123892	.	Disease resistance protein (TIR-NBS-LRR class)	protein_coding	NP_001330758.1;NP_199337.2	AT5G45240	AT5G45240	AT5G45240	4.08669	42.7755	0.378517	5.3655	8.07252e-08	5.3582e-06
834411	NM_123756	YUC5	Flavin-binding monooxygenase family protein	protein_coding	NP_199202.1	AT5G43890	AT5G43890	AT5G43890	4.08347	207.695	0.52198	3.88865	0.000100805	0.00143984
824495	NM_115188	CYP71B5	cytochrome p450 71b5	protein_coding	NP_190896.1	AT3G53280	AT3G53280	AT3G53280	4.08037	1065.57	0.361199	5.61658	1.94779e-08	1.7428e-06
841143	NM_179449	.	hypothetical protein	protein_coding	NP_849780.1	AT1G47395	AT1G47395	AT1G47395	4.07829	33.0891	0.640394	3.16674	0.00154157	0.0110471
28719408	NM_001339868	.	hypothetical protein	protein_coding	NP_001319780.1	AT3G57450	AT3G57450	AT3G57450	4.06494	5657.9	0.6047	3.34585	0.000820312	0.00688913
5008297	NM_001085241	.	transmembrane protein	protein_coding	NP_001078710.1	AT5G44568	AT5G44568	AT5G44568	4.06005	565.511	0.725798	2.78521	0.0053493	0.0279018
832314	NM_122158	.	hypothetical protein	protein_coding	NP_568419.1	AT5G22530	AT5G22530	AT5G22530	4.05617	48.5726	0.717689	2.81475	0.00488148	0.0260572
825806	NM_001340496,NM_001340497,NM_001340498,NM_001340499	CPK22	calcium-dependent kinase-like protein	protein_coding	NP_001319866.1;NP_001329212.1;NP_001329213.1;NP_001329214.1	AT4G04710	AT4G04710	AT4G04710	4.05583	43.1607	0.358779	5.63019	1.80013e-08	1.63957e-06
843785	NM_001334650,NM_106104	.	ER membrane protein, putative (DUF962)	protein_coding	NP_001322683.1;NP_177584.1	AT1G74440	AT1G74440	AT1G74440	4.04819	1019.26	0.585802	3.44362	0.000573991	0.00528243
834382	NM_123728	.	Pre-mRNA cleavage complex II	protein_coding	NP_199175.1	AT5G43620	AT5G43620	AT5G43620	4.04511	781.296	0.688025	2.93039	0.00338541	0.0199381
818955	NM_129915	.	Scorpion toxin-like knottin superfamily protein	protein_coding	NP_566000.1	AT2G43535	AT2G43535	AT2G43535	4.03106	13523.7	0.376097	5.34745	8.92003e-08	5.80688e-06
837576	NM_100911	ERD9	Glutathione S-transferase family protein	protein_coding	NP_172508.4	AT1G10370	AT1G10370	AT1G10370	4.00926	2410.33	0.675421	2.96605	0.00301647	0.018325
831708	NM_120242	PRA1.B5	prenylated RAB acceptor 1.B5	protein_coding	NP_195784.1	AT5G01640	AT5G01640	AT5G01640	3.99751	218.334	0.424272	4.71184	2.45492e-06	8.21632e-05
841377	NM_103841	GGPS6	geranylgeranyl pyrophosphate synthase 6	protein_coding	NP_175376.1	AT1G49530	AT1G49530	AT1G49530	3.99382	540.915	0.465966	4.28737	1.80805e-05	0.000386154
831682	NM_120254	.	ENTH/VHS/GAT family protein	protein_coding	NP_195796.2	AT5G01760	AT5G01760	AT5G01760	3.99239	75.9075	0.556606	3.58827	0.000332882	0.00352695
827890	NM_001341478,NM_118258	RK3	receptor kinase 3	protein_coding	NP_001328871.1;NP_193869.1	AT4G21380	AT4G21380	AT4G21380	3.99102	361.779	0.404912	4.93134	8.16669e-07	3.46292e-05
818171	NM_129157	YLS9	Late embryogenesis abundant (LEA) hydroxyproline-rich glycoprotein family	protein_coding	NP_181142.1	AT2G35980	AT2G35980	AT2G35980	3.98551	904.016	0.794776	2.50984	0.0120785	0.0508763
836796	NM_001203709,NM_001345791,NM_001345792,NM_001345793,NM_001345794,NM_001345795,NM_126062	DAR3	DA1-related protein 3	protein_coding	NP_001190638.1;NP_001331695.1;NP_001331696.1;NP_001331697.1;NP_001331698.1;NP_001331699.1;NP_201465.2	AT5G66640	AT5G66640	AT5G66640	3.97551	534.717	0.626348	3.17896	0.00147802	0.0107177
819277	NM_130230	CB5-C	cytochrome B5 isoform C	protein_coding	NP_182188.1	AT2G46650	AT2G46650	AT2G46650	3.97302	2613.68	0.575421	3.45874	0.000542701	0.00505633
830669	NM_001342959,NM_120858	.	formin homology 2 domain-containing protein / FH2 domain-containing protein	protein_coding	NP_001331313.1;NP_196393.2	AT5G07760	AT5G07760	AT5G07760	3.96963	64.1885	0.310054	6.41504	1.40785e-10	2.72332e-08
815101	NM_001036258,NM_001036259,NM_001036260,NM_001036261,NM_001124805,NM_126575	GRP-3	glycine-rich protein 3	protein_coding	NP_001031335.1;NP_001031336.1;NP_001031337.1;NP_001031338.1;NP_001118277.1;NP_178620.1	AT2G05520	AT2G05520	AT2G05520	3.96682	21405.1	0.287878	6.90565	4.99751e-12	1.72041e-09
844421	NM_001335015,NM_106730	CCR2	cinnamoyl coa reductase	protein_coding	NP_001323345.1;NP_178197.1	AT1G80820	AT1G80820	AT1G80820	3.96663	2015.04	0.61956	3.20859	0.00133385	0.00991288
820019	NM_001337766,NM_001337767,NM_111706,NM_180212	S6K2	serine/threonine protein kinase 2	protein_coding	NP_001327294.1;NP_001327295.1;NP_187484.1;NP_850543.1	AT3G08720	AT3G08720	AT3G08720	3.94955	7920.12	0.594799	3.3317	0.000863188	0.00714434
816844	NM_127876	.	Late embryogenesis abundant protein, group 6	protein_coding	NP_565548.1	AT2G23120	AT2G23120	AT2G23120	3.94833	13004.5	0.432734	4.57843	4.68485e-06	0.000135547
824005	NM_114705	.	GDSL-like Lipase/Acylhydrolase superfamily protein	protein_coding	NP_190416.1	AT3G48460	AT3G48460	AT3G48460	3.94385	739.662	0.390806	5.06544	4.07461e-07	2.02346e-05
839103	NM_001198163,NM_102331	ASB1	anthranilate synthase beta subunit 1	protein_coding	NP_001185092.1;NP_173893.1	AT1G25220	AT1G25220	AT1G25220	3.93821	4619.21	0.435159	4.5444	5.5091e-06	0.000152654
834534	NM_001036936,NM_123871,NR_142940	.	Trypsin family protein	protein_coding	NP_001032013.1;NP_199316.1	AT5G45030	AT5G45030	AT5G45030	3.93092	273.49	0.285679	6.91289	4.74889e-12	1.66301e-09
834842	NM_124165	RBOHD	respiratory burst oxidase homologue D	protein_coding	NP_199602.1	AT5G47910	AT5G47910	AT5G47910	3.923	15179.9	0.608553	3.2404	0.00119361	0.00915476
841992	NM_001198310,NM_104421	.	S-adenosyl-L-methionine-dependent methyltransferases superfamily protein	protein_coding	NP_001185239.1;NP_564689.1	AT1G55450	AT1G55450	AT1G55450	3.91757	13652.2	0.500086	3.93924	8.17398e-05	0.0012307
817861	NM_128859	GH9B8	glycosyl hydrolase 9B8	protein_coding	NP_180858.1	AT2G32990	AT2G32990	AT2G32990	3.90843	1510.51	0.326094	6.03073	1.63217e-09	2.21007e-07
820192	NM_001035591,NM_001202925,NM_001337868,NM_111865,NM_180666,NM_180667	.	Calcium-binding EF-hand family protein	protein_coding	NP_001030668.1;NP_001189854.1;NP_001327262.1;NP_187641.2;NP_850997.1;NP_850998.1	AT3G10300	AT3G10300	AT3G10300	3.90804	3965.94	0.659823	2.98026	0.00288003	0.0177423
838521	NM_101795	.	sugar, putative (DUF1195)	protein_coding	NP_173371.1	AT1G19380	AT1G19380	AT1G19380	3.90213	4393.94	0.669661	2.93322	0.00335467	0.0198124
839349	NM_099996,NM_179239,NM_179240	CIPK9	CBL-interacting protein kinase 9	protein_coding	NP_171622.1;NP_849570.1;NP_849571.1	AT1G01140	AT1G01140	AT1G01140	3.89578	7736.26	0.366145	5.35829	8.40113e-08	5.54011e-06
828367	NM_118397	CYP706A2	cytochrome P450, family 706, subfamily A, polypeptide 2	protein_coding	NP_194002.1	AT4G22710	AT4G22710	AT4G22710	3.88818	8781.6	0.512074	3.82581	0.000130343	0.00174861
839509	NM_001083987,NM_001331481,NM_001331482,NM_001331483,NM_001331484,NM_001331485,NM_001331486,NM_001331487,NM_100328	.	hypothetical protein (DUF3527)	protein_coding	NP_001077456.1;NP_001318919.1;NP_001321664.1;NP_001321665.1;NP_001321666.1;NP_001321667.1;NP_001321668.1;NP_001321669.1;NP_171943.2	AT1G04490	AT1G04490	AT1G04490	3.88472	208.635	0.552092	3.54617	0.000390877	0.00396862
842968	NM_105321	.	Pre-mRNA cleavage complex II	protein_coding	NP_176823.1	AT1G66500	AT1G66500	AT1G66500	3.87566	1674.51	0.761425	2.56682	0.0102636	0.0450637
820639	NM_001338114,NM_112278	ESM1	GDSL-like lipase/acylhydrolase superfamily protein	protein_coding	NP_001326872.1;NP_188037.1	AT3G14210	AT3G14210	AT3G14210	3.86762	14100	0.520347	3.75028	0.00017664	0.00220255
830058	NM_120063	EDS5	MATE efflux family protein	protein_coding	NP_195614.2	AT4G39030	AT4G39030	AT4G39030	3.86709	1832.2	0.524611	3.71942	0.000199685	0.00241251
822164	NM_113472	EDF3	ethylene response DNA binding factor 3	protein_coding	NP_189201.1	AT3G25730	AT3G25730	AT3G25730	3.85421	728.304	0.429643	4.53035	5.8885e-06	0.000160324
839515	NM_001197964,NM_100174	GSTF6	glutathione S-transferase 6	protein_coding	NP_001184893.1;NP_171792.1	AT1G02930	AT1G02930	AT1G02930	3.85241	7729.24	0.427455	4.55197	5.31467e-06	0.000148828
834895	NM_124215,NM_180824	ATGLR1.2	Glutamate receptor family protein	protein_coding	NP_199651.1;NP_851155.1	AT5G48400	AT5G48400	AT5G48400	3.84452	413.737	0.450744	4.31021	1.63097e-05	0.000355818
839544	NM_100146	.	alpha/beta-Hydrolases superfamily protein	protein_coding	NP_563660.1	AT1G02660	AT1G02660	AT1G02660	3.83497	8080.72	0.500047	3.87807	0.000105289	0.00148715
818050	NM_001336531,NM_001336532,NM_001336533,NM_179907	MEE25	NAD(P)-binding Rossmann-fold superfamily protein	protein_coding	NP_001324451.1;NP_001324452.1;NP_001324453.1;NP_850238.1	AT2G34850	AT2G34850	AT2G34850	3.82445	111.801	0.34983	5.53198	3.16635e-08	2.51217e-06
839089	NM_102317	.	Glutamine amidotransferase type 1 family protein	protein_coding	NP_564224.1	AT1G24909	AT1G24909	AT1G24909	3.81844	166.485	0.444516	4.34851	1.37065e-05	0.000313859
828283	NM_001203865,NM_001341523,NM_118315	CPK15	calcium-dependent protein kinase 15	protein_coding	NP_001190794.1;NP_001329845.1;NP_193925.1	AT4G21940	AT4G21940	AT4G21940	3.8039	204.826	0.542236	3.55469	0.000378426	0.00387996
831653	NM_001343526,NM_121791	.	Sodium/calcium exchanger family protein	protein_coding	NP_001318589.1;NP_197287.1	AT5G17850	AT5G17850	AT5G17850	3.79733	1376.63	0.575363	3.34569	0.000820794	0.00688913
816141	NM_127196,NM_179629	PAP10	purple acid phosphatase 10	protein_coding	NP_179235.1;NP_849960.1	AT2G16430	AT2G16430	AT2G16430	3.79588	2344.04	0.340798	5.64684	1.6342e-08	1.53817e-06
824188	NM_114886	CEJ1	cooperatively regulated by ethylene and jasmonate 1	protein_coding	NP_190595.1	AT3G50260	AT3G50260	AT3G50260	3.79551	2014.05	0.77041	2.49775	0.0124984	0.0521027
836552	NM_125827	AGP1	arabinogalactan protein 1	protein_coding	NP_201236.1	AT5G64310	AT5G64310	AT5G64310	3.79389	5962.99	0.625789	3.074	0.00211209	0.0140283
816070	NM_127138	.	calmodulin-binding protein (DUF1645)	protein_coding	NP_565379.1	AT2G15760	AT2G15760	AT2G15760	3.78946	216.762	0.514295	3.73713	0.00018613	0.00228647
826884	NM_001203778,NM_001340798,NM_001340799,NM_117341,NM_179036,NM_179037	NUDT7	MutT/nudix family protein	protein_coding	NP_001190707.1;NP_001329573.1;NP_001329574.1;NP_193008.1;NP_849367.1;NP_849368.1	AT4G12720	AT4G12720	AT4G12720	3.76412	9642.06	0.563083	3.39615	0.000683417	0.00600373
824261	NM_114957	LTI30	dehydrin family protein	protein_coding	NP_190666.1	AT3G50970	AT3G50970	AT3G50970	3.75646	8107.08	0.630677	3.0275	0.00246585	0.0157398
824384	NM_115079	PHF1	phosphate transporter traffic facilitator1	protein_coding	NP_566961.1	AT3G52190	AT3G52190	AT3G52190	3.75249	1812.99	0.262955	7.25541	4.00434e-13	1.93648e-10
842485	NM_001334006,NM_001334007,NM_104870	.	MATE efflux family protein	protein_coding	NP_001321716.1;NP_001321717.1;NP_564787.1	AT1G61890	AT1G61890	AT1G61890	3.75127	24128.1	0.835883	2.28188	0.0224967	0.0806585
819907	NM_001337696,NM_148695	.	RPM1-interacting protein 4 (RIN4) family protein	protein_coding	NP_001327654.1;NP_683537.1	AT3G07195	AT3G07195	AT3G07195	3.74038	1357.68	0.570873	3.33381	0.00085664	0.00710218
831046	NM_121212	AGP15	arabinogalactan protein 15	protein_coding	NP_196735.1	AT5G11740	AT5G11740	AT5G11740	3.7353	13893.1	0.385944	4.92617	8.38592e-07	3.52062e-05
823393	NM_001339091,NM_114187	SUS4	sucrose synthase 4	protein_coding	NP_001326640.1;NP_566865.2	AT3G43190	AT3G43190	AT3G43190	3.73047	1231.96	0.387101	4.90662	9.26593e-07	3.79184e-05
821886	NM_113212	RLP37	receptor like protein 37	protein_coding	NP_188952.1	AT3G23110	AT3G23110	AT3G23110	3.72102	295.59	0.336956	5.62595	1.84488e-08	1.66539e-06
828726	NM_118753	ACS7	1-amino-cyclopropane-1-carboxylate synthase 7	protein_coding	NP_194350.1	AT4G26200	AT4G26200	AT4G26200	3.71973	619.563	0.573062	3.30715	0.000942515	0.00764994
818876	NM_129837	.	DUF1685 family protein	protein_coding	NP_181804.1	AT2G42760	AT2G42760	AT2G42760	3.7046	2212.71	0.682523	2.76814	0.00563779	0.0289823
830562	NM_120756	.	Peroxidase superfamily protein	protein_coding	NP_196291.1	AT5G06730	AT5G06730	AT5G06730	3.70053	304.058	0.530043	3.56147	0.000368781	0.00380605
844352	NM_106661	.	LURP-one-like protein (DUF567)	protein_coding	NP_178129.1	AT1G80120	AT1G80120	AT1G80120	3.6843	621.205	0.527372	3.56748	0.00036043	0.00374477
843688	NM_106012	NUDT21	nudix hydrolase homolog 21	protein_coding	NP_177495.2	AT1G73540	AT1G73540	AT1G73540	3.68338	5727.78	0.893569	2.10508	0.0352847	0.111457
829563	NM_119578	.	Calcium-dependent lipid-binding (CaLB domain) family protein	protein_coding	NP_567956.1	AT4G34150	AT4G34150	AT4G34150	3.67805	21134.2	0.590111	3.18405	0.00145231	0.0105727
843001	NM_105354	.	Leucine-rich repeat protein kinase family protein	protein_coding	NP_176855.1	AT1G66830	AT1G66830	AT1G66830	3.67746	64.8322	0.473055	3.97145	7.1438e-05	0.00111271
834461	NM_123802	.	ethylene-responsive nuclear protein-like protein	protein_coding	NP_199248.1	AT5G44350	AT5G44350	AT5G44350	3.67314	476.112	0.638767	2.93849	0.00329811	0.0195757
825158	NM_115851	.	hypothetical protein	protein_coding	NP_191547.2	AT3G59880	AT3G59880	AT3G59880	3.66039	228.185	0.425749	4.39696	1.0978e-05	0.0002614
838339	NM_101625	.	Late embryogenesis abundant (LEA) hydroxyproline-rich glycoprotein family	protein_coding	NP_564029.1	AT1G17620	AT1G17620	AT1G17620	3.65926	7897.19	0.468325	3.99627	6.43496e-05	0.0010243
822462	NM_113753	GATL10	galacturonosyltransferase-like 10	protein_coding	NP_189474.2	AT3G28340	AT3G28340	AT3G28340	3.65649	1103.82	0.8016	2.33341	0.0196267	0.072984
836094	NM_001037028,NM_125365	EXO70H7	exocyst subunit exo70 family protein H7	protein_coding	NP_001032105.1;NP_200781.1	AT5G59730	AT5G59730	AT5G59730	3.64696	15738.4	0.559931	3.3338	0.000856696	0.00710218
835825	NM_001345247,NM_125101	PSD2	phosphatidylserine decarboxylase 2	protein_coding	NP_001330975.1;NP_200529.4	AT5G57190	AT5G57190	AT5G57190	3.63791	280.724	0.423025	4.40426	1.06148e-05	0.000254495
834353	NM_123701	PHT1%3B1	phosphate transporter 1;1	protein_coding	NP_199149.1	AT5G43350	AT5G43350	AT5G43350	3.63559	15966.4	0.3198	5.82297	5.78113e-09	6.59666e-07
6240444	NM_001124973,NM_001124974,NM_001124975	.	transmembrane protein	protein_coding	NP_001118445.1;NP_001118446.1;NP_001118447.1	AT2G35658	AT2G35658	AT2G35658	3.63547	156.017	0.65025	2.86373	0.00418684	0.0232792
818148	NM_129134	.	Uncharacterized protein family (UPF0497)	protein_coding	NP_565822.1	AT2G35760	AT2G35760	AT2G35760	3.63063	597.366	0.377802	4.92379	8.48832e-07	3.53292e-05
839095	NM_102323	.	Glutamine amidotransferase type 1 family protein	protein_coding	NP_173885.1	AT1G25083	AT1G25083	AT1G25083	3.61788	105.156	0.446194	4.15771	3.2146e-05	0.000598604
836357	NM_125630	.	Plant invertase/pectin methylesterase inhibitor superfamily protein	protein_coding	NP_201042.2	AT5G62360	AT5G62360	AT5G62360	3.60627	935.378	0.881074	2.10029	0.0357038	0.112413
28717491	NR_143689	.	uncharacterized misc_RNA	misc_RNA	.	AT2G00820	.	AT2G00820	3.60345	34.8537	0.859747	2.15107	0.0314704	0.102414
824410	NM_115105	PUB22	plant U-box 22	protein_coding	NP_190813.1	AT3G52450	AT3G52450	AT3G52450	3.60243	2525.66	0.538373	3.43437	0.000593943	0.0054077
843192	NM_105534	.	alpha/beta-Hydrolases superfamily protein	protein_coding	NP_564936.1	AT1G68620	AT1G68620	AT1G68620	3.60211	1834.61	0.283457	6.52249	6.91486e-11	1.61434e-08
836356	NM_125629	.	Plant invertase/pectin methylesterase inhibitor superfamily protein	protein_coding	NP_201041.1	AT5G62350	AT5G62350	AT5G62350	3.59107	9920.56	0.394757	4.67228	2.97878e-06	9.57311e-05
817553	NM_128557	.	Protein phosphatase 2C family protein	protein_coding	NP_180563.1	AT2G30020	AT2G30020	AT2G30020	3.58316	4488.53	0.919002	2.00352	0.045122	0.132688
839072	NM_102300	.	DEAD-box ATP-dependent RNA helicase-like protein	protein_coding	NP_564220.1	AT1G24575	AT1G24575	AT1G24575	3.56585	1091.6	0.247607	7.40789	1.28326e-13	7.44692e-11
830902	NM_121076	RING1	RING/U-box superfamily protein	protein_coding	NP_196600.1	AT5G10380	AT5G10380	AT5G10380	3.55342	838.895	0.542705	3.37054	0.0007502	0.00645649
839444	NM_001331331,NM_100112	MAN1	Glycosyl hydrolase superfamily protein	protein_coding	NP_001321462.1;NP_171733.2	AT1G02310	AT1G02310	AT1G02310	3.54903	397.321	0.349464	5.22923	1.7022e-07	9.98006e-06
828869	NM_001160799,NM_118895	.	Heavy metal transport/detoxification superfamily protein	protein_coding	NP_001154271.1;NP_567779.1	AT4G27590	AT4G27590	AT4G27590	3.54403	41.1569	0.665851	2.74144	0.00611704	0.0308219
817674	NM_128674	MYB14	myb domain protein 14	protein_coding	NP_180676.1	AT2G31180	AT2G31180	AT2G31180	3.54219	131.978	0.482265	3.78348	0.000154648	0.0019805
833886	NM_001344280,NM_123256	.	RmlC-like cupins superfamily protein	protein_coding	NP_001330896.1;NP_198710.2	AT5G38940	AT5G38940	AT5G38940	3.53969	560.461	0.33247	5.48506	4.13321e-08	3.156e-06
843560	NM_105887	ERO1	endoplasmic reticulum oxidoreductins 1	protein_coding	NP_177372.1	AT1G72280	AT1G72280	AT1G72280	3.53512	718.73	0.520944	3.49704	0.000470453	0.00455018
833914	NM_001125862,NM_123281	GER2	germin-like protein 2	protein_coding	NP_001119334.1;NP_198735.1	AT5G39190	AT5G39190	AT5G39190	3.53512	223.944	0.378291	4.81576	1.46642e-06	5.44505e-05
837528	NM_100868	HEMA2	Glutamyl-tRNA reductase family protein	protein_coding	NP_172465.1	AT1G09940	AT1G09940	AT1G09940	3.52826	6053.91	0.467854	3.88787	0.000101127	0.00144241
824709	NM_115401	.	O-Glycosyl hydrolases family 17 protein	protein_coding	NP_191103.1	AT3G55430	AT3G55430	AT3G55430	3.52516	13967.5	0.459119	3.95908	7.52386e-05	0.00115389
824764	NM_001339762,NM_115456	SZF1	salt-inducible zinc finger 1	protein_coding	NP_001326199.1;NP_567030.1	AT3G55980	AT3G55980	AT3G55980	3.51087	25582.2	0.886936	2.0428	0.0410726	0.12403
836103	NM_125374	RHL41	C2H2-type zinc finger family protein	protein_coding	NP_200790.1	AT5G59820	AT5G59820	AT5G59820	3.50541	3133.26	0.915754	1.97606	0.0481483	0.138647
818952	NM_129912	TI1	trypsin inhibitor protein 1	protein_coding	NP_181879.1	AT2G43510	AT2G43510	AT2G43510	3.50352	408.728	0.32392	5.58411	2.34907e-08	1.97157e-06
830148	NM_120152	RABH1c	RAB GTPase homolog H1C	protein_coding	NP_195699.1	AT4G39890	AT4G39890	AT4G39890	3.5013	797.02	0.48713	3.71131	0.00020619	0.00247367
839099	NM_102327	.	Glutamine amidotransferase type 1 family protein	protein_coding	NP_564225.1	AT1G25155	AT1G25155	AT1G25155	3.49112	86.6454	0.446119	4.04307	5.27559e-05	0.000887023
842679	NM_001084299,NM_001084300,NM_105052	.	Disease resistance protein (TIR-NBS-LRR class) family	protein_coding	NP_001077768.1;NP_001077769.1;NP_176562.2	AT1G63750	AT1G63750	AT1G63750	3.48687	2739.73	0.450133	4.00311	6.25141e-05	0.00100692
828470	NM_001341626,NM_118501	CHX17	cation/H+ exchanger 17	protein_coding	NP_001328705.1;NP_194101.1	AT4G23700	AT4G23700	AT4G23700	3.47989	1845.45	0.432768	4.15705	3.22383e-05	0.000599077
833910	NM_001036906,NM_001203509,NM_123278	.	RmlC-like cupins superfamily protein	protein_coding	NP_001031983.1;NP_001190438.1;NP_198732.2	AT5G39160	AT5G39160	AT5G39160	3.46553	158.844	0.374334	4.79005	1.66742e-06	6.0369e-05
6240229	rna-gnl_WGS:_mrna.AT1G72131-RA	.	.	transcribed_pseudogene	.	AT1G72131	AT1G72131	AT1G72131	3.45851	4.32676	0.645157	2.77475	0.00552438	0.0285881
28720150	NM_001341380	.	nucleotide-diphospho-sugar transferase family protein	protein_coding	NP_001328843.1	AT4G19975	.	AT4G19975	3.45622	184.794	0.497121	3.59911	0.000319311	0.00343168
819622	NM_001084636,NM_001084637,NM_111336	.	glycine-rich protein	protein_coding	NP_001078105.1;NP_001078106.1;NP_566234.1	AT3G04640	AT3G04640	AT3G04640	3.45555	2586.46	0.817069	2.18943	0.0285653	0.0959152
842553	NM_001334038,NM_104934	FMO GS-OX3	flavin-monooxygenase glucosinolate S-oxygenase 3	protein_coding	NP_001321026.1;NP_176444.1	AT1G62560	AT1G62560	AT1G62560	3.44774	837.735	0.679996	2.62597	0.00864022	0.0396501
839760	NM_001332821,NM_102628	.	GDSL-like Lipase/Acylhydrolase superfamily protein	protein_coding	NP_001319101.1;NP_174182.1	AT1G28600	AT1G28600	AT1G28600	3.43934	2871.42	0.394956	4.51222	6.41521e-06	0.000170549
828416	NM_118446	EP1	receptor-like protein kinase-related family protein	protein_coding	NP_194048.1	AT4G23170	AT4G23170	AT4G23170	3.43493	790.731	0.5031	3.53863	0.000402212	0.00405829
826642	NM_117118	.	2-oxoglutarate (2OG) and Fe(II)-dependent oxygenase superfamily protein	protein_coding	NP_192788.1	AT4G10500	AT4G10500	AT4G10500	3.43145	248.298	0.484301	3.67296	0.000239757	0.00276438
824448	NM_115142	PAP22	purple acid phosphatase 22	protein_coding	NP_190850.2	AT3G52820	AT3G52820	AT3G52820	3.43038	707.152	0.453673	3.91994	8.85718e-05	0.00131121
841688	NM_148583	.	cytochrome P450 family protein	protein_coding	NP_683424.2	AT1G52565	AT1G52565	AT1G52565	3.43008	162.644	0.444576	3.99986	6.33799e-05	0.00101363
829176	NM_119199	GGP1	Class I glutamine amidotransferase-like superfamily protein	protein_coding	NP_194782.1	AT4G30530	AT4G30530	AT4G30530	3.42174	12467.5	0.450976	3.93531	8.30879e-05	0.0012473
834264	NM_123621	.	B-cell receptor-associated 31-like protein	protein_coding	NP_568607.1	AT5G42570	AT5G42570	AT5G42570	3.41672	2630.71	0.329087	5.38646	7.18605e-08	4.93094e-06
832030	NM_121915	.	Eukaryotic aspartyl protease family protein	protein_coding	NP_197411.1	AT5G19100	AT5G19100	AT5G19100	3.41454	622.343	0.657213	2.69576	0.00702273	0.0340507
837711	NM_101039	.	MATE efflux family protein	protein_coding	NP_172632.1	AT1G11670	AT1G11670	AT1G11670	3.40308	6602.33	0.504291	3.50362	0.000458984	0.00447418
843624	NM_001084347,NM_105951	TIR	toll/interleukin-1 receptor-like protein	protein_coding	NP_001077816.1;NP_177436.1	AT1G72930	AT1G72930	AT1G72930	3.40253	5408.41	0.498987	3.54039	0.000399539	0.00404136
819577	NM_001337507,NM_001337508,NM_111293	.	Disease resistance protein (TIR-NBS-LRR class) family	protein_coding	NP_001326119.1;NP_001326120.1;NP_187072.2	AT3G04220	AT3G04220	AT3G04220	3.4006	352.677	0.590569	2.98998	0.00278998	0.0172691
825775	NM_001340482,NM_116683	WRKY42	WRKY family transcription factor	protein_coding	NP_001328851.1;NP_192354.1	AT4G04450	AT4G04450	AT4G04450	3.39152	306.671	0.340917	5.16822	2.36332e-07	1.27663e-05
827629	NM_118011	.	RNA ligase/cyclic nucleotide phosphodiesterase family protein	protein_coding	NP_193629.1	AT4G18940	AT4G18940	AT4G18940	3.38938	150.766	0.20122	8.75173	2.10116e-18	5.33458e-15
842862	NM_105224	.	transmembrane protein	protein_coding	NP_564855.1	AT1G65500	AT1G65500	AT1G65500	3.38759	93.3998	0.436472	4.03292	5.50876e-05	0.000914685
825104	NM_001035816,NM_001339966,NM_001339967,NM_001339968,NM_115797,NM_180389	.	Protein kinase superfamily protein	protein_coding	NP_001030893.1;NP_001325734.1;NP_001325735.1;NP_001325736.1;NP_567082.2;NP_850720.1	AT3G59350	AT3G59350	AT3G59350	3.38629	7871.82	0.649594	2.70893	0.00675	0.0330838
829824	NM_119835	HAM4	GRAS family transcription factor	protein_coding	NP_195389.4	AT4G36710	AT4G36710	AT4G36710	3.38047	1025.19	0.371592	4.7289	2.25734e-06	7.69276e-05
3770199	rna-gnl_WGS:_mrna.AT4G13900-RA,rna-gnl_WGS:_mrna.AT4G13900-RB	RLP49	.	transcribed_pseudogene	.	AT4G13900	AT4G13900	AT4G13900	3.38032	561.934	0.679127	2.58738	0.0096708	0.0430943
831895	NM_120216	.	Homeodomain-like superfamily protein	protein_coding	NP_195758.1	AT5G01380	AT5G01380	AT5G01380	3.37979	324.167	0.703553	2.49723	0.0125168	0.0521494
835981	NM_125254	PLC1	phospholipase C1	protein_coding	NP_568881.1	AT5G58670	AT5G58670	AT5G58670	3.37852	1411.61	0.271411	6.47134	9.71379e-11	2.07681e-08
28716747	NR_139340	.	other RNA	lncRNA	.	AT1G07943	.	AT1G07943	3.37822	7.8542	0.740697	2.3711	0.0177355	0.0675962
836505	NM_125780	AAP4	amino acid permease 4	protein_coding	NP_201190.1	AT5G63850	AT5G63850	AT5G63850	3.37762	5132.78	0.485871	3.61414	0.000301341	0.00328884
830878	NM_001085094,NM_001161231,NM_001203343,NM_121052	FLC	K-box region and MADS-box transcription factor family protein	protein_coding	NP_001078563.1;NP_001154703.1;NP_001190272.1;NP_196576.1	AT5G10140	AT5G10140	AT5G10140	3.37224	133.012	0.526217	3.33267	0.000860159	0.00712508
829883	NM_119892	.	transmembrane protein	protein_coding	NP_568022.1	AT4G37290	AT4G37290	AT4G37290	3.3718	59.4641	0.600811	2.91858	0.00351625	0.0204489
6240591	NR_142405	.	other RNA	lncRNA	.	AT4G38215	AT4G38215	AT4G38215	3.36578	71.3434	0.374234	4.67874	2.88647e-06	9.33552e-05
821596	NM_112942	PAP18	purple acid phosphatase 18	protein_coding	NP_188686.2	AT3G20500	AT3G20500	AT3G20500	3.36399	2366.45	0.319215	5.48274	4.18782e-08	3.18573e-06
829188	NM_119211	.	Low temperature and salt responsive protein family	protein_coding	NP_194794.1	AT4G30650	AT4G30650	AT4G30650	3.35765	672.998	0.556605	3.13948	0.00169245	0.0118536
817936	NM_001202740,NM_128929	.	Integrase-type DNA-binding superfamily protein	protein_coding	NP_001189669.1;NP_180927.1	AT2G33710	AT2G33710	AT2G33710	3.3527	472.267	0.409504	4.26204	2.02565e-05	0.000420255
816497	NM_127536	.	Leucine-rich repeat (LRR) family protein	protein_coding	NP_179568.1	AT2G19780	AT2G19780	AT2G19780	3.35254	412.752	0.4294	4.06439	4.81573e-05	0.000824744
830539	NM_001342880,NM_001342881,NM_001342882,NM_001342883,NM_120734,NM_203012,NM_203013	NF-YA10	nuclear factor Y, subunit A10	protein_coding	NP_001330574.1;NP_001330575.1;NP_001330576.1;NP_001330577.1;NP_196269.1;NP_974741.1;NP_974742.1	AT5G06510	AT5G06510	AT5G06510	3.34662	506.843	0.353178	4.93435	8.04162e-07	3.43137e-05
842530	NM_001334028,NM_001334029,NM_001334030,NM_001334031,NM_001334032	.	ERD (early-responsive to dehydration stress) family protein	protein_coding	NP_001319293.1;NP_001323265.1;NP_001323266.1;NP_001323267.1;NP_001323268.1	AT1G62320	AT1G62320	AT1G62320	3.34251	543.188	0.436785	3.98578	6.72587e-05	0.00105981
836716	NM_125984	PSK5	phytosulfokine 5 precursor	protein_coding	NP_201388.1	AT5G65870	AT5G65870	AT5G65870	3.33932	273.198	0.377395	4.60937	4.03899e-06	0.000120464
830765	NM_001203337,NM_120951	FLS1	flavonol synthase 1	protein_coding	NP_001190266.1;NP_196481.1	AT5G08640	AT5G08640	AT5G08640	3.33286	571.416	0.847889	2.04833	0.0405275	0.122767
843179	NM_105521	.	hypothetical protein	protein_coding	NP_177017.2	AT1G68500	AT1G68500	AT1G68500	3.32269	98.0613	0.489003	3.54262	0.000396169	0.00401326
829617	NM_001342298,NM_119631	SQS2	squalene synthase 2	protein_coding	NP_001328690.1;NP_195191.2	AT4G34650	AT4G34650	AT4G34650	3.3219	245.182	0.406701	4.25867	2.05647e-05	0.000424481
3771473	NM_001203570,NM_124312	.	Glycine-rich protein family	protein_coding	NP_001190499.1;NP_199746.2	AT5G49350	AT5G49350	AT5G49350	3.31633	217.175	0.254531	6.79519	1.08168e-11	3.3288e-09
826706	NM_001340700,NM_001340701,NM_117175	GH9C3	glycosyl hydrolase 9C3	protein_coding	NP_001328090.1;NP_001328091.1;NP_192843.2	AT4G11050	AT4G11050	AT4G11050	3.31189	111.079	0.405251	4.26317	2.01545e-05	0.000418567
831215	NM_121373	PAO1	polyamine oxidase 1	protein_coding	NP_196874.1	AT5G13700	AT5G13700	AT5G13700	3.31039	325.394	0.61324	2.81619	0.00485972	0.0259708
828924	NM_001036661,NM_118948	.	transmembrane protein	protein_coding	NP_001031738.1;NP_567796.1	AT4G28085	AT4G28085	AT4G28085	3.30816	445.409	0.5075	3.40104	0.000671293	0.00593585
824353	NM_001339539,NM_115049	SULTR3%3B1	sulfate transporter 3;1	protein_coding	NP_001326166.1;NP_190758.2	AT3G51895	AT3G51895	AT3G51895	3.29907	985.442	0.466219	3.69367	0.000221041	0.00261325
817155	NM_001124916,NM_001336038,NM_001336039,NM_128173	HSFA2	heat shock transcription factor A2	protein_coding	NP_001118388.1;NP_001324814.1;NP_001324815.1;NP_180184.1	AT2G26150	AT2G26150	AT2G26150	3.29851	110.352	0.577721	2.98035	0.00287915	0.0177423
843345	NM_001124104,NM_105677	LGT8	glucosyl transferase family 8	protein_coding	NP_001117576.1;NP_564983.1	AT1G70090	AT1G70090	AT1G70090	3.29173	4984.9	0.37005	4.6449	3.40244e-06	0.000105992
824829	NM_115521	UMAMIT10	nodulin MtN21 /EamA-like transporter family protein	protein_coding	NP_191221.1	AT3G56620	AT3G56620	AT3G56620	3.29004	357.357	0.336064	5.11243	3.18033e-07	1.63949e-05
842778	NM_105145	.	DUF4228 domain protein	protein_coding	NP_176651.1	AT1G64700	AT1G64700	AT1G64700	3.28684	237.704	0.277109	6.19503	5.82728e-10	9.03495e-08
837769	NM_148428	.	proline-rich family protein	protein_coding	NP_683269.1	AT1G02405	AT1G02405	AT1G02405	3.28398	26.5776	0.704115	2.43631	0.0148378	0.0588728
830457	NM_001203302,NM_120655	ASA1	anthranilate synthase alpha subunit 1	protein_coding	NP_001190231.1;NP_196192.1	AT5G05730	AT5G05730	AT5G05730	3.28381	6931.18	0.386382	4.43957	9.01399e-06	0.000223
825399	NM_001340150,NM_116091,NM_180406	.	Protein phosphatase 2C family protein	protein_coding	NP_001327483.1;NP_191785.1;NP_850737.1	AT3G62260	AT3G62260	AT3G62260	3.28331	2419.73	0.540805	3.17148	0.00151666	0.0109217
835828	NM_125104	CYP81F2	cytochrome P450, family 81, subfamily F, polypeptide 2	protein_coding	NP_200532.1	AT5G57220	AT5G57220	AT5G57220	3.28091	3091.69	0.533621	3.21219	0.00131725	0.00983992
820844	NM_112469	SULTR3%3B4	sulfate transporter 3;4	protein_coding	NP_188220.1	AT3G15990	AT3G15990	AT3G15990	3.2798	1147.28	0.27425	6.24836	4.14795e-10	6.84952e-08
843781	NM_106100	.	Tetratricopeptide repeat (TPR)-like superfamily protein	protein_coding	NP_177580.1	AT1G74400	AT1G74400	AT1G74400	3.27968	44.0401	0.406913	4.21111	2.54122e-05	0.000499175
820109	NM_111786	EXO70H4	exocyst subunit exo70 family protein H4	protein_coding	NP_187563.1	AT3G09520	AT3G09520	AT3G09520	3.27889	288.296	0.577367	2.96728	0.00300452	0.0182976
836435	NM_125709	PAP29	purple acid phosphatase 29	protein_coding	NP_201119.1	AT5G63140	AT5G63140	AT5G63140	3.26834	471.416	0.260432	6.56047	5.36385e-11	1.31259e-08
831289	NM_121442	AGP6	arabinogalactan protein 6	protein_coding	NP_196942.1	AT5G14380	AT5G14380	AT5G14380	3.26552	10.2668	0.692922	2.46393	0.0137422	0.0558034
816779	NM_127812	AGP2	arabinogalactan protein 2	protein_coding	NP_565537.1	AT2G22470	AT2G22470	AT2G22470	3.25909	4281.01	0.402965	4.22982	2.3388e-05	0.000466635
820288	NM_111953	FAD7	fatty acid desaturase 7	protein_coding	NP_187727.1	AT3G11170	AT3G11170	AT3G11170	3.25447	16942.3	0.345622	4.92568	8.40678e-07	3.52062e-05
820355	NM_112015,NM_202559	SYP121	syntaxin of plants 121	protein_coding	NP_187788.1;NP_974288.1	AT3G11820	AT3G11820	AT3G11820	3.25386	8014.16	0.462726	3.67853	0.000234583	0.00272108
824770	NM_115462	UGP3	UDP-glucose pyrophosphorylase 3	protein_coding	NP_567031.1	AT3G56040	AT3G56040	AT3G56040	3.25086	8895.41	0.365404	4.65464	3.2455e-06	0.0001022
28716875	NR_139469	.	other RNA	snoRNA	.	AT1G08643	.	AT1G08643	3.24916	9.7079	0.572971	2.9671	0.0030062	0.0182976
835178	NM_124484	APC2	Mitochondrial substrate carrier family protein	protein_coding	NP_199918.2	AT5G51050	AT5G51050	AT5G51050	3.24459	892.418	0.230414	7.3695	1.71269e-13	9.15435e-11
843006	NM_001334252,NM_001334253,NM_105359	.	Protein kinase superfamily protein	protein_coding	NP_001320657.1;NP_001320658.1;NP_176860.2	AT1G66880	AT1G66880	AT1G66880	3.23884	2410.5	0.343749	4.93231	8.12616e-07	3.46018e-05
829015	NM_001341954,NM_119038	.	Phosphorylase superfamily protein	protein_coding	NP_001329701.1;NP_194623.2	AT4G28940	AT4G28940	AT4G28940	3.23681	1907.48	0.357112	4.74521	2.08286e-06	7.25231e-05
838484	NM_001332382,NM_001332383,NM_101760	.	DNA repair metallo-beta-lactamase family protein	protein_coding	NP_001321877.1;NP_001321878.1;NP_564070.1	AT1G19025	AT1G19025	AT1G19025	3.23523	271.862	0.297963	5.68482	1.30951e-08	1.29114e-06
827435	NM_001341195,NM_117828	SCL13	SCARECROW-like 13	protein_coding	NP_001328648.1;NP_193456.4	AT4G17230	AT4G17230	AT4G17230	3.22259	9931.95	0.628115	2.68776	0.00719334	0.0346546
821324	NM_112681	XPL1	S-adenosyl-L-methionine-dependent methyltransferases superfamily protein	protein_coding	NP_188427.2	AT3G18000	AT3G18000	AT3G18000	3.222	2534.19	0.339733	4.96848	6.74815e-07	2.98609e-05
28718048	NR_140432,NR_140433	.	other RNA	antisense_RNA	.	AT2G08915	.	AT2G08915	3.22159	5.7122	0.724675	2.32901	0.0198586	0.0736071
829306	NM_001342113,NM_001342114,NM_119327	MGD1	monogalactosyl diacylglycerol synthase 1	protein_coding	NP_001320109.1;NP_001329161.1;NP_194906.1	AT4G31780	AT4G31780	AT4G31780	3.22142	8504.72	0.292355	5.77277	7.79798e-09	8.51531e-07
817414	NM_128426	EXO70H8	exocyst subunit exo70 family protein H8	protein_coding	NP_180433.1	AT2G28650	AT2G28650	AT2G28650	3.21986	91.4414	0.570054	2.95937	0.00308271	0.0186081
829623	NM_119637,NM_202955	ADC2	arginine decarboxylase 2	protein_coding	NP_195197.1;NP_974684.1	AT4G34710	AT4G34710	AT4G34710	3.21904	15319.2	0.347099	4.85922	1.17847e-06	4.55054e-05
836672	NM_125945	.	O-fucosyltransferase family protein	protein_coding	NP_201350.2	AT5G65470	AT5G65470	AT5G65470	3.20946	5180.17	0.357832	4.70146	2.5831e-06	8.54485e-05
839548	NM_100313	.	hypothetical protein	protein_coding	NP_171928.1	AT1G04330	AT1G04330	AT1G04330	3.20277	32.2192	0.555447	3.02337	0.00249977	0.0158864
827247	NM_117661	.	Thioredoxin superfamily protein	protein_coding	NP_193305.1	AT4G15700	AT4G15700	AT4G15700	3.19223	257.026	0.496363	3.37367	0.000741737	0.0063972
831328	NM_121480	AO	L-aspartate oxidase	protein_coding	NP_568304.1	AT5G14760	AT5G14760	AT5G14760	3.19041	702.098	0.442359	3.78367	0.000154531	0.00198048
831868	NM_120257	.	hypothetical protein	protein_coding	NP_195799.2	AT5G01790	AT5G01790	AT5G01790	3.19021	192.073	0.314784	5.31683	1.05592e-07	6.68127e-06
838756	NM_102004	.	Calcium-binding EF-hand family protein	protein_coding	NP_564143.1	AT1G21550	AT1G21550	AT1G21550	3.18791	363.803	0.475177	3.51997	0.000431596	0.00427617
829172	NM_119195	.	AFG1-like ATPase family protein	protein_coding	NP_567847.1	AT4G30490	AT4G30490	AT4G30490	3.18406	3757.89	0.26772	6.2411	4.34501e-10	7.06012e-08
838847	NM_102090	.	Class-II DAHP synthetase family protein	protein_coding	NP_173657.1	AT1G22410	AT1G22410	AT1G22410	3.18014	14292.9	0.393372	4.24303	2.20526e-05	0.00044791
838401	NM_101681,NM_179355	.	Calcium-binding EF-hand family protein	protein_coding	NP_173259.1;NP_849686.1	AT1G18210	AT1G18210	AT1G18210	3.17794	6624.05	0.404399	4.12486	3.70956e-05	0.000670925
839828	NM_102691	SAUR68	SAUR-like auxin-responsive protein family	protein_coding	NP_564332.1	AT1G29510	AT1G29510	AT1G29510	3.16876	210.455	0.730492	2.27781	0.0227382	0.0813377
819773	NM_111476	FAF4	FANTASTIC four-like protein (DUF3049)	protein_coding	NP_187253.1	AT3G06020	AT3G06020	AT3G06020	3.16353	285.121	0.379683	4.37612	1.20812e-05	0.000282047
825793	NM_116699	APR1	APS reductase 1	protein_coding	NP_192370.1	AT4G04610	AT4G04610	AT4G04610	3.16271	4155.58	0.383828	4.32788	1.50549e-05	0.000336763
28720052	NR_144100	.	uncharacterized misc_RNA	misc_RNA	.	AT4G09215	.	AT4G09215	3.15887	38.8138	0.45801	3.62308	0.00029112	0.00319791
828424	NM_001341590,NM_001341591,NM_118454	EMB1290	cysteine-rich receptor-like protein kinase 17	protein_coding	NP_001320042.1;NP_001329725.1;NP_194056.3	AT4G23250	AT4G23250	AT4G23250	3.15141	1500.41	0.387296	4.27579	1.90459e-05	0.000400458
820886	NM_001338231,NM_112510	NSP3	nitrile specifier protein 3	protein_coding	NP_001327031.1;NP_566545.1	AT3G16390	AT3G16390	AT3G16390	3.15097	2237.25	0.539373	3.06985	0.00214167	0.0141784
828255	NM_118288	NRT1.8	NITRATE TRANSPORTER 1.8	protein_coding	NP_193899.2	AT4G21680	AT4G21680	AT4G21680	3.14986	1297.15	0.761571	2.17352	0.0297413	0.0987536
824530	NM_115222	PPa4	pyrophosphorylase 4	protein_coding	NP_190930.1	AT3G53620	AT3G53620	AT3G53620	3.14834	4496.38	0.341946	4.83875	1.30655e-06	4.95101e-05
842068	NM_104494	.	SAUR-like auxin-responsive protein family	protein_coding	NP_176011.1	AT1G56150	AT1G56150	AT1G56150	3.14002	525.604	0.735383	2.24478	0.0247824	0.086413
827081	NM_001340924,NM_001340925,NM_117515	.	Disease resistance protein (TIR-NBS-LRR class) family	protein_coding	NP_001319937.1;NP_001329614.1;NP_193173.5	AT4G14370	AT4G14370	AT4G14370	3.13345	1520.64	0.657225	2.50714	0.0121713	0.05114
827532	NM_001036582,NM_001036583,NM_001341258,NM_001341259,NM_001341260,NM_117917,NM_179074	.	suppressor	protein_coding	NP_001031659.2;NP_001031660.2;NP_001329127.1;NP_001329128.1;NP_001329129.1;NP_567549.2;NP_849405.2	AT4G18070	AT4G18070	AT4G18070	3.13313	4115.41	0.403951	4.07872	4.52853e-05	0.000783466
28718510	NR_140854	U1.6	other RNA	snRNA	.	AT3G01715	.	AT3G01715	3.13216	10.1824	0.666	2.47321	0.0133906	0.0548229
827831	NM_118201,NM_202851	.	FAD-binding Berberine family protein	protein_coding	NP_193815.2;NP_974580.1	AT4G20830	AT4G20830	AT4G20830	3.12793	21965	0.505165	3.25678	0.00112685	0.00880692
828511	NM_118543	.	NADP-specific glutamate dehydrogenase	protein_coding	NP_194142.1	AT4G24110	AT4G24110	AT4G24110	3.12722	611.858	0.544034	3.02349	0.00249877	0.015885
821055	NM_001084705,NM_001338310,NM_112667,NM_202601	JAZ3	jasmonate-zim-domain protein 3	protein_coding	NP_001078174.1;NP_001327107.1;NP_566590.1;NP_974330.1	AT3G17860	AT3G17860	AT3G17860	3.12159	3668.86	0.367247	4.47187	7.7539e-06	0.000197108
830520	NM_120715	NHL3	NDR1/HIN1-like 3	protein_coding	NP_196250.1	AT5G06320	AT5G06320	AT5G06320	3.11766	12092.6	0.565576	2.90052	0.00372548	0.021321
842197	NM_001160963,NM_001198334,NM_104608,NM_179495	.	Phosphoglycerate mutase family protein	protein_coding	NP_001154435.1;NP_001185263.1;NP_176124.2;NP_849826.2	AT1G58280	AT1G58280	AT1G58280	3.1164	2308.27	0.468495	3.50032	0.000464707	0.00450963
827243	NM_117657	.	Thioredoxin superfamily protein	protein_coding	NP_193301.1	AT4G15660	AT4G15660	AT4G15660	3.11419	206.175	0.431342	3.79944	0.000145025	0.00189428
842584	NM_104962	.	ankyrin repeat/KH domain protein (DUF1442)	protein_coding	NP_176472.1	AT1G62840	AT1G62840	AT1G62840	3.10476	176.65	0.256912	6.36203	1.99111e-10	3.74457e-08
820141	NM_001337847,NM_111818,NM_202541	.	Protein kinase superfamily protein	protein_coding	NP_001326011.1;NP_187594.1;NP_974270.1	AT3G09830	AT3G09830	AT3G09830	3.10109	4239.82	0.517013	3.15809	0.00158807	0.0113136
841016	NM_103539	.	Eukaryotic aspartyl protease family protein	protein_coding	NP_175079.1	AT1G44130	AT1G44130	AT1G44130	3.10042	78.9686	0.488936	3.3388	0.0008414	0.00702123
823740	NM_001339231,NM_114466	EXLA1	expansin-like A1	protein_coding	NP_001327677.1;NP_190183.1	AT3G45970	AT3G45970	AT3G45970	3.09392	3644.46	0.571133	2.853	0.00433093	0.0238324
839337	NM_001331277,NM_001331278,NM_001331279,NM_001331280,NM_100034	ASG4	Homeodomain-like superfamily protein	protein_coding	NP_001320249.1;NP_001320250.1;NP_001320251.1;NP_001320252.1;NP_171659.1	AT1G01520	AT1G01520	AT1G01520	3.09225	107.107	0.545198	2.98728	0.00281474	0.0173875
824067	NM_148866	.	ATP-binding protein	protein_coding	NP_680119.1	AT3G49055	AT3G49055	AT3G49055	3.09019	42.0674	0.417148	3.90196	9.54154e-05	0.00138841
833523	NM_001344111,NM_122949	.	Protein kinase superfamily protein	protein_coding	NP_001330708.1;NP_198408.2	AT5G35580	AT5G35580	AT5G35580	3.08642	1237.42	0.451969	3.59745	0.000321357	0.00344066
829651	NM_119665	MYB32	myb domain protein 32	protein_coding	NP_195225.1	AT4G34990	AT4G34990	AT4G34990	3.07876	349.749	0.287351	5.64588	1.64336e-08	1.53817e-06
822184	NM_148752	NIMIN-2	NIM1-interacting 2	protein_coding	NP_683594.1	AT3G25882	AT3G25882	AT3G25882	3.07839	201.132	0.456473	3.55372	0.000379827	0.00388844
818456	NM_129431	.	Haloacid dehalogenase-like hydrolase (HAD) superfamily protein	protein_coding	NP_565895.1	AT2G38740	AT2G38740	AT2G38740	3.07691	3057.4	0.413031	3.92582	8.64364e-05	0.00128616
822155	NM_113466	.	Leucine-rich repeat (LRR) family protein	protein_coding	NP_189195.1	AT3G25670	AT3G25670	AT3G25670	3.06476	141.367	0.432389	3.73686	0.000186335	0.00228679
819103	NM_130059	.	Integrase-type DNA-binding superfamily protein	protein_coding	NP_182021.1	AT2G44940	AT2G44940	AT2G44940	3.06385	987.242	0.336748	4.7969	1.61141e-06	5.87561e-05
836753	NM_001085337,NM_001126036,NM_001345751,NM_001345752,NM_126019,NM_180949	CPK28	calcium-dependent protein kinase 28	protein_coding	NP_001078806.1;NP_001119508.1;NP_001331199.1;NP_001331200.1;NP_201422.1;NP_851280.1	AT5G66210	AT5G66210	AT5G66210	3.0636	10612.8	0.574225	2.81288	0.00490999	0.0261613
842450	NM_001198352,NM_001198354,NM_001333983,NM_001333984,NM_001333985,NM_001333986,NM_001333987,NM_001333988,NM_001333989,NM_104836	MLO6	Seven transmembrane MLO family protein	protein_coding	NP_001185281.1;NP_001185283.1;NP_001319285.1;NP_001322614.1;NP_001322615.1;NP_001322616.1;NP_001322617.1;NP_001322618.1;NP_001322619.1;NP_176350.1	AT1G61560	AT1G61560	AT1G61560	3.05638	1217.26	0.572176	2.81701	0.00484729	0.0259278
824587	NM_115280	.	Late embryogenesis abundant (LEA) hydroxyproline-rich glycoprotein family	protein_coding	NP_190988.1	AT3G54200	AT3G54200	AT3G54200	3.05521	1601.49	0.419015	3.84538	0.000120368	0.001653
829588	NM_119603	.	Transducin/WD40 repeat-like superfamily protein	protein_coding	NP_195164.1	AT4G34380	AT4G34380	AT4G34380	3.04873	101.657	0.654151	2.45847	0.0139532	0.0563651
834210	NM_123570	.	DCD (Development and Cell Death) domain protein	protein_coding	NP_568600.1	AT5G42050	AT5G42050	AT5G42050	3.04829	21795.4	0.545056	2.95016	0.00317614	0.0190465
838708	NM_001332485,NM_101966	IGMT2	O-methyltransferase family protein	protein_coding	NP_001319057.1;NP_173536.2	AT1G21120	AT1G21120	AT1G21120	3.04278	2708.68	0.76593	2.096	0.0360822	0.113114
839295	NM_100173	GSTF7	glutathione S-transferase 7	protein_coding	NP_171791.1	AT1G02920	AT1G02920	AT1G02920	3.04238	7297.94	0.502059	3.19724	0.00138751	0.010233
820901	NM_112525	.	Legume lectin family protein	protein_coding	NP_188274.1	AT3G16530	AT3G16530	AT3G16530	3.04122	6778.8	0.393261	4.08038	4.4963e-05	0.00078055
817744	NM_001336350,NM_179844,NM_201849	PARG2	poly(ADP-ribose) glycohydrolase 2	protein_coding	NP_001324969.1;NP_850175.1;NP_973578.1	AT2G31865	AT2G31865	AT2G31865	3.04049	1181.67	0.437426	3.6676	0.000244837	0.00281113
28720011	NR_144098	.	uncharacterized misc_RNA	misc_RNA	.	AT4G08735	.	AT4G08735	3.03739	6.1783	0.753782	2.12639	0.033471	0.10706
822315	NM_113612	MUB4	membrane-anchored ubiquitin-fold protein 4 precursor	protein_coding	NP_189334.2	AT3G26980	AT3G26980	AT3G26980	3.0346	2990.99	0.38443	4.16592	3.10099e-05	0.000581571
817261	NM_128277	PAP12	purple acid phosphatase 12	protein_coding	NP_180287.2	AT2G27190	AT2G27190	AT2G27190	3.02623	4889.81	0.246048	6.49271	8.43044e-11	1.88166e-08
841413	NM_103877	.	C2H2 type zinc finger transcription factor family	protein_coding	NP_175412.1	AT1G49900	AT1G49900	AT1G49900	3.02514	72.7916	0.410086	3.89432	9.84763e-05	0.00141855
830512	NM_001125705,NM_001342862,NM_001342863,NM_001342864,NM_120707	DPA4	AP2/B3-like transcriptional factor family protein	protein_coding	NP_001119177.1;NP_001331850.1;NP_001331851.1;NP_001331852.1;NP_196243.2	AT5G06250	AT5G06250	AT5G06250	3.02226	56.9528	0.521696	3.05854	0.00222419	0.0145764
839049	NM_001332646,NM_102279	.	ARM repeat superfamily protein	protein_coding	NP_001323390.1;NP_173843.2	AT1G24330	AT1G24330	AT1G24330	3.02222	863.864	0.515233	3.09687	0.00195576	0.0132677
829170	NM_119193	.	NAD(P)-binding Rossmann-fold superfamily protein	protein_coding	NP_194776.1	AT4G30470	AT4G30470	AT4G30470	3.02222	1492.82	0.367482	4.342	1.41191e-05	0.000321134
821893	NM_113218	.	hypothetical protein	protein_coding	NP_566723.1	AT3G23170	AT3G23170	AT3G23170	3.02023	777.241	0.673104	2.36911	0.0178309	0.0678846
825844	NM_001203749,NM_116741	NDB2	NAD(P)H dehydrogenase B2	protein_coding	NP_001190678.1;NP_567283.1	AT4G05020	AT4G05020	AT4G05020	3.01417	3646.32	0.337016	4.72309	2.32284e-06	7.86319e-05
843057	NM_105404,NM_179525	.	Rubber elongation factor protein (REF)	protein_coding	NP_176904.1;NP_849856.1	AT1G67360	AT1G67360	AT1G67360	3.01305	1295.55	0.362663	4.38761	1.14604e-05	0.00027098
831896	NM_001203275,NM_120295	.	Transmembrane amino acid transporter family protein	protein_coding	NP_001190204.1;NP_195837.2	AT5G02170	AT5G02170	AT5G02170	3.0127	417.276	0.398231	3.99531	6.46105e-05	0.00102684
819874	NM_111569	.	transmembrane protein	protein_coding	NP_566295.1	AT3G06890	AT3G06890	AT3G06890	3.0111	241.56	0.691408	2.30007	0.0214441	0.077763
825077	NM_001035814,NM_115770	.	Eukaryotic aspartyl protease family protein	protein_coding	NP_001030891.1;NP_191467.1	AT3G59080	AT3G59080	AT3G59080	3.00803	2629.37	0.449054	3.53815	0.000402934	0.00406066
825843	NM_116740	FBS3	F-box family protein	protein_coding	NP_567282.1	AT4G05010	AT4G05010	AT4G05010	3.00728	728.594	0.393984	4.03178	5.53554e-05	0.000916319
824197	NM_001203117,NM_114895	.	membrane insertase, putative (DUF1685)	protein_coding	NP_001190046.1;NP_190604.1	AT3G50350	AT3G50350	AT3G50350	3.00414	1539.44	0.350834	4.52337	6.08621e-06	0.000164166
828516	NM_118548,NM_202876	.	alpha/beta-Hydrolases superfamily protein	protein_coding	NP_194147.2;NP_974605.1	AT4G24160	AT4G24160	AT4G24160	3.00294	5513.37	0.368424	4.30585	1.66343e-05	0.000361346
837452	NM_100801	.	plant/protein (Protein of unknown function, DUF538)	protein_coding	NP_563841.1	AT1G09310	AT1G09310	AT1G09310	3.00233	18290.3	0.396792	3.99727	6.40779e-05	0.00102131
832672	NM_001036864,NM_122504	FC1	ferrochelatase 1	protein_coding	NP_001031941.1;NP_197975.3	AT5G26030	AT5G26030	AT5G26030	3.00104	10060.2	0.5714	2.7747	0.00552532	0.0285881
839846	NM_102709	CAD1	MAC/Perforin domain-containing protein	protein_coding	NP_564333.1	AT1G29690	AT1G29690	AT1G29690	2.99657	5351.84	0.473561	3.34342	0.00082753	0.00692826
826737	NM_001036540,NM_117206	.	transferring glycosyl group transferase (DUF604)	protein_coding	NP_001031617.1;NP_192874.2	AT4G11350	AT4G11350	AT4G11350	2.98773	109.5	0.356902	4.42433	9.6743e-06	0.000235605
833755	NM_001344218,NM_123136	TCH2	EF hand calcium-binding protein family	protein_coding	NP_001318691.1;NP_198593.1	AT5G37770	AT5G37770	AT5G37770	2.98655	5621.54	0.770772	2.04792	0.0405679	0.122853
832109	NM_121994	.	transmembrane protein	protein_coding	NP_568384.1	AT5G19875	AT5G19875	AT5G19875	2.9832	456.578	0.510064	3.0915	0.00199151	0.0134287
829838	NM_001342421,NM_001342422,NM_001342423,NM_119849	.	PQ-loop repeat family protein / transmembrane family protein	protein_coding	NP_001329399.1;NP_001329400.1;NP_001329401.1;NP_568009.5	AT4G36850	AT4G36850	AT4G36850	2.97825	2612.86	0.432617	3.6394	0.000273271	0.003048
832801	NM_122624	CNI1	carbon/nitrogen insensitive 1	protein_coding	NP_198094.1	AT5G27420	AT5G27420	AT5G27420	2.97747	3410.04	0.675614	2.32986	0.0198136	0.0735174
834157	NM_123519	.	Disease resistance protein (TIR-NBS-LRR class) family	protein_coding	NP_198970.1	AT5G41550	AT5G41550	AT5G41550	2.97707	271.866	0.502931	3.12944	0.00175141	0.0121783
28717292	NM_001333021	.	hypothetical protein	protein_coding	NP_001319130.1	AT1G32920	AT1G32920	AT1G32920	2.97565	6394.65	0.593244	2.65187	0.0080048	0.0374967
10723059	NM_001203016	.	transmembrane protein	protein_coding	NP_001189945.1	AT3G21351	AT3G21351	AT3G21351	2.97341	130.285	0.371598	4.23069	2.32975e-05	0.000465893
828397	NM_118427	.	molybdenum cofactor sulfurase-like protein	protein_coding	NP_194029.1	AT4G22980	AT4G22980	AT4G22980	2.97095	240.372	0.436072	3.60245	0.000315235	0.00339848
829536	NM_001342241,NM_001342242,NM_119551	.	Protein phosphatase 2C family protein	protein_coding	NP_001329290.1;NP_001329291.1;NP_195118.1	AT4G33920	AT4G33920	AT4G33920	2.96772	6485.69	0.549209	2.85748	0.00427015	0.0235954
5008216	NM_001085128	.	hypothetical protein	protein_coding	NP_001078597.1	AT5G17165	AT5G17165	AT5G17165	2.9676	105.383	0.40483	3.87644	0.000105996	0.0014961
843407	NM_001036187,NM_001334477,NM_105738	TIFY7	TIFY domain/Divergent CCT motif family protein	protein_coding	NP_001031264.4;NP_001320988.1;NP_177227.5	AT1G70700	AT1G70700	AT1G70700	2.96679	17329.5	0.566379	2.77006	0.00560465	0.0288997
828886	NM_118911	.	Major facilitator superfamily protein	protein_coding	NP_567786.1	AT4G27720	AT4G27720	AT4G27720	2.96587	4741.65	0.395229	3.96847	7.23342e-05	0.00112151
821964	NM_113286	SAHH2	S-adenosyl-l-homocysteine (SAH) hydrolase 2	protein_coding	NP_189023.1	AT3G23810	AT3G23810	AT3G23810	2.96584	9580.35	0.429	3.65604	0.000256145	0.00291769
7922317	NM_001160894	.	hypothetical protein	protein_coding	NP_001154366.1	AT1G25422	AT1G25422	AT1G25422	2.96488	35.9748	0.565122	2.77458	0.00552733	0.0285881
837345	NM_100698	ADT6	arogenate dehydratase 6	protein_coding	NP_563809.1	AT1G08250	AT1G08250	AT1G08250	2.95496	198.062	0.279638	5.58987	2.27235e-08	1.92307e-06
825337	NM_116029	AGP20	arabinogalactan protein 20	protein_coding	NP_191723.1	AT3G61640	AT3G61640	AT3G61640	2.95336	1904.41	0.416753	3.74888	0.000177625	0.00220792
818762	NM_001202799,NM_001336930,NM_129727	.	Glycosyltransferase family 61 protein	protein_coding	NP_001189728.1;NP_001324475.1;NP_565952.1	AT2G41640	AT2G41640	AT2G41640	2.94683	3284.1	0.710147	2.19555	0.0281242	0.0948574
820102	NM_001202918,NM_001337819,NM_001337820,NM_111778	.	Heat shock protein 70 (Hsp 70) family protein	protein_coding	NP_001189847.1;NP_001319509.1;NP_001319510.1;NP_187555.1	AT3G09440	AT3G09440	AT3G09440	2.94286	8055.68	0.41111	3.78784	0.00015196	0.00196215
5007682	NR_143556	.	other RNA	ncRNA	.	AT1G11185	AT1G11185	AT1G11185	2.93873	1062.98	0.616941	2.52081	0.0117085	0.0497409
818954	NM_129914	.	scorpion toxin-like knottin superfamily protein	protein_coding	NP_181881.2	AT2G43530	AT2G43530	AT2G43530	2.93742	948.032	0.443598	3.50441	0.000457626	0.00446438
822481	NM_113771	.	P-loop containing nucleoside triphosphate hydrolases superfamily protein	protein_coding	NP_189492.1	AT3G28510	AT3G28510	AT3G28510	2.93306	420.493	0.609899	2.54535	0.0109168	0.0471262
834486	NM_123825	.	transmembrane protein	protein_coding	NP_568635.1	AT5G44580	AT5G44580	AT5G44580	2.92396	4546.88	0.326989	4.73387	2.20284e-06	7.57054e-05
827003	NM_117443	.	RNA-binding protein	protein_coding	NP_193105.2	AT4G13690	AT4G13690	AT4G13690	2.92357	108.615	0.347877	4.44908	8.62401e-06	0.000215495
825707	NM_148213	.	RING/U-box superfamily protein	protein_coding	NP_680579.2	AT4G03965	AT4G03965	AT4G03965	2.9217	27.0983	0.370305	4.17711	2.95231e-05	0.000561464
836364	NM_125637	CDF1	cycling DOF factor 1	protein_coding	NP_201049.3	AT5G62430	AT5G62430	AT5G62430	2.92165	688.922	0.468861	3.29902	0.000970227	0.00782306
838816	NM_001332535,NM_001332536,NM_102061	.	structural constituent of ribosome	protein_coding	NP_001319060.1;NP_001320825.1;NP_173630.1	AT1G22110	AT1G22110	AT1G22110	2.92087	64.6828	0.323897	4.77435	1.80292e-06	6.4357e-05
834052	NM_001344338,NM_001344339,NM_001344340,NM_123418	.	Protein kinase superfamily protein	protein_coding	NP_001331582.1;NP_001331583.1;NP_001331584.1;NP_198870.1	AT5G40540	AT5G40540	AT5G40540	2.91887	1086.12	0.407726	3.79032	0.000150454	0.00194642
28721096	NR_143206	.	other RNA	lncRNA	.	AT5G09395	.	AT5G09395	2.91798	28.4524	0.510159	3.0284	0.0024585	0.0157027
842814	NM_105180,NM_179513	4CL3	4-coumarate:CoA ligase 3	protein_coding	NP_176686.1;NP_849844.1	AT1G65060	AT1G65060	AT1G65060	2.91161	388.068	0.611146	2.52283	0.0116416	0.0495498
844415	NM_106724	NIP6%3B1	NOD26-like intrinsic protein 6;1	protein_coding	NP_178191.1	AT1G80760	AT1G80760	AT1G80760	2.90769	793.072	0.432241	3.56254	0.000367289	0.00379258
831066	NM_121231	.	Thioredoxin superfamily protein	protein_coding	NP_196754.2	AT5G11930	AT5G11930	AT5G11930	2.90559	39.7376	0.746482	2.06144	0.0392607	0.120094
814646	NM_001335038,NM_001335039,NM_001335040,NM_001335041,NM_001335042,NM_001335043,NM_126179,NM_201660	PAP1	phosphatidic acid phosphatase 1	protein_coding	NP_001318171.1;NP_001323948.1;NP_001323949.1;NP_001323950.1;NP_001323951.1;NP_001323952.1;NP_565255.1;NP_973389.1	AT2G01180	AT2G01180	AT2G01180	2.90369	4219.78	0.56621	2.71611	0.00660547	0.0326671
836067	NM_001345353,NM_001345354,NM_001345355,NM_125339,NM_180892	.	Haloacid dehalogenase-like hydrolase (HAD) superfamily protein	protein_coding	NP_001330068.1;NP_001330069.1;NP_001330070.1;NP_200756.2;NP_851223.1	AT5G59480	AT5G59480	AT5G59480	2.90344	1446.63	0.379488	4.05221	5.07358e-05	0.000860898
822148	NM_113459	.	ATPase E1-E2 type family protein / haloacid dehalogenase-like hydrolase family protein	protein_coding	NP_189189.1	AT3G25610	AT3G25610	AT3G25610	2.90167	4660.97	0.531772	2.89012	0.00385093	0.0218664
826859	NM_117317	AZI1	azelaic acid induced 1	protein_coding	NP_192984.1	AT4G12470	AT4G12470	AT4G12470	2.90122	588.405	0.641615	2.39499	0.016621	0.0644502
836389	NM_125663	GTR2	Major facilitator superfamily protein	protein_coding	NP_201074.1	AT5G62680	AT5G62680	AT5G62680	2.8964	6009.83	0.373123	4.11194	3.92341e-05	0.000702719
825374	NM_001203229,NM_116066	.	metal ion-binding protein	protein_coding	NP_001190158.1;NP_191760.2	AT3G62010	AT3G62010	AT3G62010	2.89538	13287.3	0.356522	4.30199	1.69271e-05	0.000365752
821427	NM_112781	.	Transducin/WD40 repeat-like superfamily protein	protein_coding	NP_188525.1	AT3G18950	AT3G18950	AT3G18950	2.89486	458.272	0.355416	4.31465	1.59857e-05	0.000351772
828281	NM_118313	.	hypothetical protein	protein_coding	NP_193923.1	AT4G21920	AT4G21920	AT4G21920	2.89358	76.1424	0.492819	3.11038	0.00186844	0.0127907
839797	NM_102663	CIPK18	CBL-interacting protein kinase 18	protein_coding	NP_174217.1	AT1G29230	AT1G29230	AT1G29230	2.89247	119.654	0.446291	3.43342	0.000596027	0.00542136
836587	NM_125862	CMPG2	CYS, MET, PRO, and GLY protein 2	protein_coding	NP_201271.1	AT5G64660	AT5G64660	AT5G64660	2.89247	1706.7	0.591911	2.58874	0.00963277	0.0429531
832326	NM_122169	ADT5	arogenate dehydratase 5	protein_coding	NP_197655.1	AT5G22630	AT5G22630	AT5G22630	2.89146	7996.1	0.515573	2.97106	0.00296772	0.0181122
835715	NM_001345179,NM_001345180,NM_124998	.	Sec14p-like phosphatidylinositol transfer family protein	protein_coding	NP_001331163.1;NP_001331164.1;NP_200427.3	AT5G56160	AT5G56160	AT5G56160	2.88787	476.607	0.419831	3.64433	0.000268087	0.0030116
831722	NM_120232	LECRKA4.1	lectin receptor kinase a4.1	protein_coding	NP_195774.1	AT5G01540	AT5G01540	AT5G01540	2.88757	1041	0.674935	2.26667	0.0234105	0.0830405
839669	NM_102541,NM_179384,NM_202194	SAT32	interferon-related developmental regulator family protein / IFRD protein family	protein_coding	NP_564294.1;NP_849715.2;NP_973923.1	AT1G27760	AT1G27760	AT1G27760	2.88538	4238.29	0.237567	6.43509	1.23402e-10	2.49779e-08
838096	NM_001331271,NM_001331272,NM_100020	ETC1	Homeodomain-like superfamily protein	protein_coding	NP_001321146.1;NP_001321147.1;NP_171645.1	AT1G01380	AT1G01380	AT1G01380	2.8818	93.734	0.298511	5.1153	3.13245e-07	1.62304e-05
28720160	NM_001341458	.	hypothetical protein	protein_coding	NP_001328830.1	AT4G20835	.	AT4G20835	2.87936	22.6323	0.466185	3.27284	0.00106473	0.00840812
818133	NM_129119	.	Homeodomain-like superfamily protein	protein_coding	NP_181107.1	AT2G35640	AT2G35640	AT2G35640	2.87508	69.0077	0.703857	2.16465	0.0304148	0.100278
828311	NM_001341531,NM_118342	KT2/3	potassium transport 2/3	protein_coding	NP_001328922.1;NP_567651.1	AT4G22200	AT4G22200	AT4G22200	2.86903	954.281	0.379221	4.0097	6.07959e-05	0.000985495
836865	NM_126130	MYBR1	myb domain protein r1	protein_coding	NP_201531.1	AT5G67300	AT5G67300	AT5G67300	2.869	15587.6	0.448183	3.3927	0.000692074	0.00605893
827178	NM_117601	.	VQ motif-containing protein	protein_coding	NP_567458.1	AT4G15120	AT4G15120	AT4G15120	2.85891	233.328	0.345701	4.38374	1.16658e-05	0.000275196
28716296	NR_138883	.	other RNA	lncRNA	.	AT1G05347	.	AT1G05347	2.85577	92.5855	0.440821	3.43422	0.000594259	0.0054077
28721214	NM_001344095	.	hypothetical protein	protein_coding	NP_001318673.1	AT5G35110	AT5G35110	AT5G35110	2.85004	177.952	0.46924	3.22007	0.0012816	0.00965886
837539	NM_001035937,NM_100878	.	alpha/beta-Hydrolases superfamily protein	protein_coding	NP_001031014.1;NP_172475.3	AT1G10040	AT1G10040	AT1G10040	2.8487	456.284	0.323746	4.66509	3.08485e-06	9.82074e-05
825446	NM_001035840,NM_116137	XT1	xylosyltransferase 1	protein_coding	NP_001030917.1;NP_191831.1	AT3G62720	AT3G62720	AT3G62720	2.84594	4570.05	0.469568	3.21339	0.00131177	0.00980619
28721293	NM_001345774	.	hypothetical protein	protein_coding	NP_001330791.1	AT5G66595	.	AT5G66595	2.8384	49.9457	0.32986	4.56278	5.04813e-06	0.000143402
828405	NM_118435	IQD22	IQ-domain 22	protein_coding	NP_194037.2	AT4G23060	AT4G23060	AT4G23060	2.83319	1980.72	0.305001	4.92597	8.39419e-07	3.52062e-05
818429	NM_129404	WRKY33	WRKY DNA-binding protein 33	protein_coding	NP_181381.2	AT2G38470	AT2G38470	AT2G38470	2.8316	18119.3	0.66886	2.24504	0.0247655	0.0863836
824750	NM_115442	.	Hs1pro-1 protein	protein_coding	NP_191143.1	AT3G55840	AT3G55840	AT3G55840	2.81972	1939.59	0.544169	2.74833	0.00599003	0.0303325
841659	NM_001333532,NM_104108	PERK15	Protein kinase superfamily protein	protein_coding	NP_001323214.1;NP_175639.1	AT1G52290	AT1G52290	AT1G52290	2.81821	1839.04	0.434455	3.44058	0.000580464	0.00533157
827896	NM_116355	WRKY22	WRKY family transcription factor	protein_coding	NP_192034.1	AT4G01250	AT4G01250	AT4G01250	2.81328	2611.59	0.449251	3.32164	0.000894903	0.00734993
842714	NM_001084301,NM_001334145,NM_105083	.	pentatricopeptide (PPR) repeat-containing protein	protein_coding	NP_001077770.1;NP_001319314.1;NP_564822.1	AT1G64100	AT1G64100	AT1G64100	2.80942	20.9312	0.724402	2.05724	0.0396628	0.120959
819264	NM_001036471,NM_130218,NM_201972	ARF11	auxin response factor 11	protein_coding	NP_001031548.1;NP_182176.2;NP_973701.1	AT2G46530	AT2G46530	AT2G46530	2.80643	1123.3	0.17492	8.51094	1.72525e-17	2.92014e-14
840405	NM_103215	.	TRAM, LAG1 and CLN8 (TLC) lipid-sensing domain containing protein	protein_coding	NP_174751.2	AT1G35180	AT1G35180	AT1G35180	2.80003	206.275	0.354608	4.18897	2.80224e-05	0.000537928
841587	NM_001333492,NM_104040	.	Protein kinase superfamily protein	protein_coding	NP_001319197.1;NP_175573.2	AT1G51620	AT1G51620	AT1G51620	2.79166	317.364	0.543995	2.72268	0.00647556	0.0321731
841765	NM_001036101,NM_001036102,NM_104209	PPC1	phosphoenolpyruvate carboxylase 1	protein_coding	NP_001031178.1;NP_001031179.1;NP_175738.1	AT1G53310	AT1G53310	AT1G53310	2.78904	15124	0.255018	5.80259	6.52966e-09	7.28703e-07
837965	NM_101270	.	EXS (ERD1/XPR1/SYG1) family protein	protein_coding	NP_172857.2	AT1G14040	AT1G14040	AT1G14040	2.78879	1789.58	0.3406	4.34421	1.39778e-05	0.000318992
832530	NM_122367	TIP	TCV-interacting protein	protein_coding	NP_197847.3	AT5G24590	AT5G24590	AT5G24590	2.78042	7119.78	0.577328	2.5554	0.0106066	0.046111
821921	NM_001338631,NM_001338632,NM_001338633,NM_113243	FIB4	Plastid-lipid associated protein PAP / fibrillin family protein	protein_coding	NP_001326951.1;NP_001326952.1;NP_001326953.1;NP_566728.1	AT3G23400	AT3G23400	AT3G23400	2.77922	7841.87	0.357969	4.11958	3.79562e-05	0.000682384
828066	NM_001340304,NM_001340305,NM_116349	PIPK10	phosphatidylinositol phosphate kinase 10	protein_coding	NP_001329151.1;NP_001329152.1;NP_192028.1	AT4G01190	AT4G01190	AT4G01190	2.77567	39.3043	0.400041	3.68172	0.000231669	0.00270116
819923	NM_111614	.	sulfate/thiosulfate import ATP-binding protein, putative (DUF506)	protein_coding	NP_566303.1	AT3G07350	AT3G07350	AT3G07350	2.77368	1071.97	0.267246	5.5073	3.64377e-08	2.82476e-06
28717204	NR_139721	.	other RNA	lncRNA	.	AT1G09913	.	AT1G09913	2.77325	11.9014	0.476224	3.09009	0.00200095	0.0134574
821227	NM_111189	GSTF11	glutathione S-transferase F11	protein_coding	NP_186969.1	AT3G03190	AT3G03190	AT3G03190	2.76901	397.448	0.714501	2.0565	0.0397346	0.121109
28717403	NM_001334242,NM_001334243	.	transmembrane protein	protein_coding	NP_001321972.1;NP_001321973.1	AT1G66465	.	AT1G66465	2.76366	52.5554	0.531519	2.75922	0.00579399	0.0295583
827623	NM_001341306,NM_118005	BEH3	BES1/BZR1 homolog 3	protein_coding	NP_001328106.1;NP_193624.1	AT4G18890	AT4G18890	AT4G18890	2.76184	950.276	0.292448	5.01159	5.39807e-07	2.52627e-05
836858	NM_126123	IRX14-L	Nucleotide-diphospho-sugar transferases superfamily protein	protein_coding	NP_201524.1	AT5G67230	AT5G67230	AT5G67230	2.75464	403.346	0.292714	4.99417	5.90884e-07	2.70303e-05
831625	NM_121765	.	Putative membrane lipoprotein	protein_coding	NP_197261.1	AT5G17590	AT5G17590	AT5G17590	2.75442	23.631	0.496476	2.94425	0.00323736	0.0193054
819715	NM_001337588,NM_111423	.	Rubber elongation factor protein (REF)	protein_coding	NP_001326093.1;NP_187201.1	AT3G05500	AT3G05500	AT3G05500	2.75424	3176.16	0.321408	4.54767	5.42438e-06	0.000150924
824760	NM_115452	.	Phosphoinositide-specific phospholipase C family protein	protein_coding	NP_191153.1	AT3G55940	AT3G55940	AT3G55940	2.7541	348.014	0.450357	3.24539	0.00117291	0.0090394
816929	NM_001335877,NM_127958	.	Class I glutamine amidotransferase-like superfamily protein	protein_coding	NP_001323529.1;NP_179974.2	AT2G23960	AT2G23960	AT2G23960	2.75246	157.343	0.331391	4.40785	1.04402e-05	0.000251245
831497	NM_121641	.	NC domain-containing protein-like protein	protein_coding	NP_197140.1	AT5G16360	AT5G16360	AT5G16360	2.7504	1801.72	0.604666	2.41397	0.0157799	0.0617662
834305	NM_001344466,NM_123658	.	alpha/beta-Hydrolases superfamily protein	protein_coding	NP_001331139.1;NP_199107.5	AT5G42930	AT5G42930	AT5G42930	2.74786	261.347	0.613446	2.37724	0.0174428	0.0668582
825480	NM_116170	.	hypothetical protein	protein_coding	NP_567136.1	AT3G63050	AT3G63050	AT3G63050	2.74662	104.862	0.295698	4.92954	8.2424e-07	3.48774e-05
822444	NM_113737	CSLC04	Cellulose-synthase-like C4	protein_coding	NP_566835.1	AT3G28180	AT3G28180	AT3G28180	2.73822	9218.55	0.414828	3.50323	0.000459653	0.0044758
843872	NM_001334684,NM_106190	.	transmembrane protein	protein_coding	NP_001323109.1;NP_177669.2	AT1G75360	AT1G75360	AT1G75360	2.73816	55.0234	0.399024	3.6419	0.000270632	0.00303356
829251	NM_001342068,NM_119273	.	protein kinase C-like zinc finger protein	protein_coding	NP_001320100.1;NP_567869.1	AT4G31240	AT4G31240	AT4G31240	2.73752	1366.63	0.247825	5.86248	4.56013e-09	5.29262e-07
838043	NM_101347	.	MAC/Perforin domain-containing protein	protein_coding	NP_172931.1	AT1G14780	AT1G14780	AT1G14780	2.73667	1383.47	0.482142	3.01244	0.00259156	0.0163166
829836	NM_001342419,NM_119847	HOS3-1	GNS1/SUR4 membrane protein family	protein_coding	NP_001329164.1;NP_195401.1	AT4G36830	AT4G36830	AT4G36830	2.73075	213.845	0.456112	3.17751	0.00148547	0.0107563
829091	NM_119115	.	Alkaline-phosphatase-like family protein	protein_coding	NP_194699.1	AT4G29700	AT4G29700	AT4G29700	2.72892	2447.35	0.33066	4.38012	1.18612e-05	0.000279157
820752	NM_112384	ERF4	ethylene responsive element binding factor 4	protein_coding	NP_188139.1	AT3G15210	AT3G15210	AT3G15210	2.72715	6639.02	0.555791	2.60421	0.00920866	0.0415824
834362	NM_123708	.	RING/U-box superfamily protein	protein_coding	NP_199155.1	AT5G43420	AT5G43420	AT5G43420	2.72622	1007.52	0.549741	2.63197	0.00848917	0.0391072
837438	NM_100788	SARA1A	secretion-associated RAS super family 1	protein_coding	NP_172390.1	AT1G09180	AT1G09180	AT1G09180	2.72019	48.1201	0.487184	2.96337	0.00304292	0.0184217
820498	NM_001338032,NM_112149	ABCC7	multidrug resistance-associated protein 7	protein_coding	NP_001325667.1;NP_187917.3	AT3G13100	AT3G13100	AT3G13100	2.71761	888.705	0.296076	4.87151	1.10747e-06	4.33409e-05
836276	NM_001203659,NM_001345480,NM_001345481,NM_125548	.	U-box domain-containing protein kinase family protein	protein_coding	NP_001190588.1;NP_001332142.1;NP_001332143.1;NP_200963.1	AT5G61550	AT5G61550	AT5G61550	2.71588	594.847	0.390536	3.69087	0.000223488	0.00263145
822646	NM_113890	.	HXXXD-type acyl-transferase family protein	protein_coding	NP_189610.1	AT3G29680	AT3G29680	AT3G29680	2.71302	222.026	0.298707	4.82044	1.43244e-06	5.35806e-05
823862	NM_114576	.	Leucine-rich repeat protein kinase family protein	protein_coding	NP_190293.1	AT3G47090	AT3G47090	AT3G47090	2.71289	252.448	0.426111	3.37901	0.000727479	0.00629831
834716	NM_001125914,NM_124043	.	glycine-rich protein	protein_coding	NP_001119386.1;NP_199485.2	AT5G46730	AT5G46730	AT5G46730	2.70954	952.905	0.272859	5.27029	1.3621e-07	8.38349e-06
817983	NM_001336496,NM_128973	MEE20	ubiquitin carboxyl-terminal hydrolase-like protein, putative (DUF627 and DUF629)	protein_coding	NP_001318348.1;NP_180969.2	AT2G34220	AT2G34220	AT2G34220	2.70926	40.6472	0.409305	3.51302	0.000443044	0.00436405
832446	NM_001036857,NM_001343827,NM_001343828,NM_001343829,NM_122286	AAP7	amino acid permease 7	protein_coding	NP_001031934.1;NP_001330892.1;NP_001330893.1;NP_001330894.1;NP_197770.1	AT5G23810	AT5G23810	AT5G23810	2.70228	332.578	0.297748	4.81675	1.45916e-06	5.42801e-05
828131	NM_116400	.	Chitinase family protein	protein_coding	NP_192079.1	AT4G01700	AT4G01700	AT4G01700	2.69634	1218.62	0.372778	3.83875	0.000123664	0.00168682
828034	NM_116292	.	Remorin family protein	protein_coding	NP_191976.2	AT4G00670	AT4G00670	AT4G00670	2.69511	435.529	0.26381	5.42186	5.8981e-08	4.2481e-06
836856	NM_126121	IRX15-L	IRREGULAR XYLEM protein (DUF579)	protein_coding	NP_201522.1	AT5G67210	AT5G67210	AT5G67210	2.69317	741.167	0.598559	2.38791	0.0169443	0.0654913
844047	NM_106362	ADH1	alcohol dehydrogenase 1	protein_coding	NP_177837.1	AT1G77120	AT1G77120	AT1G77120	2.6903	810.757	0.272363	5.24214	1.58725e-07	9.42653e-06
836613	NM_125888	PROPEP1	precursor of peptide 1	protein_coding	NP_569001.1	AT5G64900	AT5G64900	AT5G64900	2.68792	341.231	0.410713	3.47321	0.000514282	0.00486519
827630	NM_001341308,NM_118012	.	Integrin-linked protein kinase family	protein_coding	NP_001329842.1;NP_567568.1	AT4G18950	AT4G18950	AT4G18950	2.68735	5053.28	0.349846	4.0766	4.56986e-05	0.000789273
818931	NM_129891	MSS3	Calcium-binding EF-hand family protein	protein_coding	NP_565996.1	AT2G43290	AT2G43290	AT2G43290	2.6873	4187.19	0.444384	3.2093	0.0013306	0.00990062
835025	NM_124341	AAP6	amino acid permease 6	protein_coding	NP_199774.1	AT5G49630	AT5G49630	AT5G49630	2.68439	2632.53	0.381015	3.73894	0.000184799	0.00227825
832596	NM_122434	FLOT1	SPFH/Band 7/PHB domain-containing membrane-associated protein family	protein_coding	NP_197907.1	AT5G25250	AT5G25250	AT5G25250	2.6818	1930.84	0.524513	2.71337	0.00666023	0.0328249
836702	NM_125970	XTH6	xyloglucan endotransglucosylase/hydrolase 6	protein_coding	NP_569019.1	AT5G65730	AT5G65730	AT5G65730	2.67806	6934.07	0.514206	2.76385	0.00571241	0.0292696
842070	NM_001084257,NM_104496	NF-YC2	nuclear factor Y, subunit C2	protein_coding	NP_001077726.1;NP_176013.1	AT1G56170	AT1G56170	AT1G56170	2.67423	129.633	0.462913	3.06564	0.00217207	0.0143144
824254	NM_114950	.	hypothetical protein	protein_coding	NP_566940.1	AT3G50900	AT3G50900	AT3G50900	2.67316	698.331	0.310918	4.56245	5.05609e-06	0.000143428
818149	NM_129135	scpl28	serine carboxypeptidase-like 28	protein_coding	NP_181120.2	AT2G35770	AT2G35770	AT2G35770	2.67182	200.197	0.290502	4.88059	1.05768e-06	4.17946e-05
817497	NM_128502	GSTU2	glutathione S-transferase tau 2	protein_coding	NP_180509.1	AT2G29480	AT2G29480	AT2G29480	2.66675	601.856	0.269522	5.25033	1.51824e-07	9.15043e-06
828425	NM_001203880,NM_001341592	CRK18	cysteine-rich RLK (RECEPTOR-like protein kinase) 18	protein_coding	NP_001190809.1;NP_001320043.1	AT4G23260	AT4G23260	AT4G23260	2.66622	1390.47	0.551976	2.56314	0.0103729	0.0454062
820751	NM_112383	.	Tetratricopeptide repeat (TPR)-like superfamily protein	protein_coding	NP_188138.1	AT3G15200	AT3G15200	AT3G15200	2.6653	241.031	0.478025	2.95862	0.00309015	0.0186465
832046	NM_121931	FAF3	FANTASTIC four-like protein (DUF3049)	protein_coding	NP_197427.1	AT5G19260	AT5G19260	AT5G19260	2.66387	449.41	0.454218	3.112	0.00185826	0.0127296
3766646	NM_100232	.	HXXXD-type acyl-transferase family protein	protein_coding	NP_171849.3	AT1G03495	AT1G03495	AT1G03495	2.66281	89.1073	0.690783	2.04543	0.0408123	0.123336
817295	NM_001036355,NM_128310,NM_201819	.	Glycosyl hydrolase superfamily protein	protein_coding	NP_001031432.1;NP_565652.1;NP_973548.1	AT2G27500	AT2G27500	AT2G27500	2.66045	5291.44	0.353413	3.9944	6.48575e-05	0.00102996
824240	NM_114936	GATL2	galacturonosyltransferase-like 2	protein_coding	NP_190645.3	AT3G50760	AT3G50760	AT3G50760	2.66036	437.457	0.444681	3.17446	0.00150113	0.0108426
828348	NM_001341551,NM_118379	.	S-adenosyl-L-methionine-dependent methyltransferases superfamily protein	protein_coding	NP_001329270.1;NP_193984.1	AT4G22530	AT4G22530	AT4G22530	2.65863	970.766	0.28318	4.98159	6.30645e-07	2.85557e-05
836277	NM_001203660,NM_001345482,NM_001345483,NM_001345484,NM_125549	.	U-box domain-containing protein kinase family protein	protein_coding	NP_001190589.1;NP_001330716.1;NP_001330717.1;NP_001330718.1;NP_200964.2	AT5G61560	AT5G61560	AT5G61560	2.65787	1564.31	0.315146	4.47497	7.64203e-06	0.000195488
824761	NM_115453	CCR3	CRINKLY4 related 3	protein_coding	NP_191154.1	AT3G55950	AT3G55950	AT3G55950	2.65528	1113.35	0.447386	3.1491	0.00163776	0.0115502
28718166	NR_140553	.	other RNA	lncRNA	.	AT2G09525	.	AT2G09525	2.65355	12.8764	0.560756	2.51076	0.012047	0.0507755
817998	NM_001336509,NM_179898	.	Major facilitator superfamily protein	protein_coding	NP_001323589.1;NP_850229.2	AT2G34355	AT2G34355	AT2G34355	2.64876	586.993	0.311066	4.51774	6.2502e-06	0.000166704
843750	NM_106070	SOT16	sulfotransferase 16	protein_coding	NP_177550.1	AT1G74100	AT1G74100	AT1G74100	2.64535	8963.6	0.463981	3.02482	0.00248785	0.0158378
824647	NM_115339	PIP2%3B5	plasma membrane intrinsic protein 2;5	protein_coding	NP_191042.1	AT3G54820	AT3G54820	AT3G54820	2.64404	620.18	0.260761	5.3794	7.47324e-08	5.07059e-06
818404	NM_129382	.	Homeodomain-like superfamily protein	protein_coding	NP_181360.1	AT2G38250	AT2G38250	AT2G38250	2.64301	282.17	0.547782	2.55974	0.0104751	0.0456663
841393	NM_001160941,NM_001333398,NM_001333399,NM_103857	.	Plant protein 1589 of unknown function	protein_coding	NP_001154413.2;NP_001322681.1;NP_001322682.1;NP_175392.5	AT1G49700	AT1G49700	AT1G49700	2.64271	55.4798	0.305776	4.58513	4.53711e-06	0.000132025
842164	NM_001084268,NM_104582	PUP17	purine permease 17	protein_coding	NP_001077737.1;NP_176098.1	AT1G57943	AT1G57943	AT1G57943	2.6383	16.4161	0.703163	1.99045	0.0465414	0.135391
825361	NM_001203227,NM_116053	CYP78A9	cytochrome p450 78a9	protein_coding	NP_001190156.1;NP_191747.1	AT3G61880	AT3G61880	AT3G61880	2.63777	211.635	0.466147	3.00188	0.00268315	0.0167478
842166	NM_104584	PUP18	purine permease 18	protein_coding	NP_176100.1	AT1G57990	AT1G57990	AT1G57990	2.63462	20074.8	0.454396	3.07572	0.00209994	0.0139796
825300	NM_001125402,NM_115992	.	O-glucosyltransferase rumi-like protein (DUF821)	protein_coding	NP_001118874.1;NP_191687.2	AT3G61280	AT3G61280	AT3G61280	2.63452	146.21	0.507893	2.75164	0.00592974	0.0301173
828342	NM_118373	.	protease inhibitor/seed storage/lipid transfer protein (LTP) family protein	protein_coding	NP_193978.2	AT4G22470	AT4G22470	AT4G22470	2.62947	370.526	0.637806	2.18683	0.0287551	0.0963378
842612	NM_104987	PP2-A11	phloem protein 2-A11	protein_coding	NP_176497.1	AT1G63090	AT1G63090	AT1G63090	2.62575	2383.27	0.326432	4.26653	1.9854e-05	0.000415298
840476	NM_103274	ANNAT1	annexin 1	protein_coding	NP_174810.1	AT1G35720	AT1G35720	AT1G35720	2.62437	24421.7	0.308849	4.50696	6.57635e-06	0.000173245
821975	NM_113297	BAM1	beta-amylase 1	protein_coding	NP_189034.1	AT3G23920	AT3G23920	AT3G23920	2.62223	10433.6	0.335798	4.14175	3.44666e-05	0.000633531
6241399	NM_001125897	.	hypothetical protein	protein_coding	NP_001119369.1	AT5G44065	AT5G44065	AT5G44065	2.62001	14.6386	0.585003	2.37533	0.0175334	0.0670661
824115	NM_001339427,NM_114813	NAC062	NAC domain containing protein 62	protein_coding	NP_001326200.1;NP_190522.1	AT3G49530	AT3G49530	AT3G49530	2.6199	5769.34	0.605238	2.29581	0.0216865	0.0783484
10723092	NM_001202690	.	hypothetical protein	protein_coding	NP_001189619.1	AT2G27389	AT2G27389	AT2G27389	2.61954	403.892	0.428786	3.24011	0.00119482	0.00915476
827962	NM_001340321,NM_116378	PPa5	pyrophosphorylase 5	protein_coding	NP_001329345.1;NP_192057.1	AT4G01480	AT4G01480	AT4G01480	2.61486	5338.33	0.307636	4.50771	6.55298e-06	0.000172854
827227	NM_001341052,NM_117644	UMAMIT38	EamA-like transporter family	protein_coding	NP_001319951.1;NP_567469.2	AT4G15540	AT4G15540	AT4G15540	2.61356	2374.89	0.277155	5.00087	5.70712e-07	2.62851e-05
822149	NM_001203044,NM_113460	ABCG21	ABC-2 type transporter family protein	protein_coding	NP_001189973.1;NP_189190.2	AT3G25620	AT3G25620	AT3G25620	2.61206	183.952	0.333689	4.15115	3.30815e-05	0.000612577
821147	NM_001125092,NM_111249,NM_180176	MS2	methionine synthase 2	protein_coding	NP_001118564.1;NP_187028.1;NP_850507.1	AT3G03780	AT3G03780	AT3G03780	2.60913	12472.6	0.587253	2.356	0.0184729	0.0697144
838312	NM_001332302,NM_001332303,NM_101601	.	hypothetical protein	protein_coding	NP_001321754.1;NP_001321755.1;NP_173183.3	AT1G17400	AT1G17400	AT1G17400	2.60352	34.4921	0.391879	3.52268	0.000427199	0.00423881
832142	NM_122026	.	Tetratricopeptide repeat (TPR)-like superfamily protein	protein_coding	NP_197519.1	AT5G20190	AT5G20190	AT5G20190	2.6026	7082.81	0.374374	3.68603	0.000227778	0.00267113
824482	NM_115176	UGT73C7	UDP-glucosyl transferase 73C7	protein_coding	NP_190884.1	AT3G53160	AT3G53160	AT3G53160	2.5961	151.248	0.350314	3.92889	8.53378e-05	0.00127448
835865	NM_125142	.	kinase superfamily with octicosapeptide/Phox/Bem1p domain-containing protein	protein_coding	NP_200569.1	AT5G57610	AT5G57610	AT5G57610	2.59396	2756.69	0.257705	5.33616	9.49331e-08	6.10186e-06
828517	NM_001341646,NM_118549	.	ATP binding microtubule motor family protein	protein_coding	NP_001320052.1;NP_567695.1	AT4G24170	AT4G24170	AT4G24170	2.5936	60.8525	0.438788	3.13353	0.00172716	0.0120427
817110	NM_001036338,NM_001336010,NM_128128	.	DUF581 family protein, putative (DUF581)	protein_coding	NP_001031415.1;NP_001323451.1;NP_180140.1	AT2G25690	AT2G25690	AT2G25690	2.59091	427.097	0.266611	5.15155	2.58344e-07	1.38284e-05
843450	NM_105779	RSW10	Ribose 5-phosphate isomerase, type A protein	protein_coding	NP_177266.1	AT1G71100	AT1G71100	AT1G71100	2.5889	1255.53	0.287203	4.77828	1.768e-06	6.3783e-05
28720026	NR_142240	.	other RNA	lncRNA	.	AT4G08935	.	AT4G08935	2.58778	3.67119	0.60662	2.26125	0.023744	0.0838577
841481	NM_001333443,NM_001333444,NM_103941	.	RmlC-like cupins superfamily protein	protein_coding	NP_001322956.1;NP_001322957.1;NP_175474.1	AT1G50590	AT1G50590	AT1G50590	2.58399	520.096	0.368244	3.71928	0.000199792	0.00241251
836653	NM_001345677,NM_125926	GCL1	GCR2-like 1	protein_coding	NP_001331037.1;NP_201331.1	AT5G65280	AT5G65280	AT5G65280	2.58327	1863.56	0.477927	2.86487	0.00417177	0.0232081
834636	NM_123964	.	GDSL-like Lipase/Acylhydrolase superfamily protein	protein_coding	NP_199408.1	AT5G45960	AT5G45960	AT5G45960	2.57555	94.7873	0.466232	2.92747	0.00341731	0.020072
838440	NM_101717	SOT17	sulfotransferase 17	protein_coding	NP_173294.1	AT1G18590	AT1G18590	AT1G18590	2.57526	1683	0.511573	2.66769	0.00763755	0.036165
844001	NM_106318,NM_202428	OPR1	12-oxophytodienoate reductase 1	protein_coding	NP_177794.1;NP_974157.1	AT1G76680	AT1G76680	AT1G76680	2.57208	23666.4	0.29402	4.63553	3.56029e-06	0.000109234
28721158	NM_001343377	.	NHL domain protein	protein_coding	NP_001331366.1	AT5G14895	.	AT5G14895	2.56974	22.3578	0.440227	3.093	0.00198146	0.0133883
829853	NM_119862	HSF4	heat shock factor 4	protein_coding	NP_195416.1	AT4G36990	AT4G36990	AT4G36990	2.56723	7150.01	0.308766	4.40532	1.05627e-05	0.000253592
824204	NM_114900	.	GDSL-like Lipase/Acylhydrolase superfamily protein	protein_coding	NP_190609.1	AT3G50400	AT3G50400	AT3G50400	2.56659	467.52	0.320592	4.2417	2.21832e-05	0.000450113
834824	NM_001085261,NM_001125919,NM_001344744,NM_124147	.	Sec14p-like phosphatidylinositol transfer family protein	protein_coding	NP_001078730.1;NP_001119391.1;NP_001330995.1;NP_199584.1	AT5G47730	AT5G47730	AT5G47730	2.55929	2706.92	0.27019	5.01774	5.22822e-07	2.4753e-05
841297	NM_103770	.	Bifunctional inhibitor/lipid-transfer protein/seed storage 2S albumin superfamily protein	protein_coding	NP_564532.1	AT1G48750	AT1G48750	AT1G48750	2.55797	397.343	0.402457	3.36682	0.000760412	0.00653054
820969	NM_001338274,NM_001338275,NM_001338276,NM_112588,NM_202597	.	transmembrane protein	protein_coding	NP_001325741.1;NP_001325742.1;NP_001325743.1;NP_188337.1;NP_974326.1	AT3G17120	AT3G17120	AT3G17120	2.55717	1600.74	0.356103	3.80381	0.000142489	0.00187078
818280	NM_129260	PAL1	PHE ammonia lyase 1	protein_coding	NP_181241.1	AT2G37040	AT2G37040	AT2G37040	2.55715	18759	0.493548	2.74448	0.00606065	0.0305985
827771	NM_001341406,NM_118143	CYP71A27	cytochrome P450, family 71, subfamily A, polypeptide 27	protein_coding	NP_001329407.1;NP_193757.3	AT4G20240	AT4G20240	AT4G20240	2.55548	463.476	0.297903	4.54373	5.52673e-06	0.000152934
824563	NM_115256	.	Major facilitator superfamily protein	protein_coding	NP_190964.2	AT3G53960	AT3G53960	AT3G53960	2.55194	1285.31	0.321195	4.20802	2.57614e-05	0.000504054
835983	NM_001345317,NM_001345318,NM_125256	PLC5	phosphatidylinositol-speciwc phospholipase C5	protein_coding	NP_001332555.1;NP_001332556.1;NP_200677.2	AT5G58690	AT5G58690	AT5G58690	2.54754	842.184	0.283429	4.75993	1.93656e-06	6.82874e-05
839916	NM_102773	ERD4	Early-responsive to dehydration stress protein (ERD4)	protein_coding	NP_564354.1	AT1G30360	AT1G30360	AT1G30360	2.54724	31220.4	0.277281	4.86488	1.14528e-06	4.46482e-05
835008	NM_124325	CP1	Ca2+-binding protein 1	protein_coding	NP_199759.1	AT5G49480	AT5G49480	AT5G49480	2.54413	5173.61	0.322986	4.17098	3.03286e-05	0.000573028
818837	NM_129798	.	RING/U-box superfamily protein	protein_coding	NP_181765.1	AT2G42360	AT2G42360	AT2G42360	2.54285	250.082	0.590678	2.27949	0.0226377	0.0810497
819368	NM_130323	.	Plant invertase/pectin methylesterase inhibitor superfamily	protein_coding	NP_566103.1	AT2G47550	AT2G47550	AT2G47550	2.54146	682.233	0.598392	2.24879	0.0245256	0.0857825
843168	NM_105510	.	Core-2/I-branching beta-1,6-N-acetylglucosaminyltransferase family protein	protein_coding	NP_177006.1	AT1G68390	AT1G68390	AT1G68390	2.53608	104.91	0.344055	3.90228	9.52912e-05	0.00138841
830432	NM_120631,NM_180442	SYN1	Rad21/Rec8-like family protein	protein_coding	NP_196168.1;NP_850773.1	AT5G05490	AT5G05490	AT5G05490	2.53535	41.8239	0.385072	3.48554	0.000491149	0.00470775
818509	NM_001336761,NM_129482	.	RNA polymerase I specific transcription initiation factor RRN3 protein	protein_coding	NP_001324384.1;NP_181457.2	AT2G39240	AT2G39240	AT2G39240	2.53463	64.1066	0.457896	2.9303	0.0033863	0.0199381
831666	NM_121804	TRP1	tryptophan biosynthesis 1	protein_coding	NP_197300.1	AT5G17990	AT5G17990	AT5G17990	2.53035	3513.1	0.231777	5.77854	7.53495e-09	8.27256e-07
839265	NM_100054	ATAF1	NAC (No Apical Meristem) domain transcriptional regulator superfamily protein	protein_coding	NP_171677.1	AT1G01720	AT1G01720	AT1G01720	2.52932	5625.43	0.300172	4.45994	8.19812e-06	0.000207362
834512	NM_123850	.	Nucleotide-diphospho-sugar transferase family protein	protein_coding	NP_199295.2	AT5G44820	AT5G44820	AT5G44820	2.52862	343.973	0.339424	3.943	8.04683e-05	0.00121414
829090	NM_119114	.	Alkaline-phosphatase-like family protein	protein_coding	NP_194698.1	AT4G29690	AT4G29690	AT4G29690	2.52759	1008.92	0.450853	2.96719	0.00300539	0.0182976
817864	NM_128862	RLP24	receptor like protein 24	protein_coding	NP_180861.1	AT2G33020	AT2G33020	AT2G33020	2.52591	43.3256	0.406773	3.28637	0.00101489	0.00809641
828064	NM_116466	ATPMEPCRB	Plant invertase/pectin methylesterase inhibitor superfamily	protein_coding	NP_567227.1	AT4G02330	AT4G02330	AT4G02330	2.52569	1381.12	0.605285	2.20835	0.0272202	0.0926259
844384	NM_106693	.	VQ motif-containing protein	protein_coding	NP_178160.1	AT1G80450	AT1G80450	AT1G80450	2.52422	306.101	0.204433	6.53434	6.3891e-11	1.5267e-08
818869	NM_129830	.	alpha/beta-Hydrolases superfamily protein	protein_coding	NP_181797.1	AT2G42690	AT2G42690	AT2G42690	2.52373	6038.17	0.421952	3.16519	0.00154981	0.0110877
816765	NM_001335798,NM_127798	CYP79B3	cytochrome P450, family 79, subfamily B, polypeptide 3	protein_coding	NP_001323954.1;NP_179820.2	AT2G22330	AT2G22330	AT2G22330	2.51971	8207.96	0.506069	2.63454	0.0084252	0.038945
836377	NM_001203668,NM_001345550,NM_001345551,NM_001345552	.	Calmodulin binding protein-like protein	protein_coding	NP_001190597.1;NP_001318865.1;NP_001331112.1;NP_001331113.1	AT5G62570	AT5G62570	AT5G62570	2.51937	6566.23	0.424738	3.13856	0.00169782	0.011883
836040	NM_001345339,NM_125312	HAI1	PP2C protein (Clade A protein phosphatases type 2C)	protein_coding	NP_001332613.1;NP_200730.1	AT5G59220	AT5G59220	AT5G59220	2.5089	287.355	0.324058	4.09512	4.21954e-05	0.000738819
826964	NM_117407	LRX3	Leucine-rich repeat (LRR) family protein	protein_coding	NP_193070.1	AT4G13340	AT4G13340	AT4G13340	2.50615	23734.8	0.391273	3.38759	0.000705087	0.00615429
828365	NM_118395	CYP706A1	cytochrome P450, family 706, subfamily A, polypeptide 1	protein_coding	NP_567665.2	AT4G22690	AT4G22690	AT4G22690	2.50607	20257.5	0.41448	3.19781	0.00138474	0.0102215
836359	NM_001345546,NM_125632	NAC101	NAC-domain protein 101	protein_coding	NP_001318864.1;NP_201044.1	AT5G62380	AT5G62380	AT5G62380	2.50427	86.1218	0.290751	4.55507	5.23679e-06	0.000147523
831074	NM_121239	.	nuclease	protein_coding	NP_196762.1	AT5G12010	AT5G12010	AT5G12010	2.50397	2716.54	0.345244	3.83559	0.000125265	0.00169957
827834	NM_118204	.	FAD-binding Berberine family protein	protein_coding	NP_193818.1	AT4G20860	AT4G20860	AT4G20860	2.50275	16901.2	0.522295	2.53404	0.0112757	0.0483166
831856	NM_120327	Hsp70-2	Heat shock protein 70 (Hsp 70) family protein	protein_coding	NP_195869.1	AT5G02490	AT5G02490	AT5G02490	2.50263	1400.93	0.395771	3.34396	0.000825906	0.00691752
830811	NM_120989	PELPK2	hydroxyproline-rich glycoprotein family protein	protein_coding	NP_196514.1	AT5G09520	AT5G09520	AT5G09520	2.49592	548.384	0.355	3.71711	0.000201516	0.00243006
839082	NM_001198158,NM_001332662,NM_102310	.	S-adenosyl-L-methionine-dependent methyltransferases superfamily protein	protein_coding	NP_001185087.1;NP_001320359.1;NP_173872.4	AT1G24735	AT1G24735	AT1G24735	2.49587	150.975	0.309725	4.26038	2.04076e-05	0.000422097
836149	NM_125420	.	Concanavalin A-like lectin protein kinase family protein	protein_coding	NP_200835.1	AT5G60270	AT5G60270	AT5G60270	2.49435	1517.01	0.260541	5.06124	4.16532e-07	2.05344e-05
843350	NM_105682	FH8	formin 8	protein_coding	NP_177171.1	AT1G70140	AT1G70140	AT1G70140	2.49398	920.377	0.472091	2.79279	0.00522561	0.0274115
821520	NM_001161155,NM_001338421,NM_001338422,NM_112873	NTMC2T5.2	Calcium-dependent lipid-binding (CaLB domain) family protein	protein_coding	NP_001154627.1;NP_001319596.1;NP_001327151.1;NP_188617.5	AT3G19830	AT3G19830	AT3G19830	2.49358	2522.46	0.359831	3.66343	0.000248857	0.00284923
834988	NM_124305	.	hydroxyproline-rich glycoprotein family protein	protein_coding	NP_568708.1	AT5G49280	AT5G49280	AT5G49280	2.49274	1836.56	0.505409	2.60726	0.00912705	0.0413609
830142	NM_001342555,NM_001342556,NM_001342557,NM_120146	.	Cupredoxin superfamily protein	protein_coding	NP_001328440.1;NP_001328441.1;NP_001328442.1;NP_195693.1	AT4G39830	AT4G39830	AT4G39830	2.48982	387.33	0.480667	2.73795	0.00618239	0.0310204
825047	NM_001084842,NM_001203201,NM_001339937,NM_001339938,NM_115740	SHP1	K-box region and MADS-box transcription factor family protein	protein_coding	NP_001078311.1;NP_001190130.1;NP_001325709.1;NP_001325710.1;NP_191437.1	AT3G58780	AT3G58780	AT3G58780	2.48892	31.4466	0.415096	3.16919	0.00152862	0.0109982
824298	NM_114994	.	Eukaryotic aspartyl protease family protein	protein_coding	NP_190703.2	AT3G51350	AT3G51350	AT3G51350	2.48215	801.57	0.311659	4.20843	2.57155e-05	0.000503672
832332	NM_001343747,NM_001343748,NM_001343749,NM_122175	.	Disease resistance protein (TIR-NBS-LRR class) family	protein_coding	NP_001331341.1;NP_001331342.1;NP_001331343.1;NP_197661.1	AT5G22690	AT5G22690	AT5G22690	2.4788	2699.97	0.497323	2.63338	0.00845404	0.0389984
820357	NM_112017	PUB24	E3 ubiquitin-protein ligase PUB24-like protein	protein_coding	NP_566402.2	AT3G11840	AT3G11840	AT3G11840	2.478	1200.55	0.454655	2.87949	0.00398323	0.0224358
819751	NM_001337612,NM_001337613	INVH	invertase H	protein_coding	NP_001319483.1;NP_001326532.1	AT3G05820	AT3G05820	AT3G05820	2.47536	49.8189	0.567623	2.30371	0.0212388	0.0772531
824678	NM_115370	TT5	Chalcone-flavanone isomerase family protein	protein_coding	NP_191072.1	AT3G55120	AT3G55120	AT3G55120	2.47407	590.351	0.515087	2.53721	0.011174	0.0479893
818860	NM_001336987,NM_180041,NM_180042	PPC2	phosphoenolpyruvate carboxylase 2	protein_coding	NP_001324501.1;NP_850372.4;NP_850373.4	AT2G42600	AT2G42600	AT2G42600	2.47189	33493.4	0.370265	3.52617	0.000421623	0.00419459
815132	NM_126594,NM_179608	.	ARM repeat superfamily protein	protein_coding	NP_178638.1;NP_849939.1	AT2G05810	AT2G05810	AT2G05810	2.4697	1519.17	0.50942	2.56043	0.0104542	0.0456339
842279	NM_104678	.	ARM repeat superfamily protein	protein_coding	NP_176194.1	AT1G59850	AT1G59850	AT1G59850	2.4654	262.262	0.355459	3.66237	0.000249889	0.00285782
6240353	NR_140781	.	other RNA	lncRNA	.	AT2G45685	AT2G45685	AT2G45685	2.46526	68.1801	0.517606	2.51493	0.0119056	0.0502941
831238	NM_121394	LEP	Integrase-type DNA-binding superfamily protein	protein_coding	NP_196895.1	AT5G13910	AT5G13910	AT5G13910	2.4619	341.689	0.260435	4.99078	6.01368e-07	2.73865e-05
821607	NM_112952	NDR1	Late embryogenesis abundant (LEA) hydroxyproline-rich glycoprotein family	protein_coding	NP_188696.1	AT3G20600	AT3G20600	AT3G20600	2.46121	903.838	0.52796	2.46111	0.0138508	0.0560739
830693	NM_120881	TT7	Cytochrome P450 superfamily protein	protein_coding	NP_196416.1	AT5G07990	AT5G07990	AT5G07990	2.45988	400.839	0.473979	2.73976	0.00614839	0.0309262
838744	NM_001332506,NM_101997	SWEET1	Nodulin MtN3 family protein	protein_coding	NP_001323400.1;NP_564140.1	AT1G21460	AT1G21460	AT1G21460	2.45871	725.146	0.283304	4.5813	4.62094e-06	0.000134272
829227	NM_001203947,NM_119250	.	Calmodulin-binding protein	protein_coding	NP_001190876.1;NP_194829.2	AT4G31000	AT4G31000	AT4G31000	2.45817	2258.02	0.338539	3.8329	0.000126642	0.00171253
831283	NM_121437	.	transmembrane protein	protein_coding	NP_196937.1	AT5G14330	AT5G14330	AT5G14330	2.45767	2029.07	0.373649	3.47195	0.000516701	0.004874
829813	NM_119824	.	alpha/beta-Hydrolases superfamily protein	protein_coding	NP_195379.1	AT4G36610	AT4G36610	AT4G36610	2.45589	614.793	0.320377	4.046	5.20993e-05	0.000878166
824004	NM_001339370,NM_114704	.	RPM1-interacting protein 4 (RIN4) family protein	protein_coding	NP_001325747.1;NP_566905.1	AT3G48450	AT3G48450	AT3G48450	2.45579	515.53	0.602272	2.15217	0.0313843	0.10227
835854	NM_125131	.	Galactosyltransferase family protein	protein_coding	NP_200558.1	AT5G57500	AT5G57500	AT5G57500	2.45493	84.5586	0.287235	4.51087	6.45636e-06	0.000171133
843593	NM_105920	GER1	germin-like protein 1	protein_coding	NP_177405.1	AT1G72610	AT1G72610	AT1G72610	2.45489	40482.4	0.326136	3.97275	7.10486e-05	0.00110835
837222	NM_001331681,NM_100585	.	CHUP1-like protein	protein_coding	NP_001323274.1;NP_172192.1	AT1G07120	AT1G07120	AT1G07120	2.4548	50.1157	0.352674	3.67367	0.00023909	0.00276232
839735	NM_102605	NSL1	MAC/Perforin domain-containing protein	protein_coding	NP_564307.1	AT1G28380	AT1G28380	AT1G28380	2.45458	10226.2	0.472707	2.74055	0.0061336	0.0308708
844081	NM_106394	NAC032	NAC domain containing protein 32	protein_coding	NP_177869.1	AT1G77450	AT1G77450	AT1G77450	2.45395	1528.13	0.264183	4.9023	9.47206e-07	3.84774e-05
837252	NM_100614	.	HSP20-like chaperones superfamily protein	protein_coding	NP_172220.1	AT1G07400	AT1G07400	AT1G07400	2.45263	55.7122	0.335555	3.85728	0.000114655	0.00158743
3767579	NM_001333891,NM_104717	BGLU6	beta glucosidase 6	protein_coding	NP_001322949.1;NP_176233.2	AT1G60270	AT1G60270	AT1G60270	2.4508	809.694	0.376389	3.43594	0.000590501	0.00539041
825805	NM_116708	CPK27	calcium-dependent protein kinase 27	protein_coding	NP_192379.2	AT4G04700	AT4G04700	AT4G04700	2.44972	562.166	0.201311	6.42102	1.35366e-10	2.64915e-08
28717937	NR_140322	.	other RNA	lncRNA	.	AT2G08340	.	AT2G08340	2.44907	75.7014	0.276916	4.66653	3.06328e-06	9.76738e-05
821217	NM_001337368,NM_001337369,NM_001337370,NM_001337371,NM_001337372,NM_001337373,NM_001337374,NM_001337375,NM_001337376,NM_001337377,NM_111065	ACR6	ACT domain repeat 6	protein_coding	NP_001319446.1;NP_001327452.1;NP_001327453.1;NP_001327454.1;NP_001327455.1;NP_001327456.1;NP_001327457.1;NP_001327458.1;NP_001327459.1;NP_001327460.1;NP_186848.1	AT3G01990	AT3G01990	AT3G01990	2.44628	481.596	0.178637	7.22465	5.02387e-13	2.31909e-10
830985	NM_001343159,NM_121154	APT5	adenine phosphoribosyltransferase 5	protein_coding	NP_001329978.1;NP_196677.1	AT5G11160	AT5G11160	AT5G11160	2.44438	393.721	0.212396	6.07103	1.27089e-09	1.78021e-07
836519	NM_125794	SAL1	SAL1 phosphatase-like protein	protein_coding	NP_201203.3	AT5G63980	AT5G63980	AT5G63980	2.4423	2520.19	0.331682	3.88396	0.000102767	0.00145966
816011	NM_127083	.	Plant basic secretory protein (BSP) family protein	protein_coding	NP_565369.1	AT2G15220	AT2G15220	AT2G15220	2.43636	2670.09	0.459843	2.79384	0.00520857	0.0273504
841376	NM_103840	.	SWIB complex BAF60b domain-containing protein	protein_coding	NP_175375.2	AT1G49520	AT1G49520	AT1G49520	2.43365	828.768	0.383329	3.34731	0.000815994	0.00686848
827826	NM_118196	CML42	calmodulin like 42	protein_coding	NP_193810.1	AT4G20780	AT4G20780	AT4G20780	2.43159	1353.91	0.313913	4.08362	4.43389e-05	0.000770375
817918	NM_179881	scpl46	serine carboxypeptidase-like 46	protein_coding	NP_850212.1	AT2G33530	AT2G33530	AT2G33530	2.43023	1488.28	0.407281	3.14548	0.00165817	0.0116577
5008300	NM_001085244,NM_001344566	.	transmembrane protein	protein_coding	NP_001078713.1;NP_001329968.1	AT5G44578	AT5G44578	AT5G44578	2.42916	75.9141	0.290025	4.41498	1.01019e-05	0.000244552
829897	NM_119906	CYP91A2	cytochrome P450, family 91, subfamily A, polypeptide 2	protein_coding	NP_195459.1	AT4G37430	AT4G37430	AT4G37430	2.42431	643.271	0.332553	3.84171	0.00012218	0.00166998
842958	NM_105311	CML23	calmodulin like 23	protein_coding	NP_564874.1	AT1G66400	AT1G66400	AT1G66400	2.41975	630.762	0.589761	2.16165	0.0306452	0.100715
837971	NM_001332106,NM_001332107,NM_101277	.	2-oxoglutarate (2OG) and Fe(II)-dependent oxygenase superfamily protein	protein_coding	NP_001322167.1;NP_001322168.1;NP_172864.1	AT1G14120	AT1G14120	AT1G14120	2.419	2424.46	0.364197	3.49925	0.000466577	0.0045213
828232	NM_118267	FMN/FHY	riboflavin kinase/FMN hydrolase	protein_coding	NP_193878.2	AT4G21470	AT4G21470	AT4G21470	2.41826	2745.96	0.266755	4.7758	1.78994e-06	6.42324e-05
829686	NM_119698	.	hypothetical protein	protein_coding	NP_567982.1	AT4G35320	AT4G35320	AT4G35320	2.4176	851.423	0.260837	4.88264	1.04676e-06	4.1444e-05
817207	NM_128223	SPX2	SPX domain-containing protein 2 (SPX2)	protein_coding	NP_180234.1	AT2G26660	AT2G26660	AT2G26660	2.41155	1631.04	0.232385	5.46491	4.63149e-08	3.45846e-06
839093	NM_102321	.	hypothetical protein	protein_coding	NP_173883.1	AT1G25025	AT1G25025	AT1G25025	2.40989	13.3248	0.526521	2.41009	0.0159485	0.0623181
820723	NM_001338141,NM_112356	PPC3	phosphoenolpyruvate carboxylase 3	protein_coding	NP_001326778.1;NP_188112.1	AT3G14940	AT3G14940	AT3G14940	2.40638	5661.19	0.24704	5.12816	2.92583e-07	1.52768e-05
835535	NM_124827	BBX29	B-box type zinc finger family protein	protein_coding	NP_200258.2	AT5G54470	AT5G54470	AT5G54470	2.40527	150.924	0.518128	2.44379	0.014534	0.0581044
839022	NM_102256	UGT74B1	UDP-glucosyl transferase 74B1	protein_coding	NP_173820.1	AT1G24100	AT1G24100	AT1G24100	2.40389	5626.77	0.318481	3.97314	7.09305e-05	0.00110736
828492	NM_118524	UGE2	UDP-D-glucose/UDP-D-galactose 4-epimerase 2	protein_coding	NP_194123.1	AT4G23920	AT4G23920	AT4G23920	2.4008	576.172	0.19952	6.33278	2.40788e-10	4.29004e-08
2745878	NM_202545	.	RING/U-box superfamily protein	protein_coding	NP_974274.1	AT3G10815	AT3G10815	AT3G10815	2.3935	309.512	0.503176	2.50235	0.0123373	0.0515708
818640	NM_129607	.	Major facilitator superfamily protein	protein_coding	NP_181578.1	AT2G40460	AT2G40460	AT2G40460	2.39302	1357.44	0.31568	3.98769	6.67202e-05	0.00105296
844121	NM_148664	.	BPS1-like protein	protein_coding	NP_683505.1	AT1G77855	AT1G77855	AT1G77855	2.39289	196.28	0.316488	3.97725	6.97161e-05	0.00109278
824297	NM_001339501,NM_001339502,NM_001339503,NM_114993	.	Eukaryotic aspartyl protease family protein	protein_coding	NP_001327381.1;NP_001327382.1;NP_001327383.1;NP_190702.2	AT3G51340	AT3G51340	AT3G51340	2.39255	315.297	0.231817	5.42906	5.66524e-08	4.0949e-06
830118	NM_120124,NM_202988	GGT1	gamma-glutamyl transpeptidase 1	protein_coding	NP_195674.2;NP_974717.1	AT4G39640	AT4G39640	AT4G39640	2.39101	6032.63	0.377871	3.32818	0.000874158	0.00722336
814980	NM_126473	.	Aldolase-type TIM barrel family protein	protein_coding	NP_178521.1	AT2G04400	AT2G04400	AT2G04400	2.39085	2894.88	0.262517	4.79026	1.66562e-06	6.0369e-05
818497	NM_001336757,NM_179980	.	Protein kinase superfamily protein	protein_coding	NP_001324582.1;NP_850311.1	AT2G39110	AT2G39110	AT2G39110	2.39072	1364.69	0.302194	4.16105	3.16781e-05	0.000592463
839665	NM_001332778,NM_001332779,NM_001332780,NM_001332781,NM_001332782,NM_001332783,NM_001332784,NM_001332785,NM_102537	TAF4B	TBP-associated factor 4B	protein_coding	NP_001320203.1;NP_001320204.1;NP_001320205.1;NP_001320206.1;NP_001320207.1;NP_001320208.1;NP_001320209.1;NP_001320210.1;NP_174093.3	AT1G27720	AT1G27720	AT1G27720	2.38555	180.488	0.23465	5.3455	9.01674e-08	5.85109e-06
822201	NM_113508	.	HXXXD-type acyl-transferase family protein	protein_coding	NP_189233.1	AT3G26040	AT3G26040	AT3G26040	2.38487	153.799	0.221297	5.66617	1.46024e-08	1.42591e-06
827694	NM_001341352,NM_001341353,NM_001341354,NM_001341355,NM_118072	.	disease resistance protein (TIR-NBS-LRR class) family	protein_coding	NP_001329580.1;NP_001329581.1;NP_001329582.1;NP_001329583.1;NP_193687.3	AT4G19520	AT4G19520	AT4G19520	2.38372	7457.96	0.473019	2.64939	0.00806366	0.0376854
827437	NM_117830	.	RING/U-box superfamily protein	protein_coding	NP_567525.1	AT4G17245	AT4G17245	AT4G17245	2.38313	2181.91	0.602151	2.08064	0.0374671	0.116076
830680	NM_120869	.	HXXXD-type acyl-transferase family protein	protein_coding	NP_196404.1	AT5G07870	AT5G07870	AT5G07870	2.38313	2605.12	0.157121	7.9738	1.53863e-15	1.64479e-12
843429	NM_105758	.	hypothetical protein	protein_coding	NP_565005.1	AT1G70900	AT1G70900	AT1G70900	2.38093	3222.96	0.27209	4.59967	4.23161e-06	0.000125032
842891	NM_001334222,NM_105253	RK2	receptor kinase 2	protein_coding	NP_001322917.1;NP_176756.1	AT1G65800	AT1G65800	AT1G65800	2.38082	1817.18	0.431459	2.90052	0.0037254	0.021321
838596	NM_101861	.	hypothetical protein	protein_coding	NP_173435.1	AT1G20070	AT1G20070	AT1G20070	2.37407	465.326	0.408902	3.05052	0.00228449	0.0148957
818710	NM_001202795,NM_180013	CAM2	calmodulin 2	protein_coding	NP_001189724.1;NP_850344.1	AT2G41110	AT2G41110	AT2G41110	2.37132	6200.04	0.346004	3.60022	0.000317954	0.00342235
820564	NM_112207	.	2-oxoglutarate (2OG) and Fe(II)-dependent oxygenase superfamily protein	protein_coding	NP_187970.1	AT3G13610	AT3G13610	AT3G13610	2.3699	2959.25	0.383424	3.24661	0.00116789	0.00901253
831128	NM_121291	.	proline-rich family protein	protein_coding	NP_196792.1	AT5G12880	AT5G12880	AT5G12880	2.36904	418.434	0.447365	2.78141	0.0054124	0.028137
844257	NM_106567	.	filamentous hemagglutinin transporter	protein_coding	NP_178037.2	AT1G79160	AT1G79160	AT1G79160	2.36741	831.143	0.239507	5.19113	2.09025e-07	1.16315e-05
817063	NM_128082	.	serine/arginine repetitive matrix-like protein	protein_coding	NP_180097.1	AT2G25250	AT2G25250	AT2G25250	2.36559	3096.63	0.400552	3.10122	0.00192723	0.0131004
3768033	rna-gnl_WGS:_mrna.AT2G15120-RA	.	.	transcribed_pseudogene	.	AT2G15120	AT2G15120	AT2G15120	2.3653	407.815	0.300649	4.13115	3.60955e-05	0.000657864
844159	NM_106473	.	Outer arm dynein light chain 1 protein	protein_coding	NP_177947.3	AT1G78230	AT1G78230	AT1G78230	2.36505	1705.05	0.465299	2.66897	0.00760841	0.0361315
839251	NM_100050	PUB54	plant U-box 54	protein_coding	NP_171674.2	AT1G01680	AT1G01680	AT1G01680	2.3647	66.3197	0.576523	2.1537	0.0312641	0.102025
819052	NM_001337086,NM_130008	BGLU15	beta glucosidase 15	protein_coding	NP_001325181.1;NP_181973.1	AT2G44450	AT2G44450	AT2G44450	2.36376	1877.37	0.33597	3.69403	0.000220728	0.00261107
830840	NM_121017	.	ARM repeat superfamily protein	protein_coding	NP_196542.1	AT5G09800	AT5G09800	AT5G09800	2.36124	299.265	0.420431	2.94828	0.00319551	0.0191288
844157	NM_106471	.	alpha/beta-Hydrolases superfamily protein	protein_coding	NP_565173.1	AT1G78210	AT1G78210	AT1G78210	2.36124	878.064	0.339911	3.64667	0.000265666	0.00299941
823580	NM_001339154,NM_114323	FAR5	fatty acid reductase 5	protein_coding	NP_001325959.1;NP_190041.2	AT3G44550	AT3G44550	AT3G44550	2.3594	994.714	0.374607	3.30591	0.000946678	0.00767278
843799	NM_106118	GSTU10	glutathione S-transferase TAU 10	protein_coding	NP_177598.1	AT1G74590	AT1G74590	AT1G74590	2.35852	1195.31	0.207933	5.95326	2.62848e-09	3.33669e-07
838981	NM_102219	.	hypothetical protein (DUF1645)	protein_coding	NP_564201.1	AT1G23710	AT1G23710	AT1G23710	2.35816	3518.22	0.609825	2.02954	0.0424036	0.126944
826701	NM_001340699	.	Ankyrin repeat family protein	protein_coding	NP_001319900.1	AT4G11000	AT4G11000	AT4G11000	2.35644	278.923	0.555699	2.22533	0.0260593	0.0897713
837286	NM_001331724,NM_100646	KCS3	3-ketoacyl-CoA synthase 3	protein_coding	NP_001322003.1;NP_172251.1	AT1G07720	AT1G07720	AT1G07720	2.3563	2275.38	0.319576	3.86927	0.00010916	0.00153119
838236	NM_101527	.	Protein kinase superfamily protein	protein_coding	NP_564003.1	AT1G16670	AT1G16670	AT1G16670	2.35601	1844.83	0.321064	3.85076	0.00011775	0.00162474
827095	NM_117528	.	Protein kinase superfamily protein	protein_coding	NP_193184.1	AT4G14480	AT4G14480	AT4G14480	2.35516	453.067	0.395413	3.1254	0.00177561	0.0123045
817637	NM_128639	GSTF10	glutathione S-transferase PHI 10	protein_coding	NP_180644.1	AT2G30870	AT2G30870	AT2G30870	2.35502	23061.2	0.33252	3.71629	0.000202171	0.00243552
836499	NM_001345612,NM_125774	NAC102	NAC domain containing protein 102	protein_coding	NP_001330407.1;NP_201184.2	AT5G63790	AT5G63790	AT5G63790	2.35255	7646.23	0.264894	4.65932	3.17263e-06	0.000100317
3767660	rna-gnl_JCVI_mRNA.AT1G67626	.	hypothetical protein	pseudogene	.	AT1G67626	AT1G67626	AT1G67626	2.35222	16.0385	0.416167	2.9652	0.00302483	0.0183609
828402	NM_118432	.	MATE efflux family protein	protein_coding	NP_194034.1	AT4G23030	AT4G23030	AT4G23030	2.34929	99.3312	0.456182	2.70117	0.00690968	0.0336472
827542	NM_117927	WRKY28	WRKY DNA-binding protein 28	protein_coding	NP_193551.1	AT4G18170	AT4G18170	AT4G18170	2.34888	682.02	0.500128	2.46332	0.0137657	0.055841
843939	NM_106256	.	hypothetical protein	protein_coding	NP_565125.1	AT1G76070	AT1G76070	AT1G76070	2.34536	1112.93	0.407286	3.01951	0.0025318	0.0160197
837109	NM_100480	.	UDP-Glycosyltransferase superfamily protein	protein_coding	NP_563756.1	AT1G06000	AT1G06000	AT1G06000	2.34367	1373.67	0.361406	3.39997	0.000673933	0.00594852
817886	NM_001336434,NM_001336435,NM_001336436,NM_001336437,NM_001336438,NM_001336439,NM_001336440,NM_128883	XID	myosin XI D	protein_coding	NP_001324208.1;NP_001324209.1;NP_001324210.1;NP_001324211.1;NP_001324212.1;NP_001324213.1;NP_001324214.1;NP_180882.2	AT2G33240	AT2G33240	AT2G33240	2.34351	258.242	0.234612	5.23702	1.63194e-07	9.63557e-06
816041	NM_001202600,NM_127109,NM_201740	UGT73B4	UDP-glycosyltransferase 73B4	protein_coding	NP_001189529.1;NP_179151.2;NP_973469.1	AT2G15490	AT2G15490	AT2G15490	2.34129	3173.18	0.610842	2.0092	0.0445164	0.131478
825847	NM_001036508,NM_001125464,NM_001203752,NM_116744	UBQ11	ubiquitin 11	protein_coding	NP_001031585.1;NP_001118936.1;NP_001190681.1;NP_567286.1	AT4G05050	AT4G05050	AT4G05050	2.34016	39505.1	0.285142	4.30173	1.69472e-05	0.000365798
838716	NM_101974	WAK4	wall associated kinase 4	protein_coding	NP_173544.1	AT1G21210	AT1G21210	AT1G21210	2.33845	407.883	0.289062	4.23977	2.23753e-05	0.000453105
818365	NM_129345	.	Mitochondrial substrate carrier family protein	protein_coding	NP_181325.2	AT2G37890	AT2G37890	AT2G37890	2.33739	354.677	0.246149	4.97625	6.48279e-07	2.88754e-05
839354	NM_001331453,NM_001331454,NM_001331455,NM_100279	PCS2	phytochelatin synthase 2	protein_coding	NP_001318916.1;NP_001322970.1;NP_001322971.1;NP_171894.1	AT1G03980	AT1G03980	AT1G03980	2.33621	37.0597	0.388571	3.15044	0.00163023	0.0115131
816645	NM_001335731,NM_179678	.	Disease resistance-responsive (dirigent-like protein) family protein	protein_coding	NP_001324083.1;NP_850009.1	AT2G21100	AT2G21100	AT2G21100	2.33512	378.342	0.378806	3.22989	0.00123839	0.00941352
820554	NM_112198	AGP12	arabinogalactan protein 12	protein_coding	NP_566458.1	AT3G13520	AT3G13520	AT3G13520	2.33442	4561.67	0.19432	6.29407	3.09258e-10	5.23444e-08
820083	NM_111761	GSTU8	glutathione S-transferase TAU 8	protein_coding	NP_187538.1	AT3G09270	AT3G09270	AT3G09270	2.33333	4162.88	0.249449	4.90035	9.56663e-07	3.87067e-05
830561	NM_120755	PA2	peroxidase 2	protein_coding	NP_196290.1	AT5G06720	AT5G06720	AT5G06720	2.33293	251.539	0.387392	3.1548	0.00160608	0.0113942
824736	NM_115428	.	UDP-Glycosyltransferase superfamily protein	protein_coding	NP_191129.1	AT3G55700	AT3G55700	AT3G55700	2.33246	60.6984	0.353872	3.45281	0.000554776	0.00515937
835385	NM_001036988,NM_001345029,NM_001345030,NM_001345031,NM_124684,NM_203201	.	alpha/beta-Hydrolases superfamily protein	protein_coding	NP_001032065.1;NP_001332021.1;NP_001332022.1;NP_001332023.1;NP_200117.2;NP_974930.1	AT5G53050	AT5G53050	AT5G53050	2.33239	5615.12	0.443179	2.75691	0.00583497	0.0297326
828266	NM_001341514,NM_001341515,NM_118298	.	hypothetical protein	protein_coding	NP_001328477.1;NP_001328478.1;NP_567635.1	AT4G21780	AT4G21780	AT4G21780	2.3316	32.3183	0.516678	2.36379	0.0180889	0.0685326
832970	NM_001161272,NM_001344079,NM_147942	WVD2	TPX2 (targeting protein for Xklp2) protein family	protein_coding	NP_001154744.1;NP_001332018.1;NP_680247.4	AT5G28646	AT5G28646	AT5G28646	2.3315	162.641	0.338446	3.60843	0.000308051	0.00334099
834147	NM_123510	.	transferring glycosyl group transferase (DUF604)	protein_coding	NP_198961.1	AT5G41460	AT5G41460	AT5G41460	2.33012	421.657	0.405455	3.00996	0.00261284	0.01642
832966	NM_122746	.	glycine-rich protein	protein_coding	NP_198215.1	AT5G28630	AT5G28630	AT5G28630	2.32843	1056.9	0.44946	2.71294	0.00666899	0.0328293
10723111	NR_142369,NR_142370,NR_142371,NR_142372	.	other RNA	lncRNA	.	AT4G27852	AT4G27852	AT4G27852	2.32723	110.666	0.317134	3.84258	0.000121749	0.001667
834430	NM_001344531,NM_123774	CAD1	phytochelatin synthase 1 (PCS1)	protein_coding	NP_001332549.1;NP_199220.1	AT5G44070	AT5G44070	AT5G44070	2.32671	9964.19	0.440303	2.76693	0.00565863	0.0290674
838052	NM_001332138,NM_101356	PCR2	PLANT CADMIUM RESISTANCE 2	protein_coding	NP_001320690.1;NP_172940.1	AT1G14870	AT1G14870	AT1G14870	2.32534	9523.4	0.513464	2.37103	0.0177386	0.0675962
824446	NM_001339589,NM_115140	.	A20/AN1-like zinc finger family protein	protein_coding	NP_001325951.1;NP_190848.1	AT3G52800	AT3G52800	AT3G52800	2.3223	13210.8	0.46366	2.62165	0.0087505	0.0400532
819421	NM_001337292,NM_130376	.	hypothetical protein	protein_coding	NP_001324915.1;NP_566123.2	AT2G48090	AT2G48090	AT2G48090	2.3222	341.984	0.254566	4.77475	1.7993e-06	6.43407e-05
838752	NM_102001	.	hypothetical protein	protein_coding	NP_173571.2	AT1G21520	AT1G21520	AT1G21520	2.3219	228.806	0.303032	4.01048	6.0596e-05	0.000983825
816818	NM_127852	EMB2001	P-loop containing nucleoside triphosphate hydrolases superfamily protein	protein_coding	NP_565543.1	AT2G22870	AT2G22870	AT2G22870	2.32103	973.268	0.3109	3.90725	9.33513e-05	0.00136407
825855	NM_116749	MYB74	myb domain protein 74	protein_coding	NP_192419.1	AT4G05100	AT4G05100	AT4G05100	2.32034	300.224	0.523595	2.31923	0.0203825	0.0750078
835013	NM_180593	.	transmembrane protein	protein_coding	NP_850924.1	AT5G49525	AT5G49525	AT5G49525	2.31861	48.917	0.342069	3.54682	0.000389907	0.00396168
833882	NM_001344278,NM_123252	.	Thioredoxin superfamily protein	protein_coding	NP_001331080.1;NP_198706.1	AT5G38900	AT5G38900	AT5G38900	2.3185	362.598	0.404897	2.9963	0.00273278	0.016995
825225	NM_001340049,NM_115918,NM_202738	.	Preprotein translocase Sec, Sec61-beta subunit protein	protein_coding	NP_001327136.1;NP_191613.1;NP_974467.1	AT3G60540	AT3G60540	AT3G60540	2.31836	60.0803	0.35647	3.4031	0.000666256	0.00589901
816173	NM_127224	MYB7	myb domain protein 7	protein_coding	NP_179263.1	AT2G16720	AT2G16720	AT2G16720	2.31786	917.958	0.39631	3.06022	0.00221176	0.0145284
835600	NM_001345106,NM_124891	MAPKKK15	mitogen-activated protein kinase kinase kinase 15	protein_coding	NP_001330365.1;NP_200320.1	AT5G55090	AT5G55090	AT5G55090	2.31729	311.102	0.420572	2.88284	0.00394109	0.0222544
837881	NM_101192	ACA.l	autoinhibited Ca2+/ATPase II	protein_coding	NP_172780.1	AT1G13210	AT1G13210	AT1G13210	2.31697	10542.3	0.492363	2.46209	0.0138129	0.0559653
830686	NM_001342967,NM_001342968,NM_120874	DGK1	diacylglycerol kinase1	protein_coding	NP_001331084.1;NP_001331085.1;NP_196409.1	AT5G07920	AT5G07920	AT5G07920	2.31582	3320.21	0.344921	3.51246	0.000443974	0.00437109
828160	NM_116519	.	phenazine biosynthesis PhzC/PhzF family protein	protein_coding	NP_192194.2	AT4G02850	AT4G02850	AT4G02850	2.31424	563.505	0.542439	2.23166	0.0256372	0.0886175
836322	NM_125595	HSFB2A	heat shock transcription factor B2A	protein_coding	NP_201008.2	AT5G62020	AT5G62020	AT5G62020	2.30931	1328.41	0.383774	3.14628	0.00165364	0.0116339
826317	NM_116873	ACS11	1-aminocyclopropane-1-carboxylate synthase 11	protein_coding	NP_567330.1	AT4G08040	AT4G08040	AT4G08040	2.30863	545.421	0.52526	2.29798	0.0215629	0.0780266
826784	NM_117247	TRM10	GAR2-like protein	protein_coding	NP_192915.1	AT4G11780	AT4G11780	AT4G11780	2.30858	103.262	0.452061	2.67	0.00758508	0.0360713
824244	NM_114940	.	hypothetical protein	protein_coding	NP_190649.1	AT3G50800	AT3G50800	AT3G50800	2.30812	543.316	0.508341	2.37384	0.0176042	0.0672862
7922505	rna-gnl_WGS:_mrna.AT5G04781-RA	.	.	transcribed_pseudogene	.	AT5G04781	AT5G04781	AT5G04781	2.30572	20.203	0.436687	2.75991	0.00578178	0.0295208
3767664	NM_001334373,NM_001334374,NM_001334375,NM_105541	PERK9	Protein kinase superfamily protein	protein_coding	NP_001320810.1;NP_001320811.1;NP_001320812.1;NP_177036.1	AT1G68690	AT1G68690	AT1G68690	2.30415	2443.76	0.443835	2.71324	0.00666282	0.0328249
843323	NM_105655	NRT1.7	nitrate transporter 1.7	protein_coding	NP_564979.1	AT1G69870	AT1G69870	AT1G69870	2.30348	1587.98	0.373518	3.2229	0.00126899	0.00959229
842784	NM_001036155,NM_105150	.	O-Glycosyl hydrolases family 17 protein	protein_coding	NP_001031232.1;NP_176656.1	AT1G64760	AT1G64760	AT1G64760	2.3034	1024.44	0.462387	2.60337	0.00923119	0.0416562
829893	NM_119902	BRU6	Auxin-responsive GH3 family protein	protein_coding	NP_195455.1	AT4G37390	AT4G37390	AT4G37390	2.30304	1025.99	0.293328	4.10305	4.07737e-05	0.000720725
814744	NM_126273	LCR68	low-molecular-weight cysteine-rich 68	protein_coding	NP_178321.1	AT2G02130	AT2G02130	AT2G02130	2.30197	8326.38	0.230579	5.21675	1.82092e-07	1.05671e-05
828418	NM_001341581,NM_001341582,NM_001341583,NM_118448	CRK11	cysteine-rich RLK (RECEPTOR-like protein kinase) 11	protein_coding	NP_001329689.1;NP_001329690.1;NP_001329691.1;NP_194050.2	AT4G23190	AT4G23190	AT4G23190	2.3008	4118.35	0.487552	2.46565	0.0136764	0.0556675
821677	NM_001338512,NM_001338513,NM_001338514,NM_113018	4CL5	4-coumarate:CoA ligase 5	protein_coding	NP_001326760.1;NP_001326761.1;NP_001326762.1;NP_188760.3	AT3G21230	AT3G21230	AT3G21230	2.29606	1832.87	0.414675	2.89181	0.00383026	0.0218098
818470	NM_001125001,NM_129443,NM_179972	YLS5	Class I glutamine amidotransferase-like superfamily protein	protein_coding	NP_001118473.1;NP_030434.1;NP_850303.1	AT2G38860	AT2G38860	AT2G38860	2.29513	3289.55	0.264243	4.5359	5.73583e-06	0.000157221
820793	NM_112422	IAA19	indole-3-acetic acid inducible 19	protein_coding	NP_188173.1	AT3G15540	AT3G15540	AT3G15540	2.29262	835.592	0.491138	2.43719	0.0148019	0.0587763
828648	NM_001036636,NM_001341732,NM_001341733,NM_001341734,NM_001341735,NM_001341736,NM_001341737,NM_001341738,NM_001341739,NM_001341740,NM_001341741,NM_001341742,NM_179112	NUDT10	nudix hydrolase homolog 10	protein_coding	NP_001031713.1;NP_001329738.1;NP_001329739.1;NP_001329740.1;NP_001329741.1;NP_001329742.1;NP_001329743.1;NP_001329744.1;NP_001329745.1;NP_001329746.1;NP_001329747.1;NP_001329748.1;NP_849443.2	AT4G25434	AT4G25434	AT4G25434	2.29064	329.589	0.269904	4.43028	9.41105e-06	0.000230299
28717394	NM_001334151,NM_001334152,NM_001334153	.	DEK carboxy-terminal domain protein	protein_coding	NP_001322641.1;NP_001322642.1;NP_001322643.1	AT1G64253	.	AT1G64253	2.28791	17.3393	0.453262	2.63431	0.00843091	0.0389537
835441	NM_124739	.	SAUR-like auxin-responsive protein family	protein_coding	NP_200171.2	AT5G53590	AT5G53590	AT5G53590	2.28671	958.463	0.208271	5.72942	1.00775e-08	1.07165e-06
820267	NM_111933	AZG1	AZA-guanine resistant1	protein_coding	NP_566384.1	AT3G10960	AT3G10960	AT3G10960	2.28596	919.507	0.263165	4.53252	5.82848e-06	0.000159116
837344	NM_001084018,NM_001331761,NM_001331762,NM_001331763,NM_001331764	.	Transmembrane amino acid transporter family protein	protein_coding	NP_001077487.1;NP_001320799.1;NP_001320800.1;NP_001320801.1;NP_001320802.1	AT1G08230	AT1G08230	AT1G08230	2.28494	848.686	0.221053	5.3931	6.92538e-08	4.7844e-06
828539	NM_118570	.	hypothetical protein	protein_coding	NP_567700.1	AT4G24370	AT4G24370	AT4G24370	2.28486	628.521	0.290045	4.11007	3.95534e-05	0.000705328
28716256	NR_138844	.	other RNA	lncRNA	.	AT1G05147	.	AT1G05147	2.28435	8.73111	0.60736	1.96224	0.0497347	0.141717
835577	NM_124868	.	Major facilitator superfamily protein	protein_coding	NP_200297.2	AT5G54860	AT5G54860	AT5G54860	2.28346	1389.61	0.281279	4.23502	2.28536e-05	0.000459583
6241450	NM_001123739	TRM33	Phosphatidylinositol N-acetyglucosaminlytransferase subunit P-like protein	protein_coding	NP_001117211.1	AT1G01695	AT1G01695	AT1G01695	2.2832	27.8198	0.388553	3.06536	0.00217406	0.0143228
822251	NM_113553	.	Polyketide cyclase/dehydrase and lipid transport superfamily protein	protein_coding	NP_189277.1	AT3G26460	AT3G26460	AT3G26460	2.28165	2027.43	0.214327	5.55262	2.81419e-08	2.25925e-06
831458	NM_121606	.	3-oxo-5-alpha-steroid 4-dehydrogenase family protein	protein_coding	NP_197105.1	AT5G16010	AT5G16010	AT5G16010	2.27999	3770.87	0.327958	3.62555	0.00028835	0.00317745
831563	NM_001343476,NM_121706	.	Zinc-binding dehydrogenase family protein	protein_coding	NP_001331581.1;NP_197202.2	AT5G17000	AT5G17000	AT5G17000	2.27932	2031.92	0.292209	4.06764	4.74909e-05	0.000814685
836303	NM_001037044,NM_125575	APC1	Mitochondrial substrate carrier family protein	protein_coding	NP_001032121.1;NP_568940.1	AT5G61810	AT5G61810	AT5G61810	2.27858	1228.94	0.390321	3.044	0.00233457	0.01513
842267	NM_104667	.	Major facilitator superfamily protein	protein_coding	NP_176183.1	AT1G59740	AT1G59740	AT1G59740	2.27758	1165.35	0.363197	3.26957	0.00107709	0.00848599
831734	NM_120457	ATCSLA09	Nucleotide-diphospho-sugar transferases superfamily protein	protein_coding	NP_195996.1	AT5G03760	AT5G03760	AT5G03760	2.27584	3317.04	0.347132	3.41773	0.000631463	0.00566504
830639	NM_147847	.	Cupredoxin superfamily protein	protein_coding	NP_680152.1	AT5G07475	AT5G07475	AT5G07475	2.27508	517.283	0.298958	3.96683	7.28358e-05	0.00112636
824775	NM_115467	FER3	ferritin 3	protein_coding	NP_191168.1	AT3G56090	AT3G56090	AT3G56090	2.27136	4215.83	0.338039	3.50124	0.000463094	0.00450258
828838	NM_118864	.	S-locus lectin protein kinase family protein	protein_coding	NP_194460.1	AT4G27300	AT4G27300	AT4G27300	2.27071	3896.43	0.357518	3.30933	0.000935205	0.0076071
844220	NM_106531	.	Curculin-like (mannose-binding) lectin family protein	protein_coding	NP_565191.1	AT1G78830	AT1G78830	AT1G78830	2.27042	32747	0.270974	4.36559	1.26779e-05	0.000293282
832227	NM_001343695,NM_122111	.	PAZ domain-containing protein / piwi domain-containing protein	protein_coding	NP_001331316.1;NP_197602.2	AT5G21030	AT5G21030	AT5G21030	2.26899	14.4103	0.521286	2.26757	0.0233556	0.0829184
814816	NM_126340	ARPN	plantacyanin	protein_coding	NP_178388.1	AT2G02850	AT2G02850	AT2G02850	2.26896	1216.52	0.247915	4.76788	1.86174e-06	6.6224e-05
834909	NM_124229	.	hypothetical protein	protein_coding	NP_199664.2	AT5G48530	AT5G48530	AT5G48530	2.26761	1398.7	0.355952	3.31835	0.000905496	0.00741893
827663	NM_118043,NM_202845	CYP707A1	cytochrome P450, family 707, subfamily A, polypeptide 1	protein_coding	NP_567581.1;NP_974574.1	AT4G19230	AT4G19230	AT4G19230	2.26708	1534.52	0.438846	2.69077	0.00712876	0.0344252
844219	NM_106530	.	D-mannose binding lectin protein with Apple-like carbohydrate-binding domain-containing protein	protein_coding	NP_178003.1	AT1G78820	AT1G78820	AT1G78820	2.26628	2345.8	0.352902	3.34463	0.000823924	0.00690947
28719297	NM_001338548	.	hypothetical protein	protein_coding	NP_001319612.1	AT3G21680	AT3G21680	AT3G21680	2.26538	188.721	0.314203	3.75476	0.00017351	0.00217138
819696	NM_001337577,NM_001337578,NM_111405	.	O-fucosyltransferase family protein	protein_coding	NP_001327823.1;NP_001327824.1;NP_187183.3	AT3G05320	AT3G05320	AT3G05320	2.26465	1474.03	0.437136	2.69776	0.00698084	0.0339205
841964	NM_001198303,NM_104394	.	Disease resistance-responsive (dirigent-like protein) family protein	protein_coding	NP_001185232.1;NP_175917.1	AT1G55210	AT1G55210	AT1G55210	2.26107	2187.08	0.259862	4.52935	5.91661e-06	0.000160873
830679	NM_120868	.	HXXXD-type acyl-transferase family protein	protein_coding	NP_196403.1	AT5G07860	AT5G07860	AT5G07860	2.25578	2162.47	0.184064	6.37618	1.8156e-10	3.44642e-08
825048	NM_001339939,NM_115741	GAUT15	galacturonosyltransferase 15	protein_coding	NP_001326996.1;NP_191438.2	AT3G58790	AT3G58790	AT3G58790	2.25537	1542.51	0.351879	3.33456	0.000854331	0.00709126
835505	NM_124797	.	Polyketide cyclase/dehydrase and lipid transport superfamily protein	protein_coding	NP_568805.1	AT5G54170	AT5G54170	AT5G54170	2.25461	7222.5	0.379835	3.08787	0.00201598	0.0135271
814954	NM_001036241,NM_001124791,NM_001124792,NM_001161021,NM_001335218,NM_001335219,NM_126454	.	TRAF-like family protein	protein_coding	NP_001031318.1;NP_001118263.1;NP_001118264.1;NP_001154493.1;NP_001324072.1;NP_001324073.1;NP_178502.2	AT2G04170	AT2G04170	AT2G04170	2.2531	1570.78	0.246591	4.75245	2.0097e-06	7.02566e-05
819386	NM_001337273,NM_180148	GSTF8	glutathione S-transferase phi 8	protein_coding	NP_001323480.1;NP_850479.1	AT2G47730	AT2G47730	AT2G47730	2.25181	36502.4	0.239297	4.89386	9.88776e-07	3.96115e-05
828377	NM_001341561,NM_118407	ACR7	ACT domain repeat 7	protein_coding	NP_001328982.1;NP_194009.2	AT4G22780	AT4G22780	AT4G22780	2.25151	3072.5	0.508673	2.30186	0.0213428	0.0775203
835471	NM_148124	.	hypothetical protein	protein_coding	NP_680429.1	AT5G53895	AT5G53895	AT5G53895	2.2513	24.3858	0.343633	3.40701	0.000656792	0.00584067
832838	NM_001344038,NM_122658	.	Hypoxia-responsive family protein	protein_coding	NP_001331125.1;NP_198128.1	AT5G27760	AT5G27760	AT5G27760	2.25048	1600.4	0.245082	4.77484	1.79846e-06	6.43407e-05
834571	NM_001085247,NM_001344610,NM_001344611,NM_001344612,NM_001344613,NM_001344614,NM_123903	.	proline-rich family protein	protein_coding	NP_001078716.1;NP_001332034.1;NP_001332035.1;NP_001332036.1;NP_001332037.1;NP_001332038.1;NP_568642.1	AT5G45350	AT5G45350	AT5G45350	2.24961	6612.95	0.217833	5.36962	7.89046e-08	5.28921e-06
818586	NM_129556	.	HXXXD-type acyl-transferase family protein	protein_coding	NP_181527.1	AT2G39980	AT2G39980	AT2G39980	2.24865	1230.45	0.278862	4.19225	2.76205e-05	0.000532951
28719259	NR_141580	.	other RNA	lncRNA	.	AT3G09965	.	AT3G09965	2.24861	5.5531	0.57715	2.02552	0.0428137	0.127749
832491	NM_001343856,NM_122330	.	phosphatidylinositol 4-kinase gamma-like protein	protein_coding	NP_001318634.1;NP_197812.1	AT5G24240	AT5G24240	AT5G24240	2.24711	165.23	0.478222	2.44253	0.0145846	0.0582096
842880	NM_105243	.	Late embryogenesis abundant (LEA) hydroxyproline-rich glycoprotein family	protein_coding	NP_564862.1	AT1G65690	AT1G65690	AT1G65690	2.24697	1028.9	0.482772	2.41933	0.0155492	0.0610635
824349	NM_001339537,NM_115045	CAX3	cation exchanger 3	protein_coding	NP_001327590.1;NP_190754.2	AT3G51860	AT3G51860	AT3G51860	2.24184	1395.42	0.340439	3.42113	0.000623617	0.00561426
825811	NM_001340507,NM_001340508,NM_116713	.	Major facilitator superfamily protein	protein_coding	NP_001329030.1;NP_001329031.1;NP_192384.2	AT4G04750	AT4G04750	AT4G04750	2.24179	474.749	0.435466	2.67449	0.00748431	0.0356924
838822	NM_001332541,NM_102067	.	Phosphoglycerate mutase family protein	protein_coding	NP_001321168.1;NP_564161.1	AT1G22170	AT1G22170	AT1G22170	2.24106	845.046	0.266955	4.36095	1.29499e-05	0.000298553
836718	NM_001085334,NM_001345724,NM_001345725,NM_001345726,NM_125986	ACR1	ACT domain repeat 1	protein_coding	NP_001078803.1;NP_001330474.1;NP_001330475.1;NP_001330476.1;NP_201390.1	AT5G65890	AT5G65890	AT5G65890	2.23992	291.684	0.485705	2.39538	0.0166034	0.0644432
819038	NM_129994	.	Bifunctional inhibitor/lipid-transfer protein/seed storage 2S albumin superfamily protein	protein_coding	NP_181959.1	AT2G44300	AT2G44300	AT2G44300	2.23962	547.106	0.233572	4.98026	6.34989e-07	2.85557e-05
828537	NM_118567	.	Phosphorylase superfamily protein	protein_coding	NP_567699.1	AT4G24340	AT4G24340	AT4G24340	2.23713	503.609	0.370376	3.13641	0.0017103	0.0119538
824738	NM_115430	.	replication factor C subunit, putative (DUF620)	protein_coding	NP_191131.1	AT3G55720	AT3G55720	AT3G55720	2.23698	558.415	0.518759	2.2391	0.0251497	0.0873951
832871	NM_001344052,NM_122684	.	Polyketide cyclase/dehydrase and lipid transport superfamily protein	protein_coding	NP_001330492.1;NP_198153.1	AT5G28010	AT5G28010	AT5G28010	2.23517	61.9756	0.433209	2.67858	0.00739345	0.035367
833814	NM_001125858,NM_123193	.	hypothetical protein	protein_coding	NP_001119330.1;NP_198648.1	AT5G38320	AT5G38320	AT5G38320	2.2351	20.0531	0.488079	2.37736	0.0174369	0.0668491
834186	NM_123546,NM_180787	.	Avr9/Cf-9 rapidly elicited protein	protein_coding	NP_568598.3;NP_851118.1	AT5G41810	AT5G41810	AT5G41810	2.23446	1654.11	0.347544	3.3375	0.00084535	0.00704179
820049	NM_001337788,NM_111731	ATERDJ3A	DNAJ heat shock N-terminal domain-containing protein	protein_coding	NP_001319504.1;NP_187509.1	AT3G08970	AT3G08970	AT3G08970	2.23321	211.607	0.218478	5.30542	1.12412e-07	7.0469e-06
824629	NM_115321	TSA1	tryptophan synthase alpha chain	protein_coding	NP_567004.1	AT3G54640	AT3G54640	AT3G54640	2.2325	5195.25	0.244186	4.74498	2.08525e-06	7.25231e-05
830736	NM_001342998,NM_120922	AGAL1	alpha-galactosidase 1	protein_coding	NP_001332077.1;NP_196455.1	AT5G08380	AT5G08380	AT5G08380	2.23101	1328.41	0.268435	4.31278	1.61217e-05	0.000352854
831646	NM_001125769,NM_121784	.	alpha/beta-Hydrolases superfamily protein	protein_coding	NP_001119241.1;NP_197280.2	AT5G17780	AT5G17780	AT5G17780	2.23078	107.731	0.47563	2.43371	0.0149449	0.0591824
844075	NM_106388	CYCA1%3B2	CYCLIN A1;2	protein_coding	NP_177863.2	AT1G77390	AT1G77390	AT1G77390	2.22999	194.432	0.416841	2.77573	0.00550783	0.0285163
831687	NM_001342607,NM_001342608,NM_001342609,NM_001342610,NM_001342611,NM_001342612,NM_001342613,NM_001342614,NM_001342615,NM_001342616,NM_120251	SCAR4	SCAR family protein 4	protein_coding	NP_001318456.1;NP_001330631.1;NP_001330632.1;NP_001330633.1;NP_001330634.1;NP_001330635.1;NP_001330636.1;NP_001330637.1;NP_001330638.1;NP_001330639.1;NP_195793.3	AT5G01730	AT5G01730	AT5G01730	2.22995	2017.85	0.383962	3.01335	0.0025838	0.0162929
828124	NM_116388	.	serine protease inhibitor, Kazal-type family protein	protein_coding	NP_567214.1	AT4G01575	AT4G01575	AT4G01575	2.22978	82.1683	0.327976	3.52739	0.000419671	0.0041784
843787	NM_106106	.	GDSL-like Lipase/Acylhydrolase superfamily protein	protein_coding	NP_177586.1	AT1G74460	AT1G74460	AT1G74460	2.22854	1930.85	0.306725	3.76917	0.000163795	0.00208318
817979	NM_128969	CIPK13	CBL-interacting protein kinase 13	protein_coding	NP_180965.1	AT2G34180	AT2G34180	AT2G34180	2.22728	502.021	0.396074	2.91683	0.00353606	0.0205203
828273	NM_118305,NM_179087	MSRB9	methionine sulfoxide reductase B9	protein_coding	NP_567638.1;NP_849418.1	AT4G21850	AT4G21850	AT4G21850	2.22666	6782.21	0.475736	2.42756	0.0152007	0.0599962
839578	NM_100303	KCS2	3-ketoacyl-CoA synthase 2	protein_coding	NP_171918.1	AT1G04220	AT1G04220	AT1G04220	2.22614	1488.34	0.216315	5.33734	9.43225e-08	6.08185e-06
825204	NM_001203212,NM_001340039,NM_001340040,NM_115897	HA7	H[+]-ATPase 7	protein_coding	NP_001190141.1;NP_001327362.1;NP_001327363.1;NP_191592.5	AT3G60330	AT3G60330	AT3G60330	2.22602	2932.93	0.322336	3.58155	0.000341561	0.00360949
817051	NM_128070	.	ARM repeat superfamily protein	protein_coding	NP_180085.1	AT2G25130	AT2G25130	AT2G25130	2.22436	79.7119	0.342149	3.37101	0.000748928	0.00645101
830594	NM_120785	.	Eukaryotic aspartyl protease family protein	protein_coding	NP_196320.2	AT5G07030	AT5G07030	AT5G07030	2.22294	4364.11	0.321879	3.58045	0.000343009	0.00361914
838305	NM_101595	.	Phosphoinositide phosphatase family protein	protein_coding	NP_173177.2	AT1G17340	AT1G17340	AT1G17340	2.21998	4884.31	0.317723	3.62122	0.000293217	0.0032153
822299	NM_113596	PES2	Esterase/lipase/thioesterase family protein	protein_coding	NP_566801.1	AT3G26840	AT3G26840	AT3G26840	2.21957	1120.92	0.294827	3.90153	9.55873e-05	0.00138891
5008203	NR_142954,NR_142955	.	other RNA	lncRNA	.	AT5G06865	AT5G06865	AT5G06865	2.21566	620.707	0.431796	2.65806	0.00785929	0.0369514
832538	NM_122375	LSU2	response to low sulfur 2	protein_coding	NP_197854.1	AT5G24660	AT5G24660	AT5G24660	2.2119	293.866	0.294002	3.8955	9.79962e-05	0.00141464
838014	NM_001160865,NM_001332122,NM_001332123,NM_101319	MIOX1	myo-inositol oxygenase 1	protein_coding	NP_001154337.1;NP_001320937.1;NP_001320938.1;NP_172904.2	AT1G14520	AT1G14520	AT1G14520	2.21145	359.329	0.456761	2.50677	0.0121841	0.0511725
3766869	rna-gnl_WGS:_mrna.AT1G31355-RA,rna-gnl_WGS:_mrna.AT1G31355-RB	.	.	transcribed_pseudogene	.	AT1G31355	AT1G31355	AT1G31355	2.21029	86.3401	0.238415	4.79933	1.59196e-06	5.82601e-05
831637	NM_001343520,NM_001343521,NM_121776	.	MATE efflux family protein	protein_coding	NP_001330411.1;NP_001330412.1;NP_197272.2	AT5G17700	AT5G17700	AT5G17700	2.20745	343.526	0.304748	3.74862	0.000177808	0.00220885
824040	NM_001339380,NM_114738	.	Pyridoxal phosphate (PLP)-dependent transferases superfamily protein	protein_coding	NP_001327212.1;NP_190448.1	AT3G48790	AT3G48790	AT3G48790	2.20691	44.6217	0.511495	2.23273	0.0255668	0.0884045
829572	NM_001036711,NM_119587	CAD5	cinnamyl alcohol dehydrogenase 5	protein_coding	NP_001031788.1;NP_195149.1	AT4G34230	AT4G34230	AT4G34230	2.2066	4250.26	0.270716	4.21779	2.46708e-05	0.000485551
826860	NM_117318	EARLI1	Bifunctional inhibitor/lipid-transfer protein/seed storage 2S albumin superfamily protein	protein_coding	NP_192985.1	AT4G12480	AT4G12480	AT4G12480	2.20599	215.708	0.551484	2.06974	0.038477	0.11841
820785	NM_112414	.	Ribosomal RNA processing Brix domain protein	protein_coding	NP_566514.1	AT3G15460	AT3G15460	AT3G15460	2.20589	283.2	0.278558	4.09738	4.17851e-05	0.000734167
821597	NM_112943	.	Transmembrane proteins 14C	protein_coding	NP_188687.1	AT3G20510	AT3G20510	AT3G20510	2.20019	1799.84	0.247339	4.59947	4.23571e-06	0.000125032
819222	NM_130177	.	Late embryogenesis abundant (LEA) hydroxyproline-rich glycoprotein family	protein_coding	NP_182138.1	AT2G46150	AT2G46150	AT2G46150	2.19926	270.466	0.283638	4.00869	6.10559e-05	0.00098892
824493	NM_115186	PAL2	phenylalanine ammonia-lyase 2	protein_coding	NP_190894.1	AT3G53260	AT3G53260	AT3G53260	2.19849	15073.1	0.407651	2.78796	0.0053041	0.0277516
835220	NM_001344937,NM_001344938,NM_124525,NM_180840,NM_203193	ATTPPA	Haloacid dehalogenase-like hydrolase (HAD) superfamily protein	protein_coding	NP_001332431.1;NP_001332432.1;NP_199959.2;NP_851171.1;NP_974922.1	AT5G51460	AT5G51460	AT5G51460	2.19765	2105.37	0.244131	4.65309	3.27002e-06	0.000102813
838957	NM_102198	ARF1	ADP-ribosylation factor 1	protein_coding	NP_564195.1	AT1G23490	AT1G23490	AT1G23490	2.19455	14191.3	0.231287	4.90267	9.45429e-07	3.84774e-05
814755	NM_201670	MEE66	F-box family protein	protein_coding	NP_973399.1	AT2G02240	AT2G02240	AT2G02240	2.19452	20.077	0.419604	2.70232	0.00688565	0.0335785
828228	NM_001340340,NM_116417	.	tolB protein-like protein	protein_coding	NP_001329613.1;NP_192096.1	AT4G01870	AT4G01870	AT4G01870	2.19428	3928.44	0.261644	4.33318	1.46973e-05	0.000331686
843875	NM_001084357,NM_106193	bZIP44	basic leucine-zipper 44	protein_coding	NP_001077826.1;NP_177672.2	AT1G75390	AT1G75390	AT1G75390	2.19296	1110.83	0.184403	6.14351	8.07201e-10	1.20552e-07
818815	NM_129778	.	DNA-binding bromodomain-containing protein	protein_coding	NP_181745.1	AT2G42150	AT2G42150	AT2G42150	2.19274	52.6361	0.493481	2.2954	0.0217102	0.0784063
824021	NM_114720	NPC6	non-specific phospholipase C6	protein_coding	NP_190430.2	AT3G48610	AT3G48610	AT3G48610	2.19098	1498.85	0.297811	3.79965	0.000144899	0.00189385
844239	NM_106548	.	HXXXD-type acyl-transferase family protein	protein_coding	NP_178020.1	AT1G78990	AT1G78990	AT1G78990	2.18959	532.903	0.279981	4.03834	5.38301e-05	0.000900872
829759	NM_119770	ARO3	armadillo repeat only 3	protein_coding	NP_195327.1	AT4G36030	AT4G36030	AT4G36030	2.18908	1004.59	0.327608	3.45024	0.000560084	0.00519878
841856	NM_104294	NF-YA5	nuclear factor Y, subunit A5	protein_coding	NP_175818.1	AT1G54160	AT1G54160	AT1G54160	2.18827	327.279	0.238822	4.73068	2.23769e-06	7.65662e-05
835856	NM_125133	ZFP2	zinc finger protein 2	protein_coding	NP_200560.1	AT5G57520	AT5G57520	AT5G57520	2.18799	33.427	0.573731	1.96888	0.0489671	0.140116
831683	NM_120465	TFL1	PEBP (phosphatidylethanolamine-binding protein) family protein	protein_coding	NP_196004.1	AT5G03840	AT5G03840	AT5G03840	2.18516	31.6822	0.521717	2.16159	0.0306494	0.100715
836488	NM_001345601,NM_001345602,NM_125763	.	Pyruvate kinase family protein	protein_coding	NP_001331216.1;NP_001331217.1;NP_201173.1	AT5G63680	AT5G63680	AT5G63680	2.18477	4280.08	0.190943	5.90482	3.53036e-09	4.29372e-07
827179	NM_117602	CCT2	phosphorylcholine cytidylyltransferase2	protein_coding	NP_193249.5	AT4G15130	AT4G15130	AT4G15130	2.18389	804.296	0.263998	4.26859	1.96709e-05	0.000411892
822536	NM_001338989,NM_001338990,NM_001338991,NM_001338992,NM_113817	.	Transmembrane amino acid transporter family protein	protein_coding	NP_001319665.1;NP_001327237.1;NP_001327238.1;NP_001327239.1;NP_189538.2	AT3G28960	AT3G28960	AT3G28960	2.18384	93.9445	0.358147	3.14638	0.00165304	0.0116337
838863	NM_001332552,NM_102105	.	Major facilitator superfamily protein	protein_coding	NP_001320492.1;NP_173672.1	AT1G22570	AT1G22570	AT1G22570	2.18262	1648.03	0.458537	2.45577	0.0140584	0.0567222
837413	NM_001035928,NM_100764,NM_179287	ESL1	ERD (early response to dehydration) six-like 1	protein_coding	NP_001031005.1;NP_563829.1;NP_849618.1	AT1G08920	AT1G08920	AT1G08920	2.18253	4821.63	0.311293	3.61718	0.000297831	0.00325929
817398	NM_128410	LBD11	LOB domain-containing protein 11	protein_coding	NP_180417.2	AT2G28500	AT2G28500	AT2G28500	2.18023	76.5484	0.523072	2.14977	0.0315737	0.102585
831325	NM_121477	.	hypothetical protein	protein_coding	NP_196977.1	AT5G14730	AT5G14730	AT5G14730	2.1797	1365	0.182493	6.15986	7.28107e-10	1.09545e-07
816899	NM_001124901,NM_127931	.	Cold acclimation protein WCOR413 family	protein_coding	NP_001118373.1;NP_179948.1	AT2G23680	AT2G23680	AT2G23680	2.17954	763.961	0.324346	3.46551	0.000529219	0.00495344
835611	NM_001161308,NM_124900	.	O-Glycosyl hydrolases family 17 protein	protein_coding	NP_001154780.1;NP_568822.1	AT5G55180	AT5G55180	AT5G55180	2.17729	3300.86	0.282988	3.96672	7.28689e-05	0.00112636
827348	NM_001341104,NM_001341105	.	Cystatin/monellin superfamily protein	protein_coding	NP_001319960.1;NP_001329293.1	AT4G16500	AT4G16500	AT4G16500	2.17576	2678.12	0.259827	4.31641	1.58587e-05	0.000349735
28721151	NM_001343225	.	hypothetical protein	protein_coding	NP_001332266.1	AT5G11975	.	AT5G11975	2.17413	11.5288	0.425665	2.6322	0.00848331	0.039089
825068	NM_115761	IPMI1	isopropylmalate isomerase 1	protein_coding	NP_191458.1	AT3G58990	AT3G58990	AT3G58990	2.17358	2274.96	0.567253	1.97456	0.0483179	0.138853
831612	NM_001343500,NM_001343501,NM_001343502,NM_001343503,NM_121752	.	glutamyl-tRNA (Gln) amidotransferase subunit C	protein_coding	NP_001318584.1;NP_001331088.1;NP_001331089.1;NP_001331090.1;NP_568348.1	AT5G17460	AT5G17460	AT5G17460	2.17328	1678.4	0.518618	2.15934	0.0308237	0.101059
827660	NM_118040	.	proline-rich family protein	protein_coding	NP_193655.1	AT4G19200	AT4G19200	AT4G19200	2.17206	12873.1	0.260759	4.29156	1.77422e-05	0.000379747
817490	NM_128495	MTPB1	metal tolerance protein B1	protein_coding	NP_180502.2	AT2G29410	AT2G29410	AT2G29410	2.17195	90.9264	0.299475	3.73651	0.00018659	0.00228854
818746	NM_129711	.	peroxidase superfamily protein	protein_coding	NP_181679.4	AT2G41480	AT2G41480	AT2G41480	2.17043	1423.58	0.297667	3.75582	0.000172776	0.0021662
842112	NM_104535	SVB	plant/protein (Protein of unknown function, DUF538)	protein_coding	NP_564720.1	AT1G56580	AT1G56580	AT1G56580	2.1677	3288.33	0.245534	4.54585	5.47135e-06	0.000152023
836853	NM_001345814,NM_001345815,NM_001345816,NM_126118	TOE3	target of early activation tagged (EAT) 3	protein_coding	NP_001332130.1;NP_001332131.1;NP_001332132.1;NP_201519.1	AT5G67180	AT5G67180	AT5G67180	2.1666	356.295	0.244908	4.55451	5.25085e-06	0.000147715
840493	NM_103289	TPPD	Haloacid dehalogenase-like hydrolase (HAD) superfamily protein	protein_coding	NP_564464.1	AT1G35910	AT1G35910	AT1G35910	2.1664	232.249	0.286779	3.88906	0.000100633	0.00143984
838288	NM_101578	GSTU24	glutathione S-transferase TAU 24	protein_coding	NP_173160.1	AT1G17170	AT1G17170	AT1G17170	2.16629	3578.47	0.287422	3.88011	0.000104411	0.00147927
817498	NM_128503	GSTU1	glutathione S-transferase TAU 1	protein_coding	NP_180510.1	AT2G29490	AT2G29490	AT2G29490	2.1658	3180.31	0.353972	3.14968	0.00163448	0.0115351
822325	NM_001203055,NM_113621	TOM20-1	translocase outer membrane 20-1	protein_coding	NP_001189984.1;NP_189343.1	AT3G27070	AT3G27070	AT3G27070	2.16563	50.9991	0.284431	3.91936	8.87844e-05	0.0013134
28719403	NM_001339625	.	Histone superfamily protein	protein_coding	NP_001319739.1	AT3G53650	AT3G53650	AT3G53650	2.16515	400.037	0.393201	2.83434	0.00459206	0.024905
830316	NM_001036754,NM_001342768,NM_120519	NAMT1	S-adenosyl-L-methionine-dependent methyltransferases superfamily protein	protein_coding	NP_001031831.1;NP_001331549.1;NP_196057.1	AT5G04370	AT5G04370	AT5G04370	2.16383	190.335	0.453311	2.45657	0.014027	0.056607
840045	NM_001036045,NM_102894	.	GDSL-like Lipase/Acylhydrolase superfamily protein	protein_coding	NP_001031122.1;NP_174440.2	AT1G31550	AT1G31550	AT1G31550	2.16245	957.409	0.564858	1.96982	0.0488589	0.139968
815086	NM_001124801,NM_001335279,NM_126561	GRP3S	glycine-rich protein 3 short isoform	protein_coding	NP_001118273.1;NP_001324794.1;NP_565325.1	AT2G05380	AT2G05380	AT2G05380	2.16087	9876.24	0.45926	2.42044	0.0155018	0.0609245
831800	NM_001125685,NM_001342670,NM_120356	GSTL1	glutathione transferase lambda 1	protein_coding	NP_001119157.1;NP_001318461.1;NP_195898.2	AT5G02780	AT5G02780	AT5G02780	2.16044	205.254	0.547365	2.03031	0.0423249	0.126783
28717668	NR_140095	.	other RNA	lncRNA	.	AT2G05665	.	AT2G05665	2.15987	14.1597	0.42174	2.63419	0.00843385	0.0389584
840255	NM_103084	.	Leucine-rich repeat (LRR) family protein	protein_coding	NP_174625.3	AT1G33610	AT1G33610	AT1G33610	2.15839	2033.82	0.455794	2.43522	0.0148828	0.0590401
817116	NM_001336019,NM_179737	.	Sulfite exporter TauE/SafE family protein	protein_coding	NP_001324901.1;NP_850068.1	AT2G25737	AT2G25737	AT2G25737	2.15822	859.39	0.24513	4.52758	5.96626e-06	0.000162006
841670	NM_001036098,NM_001198275,NM_104118	BGLU18	beta glucosidase 18	protein_coding	NP_001031175.1;NP_001185204.1;NP_175649.1	AT1G52400	AT1G52400	AT1G52400	2.15672	6130.83	0.423443	2.61863	0.00882842	0.0403225
837535	NM_100874	.	Ribonuclease H-like superfamily protein	protein_coding	NP_172471.1	AT1G10000	AT1G10000	AT1G10000	2.15595	56.6856	0.507084	2.18568	0.0288393	0.0965638
844285	NM_106595	.	Aldolase-type TIM barrel family protein	protein_coding	NP_178065.1	AT1G79470	AT1G79470	AT1G79470	2.1555	714.411	0.199106	5.56498	2.6218e-08	2.15593e-06
6240987	NM_001123828	.	VQ motif-containing protein	protein_coding	NP_001117300.1	AT1G17147	AT1G17147	AT1G17147	2.15274	1171.88	0.434037	2.54858	0.0108164	0.0467657
826718	NM_117187	.	Disease resistance protein (TIR-NBS-LRR class) family	protein_coding	NP_192855.1	AT4G11170	AT4G11170	AT4G11170	2.15226	329.667	0.538103	2.05509	0.0398703	0.121383
824933	NM_115624	.	Protein kinase superfamily protein	protein_coding	NP_191323.1	AT3G57640	AT3G57640	AT3G57640	2.15146	273.824	0.506924	2.18044	0.0292248	0.0974369
829894	NM_119903	CYP81F3	cytochrome P450, family 81, subfamily F, polypeptide 3	protein_coding	NP_568025.1	AT4G37400	AT4G37400	AT4G37400	2.15094	971.894	0.364258	3.03347	0.00241759	0.015495
823908	NM_001203099,NM_114622	.	Chitinase family protein	protein_coding	NP_001190028.1;NP_190338.1	AT3G47540	AT3G47540	AT3G47540	2.15088	577.591	0.368011	3.00243	0.00267838	0.0167232
832400	NM_122242	.	GRAM domain-containing protein / ABA-responsive protein-like protein	protein_coding	NP_197727.1	AT5G23360	AT5G23360	AT5G23360	2.1496	426.696	0.310482	3.55599	0.000376556	0.00386664
817091	NM_001336001,NM_128110	.	AFG1-like ATPase family protein	protein_coding	NP_001324719.1;NP_180123.1	AT2G25530	AT2G25530	AT2G25530	2.14646	367.902	0.361559	3.0478	0.0023052	0.0149963
826932	NM_117387	.	NAD(P)-binding Rossmann-fold superfamily protein	protein_coding	NP_193054.1	AT4G13180	AT4G13180	AT4G13180	2.14577	4901.03	0.206467	5.33496	9.55655e-08	6.12312e-06
834894	NM_124214	AtSPO22	Tetratricopeptide repeat (TPR)-like superfamily protein	protein_coding	NP_199650.3	AT5G48390	AT5G48390	AT5G48390	2.14467	54.4495	0.390471	2.81904	0.00481681	0.0258001
817762	NM_128762	.	Acyl-CoA N-acyltransferases (NAT) superfamily protein	protein_coding	NP_180762.1	AT2G32020	AT2G32020	AT2G32020	2.14155	239.523	0.444075	2.47404	0.0133595	0.0547285
837608	NM_001123788,NM_100941	.	SBP (S-ribonuclease binding protein) family protein	protein_coding	NP_001117260.1;NP_172535.1	AT1G10650	AT1G10650	AT1G10650	2.13941	1326.18	0.261743	4.19195	2.76565e-05	0.000532951
831037	NM_001343209,NM_121203	.	alpha/beta-Hydrolases superfamily protein	protein_coding	NP_001332635.1;NP_196726.1	AT5G11650	AT5G11650	AT5G11650	2.13841	4312.21	0.387022	2.83327	0.0046074	0.0249682
816507	NM_001202626,NM_127546	.	Nucleotide-diphospho-sugar transferases superfamily protein	protein_coding	NP_001189555.1;NP_565460.1	AT2G19880	AT2G19880	AT2G19880	2.13601	3327.14	0.191299	5.72359	1.04293e-08	1.09757e-06
818951	NM_001161101,NM_001337037,NM_001337038,NM_001337039,NM_001337040,NM_001337041,NM_001337042,NM_001337043,NM_001337044,NM_001337045,NM_001337046	.	Plant regulator RWP-RK family protein	protein_coding	NP_001154573.1;NP_001318414.1;NP_001325288.1;NP_001325289.1;NP_001325290.1;NP_001325291.1;NP_001325292.1;NP_001325293.1;NP_001325294.1;NP_001325295.1;NP_001325296.1	AT2G43500	AT2G43500	AT2G43500	2.1359	980.538	0.149893	7.30414	2.79036e-13	1.41687e-10
818471	NM_129444	.	Serine protease inhibitor, potato inhibitor I-type family protein	protein_coding	NP_030435.1	AT2G38870	AT2G38870	AT2G38870	2.13528	3229.17	0.281303	3.89057	0.000100011	0.00143354
844372	NM_106681	.	2-oxoglutarate (2OG) and Fe(II)-dependent oxygenase superfamily protein	protein_coding	NP_178148.1	AT1G80320	AT1G80320	AT1G80320	2.13462	215.913	0.317622	3.44427	0.000572598	0.0052755
836729	NM_125996	.	Transmembrane amino acid transporter family protein	protein_coding	NP_201400.1	AT5G65990	AT5G65990	AT5G65990	2.13328	953.689	0.260387	4.19787	2.69435e-05	0.000523683
820391	NM_202562	FLR1	Leucine-rich repeat (LRR) family protein	protein_coding	NP_974291.4	AT3G12145	AT3G12145	AT3G12145	2.13317	2564.32	0.417295	2.61924	0.00881257	0.0402863
838895	NM_001084114,NM_102135	.	transmembrane protein	protein_coding	NP_001077583.1;NP_564183.1	AT1G22885	AT1G22885	AT1G22885	2.13181	820.453	0.191315	5.70827	1.14128e-08	1.16485e-06
837165	NM_100533	.	hypothetical protein	protein_coding	NP_172141.1	AT1G06540	AT1G06540	AT1G06540	2.13178	70.341	0.442959	2.46537	0.0136872	0.0556892
823754	NM_001339234,NM_114480,NM_202660	.	UPSTREAM OF FLC-like protein (DUF966)	protein_coding	NP_001325459.1;NP_190197.2;NP_974389.1	AT3G46110	AT3G46110	AT3G46110	2.13168	617.096	0.403677	2.70511	0.00682811	0.033378
839347	NM_100042	CYP86A4	cytochrome P450, family 86, subfamily A, polypeptide 4	protein_coding	NP_171666.1	AT1G01600	AT1G01600	AT1G01600	2.13163	326.378	0.333007	3.27907	0.00104148	0.00825607
831684	NM_120253,NM_180420	.	LURP-one-like protein (DUF567)	protein_coding	NP_568095.1;NP_850751.1	AT5G01750	AT5G01750	AT5G01750	2.13084	13629.7	0.226768	4.81296	1.48714e-06	5.50189e-05
838841	NM_102085	UGT85A7	UDP-glucosyl transferase 85A7	protein_coding	NP_173652.1	AT1G22340	AT1G22340	AT1G22340	2.13035	26.6022	0.377402	2.89106	0.00383946	0.0218379
816689	NM_179682,NM_179683	.	RING/U-box superfamily protein	protein_coding	NP_850013.1;NP_850014.1	AT2G21500	AT2G21500	AT2G21500	2.13025	2840.26	0.424932	2.56752	0.010243	0.0449925
837484	NM_001331844,NM_100829	.	calcium uniporter-like protein (DUF607)	protein_coding	NP_001322910.1;NP_563846.1	AT1G09575	AT1G09575	AT1G09575	2.12985	617.453	0.347066	3.14279	0.00167348	0.0117528
826850	NM_117311	.	SAUR-like auxin-responsive protein family	protein_coding	NP_192978.1	AT4G12410	AT4G12410	AT4G12410	2.12979	50.6939	0.500287	2.18017	0.0292446	0.0974868
821897	NM_113220	.	HR-like lesion-inducing protein-like protein	protein_coding	NP_188960.1	AT3G23190	AT3G23190	AT3G23190	2.12853	865.79	0.280888	3.88004	0.00010444	0.00147927
836521	NM_001345617,NM_125796	SAL2	Inositol monophosphatase family protein	protein_coding	NP_001332437.1;NP_201205.1	AT5G64000	AT5G64000	AT5G64000	2.12706	640.119	0.342007	3.18374	0.00145386	0.0105802
837387	NM_001198012,NM_100738	PPCK1	phosphoenolpyruvate carboxylase kinase 1	protein_coding	NP_001184941.1;NP_172341.1	AT1G08650	AT1G08650	AT1G08650	2.12586	4945.48	0.298013	3.65102	0.000261206	0.00296223
832235	NM_001161257,NM_001203424,NM_147871	.	Plant L-ascorbate oxidase	protein_coding	NP_001154729.1;NP_001190353.1;NP_680176.5	AT5G21105	AT5G21105	AT5G21105	2.12538	5967.21	0.204166	5.32763	9.95006e-08	6.31549e-06
833748	NM_001344214,NM_123128	.	SGNH hydrolase-type esterase superfamily protein	protein_coding	NP_001332462.1;NP_198585.2	AT5G37690	AT5G37690	AT5G37690	2.1242	1647.68	0.295787	3.67468	0.000238145	0.00275454
828691	NM_001203913,NM_001341765,NM_118718	ORP4B	OSBP(oxysterol binding protein)-related protein 4B	protein_coding	NP_001190842.1;NP_001328917.1;NP_567732.1	AT4G25850	AT4G25850	AT4G25850	2.1222	30.8628	0.366163	2.96469	0.0030299	0.0183812
828776	NM_118803	SHV3	PLC-like phosphodiesterase family protein	protein_coding	NP_567755.1	AT4G26690	AT4G26690	AT4G26690	2.11676	15588.7	0.325404	3.32466	0.000885271	0.00728971
816190	NM_001335496,NM_001335497,NM_127242,NM_180661	.	UDP-Glycosyltransferase superfamily protein	protein_coding	NP_001318233.1;NP_001323978.1;NP_179281.3;NP_850992.1	AT2G16890	AT2G16890	AT2G16890	2.11657	385.522	0.349963	3.09099	0.00199493	0.0134424
823932	NM_114646	ABCA7	ABC2 homolog 6	protein_coding	NP_190362.2	AT3G47780	AT3G47780	AT3G47780	2.11551	2633.88	0.285005	3.79293	0.000148879	0.0019285
843627	NM_001334558,NM_105954	.	Root hair defective 3 GTP-binding protein (RHD3)	protein_coding	NP_001321991.1;NP_177439.2	AT1G72960	AT1G72960	AT1G72960	2.11542	48.0817	0.484045	2.23315	0.025539	0.0883465
843353	NM_105685	MMP	matrix metalloproteinase	protein_coding	NP_177174.1	AT1G70170	AT1G70170	AT1G70170	2.11437	1178.43	0.446485	2.41941	0.0155458	0.061062
826765	NM_117229	GPX6	glutathione peroxidase 6	protein_coding	NP_192897.2	AT4G11600	AT4G11600	AT4G11600	2.11099	9427.65	0.30527	3.53104	0.000413933	0.00413749
817388	NM_128400	.	senescence regulator (Protein of unknown function, DUF584)	protein_coding	NP_180407.1	AT2G28400	AT2G28400	AT2G28400	2.11066	713.568	0.479387	2.24807	0.0245716	0.0858991
829668	NM_119682	.	O-methyltransferase family protein	protein_coding	NP_195242.1	AT4G35160	AT4G35160	AT4G35160	2.11056	1559.15	0.332544	3.24056	0.00119295	0.00915476
839030	NM_102263	LGT9	Nucleotide-diphospho-sugar transferases superfamily protein	protein_coding	NP_173827.1	AT1G24170	AT1G24170	AT1G24170	2.10997	4217.35	0.237331	4.5389	5.65489e-06	0.000155422
837302	NM_001198003,NM_100661	.	Protein kinase superfamily protein	protein_coding	NP_001184932.1;NP_172265.1	AT1G07870	AT1G07870	AT1G07870	2.10992	1507.55	0.341159	3.15744	0.00159161	0.0113309
842285	NM_104683	.	Actin-binding FH2 (formin homology 2) family protein	protein_coding	NP_176199.1	AT1G59910	AT1G59910	AT1G59910	2.10903	6482.75	0.443876	2.42541	0.0152911	0.0602597
841593	NM_001084228,NM_104046,NM_179462	4CL1	4-coumarate:CoA ligase 1	protein_coding	NP_001077697.1;NP_175579.1;NP_849793.1	AT1G51680	AT1G51680	AT1G51680	2.10811	11292.8	0.301181	3.57243	0.000353678	0.00369714
816807	NM_179700	NAI1	basic helix-loop-helix (bHLH) DNA-binding superfamily protein	protein_coding	NP_850031.2	AT2G22770	AT2G22770	AT2G22770	2.1066	3494.01	0.399828	2.68844	0.00717857	0.0345975
829997	NM_120002	EXLA2	expansin-like A2	protein_coding	NP_195553.1	AT4G38400	AT4G38400	AT4G38400	2.10445	1524.29	0.395884	2.7115	0.00669787	0.0329475
836660	NM_125933	HTR11	histone 3 11	protein_coding	NP_201338.1	AT5G65350	AT5G65350	AT5G65350	2.10321	109.428	0.492107	2.1796	0.0292873	0.0975811
839097	NM_102325	.	hypothetical protein	protein_coding	NP_173887.1	AT1G25112	AT1G25112	AT1G25112	2.10307	12.8946	0.54428	1.97049	0.0487823	0.139808
824190	NM_001339464,NM_114888	.	HXXXD-type acyl-transferase family protein	protein_coding	NP_001325708.1;NP_190597.1	AT3G50280	AT3G50280	AT3G50280	2.103	396.297	0.479766	2.23536	0.0253937	0.0880156
834621	NM_123949	CIPK19	CBL-interacting protein kinase 19	protein_coding	NP_199393.1	AT5G45810	AT5G45810	AT5G45810	2.10272	56.6504	0.317065	3.38183	0.000720059	0.00625116
840897	NM_103458	BZIP60	basic region/leucine zipper motif 60	protein_coding	NP_174998.1	AT1G42990	AT1G42990	AT1G42990	2.10142	4529.48	0.424167	2.52582	0.011543	0.0492541
824737	NM_115429	.	UDP-Glycosyltransferase superfamily protein	protein_coding	NP_191130.1	AT3G55710	AT3G55710	AT3G55710	2.10075	246.12	0.389934	2.74638	0.00602574	0.0304829
818959	NM_129919	CHI	chitinase	protein_coding	NP_181885.1	AT2G43570	AT2G43570	AT2G43570	2.10026	908.618	0.514616	2.08032	0.0374958	0.116135
820438	NM_112093	HSP70	heat shock protein 70	protein_coding	NP_187864.1	AT3G12580	AT3G12580	AT3G12580	2.10007	2053.59	0.270237	3.96112	7.45998e-05	0.00114788
839933	NM_102790	UGT78D1	UDP-glucosyl transferase 78D1	protein_coding	NP_564357.1	AT1G30530	AT1G30530	AT1G30530	2.09977	2433.56	0.351664	3.04333	0.00233975	0.0151491
836638	NM_001126029,NM_001345672,NM_125913	TPPJ	Haloacid dehalogenase-like hydrolase (HAD) superfamily protein	protein_coding	NP_001119501.1;NP_001330820.1;NP_201319.2	AT5G65140	AT5G65140	AT5G65140	2.09876	702.391	0.443191	2.41326	0.0158106	0.0618506
826725	NM_117194	.	Riboflavin synthase-like superfamily protein	protein_coding	NP_192862.2	AT4G11230	AT4G11230	AT4G11230	2.09775	261.224	0.33858	3.15683	0.00159494	0.0113469
836327	NM_125600	IQD23	IQ-domain 23	protein_coding	NP_201013.1	AT5G62070	AT5G62070	AT5G62070	2.09392	1444.76	0.283597	3.75958	0.0001702	0.00214028
843257	NM_105593	AFP1	ABI five binding protein	protein_coding	NP_564956.1	AT1G69260	AT1G69260	AT1G69260	2.09318	359.763	0.345798	3.08184	0.00205724	0.0137404
840220	NM_103054,NM_202227	.	Protein kinase superfamily protein	protein_coding	NP_564421.3;NP_973956.1	AT1G33260	AT1G33260	AT1G33260	2.0899	394.856	0.240678	4.41848	9.93979e-06	0.000240915
822076	NM_113390	.	Uncharacterized conserved protein UCP015417, vWA	protein_coding	NP_189122.1	AT3G24780	AT3G24780	AT3G24780	2.08939	116.31	0.377091	2.81917	0.0048148	0.0257962
28717172	NR_139694	.	other RNA	lncRNA	.	AT1G09797	.	AT1G09797	2.08647	14.0401	0.503784	2.10619	0.0351882	0.11129
830604	NM_001342922,NM_001342923,NM_120795	LAC13	laccase 13	protein_coding	NP_001330376.1;NP_001330377.1;NP_196330.3	AT5G07130	AT5G07130	AT5G07130	2.08555	743.735	0.201674	5.25814	1.45521e-07	8.84935e-06
828642	NM_118671,NM_179111	.	Protein kinase superfamily protein	protein_coding	NP_194269.1;NP_849442.1	AT4G25390	AT4G25390	AT4G25390	2.08409	1985.81	0.430447	2.4612	0.0138472	0.0560708
825865	NM_001340535,NM_001340536,NM_001340537,NM_001340538,NM_001340539,NM_001340540,NM_116756	.	basic helix-loop-helix (bHLH) DNA-binding superfamily protein	protein_coding	NP_001319872.1;NP_001328681.1;NP_001328682.1;NP_001328683.1;NP_001328684.1;NP_001328685.1;NP_192426.3	AT4G05170	AT4G05170	AT4G05170	2.08365	136.526	0.481468	2.19975	0.0278244	0.0941119
816020	NM_127091	ARFB1A	ADP-ribosylation factor B1A	protein_coding	NP_179133.1	AT2G15310	AT2G15310	AT2G15310	2.08356	232.112	0.236505	4.47792	7.53756e-06	0.000193302
841217	NM_103695	GA2OX4	gibberellin 2-oxidase 4	protein_coding	NP_175233.1	AT1G47990	AT1G47990	AT1G47990	2.08248	34.069	0.400573	2.64197	0.00824249	0.0383097
28716281	NR_138867	U2.1	other RNA	snRNA	.	AT1G05273	.	AT1G05273	2.08241	20.436	0.463846	2.28148	0.0225202	0.080686
823905	NM_114619	.	transmembrane protein	protein_coding	NP_190335.1	AT3G47510	AT3G47510	AT3G47510	2.08211	786.486	0.188836	5.60298	2.107e-08	1.81963e-06
829559	NM_119574	UGT73B3	UDP-glucosyl transferase 73B3	protein_coding	NP_567953.1	AT4G34131	AT4G34131	AT4G34131	2.07986	3502.83	0.233675	4.52118	6.1497e-06	0.000165295
824241	NM_114937	CML41	calmodulin-like 41	protein_coding	NP_190646.1	AT3G50770	AT3G50770	AT3G50770	2.0796	196.895	0.452029	2.33681	0.0194492	0.0724965
3766766	rna-gnl_JCVI_mRNA.AT1G20390	.	hypothetical protein	pseudogene	.	AT1G20390	AT1G20390	AT1G20390	2.07946	2289.24	0.245918	4.29497	1.7472e-05	0.000375132
2745830	NM_001333656,NM_202299	.	hypothetical protein	protein_coding	NP_001323261.1;NP_974028.1	AT1G54575	AT1G54575	AT1G54575	2.07538	671.403	0.191029	5.51424	3.50282e-08	2.72589e-06
829551	NM_001342249,NM_119566,NM_179160	CCoAOMT1	S-adenosyl-L-methionine-dependent methyltransferases superfamily protein	protein_coding	NP_001328048.1;NP_195131.1;NP_849491.1	AT4G34050	AT4G34050	AT4G34050	2.07511	20045.2	0.288887	3.64568	0.000266689	0.00300522
832450	NM_122290	.	O-glucosyltransferase rumi-like protein (DUF821)	protein_coding	NP_197774.1	AT5G23850	AT5G23850	AT5G23850	2.07389	985.929	0.238741	4.40787	1.04393e-05	0.000251245
823965	NM_114679	RR5	response regulator 5	protein_coding	NP_190393.1	AT3G48100	AT3G48100	AT3G48100	2.07349	1390.47	0.346033	3.04034	0.00236309	0.0152798
827898	NM_116339	.	hypothetical protein (DUF3133)	protein_coding	NP_192018.1	AT4G01090	AT4G01090	AT4G01090	2.07215	4122.37	0.324075	3.24346	0.00118086	0.00908501
828669	NM_001203909,NM_001341758,NM_118696	DTX35	detoxifying efflux carrier 35	protein_coding	NP_001190838.1;NP_001329321.1;NP_194294.2	AT4G25640	AT4G25640	AT4G25640	2.07175	3892.39	0.214436	4.90052	9.55851e-07	3.87067e-05
821400	NM_112755	MKS1	MAP kinase substrate 1	protein_coding	NP_566616.1	AT3G18690	AT3G18690	AT3G18690	2.06911	957.149	0.400726	2.61778	0.00885034	0.0403953
842748	NM_105115	LACS3	AMP-dependent synthetase and ligase family protein	protein_coding	NP_176622.1	AT1G64400	AT1G64400	AT1G64400	2.0685	2338.42	0.323283	3.24355	0.00118049	0.00908501
836639	NM_125914	TPR14	tetratricopeptide repeat (TPR)-containing protein	protein_coding	NP_201320.1	AT5G65160	AT5G65160	AT5G65160	2.06311	606.696	0.282149	3.70308	0.000212997	0.00254332
832401	NM_122243	.	GRAM domain-containing protein / ABA-responsive protein-like protein	protein_coding	NP_197728.1	AT5G23370	AT5G23370	AT5G23370	2.06305	175.363	0.426297	2.45083	0.0142528	0.0573129
822250	NM_113552	.	Polyketide cyclase/dehydrase and lipid transport superfamily protein	protein_coding	NP_189276.1	AT3G26450	AT3G26450	AT3G26450	2.05983	5090.37	0.244679	4.26079	2.03707e-05	0.000421762
816040	NM_001202599,NM_127108	UGT73B5	UDP-glucosyl transferase 73B5	protein_coding	NP_001189528.1;NP_179150.3	AT2G15480	AT2G15480	AT2G15480	2.05916	3168.17	0.297097	3.50745	0.000452417	0.0044306
841830	NM_104270	GLIP5	GDSL-motif lipase 5	protein_coding	NP_175795.2	AT1G53920	AT1G53920	AT1G53920	2.05898	747.554	0.303893	3.42861	0.000606689	0.00549864
843838	NM_106157	.	GNS1/SUR4 membrane protein family	protein_coding	NP_177637.1	AT1G75000	AT1G75000	AT1G75000	2.05823	870.023	0.415624	2.50565	0.0122228	0.0512823
28718622	NR_140962	.	other RNA	lncRNA	.	AT3G03025	.	AT3G03025	2.05604	16.9763	0.497503	2.09018	0.0366014	0.114108
829207	NM_001342044,NM_119230	.	myosin-like protein (Protein of unknown function, DUF593)	protein_coding	NP_001320094.1;NP_567857.1	AT4G30830	AT4G30830	AT4G30830	2.05582	60.1276	0.385486	2.69716	0.00699336	0.0339651
819223	NM_001337178,NM_130178	.	RING/U-box superfamily protein	protein_coding	NP_001324277.1;NP_182139.1	AT2G46160	AT2G46160	AT2G46160	2.05573	222.93	0.244247	4.25655	2.07608e-05	0.00042766
828553	NM_118584	CER2	HXXXD-type acyl-transferase family protein	protein_coding	NP_194182.1	AT4G24510	AT4G24510	AT4G24510	2.05181	2401.98	0.390193	2.65739	0.00787477	0.0369899
831673	NM_120470	.	hypothetical protein	protein_coding	NP_196009.1	AT5G03890	AT5G03890	AT5G03890	2.05132	54.3478	0.463112	2.23824	0.0252054	0.0874825
830401	NM_120601	.	hypothetical protein (DUF3133)	protein_coding	NP_196138.1	AT5G05190	AT5G05190	AT5G05190	2.0487	1880.05	0.399133	2.59239	0.00953111	0.0426402
830874	NM_001203342,NM_001343088,NM_001343089,NM_121048	TPPI	Haloacid dehalogenase-like hydrolase (HAD) superfamily protein	protein_coding	NP_001190271.2;NP_001318525.1;NP_001332536.1;NP_196572.2	AT5G10100	AT5G10100	AT5G10100	2.04837	382.864	0.430812	2.40123	0.0163403	0.0636287
828849	NM_001084983,NM_118875,NM_179126	RD26	NAC (No Apical Meristem) domain transcriptional regulator superfamily protein	protein_coding	NP_001078452.1;NP_567773.1;NP_849457.1	AT4G27410	AT4G27410	AT4G27410	2.04685	4138.7	0.362032	2.85446	0.00431099	0.0237549
817855	NM_001336416,NM_001336417,NM_128853	ZFN2	zinc finger nuclease 2	protein_coding	NP_001318339.1;NP_001325104.1;NP_565758.1	AT2G32930	AT2G32930	AT2G32930	2.0462	1012.23	0.321316	3.21474	0.00130561	0.0097781
818014	NM_001336517,NM_129003	.	choice-of-anchor C domain protein, putative (Protein of unknown function, DUF642)	protein_coding	NP_001324678.1;NP_180998.1	AT2G34510	AT2G34510	AT2G34510	2.04597	5313.61	0.300343	3.43869	0.000584535	0.00535037
816177	NM_127228	.	Calcium-dependent phosphotriesterase superfamily protein	protein_coding	NP_565392.1	AT2G16760	AT2G16760	AT2G16760	2.04456	401.545	0.293682	3.51328	0.000442604	0.00436183
843164	NM_105506	.	cotton fiber protein	protein_coding	NP_177002.1	AT1G68350	AT1G68350	AT1G68350	2.04362	36.3136	0.492437	2.09393	0.0362663	0.113429
837186	NM_001197995,NM_001331666,NM_100552	.	P-loop containing nucleoside triphosphate hydrolases superfamily protein	protein_coding	NP_001184924.1;NP_001321412.1;NP_172160.4	AT1G06750	AT1G06750	AT1G06750	2.04321	17.8145	0.516504	1.9958	0.0459559	0.134304
829593	NM_119607	.	P-loop containing nucleoside triphosphate hydrolases superfamily protein	protein_coding	NP_195168.3	AT4G34420	AT4G34420	AT4G34420	2.04204	128.693	0.412037	2.4998	0.0124263	0.051854
842096	NM_104521	NAS4	nicotianamine synthase 4	protein_coding	NP_176038.1	AT1G56430	AT1G56430	AT1G56430	2.03914	413.412	0.417633	2.4614	0.0138397	0.0560626
28719419	NM_115906	.	phosphoglycerate mutase family protein	protein_coding	NP_191601.1	AT3G60415	.	AT3G60415	2.0384	904.418	0.352167	2.91747	0.00352887	0.0204889
28717999	NR_140383	.	other RNA	lncRNA	.	AT2G08655	.	AT2G08655	2.0373	36.7963	0.435905	2.35524	0.0185109	0.0698189
842107	NM_001333788,NM_104531	.	Disease resistance protein (TIR-NBS-LRR class) family	protein_coding	NP_001321319.1;NP_176047.1	AT1G56540	AT1G56540	AT1G56540	2.03674	578.663	0.42076	2.43907	0.014725	0.0586544
821344	NM_001338330,NM_112700	.	Glycosyltransferase family 61 protein	protein_coding	NP_001326302.1;NP_188445.2	AT3G18170	AT3G18170	AT3G18170	2.03512	1573.68	0.352034	2.91198	0.00359144	0.0207527
7922320	NM_001161129,NM_001337816	.	Pectinacetylesterase family protein	protein_coding	NP_001154601.1;NP_001326167.1	AT3G09405	AT3G09405	AT3G09405	2.03434	266.312	0.258191	3.96823	7.24087e-05	0.00112181
816784	NM_127817	.	hydroxyproline-rich glycoprotein family protein	protein_coding	NP_179837.1	AT2G22510	AT2G22510	AT2G22510	2.03408	2901.11	0.27834	3.68032	0.000232946	0.00271214
831263	NM_001343316,NM_121417	.	Peroxidase superfamily protein	protein_coding	NP_001332223.1;NP_196917.1	AT5G14130	AT5G14130	AT5G14130	2.0339	556.374	0.281152	3.64306	0.000269419	0.00302163
843545	NM_105872	.	Major facilitator superfamily protein	protein_coding	NP_177359.1	AT1G72140	AT1G72140	AT1G72140	2.03377	1310.66	0.465753	2.19893	0.0278829	0.0942625
822408	NM_113704	.	hypothetical protein (DUF1645)	protein_coding	NP_566827.1	AT3G27880	AT3G27880	AT3G27880	2.03354	969.08	0.182355	5.61541	1.96099e-08	1.74692e-06
816328	NM_127372	.	Peroxidase superfamily protein	protein_coding	NP_179407.1	AT2G18150	AT2G18150	AT2G18150	2.03313	1223.61	0.372457	2.74851	0.00598659	0.0303228
842922	NM_105279	.	hikeshi-like protein	protein_coding	NP_176782.1	AT1G66080	AT1G66080	AT1G66080	2.03155	213.162	0.319257	3.203	0.00136006	0.0100671
830847	NM_121024	CESA5	cellulose synthase 5	protein_coding	NP_196549.1	AT5G09870	AT5G09870	AT5G09870	2.03022	8140.91	0.264343	3.86481	0.000111175	0.00155194
820808	NM_001202974,NM_001338180,NM_112435	.	alpha/beta-Hydrolases superfamily protein	protein_coding	NP_001189903.1;NP_001325730.1;NP_188186.1	AT3G15650	AT3G15650	AT3G15650	2.03014	189.743	0.41627	2.45412	0.014123	0.0569262
821048	NM_001084704,NM_112661	.	alanine-tRNA ligase, putative (DUF760)	protein_coding	NP_001078173.1;NP_566588.1	AT3G17800	AT3G17800	AT3G17800	2.02905	9758.27	0.349198	2.92329	0.00346359	0.0202861
834702	NM_001344693,NM_124029	NAC096	NAC domain containing protein 96	protein_coding	NP_001332638.1;NP_199471.1	AT5G46590	AT5G46590	AT5G46590	2.02885	160.711	0.474268	2.15207	0.0313915	0.102277
836844	NM_126109	.	Subtilisin-like serine endopeptidase family protein	protein_coding	NP_569044.1	AT5G67090	AT5G67090	AT5G67090	2.02758	245.395	0.358942	2.84102	0.00449691	0.0244882
837853	NM_101166	RSH2	root hair specific 2	protein_coding	NP_172755.1	AT1G12950	AT1G12950	AT1G12950	2.02747	1181.52	0.454528	2.24338	0.0248723	0.0866299
820637	NM_112276	.	Chaperone DnaJ-domain superfamily protein	protein_coding	NP_188036.1	AT3G14200	AT3G14200	AT3G14200	2.02722	1099.78	0.421716	2.41751	0.0156271	0.0612983
821127	NM_001337343,NM_001337344,NM_111017	LSF1	like SEX4 1	protein_coding	NP_001325424.1;NP_001325425.1;NP_566139.1	AT3G01510	AT3G01510	AT3G01510	2.02661	757.45	0.305478	3.33598	0.000849994	0.00706336
830518	NM_120713	LOG7	Putative lysine decarboxylase family protein	protein_coding	NP_196248.3	AT5G06300	AT5G06300	AT5G06300	2.02494	2289.39	0.220335	4.61969	3.84319e-06	0.000115815
821724	NM_113065,NM_180290,NM_180291	SGP2	Ras-related small GTP-binding family protein	protein_coding	NP_566690.1;NP_850621.1;NP_850622.1	AT3G21700	AT3G21700	AT3G21700	2.02487	951.842	0.208925	4.87173	1.10624e-06	4.33409e-05
821696	NM_113037	LBO1	2-oxoglutarate (2OG) and Fe(II)-dependent oxygenase superfamily protein	protein_coding	NP_566685.1	AT3G21420	AT3G21420	AT3G21420	2.02395	553.931	0.303765	3.34855	0.000812346	0.00684254
827043	NM_117482	AAE15	acyl-activating enzyme 15	protein_coding	NP_193143.2	AT4G14070	AT4G14070	AT4G14070	2.02269	4171.88	0.202672	5.01439	5.32029e-07	2.5072e-05
816254	NM_127302	MLO8	Seven transmembrane MLO family protein	protein_coding	NP_565416.1	AT2G17480	AT2G17480	AT2G17480	2.02105	3389.05	0.361202	2.81036	0.00494866	0.0263171
830637	NM_120828	PMSR2	peptidemethionine sulfoxide reductase 2	protein_coding	NP_196363.1	AT5G07460	AT5G07460	AT5G07460	2.01866	2114.79	0.346777	2.92234	0.00347409	0.0203141
843610	NM_105937	.	hydroxyproline-rich glycoprotein family protein	protein_coding	NP_177422.1	AT1G72790	AT1G72790	AT1G72790	2.01695	2280.01	0.425382	2.37945	0.0173386	0.0666222
834676	NM_001344672,NM_124003	FLS2	Leucine-rich receptor-like protein kinase family protein	protein_coding	NP_001330009.1;NP_199445.1	AT5G46330	AT5G46330	AT5G46330	2.01601	2097.12	0.42178	2.39817	0.0164772	0.0640268
843538	NM_001334515,NM_105865	.	Chaperone DnaJ-domain superfamily protein	protein_coding	NP_001323310.1;NP_565034.1	AT1G72070	AT1G72070	AT1G72070	2.01549	605.395	0.185336	5.45567	4.87886e-08	3.59038e-06
837798	NM_001332035,NM_101114	ACR8	ACT domain repeat 8	protein_coding	NP_001321345.1;NP_172704.1	AT1G12420	AT1G12420	AT1G12420	2.01443	954.658	0.224269	4.50516	6.6323e-06	0.00017427
818389	NM_129367	GPAT6	glycerol-3-phosphate acyltransferase 6	protein_coding	NP_181346.1	AT2G38110	AT2G38110	AT2G38110	2.01424	938.776	0.23368	4.32314	1.53826e-05	0.000341834
3766662	NM_001035900	.	hypothetical protein	protein_coding	NP_001030977.1	AT1G05894	AT1G05894	AT1G05894	2.0141	43.1359	0.280682	3.59886	0.000319621	0.00343168
843919	NM_001334700,NM_106236	.	DNA ligase	protein_coding	NP_001322891.1;NP_177714.2	AT1G75860	AT1G75860	AT1G75860	2.01356	1724.31	0.384163	2.62843	0.00857799	0.0394002
825468	NM_116158	.	Thioredoxin superfamily protein	protein_coding	NP_191852.1	AT3G62930	AT3G62930	AT3G62930	2.01322	287.265	0.306155	3.29737	0.000975938	0.00785041
818611	NM_129578	.	basic helix-loop-helix (bHLH) DNA-binding superfamily protein	protein_coding	NP_181549.1	AT2G40200	AT2G40200	AT2G40200	2.01239	100.879	0.250232	4.03189	5.53304e-05	0.000916319
817604	NM_128607,NM_179817	.	alpha/beta-Hydrolases superfamily protein	protein_coding	NP_565701.1;NP_850148.1	AT2G30550	AT2G30550	AT2G30550	2.01126	2042.5	0.223788	4.50471	6.64629e-06	0.000174409
829599	NM_001342285,NM_001342286,NM_119613	.	O-Glycosyl hydrolases family 17 protein	protein_coding	NP_001328502.1;NP_001328503.1;NP_195174.6	AT4G34480	AT4G34480	AT4G34480	2.01009	4024.78	0.284729	3.53762	0.000403755	0.00406577
834564	NM_123896,NM_180804	.	Pectinacetylesterase family protein	protein_coding	NP_199341.1;NP_851135.1	AT5G45280	AT5G45280	AT5G45280	2.00859	4979.51	0.448519	2.24335	0.0248745	0.0866299
6240315	NM_001124078,NM_001198393	.	transmembrane protein	protein_coding	NP_001117550.1;NP_001185322.1	AT1G65484	AT1G65484	AT1G65484	2.00826	55.5066	0.495866	2.02866	0.0424929	0.127119
5008122	NR_144063,NR_144064	.	other RNA	ncRNA	.	AT4G04223	AT4G04223	AT4G04223	2.00788	130.599	0.382136	2.63172	0.00849549	0.0391274
830867	NM_120210	.	Thiamine pyrophosphate dependent pyruvate decarboxylase family protein	protein_coding	NP_195752.1	AT5G01320	AT5G01320	AT5G01320	2.00693	85.11	0.279258	3.5988	0.00031969	0.00343168
838409	NM_101687	.	DUF4228 domain protein	protein_coding	NP_173265.1	AT1G18290	AT1G18290	AT1G18290	2.00526	126.612	0.344629	2.91266	0.00358363	0.0207194
827687	NM_118066	.	UDP-Glycosyltransferase superfamily protein	protein_coding	NP_567589.1	AT4G19460	AT4G19460	AT4G19460	2.00471	171.509	0.422045	2.37746	0.0174324	0.0668491
829560	NM_119575,NM_179161	UGT73B2	UDP-glucosyltransferase 73B2	protein_coding	NP_567954.1;NP_849492.1	AT4G34135	AT4G34135	AT4G34135	2.00438	4272.42	0.255805	3.92157	8.79741e-05	0.00130426
820113	NM_001125132,NM_001337827,NM_111790,NM_202539	PAH1	Lipin family protein	protein_coding	NP_001118604.1;NP_001326239.1;NP_187567.1;NP_974268.1	AT3G09560	AT3G09560	AT3G09560	2.00338	2848.21	0.198472	5.05077	4.40028e-07	2.14842e-05
828867	NM_118893	.	phosphatidylinositol transfer SFH5-like protein	protein_coding	NP_567777.1	AT4G27580	AT4G27580	AT4G27580	2.00307	9.38023	0.507251	1.97577	0.0481804	0.138647

## Sheet: B) ROOT_LowP+POT1 vs FullP_Down
DEGs in root_Low P+POT1 vs Full P_Downregulated
Gene_ID	Transcript_ID	Gene_Symbol	Description	gene_biotype	Protein_ID	Araport	TAIR	locus_tag	fc	baseMean	lfcSE	stat	raw.pval	bh.pval
28716058	NR_138655	.	other RNA	lncRNA	.	AT1G04133	.	AT1G04133	-8.02047	29.0744	0.647235	-4.6408	3.47061e-06	0.000107293
817457	NM_001202700,NM_001336198,NM_001336199,NM_128466	CYP707A2	cytochrome P450, family 707, subfamily A, polypeptide 2	protein_coding	NP_001189629.1;NP_001324570.1;NP_001324571.1;NP_180473.1	AT2G29090	AT2G29090	AT2G29090	-8.01119	81.6012	0.538066	-5.57927	2.41525e-08	2.00229e-06
817958	NM_001336476,NM_128948	HB-3	homeobox-3	protein_coding	NP_001324695.1;NP_180944.2	AT2G33880	AT2G33880	AT2G33880	-7.68055	26.6922	0.634409	-4.63614	3.54971e-06	0.000109074
835193	NM_124498	.	Integrase-type DNA-binding superfamily protein	protein_coding	NP_568755.1	AT5G51190	AT5G51190	AT5G51190	-7.30861	1878.46	1.31427	-2.18341	0.0290055	0.0969283
28716886	NR_139478	.	other RNA	lncRNA	.	AT1G08697	.	AT1G08697	-6.74806	12.5518	1.35142	-2.0382	0.0415296	0.125075
828613	NM_001036633,NM_001203905,NM_118642,NM_179109,NM_179110	FSD1	Fe superoxide dismutase 1	protein_coding	NP_001031710.1;NP_001190834.1;NP_194240.1;NP_849440.1;NP_849441.1	AT4G25100	AT4G25100	AT4G25100	-6.52042	24863.5	0.292462	-9.24894	2.26725e-20	9.21e-17
839269	NM_001331348	.	Ras-related small GTP-binding family protein	protein_coding	NP_001318907.1	AT1G02620	AT1G02620	AT1G02620	-6.11258	129.264	0.47905	-5.452	4.98061e-08	3.63889e-06
28718971	NR_141300	.	other RNA	lncRNA	.	AT3G07105	.	AT3G07105	-5.91485	104.389	0.805368	-3.18406	0.00145222	0.0105727
6241004	NM_001123994	.	hypothetical protein	protein_coding	NP_001117466.1	AT1G51402	AT1G51402	AT1G51402	-5.81276	99.1592	0.829923	-3.05959	0.00221642	0.0145445
832431	NM_122271	SWEET12	bidirectional sugar transporter SWEET12-like protein	protein_coding	NP_197755.1	AT5G23660	AT5G23660	AT5G23660	-5.75663	2118.24	0.467921	-5.39668	6.78842e-08	4.72191e-06
834268	NM_123625	.	calcium uniporter (DUF607)	protein_coding	NP_199075.1	AT5G42610	AT5G42610	AT5G42610	-4.90859	40.8457	0.369478	-6.2123	5.22154e-10	8.15806e-08
844181	NM_106492	.	SOUL heme-binding family protein	protein_coding	NP_565181.1	AT1G78450	AT1G78450	AT1G78450	-4.76975	491.629	0.405513	-5.55818	2.72606e-08	2.22365e-06
5008166	NM_001084980	.	hypothetical protein	protein_coding	NP_001078449.1	AT4G26288	AT4G26288	AT4G26288	-4.71669	248.129	0.4461	-5.0163	5.2675e-07	2.4881e-05
827371	NM_117770	MES16	methyl esterase 16	protein_coding	NP_193402.1	AT4G16690	AT4G16690	AT4G16690	-4.6656	533.219	0.381442	-5.82543	5.69644e-09	6.53675e-07
829730	NM_001085027,NM_001085028,NM_001342368,NM_001342369,NM_001342370,NM_119743	SEN1	Rhodanese/Cell cycle control phosphatase superfamily protein	protein_coding	NP_001078496.1;NP_001078497.1;NP_001328859.1;NP_001328860.1;NP_001328861.1;NP_195302.1	AT4G35770	AT4G35770	AT4G35770	-4.5011	15874.7	0.54785	-3.96144	7.44986e-05	0.00114719
834904	NM_124224	DIR1	Bifunctional inhibitor/lipid-transfer protein/seed storage 2S albumin superfamily protein	protein_coding	NP_568699.1	AT5G48485	AT5G48485	AT5G48485	-4.18601	654.974	0.875848	-2.35837	0.0183553	0.069322
830918	NM_121091	.	Concanavalin A-like lectin protein kinase family protein	protein_coding	NP_196615.1	AT5G10530	AT5G10530	AT5G10530	-4.14094	15.3057	0.541638	-3.78474	0.000153869	0.00197674
822758	NM_001339052,NM_113947	.	RING/U-box superfamily protein	protein_coding	NP_001319670.1;NP_189667.2	AT3G30460	AT3G30460	AT3G30460	-4.09941	16.3354	0.696459	-2.92252	0.00347208	0.0203141
838739	NM_001332499,NM_001332500,NM_001332501,NM_001332502,NM_001332503,NM_101992	.	Thiamin diphosphate-binding fold (THDP-binding) superfamily protein	protein_coding	NP_001320427.1;NP_001320428.1;NP_001320429.1;NP_001320430.1;NP_001320431.1;NP_173562.1	AT1G21400	AT1G21400	AT1G21400	-4.0904	2867.26	0.236464	-8.59431	8.37695e-18	1.54677e-14
825893	NM_148367	.	receptor-interacting protein	protein_coding	NP_680733.1	AT4G21445	AT4G21445	AT4G21445	-4.08936	773.443	0.478269	-4.2484	2.15307e-05	0.000440837
821660	NM_113002	.	ABC transporter-like protein	protein_coding	NP_188745.1	AT3G21080	AT3G21080	AT3G21080	-4.01522	81.0458	0.510997	-3.92464	8.68589e-05	0.0012915
28720240	NR_144146	.	uncharacterized misc_RNA	misc_RNA	.	AT5G00430	.	AT5G00430	-4.00709	23.244	0.549247	-3.646	0.000266356	0.00300387
822602	NM_001339024,NM_113867	.	Terpenoid cyclases/Protein prenyltransferases superfamily protein	protein_coding	NP_001325487.1;NP_189587.1	AT3G29410	AT3G29410	AT3G29410	-3.99688	2652.57	0.259885	-7.69137	1.45568e-14	1.34392e-11
837385	NM_001035924,NM_001084023,NM_001331780,NM_001331781,NM_100736,NM_179283,NM_179284	THA1	threonine aldolase 1	protein_coding	NP_001031001.2;NP_001077492.1;NP_001318956.1;NP_001322023.1;NP_563822.1;NP_849614.1;NP_849615.1	AT1G08630	AT1G08630	AT1G08630	-3.97863	962.698	0.467798	-4.25883	2.05498e-05	0.000424481
840201	NM_103039	.	hypothetical protein	protein_coding	NP_564416.1	AT1G33055	AT1G33055	AT1G33055	-3.96445	553.277	0.39254	-5.06221	4.14423e-07	2.05284e-05
834996	NM_124313	BXL1	beta-xylosidase 1	protein_coding	NP_199747.1	AT5G49360	AT5G49360	AT5G49360	-3.9408	33547.5	0.311435	-6.35282	2.11407e-10	3.8795e-08
831879	NM_120409	.	SAUR-like auxin-responsive protein family	protein_coding	NP_195951.1	AT5G03310	AT5G03310	AT5G03310	-3.93782	4.48372	0.794735	-2.48812	0.012842	0.0531241
835256	NM_001344962,NM_124560	GA20OX2	gibberellin 20 oxidase 2	protein_coding	NP_001332048.1;NP_199994.1	AT5G51810	AT5G51810	AT5G51810	-3.86637	71.7089	0.591486	-3.29844	0.000972253	0.00783628
832585	NM_122423	CYP71B13	cytochrome P450, family 71, subfamily B, polypeptide 13	protein_coding	NP_197896.1	AT5G25140	AT5G25140	AT5G25140	-3.85775	1258.16	0.397932	-4.8947	9.84558e-07	3.95205e-05
824615	NM_001203160,NM_001339672,NM_001339673,NM_001339674,NM_001339675,NM_001339676,NM_115307,NM_202703	.	agglutinin-like protein	protein_coding	NP_001190089.1;NP_001319746.1;NP_001319747.1;NP_001326676.1;NP_001326677.1;NP_001326678.1;NP_191014.2;NP_974432.2	AT3G54500	AT3G54500	AT3G54500	-3.84168	28197.1	0.473368	-4.10196	4.0966e-05	0.000722274
843443	NM_001334485,NM_105772	MYBL2	MYB-like 2	protein_coding	NP_001321410.1;NP_177259.1	AT1G71030	AT1G71030	AT1G71030	-3.81226	2955.21	0.29046	-6.64688	2.9938e-11	8.10762e-09
819748	NM_001337610,NM_111453	LON4	lon protease 4	protein_coding	NP_001325548.1;NP_566259.1	AT3G05790	AT3G05790	AT3G05790	-3.78212	45.9492	0.36945	-5.19474	2.05011e-07	1.15249e-05
838540	NM_001332396,NM_101811	.	DNA polymerase epsilon catalytic subunit A	protein_coding	NP_001322391.1;NP_564090.1	AT1G19530	AT1G19530	AT1G19530	-3.7521	5191.3	0.613931	-3.10735	0.00188773	0.0129099
814706	NM_001335076,NM_147232	.	hypothetical protein	protein_coding	NP_001323453.1;NP_671765.2	AT2G01755	AT2G01755	AT2G01755	-3.72329	288.569	0.879734	-2.15585	0.031095	0.101645
836053	NM_125325	WOX2	WUSCHEL related homeobox 2	protein_coding	NP_200742.2	AT5G59340	AT5G59340	AT5G59340	-3.57344	48.6831	0.793711	-2.31484	0.0206217	0.0756316
5008020	NR_141601,NR_141602,NR_141603,NR_141604,NR_141605	.	other RNA	lncRNA	.	AT3G21755	AT3G21755	AT3G21755	-3.5581	237.161	0.466256	-3.92725	8.59225e-05	0.00128133
2745562	NM_001336081,NM_201808	.	Ran BP2/NZF zinc finger-like superfamily protein	protein_coding	NP_001324100.1;NP_973537.2	AT2G26695	AT2G26695	AT2G26695	-3.52859	79.5554	0.509572	-3.56984	0.000357197	0.00372435
837648	NM_001331949,NM_001331950,NM_001331951,NM_001331952,NM_001331953	.	hydroxyproline-rich glycoprotein family protein	protein_coding	NP_001318978.1;NP_001322836.1;NP_001322837.1;NP_001322838.1;NP_001322839.1	AT1G11070	AT1G11070	AT1G11070	-3.46389	234.559	0.336194	-5.33143	9.74449e-08	6.2044e-06
825186	NM_001340028,NM_001340029,NM_115879	ABCC9	multidrug resistance-associated protein 9	protein_coding	NP_001327769.1;NP_001327770.1;NP_191575.2	AT3G60160	AT3G60160	AT3G60160	-3.44501	454.048	0.230221	-7.75126	9.09858e-15	9.24006e-12
832194	NM_001343683,NM_122078	BGAL7	beta-galactosidase 7	protein_coding	NP_001330417.1;NP_568399.4	AT5G20710	AT5G20710	AT5G20710	-3.43959	164.986	0.343499	-5.18848	2.1202e-07	1.17659e-05
830026	NM_120031	.	Disease resistance-responsive (dirigent-like protein) family protein	protein_coding	NP_195582.2	AT4G38700	AT4G38700	AT4G38700	-3.25154	85.4659	0.484332	-3.51231	0.000444222	0.00437141
832290	NM_001343724,NM_122135	NIT4	nitrilase 4	protein_coding	NP_001330785.1;NP_197622.1	AT5G22300	AT5G22300	AT5G22300	-3.2469	911.776	0.455393	-3.73098	0.000190736	0.00232815
28717407	NM_001334333,NM_105456	.	hypothetical protein	protein_coding	NP_001321801.1;NP_564911.1	AT1G67865	AT1G67865	AT1G67865	-3.24044	2160.03	0.456808	-3.71314	0.000204706	0.00246168
817816	NM_001336403,NM_001336404,NM_128814	.	Cell differentiation, Rcd1-like protein	protein_coding	NP_001318338.1;NP_001325240.1;NP_180814.2	AT2G32550	AT2G32550	AT2G32550	-3.23565	218.131	0.59373	-2.85324	0.00432762	0.0238271
834806	NM_124129	TDT	tonoplast dicarboxylate transporter	protein_coding	NP_199567.1	AT5G47560	AT5G47560	AT5G47560	-3.21281	8622.23	0.484081	-3.47842	0.000504386	0.00479511
834635	NM_123963	.	GDSL-like Lipase/Acylhydrolase superfamily protein	protein_coding	NP_199407.1	AT5G45950	AT5G45950	AT5G45950	-3.20702	1256.21	0.324213	-5.18558	2.15344e-07	1.18533e-05
836570	NM_125845	.	ARM repeat superfamily protein	protein_coding	NP_201254.1	AT5G64490	AT5G64490	AT5G64490	-3.20622	41.8458	0.506376	-3.31942	0.000902061	0.00739675
844733	gene-ArthCp049	psbB	photosystem II 47 kDa protein	protein_coding	NP_051084.1	.	.	ArthCp049	-3.20339	1701.47	0.39262	-4.27793	1.88643e-05	0.000398701
3766651	rna-gnl_WGS:_mrna.AT1G03580-RA,rna-gnl_WGS:_mrna.AT1G03580-RB	.	.	transcribed_pseudogene	.	AT1G03580	AT1G03580	AT1G03580	-3.19103	265.902	0.342491	-4.8878	1.01971e-06	4.06106e-05
2745552	NM_201779	.	hypothetical protein	protein_coding	NP_973508.1	AT2G22122	AT2G22122	AT2G22122	-3.18737	3255.38	0.3877	-4.31356	1.60645e-05	0.000352361
28717346	NM_001333537	.	hypothetical protein	protein_coding	NP_001319206.1	AT1G52342	AT1G52342	AT1G52342	-3.17113	814.429	0.403398	-4.12743	3.66846e-05	0.000665305
837543	NM_001035938,NM_001035939,NM_100881	BCAT-2	branched-chain amino acid transaminase 2	protein_coding	NP_001031015.1;NP_001031016.2;NP_172478.1	AT1G10070	AT1G10070	AT1G10070	-3.16645	2954.24	0.550542	-3.02041	0.00252429	0.0159872
832584	NM_122422	CYP71B12	cytochrome P450, family 71, subfamily B, polypeptide 12	protein_coding	NP_197895.1	AT5G25130	AT5G25130	AT5G25130	-3.16023	399.749	0.498036	-3.33315	0.000858694	0.00711584
827146	NM_117575	FdC1	2Fe-2S ferredoxin-like superfamily protein	protein_coding	NP_193225.1	AT4G14890	AT4G14890	AT4G14890	-3.13733	1590.93	0.348229	-4.73693	2.16978e-06	7.49495e-05
839240	NM_001035857,NM_100143	.	Nucleoside transporter family protein	protein_coding	NP_001030934.1;NP_171763.1	AT1G02630	AT1G02630	AT1G02630	-3.0899	55.6907	0.558772	-2.91274	0.00358271	0.0207194
819607	NM_111322	LSH2	LIGHT-DEPENDENT SHORT HYPOCOTYLS-like protein (DUF640)	protein_coding	NP_187101.1	AT3G04510	AT3G04510	AT3G04510	-3.07695	42.1421	0.543168	-2.98527	0.00283332	0.0174916
820797	NM_112425	.	Phototropic-responsive NPH3 family protein	protein_coding	NP_188176.1	AT3G15570	AT3G15570	AT3G15570	-3.05975	1101.88	0.349593	-4.61512	3.92873e-06	0.000117868
844383	NM_106692	.	Galactose oxidase/kelch repeat superfamily protein	protein_coding	NP_565238.1	AT1G80440	AT1G80440	AT1G80440	-3.04907	7534.1	0.441758	-3.64084	0.000271749	0.0030394
825470	NM_116160	.	Thioredoxin superfamily protein	protein_coding	NP_191854.1	AT3G62950	AT3G62950	AT3G62950	-3.04115	423.707	0.562844	-2.85091	0.00435947	0.0239246
835789	NM_125070	BGAL4	beta-galactosidase 4	protein_coding	NP_200498.1	AT5G56870	AT5G56870	AT5G56870	-3.03782	23238.7	0.295103	-5.43212	5.56881e-08	4.03957e-06
819869	NM_111565,NM_180196	BCE2	2-oxoacid dehydrogenases acyltransferase family protein	protein_coding	NP_187341.1;NP_850527.1	AT3G06850	AT3G06850	AT3G06850	-3.02191	6599.94	0.194896	-8.18623	2.69527e-16	3.42147e-13
28718022	NR_140406	.	other RNA	snoRNA	.	AT2G08770	.	AT2G08770	-2.99001	33.1906	0.503644	-3.13744	0.0017043	0.0119201
822286	NM_113585	CCL	CCR-like protein	protein_coding	NP_189308.1	AT3G26740	AT3G26740	AT3G26740	-2.97403	9623.46	0.458041	-3.43292	0.000597121	0.00542888
819872	NM_001337348	NAC044	NAC domain containing protein 44	protein_coding	NP_001319443.1	AT3G01600	AT3G01600	AT3G01600	-2.95678	84.9077	0.26365	-5.93221	2.98893e-09	3.70172e-07
818354	NM_001036428,NM_129333	ChlAKR	NAD(P)-linked oxidoreductase superfamily protein	protein_coding	NP_001031505.1;NP_181313.3	AT2G37770	AT2G37770	AT2G37770	-2.92952	106.005	0.614568	-2.52318	0.0116298	0.0495206
828833	NM_001203924,NM_118859	.	NAD(P)-binding Rossmann-fold superfamily protein	protein_coding	NP_001190853.1;NP_194455.2	AT4G27250	AT4G27250	AT4G27250	-2.92348	59.6296	0.397024	-3.89822	9.69028e-05	0.00140338
820420	NM_112076	.	Polynucleotidyl transferase, ribonuclease H-like superfamily protein	protein_coding	NP_187847.1	AT3G12410	AT3G12410	AT3G12410	-2.91187	11.5952	0.61182	-2.52026	0.0117267	0.0497662
817943	NM_179887	PHO2	phosphate 2	protein_coding	NP_850218.1	AT2G33770	AT2G33770	AT2G33770	-2.87275	23351.6	0.20199	-7.53718	4.80241e-14	3.36351e-11
842927	NM_105284	.	NAD(P)-binding Rossmann-fold superfamily protein	protein_coding	NP_176787.1	AT1G66130	AT1G66130	AT1G66130	-2.8634	1741.73	0.451101	-3.3645	0.000766827	0.0065662
835709	NM_124992	.	glycine-rich protein / oleosin	protein_coding	NP_200421.1	AT5G56100	AT5G56100	AT5G56100	-2.85258	1443.32	0.346252	-4.36753	1.25658e-05	0.000292017
837649	NM_001198028,NM_100981	scpl31	serine carboxypeptidase-like 31	protein_coding	NP_001184957.1;NP_172575.2	AT1G11080	AT1G11080	AT1G11080	-2.84253	2738.34	0.298938	-5.04177	4.61252e-07	2.23591e-05
28718248	NM_001335370	.	hypothetical protein	protein_coding	NP_001324882.1	AT2G11215	.	AT2G11215	-2.82759	133.855	0.380902	-3.93689	8.25443e-05	0.00124063
831935	NM_121822	GDH1	glutamate dehydrogenase 1	protein_coding	NP_197318.1	AT5G18170	AT5G18170	AT5G18170	-2.81713	10171.8	0.248146	-6.02157	1.72732e-09	2.30813e-07
816518	NM_127557	PR-1-LIKE	pathogenesis-related protein-1-like protein	protein_coding	NP_179589.1	AT2G19990	AT2G19990	AT2G19990	-2.80761	76.9611	0.393627	-3.78364	0.00015455	0.00198048
28717413	NM_001334398	.	E3 ubiquitin-protein ligase	protein_coding	NP_001322550.1	AT1G69085	.	AT1G69085	-2.80061	10.4826	0.564084	-2.6339	0.00844112	0.0389805
826384	NM_116899	UMAMIT17	nodulin MtN21 /EamA-like transporter family protein	protein_coding	NP_192570.2	AT4G08300	AT4G08300	AT4G08300	-2.79429	3819.82	0.423373	-3.5016	0.000462475	0.00449872
821730	NM_113071	HYR1	UDP-Glycosyltransferase superfamily protein	protein_coding	NP_188813.1	AT3G21760	AT3G21760	AT3G21760	-2.7925	638.937	0.375361	-3.94702	7.91295e-05	0.0011994
820584	NM_112225	BGAL1	beta galactosidase 1	protein_coding	NP_187988.1	AT3G13750	AT3G13750	AT3G13750	-2.78377	77825.8	0.254543	-5.80272	6.52486e-09	7.28703e-07
830426	NM_001342821,NM_001342822,NM_120625	.	RNA-binding protein	protein_coding	NP_001330628.1;NP_001330629.1;NP_196162.2	AT5G05430	AT5G05430	AT5G05430	-2.78166	53.7289	0.353035	-4.18074	2.90566e-05	0.000553628
28719271	NM_001338117,NM_001338118	.	hypothetical protein	protein_coding	NP_001327720.1;NP_001327721.1	AT3G14463	.	AT3G14463	-2.77606	23.1639	0.632206	-2.33	0.0198062	0.0735166
830436	NM_120635	.	RING/U-box superfamily protein	protein_coding	NP_196172.1	AT5G05530	AT5G05530	AT5G05530	-2.76913	60.2519	0.540649	-2.7179	0.00656971	0.0325229
820163	NM_001125137,NM_111837	.	plant/protein	protein_coding	NP_001118609.1;NP_566365.1	AT3G10020	AT3G10020	AT3G10020	-2.7643	8909.29	0.285492	-5.13821	2.77371e-07	1.46271e-05
id-NC_037304.1_247493-247720	id-NC_037304.1_247493-247720	.	.	.	.	.	.	.	-2.76032	10.9147	0.638729	-2.29336	0.0218274	0.0787454
817814	NM_179859	CSLB03	cellulose synthase-like B3	protein_coding	NP_850190.1	AT2G32530	AT2G32530	AT2G32530	-2.75885	1065.85	0.416952	-3.51136	0.000445816	0.00438498
834535	NM_123872	CYTC6A	Cytochrome c	protein_coding	NP_568640.1	AT5G45040	AT5G45040	AT5G45040	-2.75233	761.931	0.242801	-6.01585	1.78949e-09	2.37558e-07
825164	NM_115857	.	Galactose oxidase/kelch repeat superfamily protein	protein_coding	NP_191553.1	AT3G59940	AT3G59940	AT3G59940	-2.75081	5546.71	0.336971	-4.33229	1.47564e-05	0.000332281
818005	NM_128994	LHB1B2	photosystem II light harvesting complex protein B1B2	protein_coding	NP_565786.1	AT2G34420	AT2G34420	AT2G34420	-2.72312	401043	0.189973	-7.60772	2.78978e-14	2.36398e-11
827221	NM_117639	UGT84A3	UDP-Glycosyltransferase superfamily protein	protein_coding	NP_193284.1	AT4G15490	AT4G15490	AT4G15490	-2.71349	342.99	0.392723	-3.66709	0.000245323	0.00281353
817481	NM_001336207,NM_001336208,NM_128486	.	NAD(P)-binding Rossmann-fold superfamily protein	protein_coding	NP_001323918.1;NP_001323919.1;NP_180493.1	AT2G29320	AT2G29320	AT2G29320	-2.71108	977.473	0.327011	-4.40005	1.08228e-05	0.000258613
819358	NM_130313	CAO	chloroplast signal recognition particle component (CAO)	protein_coding	NP_566101.1	AT2G47450	AT2G47450	AT2G47450	-2.70794	15362.4	0.277525	-5.17863	2.23524e-07	1.22372e-05
28719467	NR_144010,NR_144011	.	uncharacterized misc_RNA	misc_RNA	.	AT4G03065	.	AT4G03065	-2.70686	24.8505	0.410587	-3.49894	0.000467114	0.00452434
824035	NM_114733	SWEET11	Nodulin MtN3 family protein	protein_coding	NP_190443.1	AT3G48740	AT3G48740	AT3G48740	-2.69166	8525.9	0.411781	-3.46906	0.000522276	0.00491168
831261	NM_121415	.	peroxidase (DUF 3339)	protein_coding	NP_196915.1	AT5G14110	AT5G14110	AT5G14110	-2.68546	28.7922	0.336729	-4.2324	2.3121e-05	0.000464502
842548	NM_104930	.	Bifunctional inhibitor/lipid-transfer protein/seed storage 2S albumin superfamily protein	protein_coding	NP_176440.1	AT1G62510	AT1G62510	AT1G62510	-2.67391	3555.76	0.190109	-7.46387	8.40148e-14	5.33258e-11
833949	NM_001344296,NM_123315	.	hypothetical protein (DUF1997)	protein_coding	NP_001332669.1;NP_198769.1	AT5G39530	AT5G39530	AT5G39530	-2.67286	5129.87	0.29855	-4.7509	2.02516e-06	7.06752e-05
831262	NM_121416	.	Major facilitator superfamily protein	protein_coding	NP_196916.1	AT5G14120	AT5G14120	AT5G14120	-2.66774	28131.5	0.191874	-7.37784	1.60872e-13	9.00841e-11
831910	NM_120294	.	transmembrane protein	protein_coding	NP_195836.5	AT5G02160	AT5G02160	AT5G02160	-2.66667	16299.7	0.214452	-6.59838	4.1567e-11	1.06869e-08
844378	NM_001084386,NM_001198518,NM_001334982,NM_001334983,NM_001334984,NM_001334985,NM_106687,NM_179581	.	P-loop containing nucleoside triphosphate hydrolases superfamily protein	protein_coding	NP_001077855.1;NP_001185447.1;NP_001320273.1;NP_001320274.1;NP_001320275.1;NP_001320276.1;NP_565237.1;NP_849912.1	AT1G80380	AT1G80380	AT1G80380	-2.64663	28126.3	0.217767	-6.44798	1.13349e-10	2.32548e-08
838362	NM_100191,NM_179252	MCCA	methylcrotonyl-CoA carboxylase alpha chain	protein_coding	NP_563674.1;NP_849583.1	AT1G03090	AT1G03090	AT1G03090	-2.63379	13967.3	0.244455	-5.71533	1.09489e-08	1.13461e-06
832795	NM_001344004,NM_001344005,NM_001344006,NM_001344007,NM_122618	SFP2	Major facilitator superfamily protein	protein_coding	NP_001330508.1;NP_001330509.1;NP_001330510.1;NP_001330511.1;NP_568494.1	AT5G27360	AT5G27360	AT5G27360	-2.63305	1057.61	0.410341	-3.40384	0.000664468	0.00589037
841324	NM_103794	.	Duplicated homeodomain-like superfamily protein	protein_coding	NP_564537.1	AT1G49010	AT1G49010	AT1G49010	-2.60691	786.301	0.489229	-2.82555	0.00471996	0.0254155
823668	NM_114399	IVD	isovaleryl-CoA-dehydrogenase	protein_coding	NP_190116.1	AT3G45300	AT3G45300	AT3G45300	-2.60074	8054.03	0.278043	-4.95938	7.07199e-07	3.08901e-05
842576	NM_104955	.	Plant invertase/pectin methylesterase inhibitor superfamily protein	protein_coding	NP_564802.1	AT1G62770	AT1G62770	AT1G62770	-2.5974	2023.19	0.320701	-4.29393	1.75538e-05	0.00037649
829549	NM_119564	MCCB	3-methylcrotonyl-CoA carboxylase	protein_coding	NP_567950.1	AT4G34030	AT4G34030	AT4G34030	-2.59649	6787.09	0.182748	-7.53259	4.97431e-14	3.36777e-11
839130	NM_102355	BBX15	B-box type zinc finger protein with CCT domain-containing protein	protein_coding	NP_173915.2	AT1G25440	AT1G25440	AT1G25440	-2.59374	5902.85	0.259867	-5.29131	1.2144e-07	7.58947e-06
832520	NM_122357	.	30S ribosomal protein	protein_coding	NP_568447.1	AT5G24490	AT5G24490	AT5G24490	-2.58909	18993.8	0.251315	-5.46106	4.73305e-08	3.52135e-06
834107	NM_123470	.	Pollen Ole e 1 allergen and extensin family protein	protein_coding	NP_568588.1	AT5G41050	AT5G41050	AT5G41050	-2.57596	382.092	0.468149	-2.91597	0.00354584	0.0205477
837834	NM_101148	UGE1	UDP-D-glucose/UDP-D-galactose 4-epimerase 1	protein_coding	NP_172738.1	AT1G12780	AT1G12780	AT1G12780	-2.57477	10338.4	0.229705	-5.93998	2.85055e-09	3.57392e-07
842731	NM_001334154,NM_105100	.	MuDR family transposase	protein_coding	NP_001319317.1;NP_176608.2	AT1G64260	AT1G64260	AT1G64260	-2.56249	32.3541	0.475048	-2.8577	0.0042672	0.0235954
844164	NM_001084370,NM_202441	SNRK2-8	Protein kinase superfamily protein	protein_coding	NP_001077839.1;NP_974170.1	AT1G78290	AT1G78290	AT1G78290	-2.55716	3054.3	0.422437	-3.20649	0.00134365	0.00997837
832370	NM_001343788,NM_122212	CaS	calcium sensing receptor	protein_coding	NP_001331124.1;NP_197697.1	AT5G23060	AT5G23060	AT5G23060	-2.55195	18176.7	0.448776	-3.01174	0.00259754	0.016344
835286	NM_124589	CRR1	Dihydrodipicolinate reductase, bacterial/plant	protein_coding	NP_200023.1	AT5G52100	AT5G52100	AT5G52100	-2.54362	2159.72	0.286279	-4.70478	2.54137e-06	8.44807e-05
815822	NM_001335388,NM_126925,NM_179620	AGT	alanine:glyoxylate aminotransferase	protein_coding	NP_001318216.1;NP_178969.1;NP_849951.1	AT2G13360	AT2G13360	AT2G13360	-2.54033	85853.1	0.26184	-5.13677	2.79499e-07	1.46312e-05
843139	NM_105481	.	ENTH/ANTH/VHS superfamily protein	protein_coding	NP_564922.1	AT1G68110	AT1G68110	AT1G68110	-2.53701	152.942	0.289225	-4.64389	3.41907e-06	0.000106185
820209	NM_001035592,NM_001337876,NM_001337877,NM_111880	SCPL7	serine carboxypeptidase-like 7	protein_coding	NP_001030669.1;NP_001325520.1;NP_001325521.1;NP_187656.1	AT3G10450	AT3G10450	AT3G10450	-2.53659	753.06	0.230703	-5.82086	5.85465e-09	6.64322e-07
832803	NM_122626	.	transmembrane protein	protein_coding	NP_198096.1	AT5G27440	AT5G27440	AT5G27440	-2.50669	4.99011	0.613533	-2.1609	0.0307028	0.100825
5008086	NR_141686,NR_141687,NR_141688	.	other RNA	lncRNA	.	AT3G54625	AT3G54625	AT3G54625	-2.5049	83.3333	0.209262	-6.33061	2.44192e-10	4.31286e-08
816544	NM_001335670,NM_001335671,NM_127584	.	hypothetical protein	protein_coding	NP_001325241.1;NP_001325242.1;NP_179615.2	AT2G20250	AT2G20250	AT2G20250	-2.49123	267.248	0.340432	-3.8682	0.000109644	0.00153478
843181	NM_105523	BBX14	B-box type zinc finger protein with CCT domain-containing protein	protein_coding	NP_564932.1	AT1G68520	AT1G68520	AT1G68520	-2.48557	8772.46	0.346186	-3.79443	0.000147983	0.00192302
842152	NM_104572	.	FAD/NAD(P)-binding oxidoreductase family protein	protein_coding	NP_176088.2	AT1G57770	AT1G57770	AT1G57770	-2.47275	2486.91	0.415725	-3.14179	0.00167921	0.0117852
837940	NM_100144	BXL2	beta-xylosidase 2	protein_coding	NP_563659.1	AT1G02640	AT1G02640	AT1G02640	-2.47205	14550.5	0.360057	-3.62639	0.000287412	0.00316918
3771183	rna-gnl_JCVI_mRNA.AT5G34790	.	hypothetical protein	pseudogene	.	AT5G34790	AT5G34790	AT5G34790	-2.46778	104.911	0.34168	-3.81414	0.000136658	0.00181416
844712	gene-ArthCp069	rps7	ribosomal protein S7	protein_coding	NP_051104.1	.	.	ArthCp069	-2.45897	103.751	0.505749	-2.5666	0.0102702	0.0450828
836525	NM_001037056,NM_125800	PSAN	photosystem I reaction center subunit PSI-N, chloroplast, putative / PSI-N, putative (PSAN)	protein_coding	NP_001032133.2;NP_201209.1	AT5G64040	AT5G64040	AT5G64040	-2.45523	60164	0.230944	-5.61114	2.00999e-08	1.775e-06
28720264	NR_144179,NR_144180	.	uncharacterized misc_RNA	misc_RNA	.	AT5G00550	.	AT5G00550	-2.44228	43.9295	0.403326	-3.19402	0.00140307	0.0103178
832488	NM_001343851,NM_001343852,NM_122327	.	alpha/beta-Hydrolases superfamily protein	protein_coding	NP_001331221.1;NP_001331222.1;NP_197809.1	AT5G24210	AT5G24210	AT5G24210	-2.44047	5016.2	0.496838	-2.5907	0.00957811	0.0427864
840860	NM_103439	PMI1	plastid movement impaired1	protein_coding	NP_174979.5	AT1G42550	AT1G42550	AT1G42550	-2.43593	6459.39	0.254669	-5.04369	4.56641e-07	2.21886e-05
816085	NM_001084426,NM_127149	MEE14	maternal effect embryo arrest 14	protein_coding	NP_001077895.1;NP_565383.1	AT2G15890	AT2G15890	AT2G15890	-2.43514	12978.4	0.449931	-2.85377	0.00432033	0.0237935
816830	NM_001161057,NM_127864,NM_179703,NM_179704,NM_179705,NM_201787	SNG1	sinapoylglucose 1	protein_coding	NP_001154529.1;NP_565546.3;NP_850034.1;NP_850035.1;NP_850036.1;NP_973516.2	AT2G22990	AT2G22990	AT2G22990	-2.43099	22776.4	0.263938	-4.85546	1.20106e-06	4.6078e-05
835871	NM_125147,NM_180872	.	xylose isomerase family protein	protein_coding	NP_568861.3;NP_851203.1	AT5G57655	AT5G57655	AT5G57655	-2.42687	20649.9	0.400136	-3.19665	0.00139035	0.0102502
841029	NM_001333230,NM_103548,NM_202240,NM_202241	CH1	Pheophorbide a oxygenase family protein with Rieske 2Fe-2S domain-containing protein	protein_coding	NP_001321683.1;NP_175088.1;NP_973969.1;NP_973970.1	AT1G44446	AT1G44446	AT1G44446	-2.42043	17847.8	0.477918	-2.66837	0.00762204	0.0361586
832689	NM_122521	.	Mitochondrial substrate carrier family protein	protein_coding	NP_197992.1	AT5G26200	AT5G26200	AT5G26200	-2.4185	248.515	0.417434	-3.05225	0.00227131	0.0148384
844785	gene-ArthCp012	rpoC2	RNA polymerase beta'' subunit	protein_coding	NP_051049.1	.	.	ArthCp012	-2.41311	386.82	0.3094	-4.10761	3.99782e-05	0.000710426
820790	NM_112419	NAC2	NAC domain containing protein 2	protein_coding	NP_188170.1	AT3G15510	AT3G15510	AT3G15510	-2.41195	1456.76	0.334856	-3.79327	0.000148676	0.00192709
831222	NM_121380	.	Pentatricopeptide repeat (PPR-like) superfamily protein	protein_coding	NP_196881.2	AT5G13770	AT5G13770	AT5G13770	-2.40893	7219.21	0.439942	-2.8831	0.00393785	0.022248
823901	NM_114615	LHCA4	light-harvesting chlorophyll-protein complex I subunit A4	protein_coding	NP_190331.3	AT3G47470	AT3G47470	AT3G47470	-2.4047	310604	0.28219	-4.48583	7.26295e-06	0.000188401
843129	NM_001198420,NM_001334339,NM_105471	HPR	hydroxypyruvate reductase	protein_coding	NP_001185349.1;NP_001320607.1;NP_176968.1	AT1G68010	AT1G68010	AT1G68010	-2.4034	37853.9	0.226054	-5.59633	2.1894e-08	1.86844e-06
id-NC_037304.1_49223-49422	id-NC_037304.1_49223-49422	.	.	.	.	.	.	.	-2.39501	7.28543	0.530009	-2.37737	0.0174364	0.0668491
28719975	NR_142190	.	other RNA	snoRNA	.	AT4G08235	.	AT4G08235	-2.38729	5.75634	0.59574	-2.10725	0.0350959	0.111051
828854	NM_118880	.	aluminum induced protein with YGL and LRDR motifs	protein_coding	NP_567775.1	AT4G27450	AT4G27450	AT4G27450	-2.38434	13567.3	0.290098	-4.32126	1.55141e-05	0.000344378
831218	NM_121376	SIG4	sigma factor 4	protein_coding	NP_196877.1	AT5G13730	AT5G13730	AT5G13730	-2.3688	1123.63	0.296874	-4.19084	2.7792e-05	0.000535055
835005	NM_124322	bZIP1	basic leucine-zipper 1	protein_coding	NP_199756.1	AT5G49450	AT5G49450	AT5G49450	-2.3617	2231.43	0.297926	-4.16152	3.16136e-05	0.000591801
823533	NM_114280	.	F-box and associated interaction domains-containing protein	protein_coding	NP_189998.1	AT3G44120	AT3G44120	AT3G44120	-2.36092	90.4975	0.269789	-4.59379	4.35273e-06	0.000127758
4386140	gene-ArthCp088	rps7	ribosomal protein S7	protein_coding	NP_051118.1	.	.	ArthCp088	-2.35495	103.971	0.495892	-2.49186	0.0127075	0.052717
836280	NM_125552	.	Integrase-type DNA-binding superfamily protein	protein_coding	NP_200967.1	AT5G61590	AT5G61590	AT5G61590	-2.3546	9229.38	0.363404	-3.39975	0.000674484	0.00594852
28719317	NM_001338733	.	hypothetical protein	protein_coding	NP_001327573.1	AT3G25012	.	AT3G25012	-2.35015	6.53113	0.481227	-2.56169	0.0104163	0.045547
844805	gene-ArthCp080	ndhH	NADH dehydrogenase subunit 7	protein_coding	NP_051115.1	.	.	ArthCp080	-2.34389	72.7864	0.468901	-2.62082	0.00877179	0.040136
827695	NM_001341356,NM_118073	.	disease resistance protein (TIR-NBS-LRR class) family	protein_coding	NP_001328514.1;NP_193688.1	AT4G19530	AT4G19530	AT4G19530	-2.3435	6615.4	0.312934	-3.92627	8.62741e-05	0.00128469
824370	NM_115066,NM_180351	.	RNA/RNP complex-1-interacting phosphatase	protein_coding	NP_190775.1;NP_850682.1	AT3G52070	AT3G52070	AT3G52070	-2.34013	327.768	0.361378	-3.39419	0.000688311	0.00603119
825075	NM_001035812,NM_001035813,NM_115768,NM_180690	PIL6	phytochrome interacting factor 3-like 6	protein_coding	NP_001030889.1;NP_001030890.1;NP_191465.3;NP_851021.1	AT3G59060	AT3G59060	AT3G59060	-2.3394	9488.23	0.282597	-4.33883	1.43241e-05	0.000324345
823997	NM_114699	.	MA3 domain-containing protein	protein_coding	NP_190411.1	AT3G48390	AT3G48390	AT3G48390	-2.33759	1186.73	0.239083	-5.12383	2.99391e-07	1.55921e-05
832147	NM_001036833,NM_001203418,NM_122032,NM_180713	DIN10	Raffinose synthase family protein	protein_coding	NP_001031910.1;NP_001190347.1;NP_197525.1;NP_851044.2	AT5G20250	AT5G20250	AT5G20250	-2.33031	87371.8	0.213718	-5.71092	1.12369e-08	1.15269e-06
823555	NM_114298	NIT2	nitrilase 2	protein_coding	NP_190016.1	AT3G44300	AT3G44300	AT3G44300	-2.33001	7916.66	0.298286	-4.09117	4.29208e-05	0.000748939
838606	NM_001035993,NM_001332439,NM_101870	ATSBT5.2	Subtilisin-like serine endopeptidase family protein	protein_coding	NP_001031070.1;NP_001322709.1;NP_564107.1	AT1G20160	AT1G20160	AT1G20160	-2.31989	2408.34	0.303386	-4.00169	6.28917e-05	0.00100936
6241359	NR_143598	.	other RNA	ncRNA	.	AT1G70581	AT1G70581	AT1G70581	-2.31529	111.569	0.379722	-3.18968	0.0014243	0.0104361
825797	NM_116702	ATPC1	ATPase, F1 complex, gamma subunit protein	protein_coding	NP_567265.1	AT4G04640	AT4G04640	AT4G04640	-2.30543	45451.9	0.244712	-4.92429	8.46689e-07	3.53123e-05
814800	NM_001335131,NM_001335132,NM_126326,NM_179597	PLPB	PAS/LOV protein B	protein_coding	NP_001318183.1;NP_001324185.1;NP_565288.1;NP_849928.1	AT2G02710	AT2G02710	AT2G02710	-2.30092	7903.87	0.211382	-5.68736	1.2902e-08	1.27831e-06
823994	NM_001339366,NM_001339367,NM_114697	BT2	BTB and TAZ domain protein 2	protein_coding	NP_001326126.1;NP_001326127.1;NP_566902.1	AT3G48360	AT3G48360	AT3G48360	-2.29399	19149.4	0.459037	-2.6095	0.0090675	0.0411553
843282	NM_105616	NAP	NAC-like, activated by AP3/PI	protein_coding	NP_564966.1	AT1G69490	AT1G69490	AT1G69490	-2.28862	1856.2	0.277178	-4.30944	1.63672e-05	0.000356307
815022	NM_001036243,NM_001084410,NM_001335249,NM_001335250,NM_001335251,NM_001335252,NM_001335253,NM_001335254,NM_001335255,NM_001335256,NM_001335257,NM_001335258,NM_001335259,NM_001335260,NM_126509,NM_201690	.	PTB domain engulfment adapter	protein_coding	NP_001031320.1;NP_001077879.1;NP_001324520.1;NP_001324521.1;NP_001324522.1;NP_001324523.1;NP_001324524.1;NP_001324525.1;NP_001324526.1;NP_001324527.1;NP_001324528.1;NP_001324529.1;NP_001324530.1;NP_001324531.1;NP_178556.2;NP_973419.1	AT2G04790	AT2G04790	AT2G04790	-2.28796	477.447	0.394095	-3.02988	0.0024465	0.0156549
828853	NM_001036654,NM_118879	PORB	protochlorophyllide oxidoreductase B	protein_coding	NP_001031731.1;NP_194474.1	AT4G27440	AT4G27440	AT4G27440	-2.28457	17875.6	0.199398	-5.97762	2.26424e-09	2.92924e-07
829548	NM_001036710,NM_001342247,NM_001342248,NM_119563	DJ1C	Class I glutamine amidotransferase-like superfamily protein	protein_coding	NP_001031787.1;NP_001329000.1;NP_001329001.1;NP_195128.2	AT4G34020	AT4G34020	AT4G34020	-2.28376	1730.46	0.2297	-5.18683	2.13909e-07	1.18114e-05
820885	NM_112509	PAB6	poly(A) binding protein 6	protein_coding	NP_188259.1	AT3G16380	AT3G16380	AT3G16380	-2.28029	19.1411	0.522307	-2.27685	0.0227949	0.0815119
829260	NM_119282	.	transmembrane protein, putative (Protein of unknown function, DUF599)	protein_coding	NP_567872.1	AT4G31330	AT4G31330	AT4G31330	-2.27856	205.202	0.422905	-2.80943	0.00496297	0.0263813
839559	NM_001123746,NM_001331361,NM_100167	NLA	SPX (SYG1/Pho81/XPR1) domain-containing protein	protein_coding	NP_001117218.1;NP_001321448.1;NP_563667.1	AT1G02860	AT1G02860	AT1G02860	-2.27799	3112.81	0.182442	-6.51033	7.49881e-11	1.71133e-08
827752	NM_001341398,NM_118126	AAH	allantoate amidohydrolase	protein_coding	NP_001329687.1;NP_193740.1	AT4G20070	AT4G20070	AT4G20070	-2.27762	3771.93	0.339703	-3.49578	0.000472684	0.00456306
843534	NM_105861	.	Acyl-CoA N-acyltransferases (NAT) superfamily protein	protein_coding	NP_177348.1	AT1G72030	AT1G72030	AT1G72030	-2.27669	1029.71	0.404874	-2.93162	0.00337199	0.0198863
821052	NM_001337437,NM_001337438,NM_111153	SKOR	STELAR K+ outward rectifier	protein_coding	NP_001325629.1;NP_001325630.1;NP_186934.1	AT3G02850	AT3G02850	AT3G02850	-2.26825	504.537	0.278846	-4.2374	2.2612e-05	0.000456534
838125	NM_101424	GA3OX1	gibberellin 3-oxidase 1	protein_coding	NP_173008.1	AT1G15550	AT1G15550	AT1G15550	-2.26726	602.766	0.564596	-2.09167	0.0364677	0.113813
5008103	NR_143962	.	other RNA	ncRNA	.	AT3G61198	AT3G61198	AT3G61198	-2.26224	113.478	0.327257	-3.59885	0.000319627	0.00343168
820043	NM_111728,NM_180214	LHCB4.2	light harvesting complex photosystem II	protein_coding	NP_187506.1;NP_850545.1	AT3G08940	AT3G08940	AT3G08940	-2.26178	124393	0.377154	-3.12195	0.00179658	0.0124075
831690	NM_001203290,NM_120467	MLS	malate synthase	protein_coding	NP_001190219.1;NP_196006.1	AT5G03860	AT5G03860	AT5G03860	-2.25768	408.524	0.307367	-3.82226	0.000132232	0.00176695
844784	gene-ArthCp013	rpoC1	RNA polymerase beta' subunit	protein_coding	NP_051050.1	.	.	ArthCp013	-2.24926	476.218	0.289943	-4.03339	5.49791e-05	0.000914562
830056	NM_001342522,NM_120061	GH9B18	glycosyl hydrolase 9B18	protein_coding	NP_001329800.1;NP_568050.1	AT4G39010	AT4G39010	AT4G39010	-2.24648	155.942	0.216114	-5.403	6.55351e-08	4.60193e-06
844182	NM_106493	.	SOUL heme-binding family protein	protein_coding	NP_177967.1	AT1G78460	AT1G78460	AT1G78460	-2.24506	2443.39	0.268657	-4.34291	1.40606e-05	0.000320162
844729	gene-ArthCp053	petB	cytochrome b6	protein_coding	NP_051088.1	.	.	ArthCp053	-2.24451	534.576	0.45023	-2.59068	0.00957855	0.0427864
837865	NM_101178,NM_179322	CYP71B2	cytochrome P450, family 71, subfamily B, polypeptide 2	protein_coding	NP_172767.1;NP_849653.1	AT1G13080	AT1G13080	AT1G13080	-2.2432	2798.6	0.396932	-2.93642	0.00332028	0.0196703
820034	NM_001337783,NM_111720	PYD4	PYRIMIDINE 4	protein_coding	NP_001326563.1;NP_187498.1	AT3G08860	AT3G08860	AT3G08860	-2.23838	540.543	0.401926	-2.89222	0.00382534	0.0217943
839902	NM_102761	INT2	inositol transporter 2	protein_coding	NP_174313.1	AT1G30220	AT1G30220	AT1G30220	-2.23785	64.1277	0.314236	-3.69822	0.000217117	0.00257806
839449	NM_100240	PSB27	photosystem II family protein	protein_coding	NP_563687.1	AT1G03600	AT1G03600	AT1G03600	-2.23278	15308.4	0.194757	-5.95019	2.67838e-09	3.37891e-07
3769307	rna-gnl_JCVI_mRNA.AT3G32925	.	hypothetical protein	pseudogene	.	AT3G32925	AT3G32925	AT3G32925	-2.22719	13.2509	0.52171	-2.2143	0.0268079	0.0916041
818093	NM_129078	.	CAAX protease self-immunity protein	protein_coding	NP_565802.1	AT2G35260	AT2G35260	AT2G35260	-2.226	11207	0.289126	-3.99289	6.52715e-05	0.00103492
844211	NM_001334843,NM_106522	.	F-box/RNI-like superfamily protein	protein_coding	NP_001319406.1;NP_177996.1	AT1G78750	AT1G78750	AT1G78750	-2.22484	67.425	0.330341	-3.49245	0.000478618	0.00461596
817630	NM_128632	PSBP-2	photosystem II subunit P-2	protein_coding	NP_180637.3	AT2G30790	AT2G30790	AT2G30790	-2.21277	355.244	0.465042	-2.46398	0.0137406	0.0558034
820400	NM_001337327	.	transmembrane protein	protein_coding	NP_001319440.1	AT3G01175	AT3G01175	AT3G01175	-2.20015	593.081	0.34102	-3.33589	0.000850274	0.00706336
827395	NM_001341144,NM_117790	RPP4	Disease resistance protein (TIR-NBS-LRR class) family	protein_coding	NP_001328661.1;NP_193420.2	AT4G16860	AT4G16860	AT4G16860	-2.19918	4697.1	0.322442	-3.52611	0.00042171	0.00419459
834652	NM_001036940,NM_001085251,NM_123979,NM_180807	APE2	Glucose-6-phosphate/phosphate translocator-like protein	protein_coding	NP_001032017.1;NP_001078720.1;NP_568655.2;NP_851138.1	AT5G46110	AT5G46110	AT5G46110	-2.19768	71371.9	0.209841	-5.41354	6.17915e-08	4.40367e-06
2745853	NM_202403	.	transmembrane protein	protein_coding	NP_974132.1	AT1G72645	AT1G72645	AT1G72645	-2.19559	814.52	0.29509	-3.84496	0.000120572	0.00165469
829910	NM_001036724,NM_001204016,NM_001342444,NM_001342445,NM_001342446,NM_119919	.	Acetamidase/Formamidase family protein	protein_coding	NP_001031801.1;NP_001190945.1;NP_001328862.1;NP_001328863.1;NP_001328864.1;NP_568028.1	AT4G37550	AT4G37550	AT4G37550	-2.19424	4015.14	0.308386	-3.67631	0.00023663	0.0027417
id-NC_037304.1_6059-6263	id-NC_037304.1_6059-6263	.	.	.	.	.	.	.	-2.1941	12.8084	0.416681	-2.72061	0.00651606	0.0323194
837932	NM_101240	CYP78A5	cytochrome P450, family 78, subfamily A, polypeptide 5	protein_coding	NP_172827.1	AT1G13710	AT1G13710	AT1G13710	-2.19295	555.907	0.262723	-4.31204	1.61755e-05	0.00035327
824654	NM_001084819,NM_115346,NM_180374,NM_180375	LHCA1	chlorophyll a-b binding protein 6	protein_coding	NP_001078288.1;NP_191049.1;NP_850705.1;NP_850706.1	AT3G54890	AT3G54890	AT3G54890	-2.19223	228125	0.231675	-4.88789	1.0192e-06	4.06106e-05
819292	NM_001337212,NM_001337213,NM_001337214,NM_130245,NM_201974	PRR9	pseudo-response regulator 9	protein_coding	NP_001325091.1;NP_001325092.1;NP_001325093.1;NP_566085.1;NP_973703.1	AT2G46790	AT2G46790	AT2G46790	-2.19094	774.518	0.494827	-2.28676	0.02221	0.0798279
842446	NM_001036140,NM_001198351,NM_104833	LHCA3	PSI type III chlorophyll a/b-binding protein	protein_coding	NP_001031217.1;NP_001185280.1;NP_176347.1	AT1G61520	AT1G61520	AT1G61520	-2.18799	197106	0.198935	-5.67826	1.36069e-08	1.33512e-06
827546	NM_117931	PUP10	purine permease 10	protein_coding	NP_193555.3	AT4G18210	AT4G18210	AT4G18210	-2.18777	367.412	0.25874	-4.36522	1.26994e-05	0.000293445
829683	NM_148399	.	homoserine kinase, putative / HSK	protein_coding	NP_680765.1	AT4G35295	AT4G35295	AT4G35295	-2.18667	10.6936	0.475122	-2.37567	0.0175171	0.067027
841998	NM_104426	BCDH BETA1	branched-chain alpha-keto acid decarboxylase E1 beta subunit	protein_coding	NP_175947.1	AT1G55510	AT1G55510	AT1G55510	-2.1823	1939.38	0.213567	-5.27166	1.35195e-07	8.34632e-06
843903	NM_106220	LQY1	DnaJ/Hsp40 cysteine-rich domain superfamily protein	protein_coding	NP_177698.1	AT1G75690	AT1G75690	AT1G75690	-2.179	7171.77	0.336784	-3.33645	0.000848545	0.00706055
828589	NM_001341714,NM_001341715,NM_001341716,NM_118619	.	P-loop containing nucleoside triphosphate hydrolases superfamily protein	protein_coding	NP_001328558.1;NP_001328559.1;NP_001328560.1;NP_194217.2	AT4G24860	AT4G24860	AT4G24860	-2.17169	62.9125	0.287555	-3.89078	9.99212e-05	0.00143326
833559	NM_122970	G6PD1	glucose-6-phosphate dehydrogenase 1	protein_coding	NP_198428.1	AT5G35790	AT5G35790	AT5G35790	-2.16521	8457.45	0.255268	-4.36603	1.26524e-05	0.000293024
838076	NM_001332151,NM_148466	.	S-adenosyl-L-methionine-dependent methyltransferases superfamily protein	protein_coding	NP_001320935.1;NP_683307.2	AT1G15125	AT1G15125	AT1G15125	-2.16342	4038.15	0.226169	-4.9225	8.54443e-07	3.54899e-05
843788	NM_106107	.	Pyridine nucleotide-disulfide oxidoreductase family protein	protein_coding	NP_177587.1	AT1G74470	AT1G74470	AT1G74470	-2.16326	74686	0.251862	-4.41991	9.87441e-06	0.000239903
817131	NM_001202675,NM_128150	ATCTH	Zinc finger C-x8-C-x5-C-x3-H type family protein	protein_coding	NP_001189604.1;NP_180161.1	AT2G25900	AT2G25900	AT2G25900	-2.15707	14234.9	0.290806	-3.81379	0.000136849	0.00181551
825109	NM_115802	GUN4	protein GENOMES UNCOUPLED 4	protein_coding	NP_191499.1	AT3G59400	AT3G59400	AT3G59400	-2.15518	10190	0.539335	-2.05403	0.0399727	0.121564
824314	NM_115010	.	transmembrane protein	protein_coding	NP_190719.1	AT3G51510	AT3G51510	AT3G51510	-2.15371	3190.57	0.202874	-5.45572	4.87739e-08	3.59038e-06
3768798	rna-gnl_JCVI_mRNA.AT3G21040	.	hypothetical protein	pseudogene	.	AT3G21040	AT3G21040	AT3G21040	-2.14539	13.0519	0.538307	-2.04575	0.0407808	0.123277
841640	NM_001198273,NM_001333525,NM_001333526,NM_001333527,NM_104091	.	Mannose-binding lectin superfamily protein	protein_coding	NP_001185202.1;NP_001323241.1;NP_001323242.1;NP_001323243.1;NP_175622.3	AT1G52100	AT1G52100	AT1G52100	-2.14411	697.906	0.225158	-4.88715	1.02305e-06	4.06639e-05
835567	NM_124858	THI1	thiazole biosynthetic enzyme, chloroplast (ARA6) (THI1) (THI4)	protein_coding	NP_200288.1	AT5G54770	AT5G54770	AT5G54770	-2.1436	84758.9	0.187513	-5.86647	4.45181e-09	5.1966e-07
835656	NM_124944	.	hypothetical protein	protein_coding	NP_568827.1	AT5G55620	AT5G55620	AT5G55620	-2.14301	592.553	0.378816	-2.90284	0.00369794	0.0212141
818155	NM_001336574,NM_129141	.	ureidoglycolate hydrolase	protein_coding	NP_001325071.1;NP_565826.1	AT2G35820	AT2G35820	AT2G35820	-2.13706	721.526	0.30057	-3.64516	0.000267221	0.00300694
831561	NM_001203393,NM_001343475,NM_121704	.	Zinc-binding dehydrogenase family protein	protein_coding	NP_001190322.1;NP_001318577.1;NP_197200.2	AT5G16980	AT5G16980	AT5G16980	-2.13702	101.851	0.541171	-2.02449	0.0429193	0.127895
820620	NM_112260	.	hypothetical protein	protein_coding	NP_566472.1	AT3G14060	AT3G14060	AT3G14060	-2.13363	466.088	0.312316	-3.50065	0.000464121	0.0045061
827583	NM_117965	CLE2	CLAVATA3/ESR-related 2	protein_coding	NP_193586.1	AT4G18510	AT4G18510	AT4G18510	-2.13166	643.439	0.194081	-5.62642	1.83988e-08	1.66539e-06
835515	NM_124807	LHCB3	light-harvesting chlorophyll B-binding protein 3	protein_coding	NP_200238.1	AT5G54270	AT5G54270	AT5G54270	-2.12642	244256	0.337484	-3.22512	0.00125919	0.00954288
832356	NM_001343781,NM_122198	.	CHY-type/CTCHY-type/RING-type Zinc finger protein	protein_coding	NP_001330321.1;NP_197683.1	AT5G22920	AT5G22920	AT5G22920	-2.12308	8741.43	0.313068	-3.46941	0.000521605	0.00490933
834043	NM_001344333,NM_123409	.	A-kinase anchor-like protein	protein_coding	NP_001330812.1;NP_198861.4	AT5G40450	AT5G40450	AT5G40450	-2.12193	48952.2	0.240967	-4.50426	6.66046e-06	0.000174556
816713	NM_127746	CESA9	cellulose synthase A9	protein_coding	NP_179768.1	AT2G21770	AT2G21770	AT2G21770	-2.12069	100.17	0.393866	-2.75356	0.00589507	0.0299712
6240533	rna-gnl_WGS:_mrna.AT3G26134-RA	.	.	transcribed_pseudogene	.	AT3G26134	AT3G26134	AT3G26134	-2.11654	17.4618	0.374202	-2.8907	0.00384382	0.0218566
824861	NM_001203183,NM_115553	CRD1	dicarboxylate diiron protein, putative (Crd1)	protein_coding	NP_001190112.1;NP_191253.1	AT3G56940	AT3G56940	AT3G56940	-2.11638	91943	0.273655	-3.95243	7.7362e-05	0.00117877
837921	NM_101230	bZIP58	basic leucine-zipper 58	protein_coding	NP_172817.2	AT1G13600	AT1G13600	AT1G13600	-2.11131	239.595	0.430361	-2.5052	0.0122383	0.0513202
817427	NM_128437	.	P-hydroxybenzoic acid efflux pump subunit	protein_coding	NP_180444.2	AT2G28780	AT2G28780	AT2G28780	-2.10862	3175.16	0.492115	-2.18709	0.0287361	0.0963293
5008299	NM_001085243	.	transmembrane protein	protein_coding	NP_001078712.1	AT5G44574	AT5G44574	AT5G44574	-2.10844	47.5404	0.341428	-3.152	0.00162158	0.01146
834329	NM_001344472,NM_123678	.	ARM-repeat/Tetratricopeptide repeat (TPR)-like protein	protein_coding	NP_001332016.1;NP_199126.1	AT5G43120	AT5G43120	AT5G43120	-2.10564	61.8256	0.347558	-3.09087	0.00199572	0.0134424
844727	gene-ArthCp055	rpoA	RNA polymerase alpha subunit	protein_coding	NP_051090.1	.	.	ArthCp055	-2.10487	165.615	0.34063	-3.15219	0.00162048	0.0114562
842350	NM_104739	ECHID	enoyl-CoA hydratase/isomerase D	protein_coding	NP_176255.2	AT1G60550	AT1G60550	AT1G60550	-2.10368	3331.22	0.254337	-4.21848	2.4596e-05	0.000484549
3770641	rna-gnl_JCVI_mRNA.AT5G14810	.	hypothetical protein	pseudogene	.	AT5G14810	AT5G14810	AT5G14810	-2.10017	87.3986	0.193803	-5.52367	3.31985e-08	2.60346e-06
844134	NM_106448	AST56	STAS domain / Sulfate transporter family	protein_coding	NP_565165.2	AT1G77990	AT1G77990	AT1G77990	-2.09915	793.729	0.281497	-3.80041	0.000144455	0.00188927
823667	NM_114398	MLO3	Seven transmembrane MLO family protein	protein_coding	NP_566879.1	AT3G45290	AT3G45290	AT3G45290	-2.09701	240.962	0.215288	-4.96233	6.96521e-07	3.05552e-05
842774	NM_105141	MGL	methionine gamma-lyase	protein_coding	NP_176647.1	AT1G64660	AT1G64660	AT1G64660	-2.09423	5498.81	0.298815	-3.56882	0.000358586	0.00373275
837178	NM_001123767,NM_100545	PSBP-1	photosystem II subunit P-1	protein_coding	NP_001117239.1;NP_172153.1	AT1G06680	AT1G06680	AT1G06680	-2.09264	143795	0.246772	-4.31704	1.58132e-05	0.000349111
826383	NM_001340581,NM_116898	UMAMIT20	nodulin MtN21 /EamA-like transporter family protein	protein_coding	NP_001319882.1;NP_192569.1	AT4G08290	AT4G08290	AT4G08290	-2.08167	7232.62	0.326066	-3.24395	0.00117885	0.00907985
837835	NM_101149	.	DNA ligase-like protein	protein_coding	NP_563913.1	AT1G12790	AT1G12790	AT1G12790	-2.07874	531.008	0.174518	-6.04931	1.45466e-09	2.00991e-07
841915	NM_104350	.	FANTASTIC four-like protein (DUF3049)	protein_coding	NP_175873.2	AT1G54740	AT1G54740	AT1G54740	-2.07719	2623.18	0.257297	-4.09889	4.15139e-05	0.000730318
821615	NM_112959	.	plant/protein (DUF1995)	protein_coding	NP_188704.1	AT3G20680	AT3G20680	AT3G20680	-2.07692	1621.03	0.229628	-4.59195	4.39116e-06	0.00012844
832595	NM_122433	.	stress induced protein	protein_coding	NP_197906.1	AT5G25240	AT5G25240	AT5G25240	-2.07394	401.015	0.410092	-2.5662	0.010282	0.0451054
843568	NM_001084343,NM_001124115,NM_105895	ERF73	Integrase-type DNA-binding superfamily protein	protein_coding	NP_001077812.1;NP_001117587.1;NP_177380.2	AT1G72360	AT1G72360	AT1G72360	-2.07385	1711.39	0.236754	-4.44473	8.8002e-06	0.000218243
844786	gene-ArthCp011	rps2	ribosomal protein S2	protein_coding	NP_051048.1	.	.	ArthCp011	-2.07176	80.904	0.47503	-2.21219	0.0269538	0.0919945
819353	NM_130308	CP12-1	CP12 domain-containing protein 1	protein_coding	NP_566100.2	AT2G47400	AT2G47400	AT2G47400	-2.06747	21147.6	0.16232	-6.45557	1.07812e-10	2.23446e-08
837504	NM_100847	.	Eukaryotic aspartyl protease family protein	protein_coding	NP_563851.1	AT1G09750	AT1G09750	AT1G09750	-2.0627	10459.9	0.153806	-6.79128	1.11146e-11	3.34362e-09
840434	NM_001198211,NM_001333156,NM_103237	.	alpha/beta-Hydrolases superfamily protein	protein_coding	NP_001185140.1;NP_001323104.1;NP_564458.1	AT1G35420	AT1G35420	AT1G35420	-2.0609	2549.11	0.172657	-6.04248	1.51764e-09	2.06878e-07
6241449	NR_143574	.	other RNA	ncRNA	.	AT1G32172	AT1G32172	AT1G32172	-2.06055	18.8052	0.413503	-2.52242	0.0116551	0.0495679
838375	NM_001332331,NM_101659	.	Threonyl-tRNA synthetase	protein_coding	NP_001323038.1;NP_173238.1	AT1G17960	AT1G17960	AT1G17960	-2.05676	446.987	0.238726	-4.35802	1.31244e-05	0.000301548
818903	NM_001337007,NM_001337008,NM_001337009,NM_129862,NM_180050	PIF4	phytochrome interacting factor 4	protein_coding	NP_001323426.1;NP_001323427.1;NP_001323428.1;NP_565991.2;NP_850381.1	AT2G43010	AT2G43010	AT2G43010	-2.05481	5010.43	0.233026	-4.45875	8.24391e-06	0.000208261
834590	NM_123922	.	transmembrane protein, putative (DUF594)	protein_coding	NP_199367.1	AT5G45540	AT5G45540	AT5G45540	-2.05399	115.937	0.24901	-4.17025	3.04271e-05	0.000573821
828086	NM_148189	.	Protein kinase superfamily protein	protein_coding	NP_680555.2	AT4G01595	AT4G01595	AT4G01595	-2.0535	10.4699	0.483377	-2.14756	0.0317487	0.102912
827509	NM_117895	.	carboxyl-terminal proteinase-like protein, putative (DUF239)	protein_coding	NP_193520.3	AT4G17860	AT4G17860	AT4G17860	-2.05284	85.5832	0.494251	-2.09938	0.0357832	0.112611
834442	NM_001344537,NM_123786	GLK2	GOLDEN2-like 2	protein_coding	NP_001331906.1;NP_199232.1	AT5G44190	AT5G44190	AT5G44190	-2.05187	5325.54	0.338515	-3.0632	0.00218985	0.0144138
837465	NM_001198018,NM_100813	G6PD4	glucose-6-phosphate dehydrogenase 4	protein_coding	NP_001184947.1;NP_563844.1	AT1G09420	AT1G09420	AT1G09420	-2.05059	678.638	0.359333	-2.88322	0.00393627	0.0222453
830589	NM_001203316,NM_001203317,NM_001342915,NM_120780,NM_180454	.	hypothetical protein	protein_coding	NP_001190245.1;NP_001190246.1;NP_001330537.1;NP_568176.1;NP_850785.1	AT5G06980	AT5G06980	AT5G06980	-2.05056	5409.79	0.520011	-1.9923	0.0463378	0.135031
822579	NM_113848,NM_180317	.	PPR containing protein (DUF179)	protein_coding	NP_566847.1;NP_850648.1	AT3G29240	AT3G29240	AT3G29240	-2.04452	15335.4	0.307251	-3.35804	0.000784983	0.00667104
832925	NM_122723	.	embryo defective protein	protein_coding	NP_198192.4	AT5G28400	AT5G28400	AT5G28400	-2.04319	1415.85	0.2149	-4.79676	1.61253e-06	5.87561e-05
834669	NM_001344664,NM_001344665,NM_001344666,NM_001344667,NM_123996	.	Disease resistance protein (TIR-NBS-LRR class) family	protein_coding	NP_001330137.1;NP_001330138.1;NP_001330139.1;NP_001330140.1;NP_199439.5	AT5G46270	AT5G46270	AT5G46270	-2.04086	1480.95	0.218872	-4.70221	2.57364e-06	8.52743e-05
820547	NM_112191	DIN4	Transketolase family protein	protein_coding	NP_187954.1	AT3G13450	AT3G13450	AT3G13450	-2.03864	3161.35	0.222106	-4.62665	3.71634e-06	0.000112829
825795	NM_116701	.	senescence regulator (Protein of unknown function, DUF584)	protein_coding	NP_567264.1	AT4G04630	AT4G04630	AT4G04630	-2.03616	642.478	0.308307	-3.32736	0.000876733	0.00723875
828775	NM_001203920,NM_118802	.	Tetratricopeptide repeat (TPR)-like superfamily protein	protein_coding	NP_001190849.1;NP_194398.1	AT4G26680	AT4G26680	AT4G26680	-2.03027	116.048	0.271883	-3.75775	0.000171449	0.00215223
3769842	rna-gnl_JCVI_mRNA.AT4G02960	RE2	hypothetical protein	pseudogene	.	AT4G02960	AT4G02960	AT4G02960	-2.02517	14.4909	0.440797	-2.30955	0.0209133	0.0763839
831268	NM_001343318,NM_001343319,NM_001343320,NM_001343321,NM_121422	MPL1	Myzus persicae-induced lipase 1	protein_coding	NP_001330559.1;NP_001330560.1;NP_001330561.1;NP_001330562.1;NP_568295.2	AT5G14180	AT5G14180	AT5G14180	-2.02491	508.042	0.404591	-2.51576	0.0118775	0.0501966
820784	NM_001035624,NM_001035625,NM_112413	.	aluminum induced protein with YGL and LRDR motifs	protein_coding	NP_001030701.1;NP_001030702.1;NP_566513.1	AT3G15450	AT3G15450	AT3G15450	-2.02461	99046.9	0.231262	-4.40041	1.08044e-05	0.000258479
817467	NM_128474	.	transmembrane protein	protein_coding	NP_180481.1	AT2G29180	AT2G29180	AT2G29180	-2.02302	1153.11	0.243444	-4.17555	2.9727e-05	0.000564812
831897	NM_001203283,NM_001342688,NM_001342689,NM_001342690,NM_120396	.	RING/U-box superfamily protein	protein_coding	NP_001190212.1;NP_001330260.1;NP_001330261.1;NP_001330262.1;NP_568111.1	AT5G03180	AT5G03180	AT5G03180	-2.01909	638.072	0.198873	-5.09725	3.44631e-07	1.75434e-05
6241136	NR_140659	.	other RNA	lncRNA	.	AT2G23672	AT2G23672	AT2G23672	-2.01878	273.702	0.289089	-3.50579	0.000455253	0.00444764
821931	NM_113254	.	Cyclopropane-fatty-acyl-phospholipid synthase	protein_coding	NP_188993.2	AT3G23510	AT3G23510	AT3G23510	-2.01851	832.915	0.416727	-2.43154	0.0150348	0.0594803
6241141	NR_143578	.	other RNA	ncRNA	.	AT1G46554	AT1G46554	AT1G46554	-2.01654	392.356	0.241997	-4.18138	2.89743e-05	0.000552579
830879	NM_001343090,NM_001343091,NM_001343092,NM_121053	.	UPSTREAM OF FLC protein (DUF966)	protein_coding	NP_001330904.1;NP_001330905.1;NP_001330906.1;NP_196577.1	AT5G10150	AT5G10150	AT5G10150	-2.01619	1157.64	0.464283	-2.17891	0.0293386	0.0977359
841720	NM_104164,NM_104165	.	Peroxisomal membrane 22 kDa (Mpv17/PMP22) family protein	protein_coding	NP_564615.3;NP_564616.1	AT1G52870	AT1G52870	AT1G52870	-2.01547	7878.43	0.326861	-3.09341	0.00197867	0.0133829
842300	NM_001333875,NM_104698	.	Serine/threonine-protein kinase WNK (With No Lysine)-like protein	protein_coding	NP_001323128.1;NP_564753.1	AT1G60060	AT1G60060	AT1G60060	-2.0122	207.685	0.449485	-2.24429	0.0248135	0.0864845
842798	NM_105164	CYP89A2	cytochrome P450, family 89, subfamily A, polypeptide 2	protein_coding	NP_176670.1	AT1G64900	AT1G64900	AT1G64900	-2.01199	2118.98	0.252594	-3.99305	6.52286e-05	0.00103492
842185	NM_001036129,NM_001198330,NM_001333816,NM_001333817,NM_001333818,NM_104599,NM_179492	BCA6	beta carbonic anhydrase 6	protein_coding	NP_001031206.1;NP_001185259.1;NP_001320703.1;NP_001320704.1;NP_001320705.1;NP_176114.2;NP_849823.1	AT1G58180	AT1G58180	AT1G58180	-2.00722	3798.31	0.199411	-5.04085	4.63477e-07	2.23918e-05
3767309	rna-gnl_JCVI_mRNA.AT1G43675	.	hypothetical protein	pseudogene	.	AT1G43675	AT1G43675	AT1G43675	-2.00405	142.122	0.312965	-3.20457	0.00135264	0.0100305
816545	NM_127585	PSAE-2	photosystem I subunit E-2	protein_coding	NP_179616.1	AT2G20260	AT2G20260	AT2G20260	-2.00365	13841.9	0.121794	-8.23221	1.83795e-16	2.48871e-13

## Sheet: C) ROOT_LowP vs FullP_Up
DEGs in root_Low P vs Full P_Upregulated
Gene_ID	Transcript_ID	Gene_Symbol	Description	gene_biotype	Protein_ID	Araport	TAIR	locus_tag	fc	baseMean	lfcSE	stat	raw.pval	bh.pval
822167	NM_113475	AOC1	allene oxide cyclase 1	protein_coding	NP_189204.1	AT3G25760	AT3G25760	AT3G25760	79.4856	9809.63	1.21509	5.19519	2.04507e-07	0.000230764
829591	NM_119606	RRTF1	redox responsive transcription factor 1	protein_coding	NP_195167.1	AT4G34410	AT4G34410	AT4G34410	47.0918	7940.53	1.73802	3.19755	0.00138603	0.0919986
843997	NM_106314	.	Calcium-binding EF-hand family protein	protein_coding	NP_177790.1	AT1G76640	AT1G76640	AT1G76640	40.0043	342.918	1.33651	3.98208	6.83139e-05	0.013349
843584	NM_105911	LOX4	PLAT/LH2 domain-containing lipoxygenase family protein	protein_coding	NP_177396.1	AT1G72520	AT1G72520	AT1G72520	36.8367	16751.3	1.23771	4.2038	2.62473e-05	0.00750858
838314	NM_101603	LOX3	lipoxygenase 3	protein_coding	NP_564021.1	AT1G17420	AT1G17420	AT1G17420	34.3116	19331.4	1.27965	3.98595	6.72095e-05	0.013349
831795	NM_180427	.	expressed in response to phosphate starvation protein	protein_coding	NP_850758.1	AT5G03545	AT5G03545	AT5G03545	32.5787	22493.7	0.456508	11.0093	3.44482e-28	3.49838e-24
816273	NM_127320	.	RPM1-interacting protein 4 (RIN4) family protein	protein_coding	NP_179357.1	AT2G17660	AT2G17660	AT2G17660	32.0416	412.618	1.29701	3.85647	0.000115038	0.0193102
843632	NM_105959	PS2	inorganic pyrophosphatase 1	protein_coding	NP_565052.1	AT1G73010	AT1G73010	AT1G73010	30.1415	6705.44	1.08597	4.52468	6.04877e-06	0.00249564
832202	NM_001203422,NM_122086	.	transmembrane protein	protein_coding	NP_001190351.1;NP_568401.1	AT5G20790	AT5G20790	AT5G20790	24.7273	1256.15	0.67853	6.82067	9.06182e-12	3.06758e-08
837529	NM_100869	RAS1	RESPONSE TO ABA AND SALT 1	protein_coding	NP_172466.1	AT1G09950	AT1G09950	AT1G09950	17.9452	905.299	1.3529	3.07895	0.00207732	0.113375
827971	NM_116366	BPS3	BPS1-like protein	protein_coding	NP_192045.2	AT4G01360	AT4G01360	AT4G01360	15.7636	709.542	1.26204	3.15245	0.00161908	0.10026
836372	NM_125646,NM_203252	SRO5	similar to RCD one 5	protein_coding	NP_201058.1;NP_974981.1	AT5G62520	AT5G62520	AT5G62520	13.1075	2954.9	1.17322	3.16422	0.00155497	0.0980836
836843	NM_126108	MAPKKK19	mitogen-activated protein kinase kinase kinase 19	protein_coding	NP_201509.1	AT5G67080	AT5G67080	AT5G67080	13.0142	441.608	0.863702	4.28622	1.81738e-05	0.00585917
817022	NM_128044	TAT3	tyrosine aminotransferase 3	protein_coding	NP_180058.1	AT2G24850	AT2G24850	AT2G24850	12.7739	2022.44	1.22325	3.0044	0.00266103	0.13178
815558	NM_126828,NM_179618	.	Bifunctional inhibitor/lipid-transfer protein/seed storage 2S albumin superfamily protein	protein_coding	NP_565348.1;NP_849949.1	AT2G10940	AT2G10940	AT2G10940	12.657	58378.8	0.751965	4.86973	1.11753e-06	0.000756607
831162	NM_001161241,NM_001343260,NM_001343261,NM_001343262,NM_121325,NM_203046,NM_203047	JAZ10	jasmonate-zim-domain protein 10	protein_coding	NP_001154713.1;NP_001330992.1;NP_001330993.1;NP_001330994.1;NP_568287.1;NP_974775.1;NP_974776.1	AT5G13220	AT5G13220	AT5G13220	12.4168	3115.4	1.06094	3.42547	0.000613735	0.0564053
815657	NM_001124829,NM_001335374,NM_001335375,NM_126865	MGDC	monogalactosyldiacylglycerol synthase type C	protein_coding	NP_001118301.1;NP_001323965.1;NP_001323966.1;NP_565352.1	AT2G11810	AT2G11810	AT2G11810	12.3055	1741.5	0.898132	4.03196	5.53137e-05	0.0117358
835277	NM_124581	.	Integrase-type DNA-binding superfamily protein	protein_coding	NP_200015.1	AT5G52020	AT5G52020	AT5G52020	11.8553	1317.77	1.27373	2.80079	0.00509772	0.179463
818025	NM_129014	JAZ7	jasmonate-zim-domain protein 7	protein_coding	NP_181007.1	AT2G34600	AT2G34600	AT2G34600	11.0915	2574.39	1.05915	3.27753	0.0010472	0.0781971
824438	NM_001339583,NM_001339584,NM_115132,NM_180354	ACA1	alpha carbonic anhydrase 1	protein_coding	NP_001319732.1;NP_001326182.1;NP_566971.2;NP_850685.1	AT3G52720	AT3G52720	AT3G52720	10.5271	2182.24	0.998683	3.40052	0.000672588	0.0591383
838887	NM_102128	.	Integrase-type DNA-binding superfamily protein	protein_coding	NP_173695.1	AT1G22810	AT1G22810	AT1G22810	10.3987	571.766	1.21915	2.77106	0.00558745	0.187892
819093	NM_130048	ERF13	ethylene-responsive element binding factor 13	protein_coding	NP_182011.1	AT2G44840	AT2G44840	AT2G44840	10.3386	1523.73	1.40192	2.40383	0.0162245	0.31295
830578	NM_120770	PGIP2	polygalacturonase inhibiting protein 2	protein_coding	NP_196305.1	AT5G06870	AT5G06870	AT5G06870	9.81818	8391.52	0.846231	3.89427	9.84929e-05	0.0175481
841701	NM_104147,NM_202280	LEA7	Late embryogenesis abundant protein (LEA) family protein	protein_coding	NP_175678.1;NP_974009.1	AT1G52690	AT1G52690	AT1G52690	9.80945	61.1635	1.32221	2.49142	0.0127235	0.275976
817603	NM_128606	.	Thioredoxin superfamily protein	protein_coding	NP_180612.1	AT2G30540	AT2G30540	AT2G30540	9.73231	992.63	0.637001	5.15349	2.5568e-07	0.000273322
827419	NM_117813	CT-BMY	chloroplast beta-amylase	protein_coding	NP_567523.1	AT4G17090	AT4G17090	AT4G17090	9.17891	8982.65	1.03852	3.07969	0.00207218	0.113375
827917	NM_001036490,NM_116336,NM_202764	CPL3	CAPRICE-like MYB3	protein_coding	NP_001031567.1;NP_192015.2;NP_974493.1	AT4G01060	AT4G01060	AT4G01060	8.96499	136.51	0.639701	4.94653	7.55463e-07	0.000590162
842114	NM_104537	GolS2	galactinol synthase 2	protein_coding	NP_176053.1	AT1G56600	AT1G56600	AT1G56600	8.49018	559.74	0.640676	4.81647	1.46122e-06	0.000895986
832137	NM_122022	SPX1	SPX domain-containing protein 1	protein_coding	NP_197515.1	AT5G20150	AT5G20150	AT5G20150	8.07836	3944.25	0.606671	4.9682	6.75764e-07	0.000549018
839214	NM_001332727,NM_102436	.	EXS (ERD1/XPR1/SYG1) family protein	protein_coding	NP_001321974.1;NP_173995.1	AT1G26730	AT1G26730	AT1G26730	8.06793	1525.71	0.899113	3.35019	0.000807563	0.0652796
842851	NM_001334203,NM_001334204,NM_105213	PP2-A5	phloem protein 2 A5	protein_coding	NP_001319325.1;NP_001322028.1;NP_176718.2	AT1G65390	AT1G65390	AT1G65390	8.0656	6239.65	1.04112	2.89284	0.00381772	0.15667
821036	NM_001338305,NM_001338306,NM_112650	CNGC19	cyclic nucleotide gated channel 19	protein_coding	NP_001325957.1;NP_001325958.1;NP_188396.2	AT3G17690	AT3G17690	AT3G17690	8.06242	331.661	0.72006	4.18189	2.89094e-05	0.00804354
838310	NM_001332300,NM_001332301,NM_101599	JAZ5	jasmonate-zim-domain protein 5	protein_coding	NP_001320904.1;NP_001320905.1;NP_564019.1	AT1G17380	AT1G17380	AT1G17380	7.99377	3568.53	1.10193	2.72147	0.00649915	0.201238
820033	NM_111049,NM_202478	.	Calcium-binding EF-hand family protein	protein_coding	NP_566152.1;NP_974207.1	AT3G01830	AT3G01830	AT3G01830	7.9011	1260.1	1.1717	2.54507	0.0109257	0.256249
831326	NM_001036806,NM_001036807,NM_001085114,NM_001343359,NM_001343360,NM_001343361,NM_001343362,NM_121478,NM_203053	CA2	carbonic anhydrase 2	protein_coding	NP_001031883.1;NP_001031884.1;NP_001078583.1;NP_001330235.1;NP_001330236.1;NP_001330237.1;NP_001330238.1;NP_568303.2;NP_974782.1	AT5G14740	AT5G14740	AT5G14740	7.6573	78315.5	0.63868	4.59829	4.25969e-06	0.00192263
832476	NM_122316	WRKY30	WRKY DNA-binding protein 30	protein_coding	NP_568439.1	AT5G24110	AT5G24110	AT5G24110	7.14141	578.074	1.10224	2.57314	0.0100781	0.248129
842104	NM_104527	WRR4	Disease resistance protein (TIR-NBS-LRR class)	protein_coding	NP_176043.1	AT1G56510	AT1G56510	AT1G56510	7.0551	7181.96	0.836515	3.36954	0.000752947	0.0626767
835280	NM_124584	.	MATE efflux family protein	protein_coding	NP_200018.1	AT5G52050	AT5G52050	AT5G52050	6.83498	4234.88	1.02815	2.69702	0.00699623	0.20719
844423	NM_106732	WRKY40	WRKY DNA-binding protein 40	protein_coding	NP_178199.1	AT1G80840	AT1G80840	AT1G80840	6.74541	9877.82	1.18298	2.32794	0.0199155	0.341407
833860	NM_123231	.	cotton fiber protein	protein_coding	NP_198686.2	AT5G38700	AT5G38700	AT5G38700	6.64373	369.768	1.03812	2.63168	0.00849635	0.229633
5008138	NM_001084915	RTFL12	ROTUNDIFOLIA like 12	protein_coding	NP_001078384.1	AT4G13395	AT4G13395	AT4G13395	6.60115	1159.78	1.23406	2.2063	0.027363	0.392216
823896	NM_001339308,NM_001339309,NM_114610	G3Pp1	putative glycerol-3-phosphate transporter 1	protein_coding	NP_001327852.1;NP_001327853.1;NP_566891.1	AT3G47420	AT3G47420	AT3G47420	6.59222	4924.23	0.378466	7.18892	6.53069e-13	3.31612e-09
815916	NM_126996	.	LL-diaminopimelate protein (DUF295)	protein_coding	NP_179039.1	AT2G14290	AT2G14290	AT2G14290	6.56721	213.146	1.06201	2.55674	0.0105658	0.252564
839748	NM_102616	GRX480	Thioredoxin superfamily protein	protein_coding	NP_174170.1	AT1G28480	AT1G28480	AT1G28480	6.30479	1584.44	0.931465	2.8519	0.00434586	0.164544
839324	NM_100389	MAPKKK18	mitogen-activated protein kinase kinase kinase 18	protein_coding	NP_172003.1	AT1G05100	AT1G05100	AT1G05100	6.21262	233.324	0.701865	3.75457	0.000173639	0.0255563
818479	NM_129452	PHT1%3B4	phosphate transporter 1;4	protein_coding	NP_181428.1	AT2G38940	AT2G38940	AT2G38940	5.88308	2506.68	0.56036	4.56237	5.05789e-06	0.00223328
829308	NM_001342115,NM_001342116,NM_119329	WRKY18	WRKY DNA-binding protein 18	protein_coding	NP_001320110.1;NP_001329847.1;NP_567882.1	AT4G31800	AT4G31800	AT4G31800	5.80435	12668.7	0.939262	2.7012	0.00690897	0.207105
832031	NM_001343589,NM_121916	.	Eukaryotic aspartyl protease family protein	protein_coding	NP_001331340.1;NP_197412.1	AT5G19110	AT5G19110	AT5G19110	5.78361	3082.65	0.875649	2.89154	0.00383363	0.15667
827245	NM_117659	.	Thioredoxin superfamily protein	protein_coding	NP_193303.1	AT4G15680	AT4G15680	AT4G15680	5.70848	210.969	0.596343	4.2142	2.50666e-05	0.00727327
828540	NM_001036630,NM_001341665,NM_001341666,NM_001341667,NM_001341668,NM_118571	.	dihydrofolate reductase	protein_coding	NP_001031707.1;NP_001329753.1;NP_001329754.1;NP_001329755.1;NP_001329756.1;NP_567701.1	AT4G24380	AT4G24380	AT4G24380	5.69639	5065.93	0.873131	2.87477	0.00404325	0.161356
835561	NM_124853	.	Ankyrin repeat family protein	protein_coding	NP_200283.1	AT5G54720	AT5G54720	AT5G54720	5.61902	1698.87	0.98454	2.52942	0.011425	0.261321
830565	NM_120759	LEA4-5	Late Embryogenesis Abundant 4-5	protein_coding	NP_196294.1	AT5G06760	AT5G06760	AT5G06760	5.60802	71.612	0.829566	2.99855	0.00271271	0.132766
839563	NM_100199	FAF2	FANTASTIC four-like protein (DUF3049)	protein_coding	NP_563678.1	AT1G03170	AT1G03170	AT1G03170	5.39849	85.7922	0.670523	3.62785	0.000285794	0.0350708
2745703	NM_202810	.	hypothetical protein	protein_coding	NP_974539.1	AT4G12735	AT4G12735	AT4G12735	5.37439	41.6775	0.794421	3.05392	0.00225871	0.118544
28717526	NR_139972,rna-gnl_WGS:_mrna.AT2G03855-RA	MIR5642b	microRNA ath-MIR5642b precursor	miRNA	.	AT2G03855	.	AT2G03855	5.21392	4.30242	0.981708	2.42676	0.0152344	0.302175
821243	NM_111224	NPC4	non-specific phospholipase C4	protein_coding	NP_566206.1	AT3G03530	AT3G03530	AT3G03530	5.11957	1175.89	0.77865	3.02578	0.00247995	0.126241
818006	NM_128995	LHB1B1	light-harvesting chlorophyll-protein complex II subunit B1	protein_coding	NP_565787.1	AT2G34430	AT2G34430	AT2G34430	5.08508	152110	0.76428	3.06991	0.00214123	0.115666
836310	NM_125582	.	Integrase-type DNA-binding superfamily protein	protein_coding	NP_200995.1	AT5G61890	AT5G61890	AT5G61890	5.05407	35.0232	0.762096	3.06713	0.00216127	0.116131
831453	NM_121601	KIN1	stress-responsive protein (KIN1) / stress-induced protein (KIN1)	protein_coding	NP_197100.1	AT5G15960	AT5G15960	AT5G15960	4.99752	682.829	0.900053	2.57897	0.00990947	0.246354
822484	NM_001035712,NM_113774	.	P-loop containing nucleoside triphosphate hydrolases superfamily protein	protein_coding	NP_001030789.1;NP_189495.1	AT3G28540	AT3G28540	AT3G28540	4.85404	290.244	0.385661	5.90982	3.42481e-09	9.00971e-06
814732	NM_001335087,NM_126262	GAD4	glutamate decarboxylase 4	protein_coding	NP_001324150.1;NP_178310.1	AT2G02010	AT2G02010	AT2G02010	4.85104	602.604	0.705309	3.23021	0.001237	0.0857939
842077	NM_104503	PP2-B13	phloem protein 2-B13	protein_coding	NP_176020.1	AT1G56240	AT1G56240	AT1G56240	4.789	1041.86	1.07954	2.09322	0.0363295	0.437656
817780	NM_001336375,NM_001336376,NM_128780	.	cysteine-rich/transmembrane domain A-like protein	protein_coding	NP_001324698.1;NP_001324699.1;NP_565740.1	AT2G32210	AT2G32210	AT2G32210	4.74855	704.888	0.81904	2.74405	0.00606859	0.193403
823641	NM_114375	NRT2.6	high affinity nitrate transporter 2.6	protein_coding	NP_190092.1	AT3G45060	AT3G45060	AT3G45060	4.70258	1479.15	1.01002	2.21131	0.0270146	0.39069
818237	NM_129220	.	CHUP1-like protein	protein_coding	NP_181203.2	AT2G36650	AT2G36650	AT2G36650	4.5941	501.661	0.797616	2.75795	0.00581659	0.189753
28718510	NR_140854	U1.6	other RNA	snRNA	.	AT3G01715	.	AT3G01715	4.51737	10.1824	0.649556	3.34919	0.000810495	0.0652796
819407	NM_001337286,NM_130362	.	myelin transcription factor-like protein	protein_coding	NP_001324285.1;NP_566116.1	AT2G47950	AT2G47950	AT2G47950	4.47537	462.78	0.799395	2.70455	0.0068396	0.207105
816935	NM_001335912,NM_001335913,NM_001335914,NM_127963	scpl23	serine carboxypeptidase-like 23	protein_coding	NP_001318279.1;NP_001324769.1;NP_001324770.1;NP_179979.5	AT2G24010	AT2G24010	AT2G24010	4.44393	69.0033	0.608895	3.534	0.000409323	0.0433008
834348	NM_001344478,NM_123696	GDPD3	PLC-like phosphodiesterases superfamily protein	protein_coding	NP_001330568.1;NP_199144.3	AT5G43300	AT5G43300	AT5G43300	4.43986	97.6896	0.658523	3.26566	0.00109209	0.0802614
827481	NM_001341236,NM_001341237,NM_001341238,NM_117870,NM_202837	CBL1	calcineurin B-like protein 1	protein_coding	NP_001329533.1;NP_001329534.1;NP_001329535.1;NP_567533.1;NP_974566.1	AT4G17615	AT4G17615	AT4G17615	4.42792	4160.97	0.777906	2.75949	0.00578908	0.189753
835560	NM_001345097,NM_124852	.	Ankyrin repeat family protein	protein_coding	NP_001332664.1;NP_200282.2	AT5G54710	AT5G54710	AT5G54710	4.40588	6902.95	0.986193	2.16938	0.0300538	0.404562
2746190	NM_001344561,NM_001344562,NM_203153	.	transmembrane protein	protein_coding	NP_001331324.1;NP_001331325.1;NP_974882.1	AT5G44565	AT5G44565	AT5G44565	4.40318	129.314	0.654721	3.26634	0.00108946	0.0802614
832531	NM_001203455,NM_122368	.	TRP-like ion channel protein (Protein of unknown function, DUF599)	protein_coding	NP_001190384.1;NP_197848.1	AT5G24600	AT5G24600	AT5G24600	4.37885	127.165	0.517551	4.1166	3.84503e-05	0.00964154
817858	NM_128856	PFA-DSP2	Phosphotyrosine protein phosphatases superfamily protein	protein_coding	NP_180855.2	AT2G32960	AT2G32960	AT2G32960	4.3285	696.189	0.421139	5.01941	5.18301e-07	0.000455361
827246	NM_117660	.	Thioredoxin superfamily protein	protein_coding	NP_193304.1	AT4G15690	AT4G15690	AT4G15690	4.23999	205.478	0.448242	4.64941	3.32883e-06	0.00164907
821902	NM_113225	ERF1	ethylene response factor 1	protein_coding	NP_188965.1	AT3G23240	AT3G23240	AT3G23240	4.23028	147.299	0.790205	2.63318	0.00845891	0.229096
843158	NM_105500	ENDO2	endonuclease 2	protein_coding	NP_176996.1	AT1G68290	AT1G68290	AT1G68290	4.22186	34.475	0.556404	3.73448	0.000188106	0.0272463
817844	NM_128843	PHT1%3B5	phosphate transporter 1;5	protein_coding	NP_180842.1	AT2G32830	AT2G32830	AT2G32830	4.21327	80.1541	0.711136	2.91778	0.00352531	0.148689
822645	NM_113889	PMAT2	HXXXD-type acyl-transferase family protein	protein_coding	NP_189609.1	AT3G29670	AT3G29670	AT3G29670	4.13731	1131.68	0.570874	3.5887	0.000332336	0.0383527
824396	NM_001339568	ABCG27	ABC transporter G family member 27	protein_coding	NP_001319729.1	AT3G52310	AT3G52310	AT3G52310	4.08381	71.9634	0.772592	2.62741	0.00860376	0.231072
827554	NM_117938	.	glycine-rich cell wall protein-like protein	protein_coding	NP_567550.1	AT4G18280	AT4G18280	AT4G18280	3.99974	825.066	0.677997	2.94973	0.00318051	0.141355
826603	NM_001036532,NM_001340652,NM_001340653,NM_001340654,NM_117080	ATSPS4F	Sucrose-phosphate synthase family protein	protein_coding	NP_001031609.1;NP_001329002.1;NP_001329003.1;NP_001329004.1;NP_192750.2	AT4G10120	AT4G10120	AT4G10120	3.98095	6224.82	0.552065	3.61029	0.000305859	0.0359093
830878	NM_001085094,NM_001161231,NM_001203343,NM_121052	FLC	K-box region and MADS-box transcription factor family protein	protein_coding	NP_001078563.1;NP_001154703.1;NP_001190272.1;NP_196576.1	AT5G10140	AT5G10140	AT5G10140	3.91402	133.012	0.523593	3.75989	0.000169987	0.0252014
28716263	NR_138849	.	other RNA	lncRNA	.	AT1G05183	.	AT1G05183	3.88413	25.1564	0.891754	2.19522	0.0281481	0.395204
831066	NM_121231	.	Thioredoxin superfamily protein	protein_coding	NP_196754.2	AT5G11930	AT5G11930	AT5G11930	3.85901	39.7376	0.736881	2.64389	0.00819596	0.225254
28716875	NR_139469	.	other RNA	snoRNA	.	AT1G08643	.	AT1G08643	3.85347	9.7079	0.56229	3.46113	0.000537913	0.0532954
838729	NM_001160882,NM_001332492,NM_001332493,NM_001332494,NM_101984	.	nucleic acid/nucleotide binding protein	protein_coding	NP_001154354.1;NP_001320686.1;NP_001320687.1;NP_001320688.1;NP_173554.3	AT1G21320	AT1G21320	AT1G21320	3.79033	78.1508	0.501672	3.83183	0.000127192	0.0203606
822224	NM_113530	CYP71B24	cytochrome P450, family 71, subfamily B, polypeptide 24	protein_coding	NP_189254.1	AT3G26230	AT3G26230	AT3G26230	3.77299	544.697	0.523413	3.66004	0.00025218	0.0326189
831561	NM_001203393,NM_001343475,NM_121704	.	Zinc-binding dehydrogenase family protein	protein_coding	NP_001190322.1;NP_001318577.1;NP_197200.2	AT5G16980	AT5G16980	AT5G16980	3.75281	101.851	0.511613	3.72933	0.000191993	0.0274617
843205	NM_001334380,NM_105547	PHO1%3BH1	EXS (ERD1/XPR1/SYG1) family protein	protein_coding	NP_001322237.1;NP_564940.1	AT1G68740	AT1G68740	AT1G68740	3.72702	1873.89	0.604827	3.13812	0.00170032	0.103921
821185	NM_111115	.	Late embryogenesis abundant protein (LEA) family protein	protein_coding	NP_566173.1	AT3G02480	AT3G02480	AT3G02480	3.72512	59.3954	0.952968	1.99093	0.0464891	0.472428
821072	NM_001337494,NM_111262	GDH3	glutamate dehydrogenase 3	protein_coding	NP_001326159.1;NP_187041.1	AT3G03910	AT3G03910	AT3G03910	3.68361	191.141	0.644504	2.91871	0.0035148	0.148689
832321	NM_122164	.	Stress responsive A/B Barrel Domain-containing protein	protein_coding	NP_568422.1	AT5G22580	AT5G22580	AT5G22580	3.67794	960.724	0.425352	4.41728	9.99511e-06	0.00373585
842121	NM_001333792,NM_104542	.	MAEBL domain protein	protein_coding	NP_001321049.1;NP_176058.1	AT1G56660	AT1G56660	AT1G56660	3.66807	9010.26	0.90039	2.08245	0.037301	0.438946
841722	NM_104167	NAC019	NAC domain containing protein 19	protein_coding	NP_175697.1	AT1G52890	AT1G52890	AT1G52890	3.61061	118.638	0.829569	2.23278	0.0255635	0.382647
829933	NM_119939	ACS8	1-amino-cyclopropane-1-carboxylate synthase 8	protein_coding	NP_195491.1	AT4G37770	AT4G37770	AT4G37770	3.59985	434.811	0.60328	3.06315	0.00219022	0.11676
820580	NM_112221	PRA1.F4	prenylated RAB acceptor 1.F4	protein_coding	NP_187984.1	AT3G13710	.	AT3G13710	3.59822	477.901	0.620223	2.97842	0.00289737	0.135752
816996	NM_001202663,NM_128021,NM_179724,NM_201799	.	Ankyrin repeat family protein	protein_coding	NP_001189592.1;NP_565575.1;NP_850055.2;NP_973528.1	AT2G24600	AT2G24600	AT2G24600	3.54403	10435.4	0.898999	2.03047	0.0423086	0.46151
828358	NM_118388	.	SAUR-like auxin-responsive protein family	protein_coding	NP_193993.1	AT4G22620	AT4G22620	AT4G22620	3.53804	103.366	0.845511	2.15603	0.031081	0.410727
834355	NM_001203533,NM_123703	PHT1%3B2	phosphate transporter 2	protein_coding	NP_001190462.1;NP_199151.1	AT5G43370	AT5G43370	AT5G43370	3.49629	5560.33	0.489145	3.6918	0.000222676	0.0311915
819730	NM_111436	PLDP2	phospholipase D P2	protein_coding	NP_187214.2	AT3G05630	AT3G05630	AT3G05630	3.49303	1214.59	0.46391	3.88971	0.000100362	0.0177257
839348	NM_001160832,NM_001331513,NM_100379	PFA-DSP1	Phosphotyrosine protein phosphatases superfamily protein	protein_coding	NP_001154304.1;NP_001322400.1;NP_171993.1	AT1G05000	AT1G05000	AT1G05000	3.46862	636.222	0.303925	5.90396	3.5487e-09	9.00971e-06
6240650	NR_143957	.	other RNA	ncRNA	.	AT3G57157	AT3G57157	AT3G57157	3.43839	213.127	0.757628	2.35173	0.0186865	0.330612
825707	NM_148213	.	RING/U-box superfamily protein	protein_coding	NP_680579.2	AT4G03965	AT4G03965	AT4G03965	3.42377	27.0983	0.361955	4.90553	9.31734e-07	0.000675873
815160	NM_001084415,NM_126619,NM_201702	OPR3	oxophytodienoate-reductase 3	protein_coding	NP_001077884.1;NP_178662.1;NP_973431.1	AT2G06050	AT2G06050	AT2G06050	3.38837	21984	0.743675	2.36742	0.0179125	0.326972
821047	NM_112660	PAP17	purple acid phosphatase 17	protein_coding	NP_566587.1	AT3G17790	AT3G17790	AT3G17790	3.36299	3256.19	0.614665	2.84667	0.00441798	0.164544
3768051	rna-gnl_JCVI_mRNA.AT2G07686	.	hypothetical protein	pseudogene	.	AT2G07686	AT2G07686	AT2G07686	3.35658	2.99439	0.765253	2.28289	0.0224367	0.361389
3770699	rna-gnl_JCVI_mRNA.AT5G13205	.	hypothetical protein	pseudogene	.	AT5G13205	AT5G13205	AT5G13205	3.33468	45.4113	0.596682	2.91201	0.00359107	0.150079
828425	NM_001203880,NM_001341592	CRK18	cysteine-rich RLK (RECEPTOR-like protein kinase) 18	protein_coding	NP_001190809.1;NP_001320043.1	AT4G23260	AT4G23260	AT4G23260	3.33132	1390.47	0.540679	3.21095	0.00132297	0.0899131
843834	NM_001334673,NM_106153	TIFY10B	TIFY domain/Divergent CCT motif family protein	protein_coding	NP_001322261.1;NP_565096.1	AT1G74950	AT1G74950	AT1G74950	3.32827	9380.8	0.676114	2.5658	0.0102938	0.250094
28718632	NR_140972	.	other RNA	lncRNA	.	AT3G03125	.	AT3G03125	3.30933	22.3668	0.670755	2.57402	0.0100523	0.248129
825821	NM_116722	MSRB6	methionine sulfoxide reductase B6	protein_coding	NP_192393.2	AT4G04840	AT4G04840	AT4G04840	3.29379	2215.9	0.513622	3.34828	0.000813142	0.0652796
838693	NM_101952	.	Cysteine/Histidine-rich C1 domain family protein	protein_coding	NP_173523.1	AT1G20990	AT1G20990	AT1G20990	3.29033	50.6938	0.389209	4.41467	1.01163e-05	0.00373585
818952	NM_129912	TI1	trypsin inhibitor protein 1	protein_coding	NP_181879.1	AT2G43510	AT2G43510	AT2G43510	3.28592	408.728	0.323775	5.30089	1.15238e-07	0.000156041
842923	NM_105280	.	Disease resistance protein (TIR-NBS class)	protein_coding	NP_176783.1	AT1G66090	AT1G66090	AT1G66090	3.28538	3310.25	0.862243	1.99023	0.0465659	0.472428
10723139	NM_001197986	.	UDP-Glycosyltransferase superfamily protein	protein_coding	NP_001184915.1	AT1G05675	AT1G05675	AT1G05675	3.27429	967.271	0.696014	2.45855	0.0139501	0.289123
3770616	NM_001036744	.	transmembrane protein	protein_coding	NP_001031821.1	AT5G01881	AT5G01881	AT5G01881	3.27259	5.33547	0.747342	2.28869	0.0220973	0.359342
844142	NM_001334816,NM_001334817,NM_106456	.	Transducin/WD40 repeat-like superfamily protein	protein_coding	NP_001322464.1;NP_001322465.1;NP_565168.4	AT1G78070	AT1G78070	AT1G78070	3.26741	5529.64	0.68442	2.49576	0.0125687	0.275912
827244	NM_117658	.	Thioredoxin superfamily protein	protein_coding	NP_193302.1	AT4G15670	AT4G15670	AT4G15670	3.21542	133.293	0.567382	2.96979	0.00298002	0.137562
837351	NM_001084019,NM_001331768,NM_100704	.	alpha/beta-Hydrolases superfamily protein	protein_coding	NP_001077488.1;NP_001323356.1;NP_172308.2	AT1G08310	AT1G08310	AT1G08310	3.21291	1424.79	0.457675	3.67921	0.00023396	0.0318368
842068	NM_104494	.	SAUR-like auxin-responsive protein family	protein_coding	NP_176011.1	AT1G56150	AT1G56150	AT1G56150	3.20977	525.604	0.721711	2.33122	0.0197415	0.340352
828255	NM_118288	NRT1.8	NITRATE TRANSPORTER 1.8	protein_coding	NP_193899.2	AT4G21680	AT4G21680	AT4G21680	3.18177	1297.15	0.761529	2.19274	0.0283263	0.395271
836702	NM_125970	XTH6	xyloglucan endotransglucosylase/hydrolase 6	protein_coding	NP_569019.1	AT5G65730	AT5G65730	AT5G65730	3.15575	6934.07	0.50056	3.31226	0.000925466	0.0717448
837688	NM_101019	UMAMIT26	nodulin MtN21 /EamA-like transporter family protein	protein_coding	NP_172613.1	AT1G11460	AT1G11460	AT1G11460	3.14657	414.118	0.317497	5.20881	1.90061e-07	0.000227078
843081	NM_105427	.	Acid phosphatase/vanadium-dependent haloperoxidase-related protein	protein_coding	NP_176927.1	AT1G67600	AT1G67600	AT1G67600	3.12943	256.671	0.399269	4.12228	3.75133e-05	0.00952416
824308	NM_115004	.	Calcium-dependent phosphotriesterase superfamily protein	protein_coding	NP_190713.1	AT3G51450	AT3G51450	AT3G51450	3.12034	4927.89	0.804774	2.03995	0.0413551	0.455777
824305	NM_115001	SSL4	strictosidine synthase-like 4	protein_coding	NP_190710.1	AT3G51420	AT3G51420	AT3G51420	3.1178	3185.77	0.409754	4.00369	6.23623e-05	0.0129249
821775	NM_001338564,NM_113109	CWLP	cell wall-plasma membrane linker protein	protein_coding	NP_001327425.1;NP_188851.2	AT3G22120	AT3G22120	AT3G22120	3.11262	27935.2	0.308164	5.31577	1.06206e-07	0.000154083
817495	NM_128500	GSTU4	glutathione S-transferase tau 4	protein_coding	NP_180507.1	AT2G29460	AT2G29460	AT2G29460	3.10886	497.412	0.54721	2.99042	0.00278598	0.132946
843329	NM_105661	GSTU11	glutathione S-transferase TAU 11	protein_coding	NP_177151.1	AT1G69930	AT1G69930	AT1G69930	3.07763	112.914	0.679539	2.38665	0.0170028	0.322276
825144	NM_115837	.	Concanavalin A-like lectin protein kinase family protein	protein_coding	NP_191534.1	AT3G59750	AT3G59750	AT3G59750	3.05159	318.87	0.565442	2.84656	0.0044195	0.164544
815086	NM_001124801,NM_001335279,NM_126561	GRP3S	glycine-rich protein 3 short isoform	protein_coding	NP_001118273.1;NP_001324794.1;NP_565325.1	AT2G05380	AT2G05380	AT2G05380	3.0382	9876.24	0.458499	3.49666	0.000471122	0.0476068
829671	NM_001342328,NM_119684	LHT7	LYS/HIS transporter 7	protein_coding	NP_001328042.1;NP_567977.2	AT4G35180	AT4G35180	AT4G35180	3.0328	357.938	0.615688	2.59978	0.00932848	0.24014
820639	NM_001338114,NM_112278	ESM1	GDSL-like lipase/acylhydrolase superfamily protein	protein_coding	NP_001326872.1;NP_188037.1	AT3G14210	AT3G14210	AT3G14210	3.01143	14100	0.521656	3.04885	0.00229719	0.11933
817493	NM_128498	GSTU6	glutathione S-transferase tau 6	protein_coding	NP_180505.1	AT2G29440	AT2G29440	AT2G29440	3.00904	1494.01	0.775752	2.04872	0.040489	0.452237
825706	NM_116634	PFA-DSP4	Phosphotyrosine protein phosphatases superfamily protein	protein_coding	NP_567261.1	AT4G03960	AT4G03960	AT4G03960	3.00647	846.778	0.330472	4.80546	1.54397e-06	0.000895986
831683	NM_120465	TFL1	PEBP (phosphatidylethanolamine-binding protein) family protein	protein_coding	NP_196004.1	AT5G03840	AT5G03840	AT5G03840	2.9727	31.6822	0.514637	3.05414	0.00225709	0.118544
833862	NM_001344262,NM_123232	.	Methylenetetrahydrofolate reductase family protein	protein_coding	NP_001330954.1;NP_198687.1	AT5G38710	AT5G38710	AT5G38710	2.95464	911.619	0.79389	1.96877	0.0489799	0.479237
28721053	NR_143162	.	other RNA	lncRNA	.	AT5G09065	.	AT5G09065	2.95405	15.4271	0.397196	3.93431	8.34355e-05	0.0155473
828399	NM_001341572,NM_118429	.	Calcineurin-like metallo-phosphoesterase superfamily protein	protein_coding	NP_001328245.1;NP_194031.6	AT4G23000	AT4G23000	AT4G23000	2.94924	1020.56	0.425896	3.66367	0.000248631	0.0325803
821863	NM_113191	.	ATPase E1-E2 type family protein / haloacid dehalogenase-like hydrolase family protein	protein_coding	NP_188931.1	AT3G22910	AT3G22910	AT3G22910	2.94551	401.931	0.578663	2.69331	0.00707466	0.208251
831289	NM_121442	AGP6	arabinogalactan protein 6	protein_coding	NP_196942.1	AT5G14380	AT5G14380	AT5G14380	2.93954	10.2668	0.690685	2.25225	0.0243068	0.376005
831322	NM_001343357,NM_121474	.	NAD(P)-binding Rossmann-fold superfamily protein	protein_coding	NP_001330450.1;NP_196974.1	AT5G14700	AT5G14700	AT5G14700	2.9244	1225.81	0.700367	2.21047	0.0270724	0.39069
842498	NM_104883	.	Cysteine/Histidine-rich C1 domain family protein	protein_coding	NP_176394.1	AT1G62030	AT1G62030	AT1G62030	2.91589	235.14	0.598894	2.57798	0.00993794	0.246459
28716172	NR_138766	U2.11	other RNA	snRNA	.	AT1G04733	.	AT1G04733	2.90574	51.7346	0.496879	3.09714	0.00195397	0.111168
6240681	NR_142538	.	other RNA	lncRNA	.	AT5G01732	AT5G01732	AT5G01732	2.90445	169.348	0.429133	3.58459	0.000337607	0.0387409
817494	NM_128499	GSTU5	glutathione S-transferase tau 5	protein_coding	NP_180506.1	AT2G29450	AT2G29450	AT2G29450	2.89785	10807.6	0.592262	2.59174	0.00954932	0.242445
5008297	NM_001085241	.	transmembrane protein	protein_coding	NP_001078710.1	AT5G44568	AT5G44568	AT5G44568	2.8932	565.511	0.728165	2.10483	0.0353059	0.432527
835856	NM_125133	ZFP2	zinc finger protein 2	protein_coding	NP_200560.1	AT5G57520	AT5G57520	AT5G57520	2.87679	33.427	0.568601	2.68107	0.00733868	0.211427
841703	NM_001333557,NM_001333558,NM_001333559,NM_001333560,NM_001333561,NM_104148	.	alpha/beta-Hydrolases superfamily protein	protein_coding	NP_001319208.1;NP_001321414.1;NP_001321415.1;NP_001321416.1;NP_001321417.1;NP_175679.2	AT1G52700	AT1G52700	AT1G52700	2.86429	85.497	0.473853	3.2039	0.00135578	0.0909481
821175	NM_111070	SRG3	senescence-related gene 3	protein_coding	NP_566159.1	AT3G02040	AT3G02040	AT3G02040	2.85321	6068.96	0.584975	2.58573	0.00971733	0.243665
821227	NM_111189	GSTF11	glutathione S-transferase F11	protein_coding	NP_186969.1	AT3G03190	AT3G03190	AT3G03190	2.83437	397.448	0.714075	2.10486	0.0353032	0.432527
843018	NM_105370	.	Protein kinase superfamily protein	protein_coding	NP_176871.2	AT1G67000	AT1G67000	AT1G67000	2.82282	160.993	0.694914	2.15442	0.031207	0.411004
824846	NM_115538	.	RNA splicing factor-like protein	protein_coding	NP_191238.1	AT3G56790	AT3G56790	AT3G56790	2.80722	124.916	0.752475	1.97899	0.0478169	0.475887
827243	NM_117657	.	Thioredoxin superfamily protein	protein_coding	NP_193301.1	AT4G15660	AT4G15660	AT4G15660	2.7942	206.175	0.430758	3.44145	0.000578595	0.0556959
5008200	NM_001085064	.	Heavy metal transport/detoxification superfamily protein	protein_coding	NP_001078533.1	AT5G05365	AT5G05365	AT5G05365	2.79209	217.978	0.697219	2.12465	0.0336159	0.423205
838207	NM_101503	OCT6	organic cation/carnitine transporter 6	protein_coding	NP_173087.1	AT1G16370	AT1G16370	AT1G16370	2.78631	1715.05	0.688163	2.14826	0.0316928	0.41248
838922	NM_102162	.	Calcium-dependent lipid-binding (CaLB domain) family protein	protein_coding	NP_173727.1	AT1G23140	AT1G23140	AT1G23140	2.78325	745.865	0.400862	3.68399	0.000229608	0.0318368
6240591	NR_142405	.	other RNA	lncRNA	.	AT4G38215	AT4G38215	AT4G38215	2.74103	71.3434	0.374384	3.88563	0.000102064	0.017802
819891	NM_001337350,NM_111029	.	Major facilitator superfamily protein	protein_coding	NP_001326043.1;NP_186812.2	AT3G01630	AT3G01630	AT3G01630	2.73727	12.2425	0.723095	2.00906	0.0445312	0.467882
829590	NM_001342283,NM_119605	.	AP2/B3-like transcriptional factor family protein	protein_coding	NP_001320135.1;NP_195166.2	AT4G34400	AT4G34400	AT4G34400	2.72691	106.191	0.555865	2.60363	0.00922429	0.239278
819262	NM_130216	AIB	ABA-inducible BHLH-type transcription factor	protein_coding	NP_566078.1	AT2G46510	AT2G46510	AT2G46510	2.70219	4774.67	0.650485	2.20471	0.0274748	0.393212
28717394	NM_001334151,NM_001334152,NM_001334153	.	DEK carboxy-terminal domain protein	protein_coding	NP_001322641.1;NP_001322642.1;NP_001322643.1	AT1G64253	.	AT1G64253	2.68343	17.3393	0.442316	3.2196	0.0012837	0.0886846
838353	NM_101638	PEPR2	PEP1 receptor 2	protein_coding	NP_173217.1	AT1G17750	AT1G17750	AT1G17750	2.67493	952.313	0.606972	2.33866	0.019353	0.337986
829841	NM_119852	CP1	cysteine proteinase1	protein_coding	NP_195406.2	AT4G36880	AT4G36880	AT4G36880	2.67227	120.383	0.375796	3.7735	0.000160971	0.0245826
831888	NM_001342579,NM_120200	SQD2	sulfoquinovosyldiacylglycerol 2	protein_coding	NP_001331107.1;NP_568085.2	AT5G01220	AT5G01220	AT5G01220	2.66512	13493.7	0.521102	2.71387	0.00665028	0.204039
838503	NM_001332387,NM_101778	.	cyclin-dependent kinase, putative (DUF581)	protein_coding	NP_001322166.1;NP_173354.1	AT1G19200	AT1G19200	AT1G19200	2.65812	302.172	0.488155	2.88926	0.00386155	0.157494
817864	NM_128862	RLP24	receptor like protein 24	protein_coding	NP_180861.1	AT2G33020	AT2G33020	AT2G33020	2.63466	43.3256	0.403748	3.4616	0.00053697	0.0532954
827247	NM_117661	.	Thioredoxin superfamily protein	protein_coding	NP_193305.1	AT4G15700	AT4G15700	AT4G15700	2.62474	257.026	0.49652	2.80386	0.00504944	0.178986
828861	NM_118887	ENODL2	early nodulin-like protein 2	protein_coding	NP_194482.1	AT4G27520	AT4G27520	AT4G27520	2.6222	10342.6	0.506794	2.74426	0.00606467	0.193403
815846	NM_126940	ABCG5	ABC-2 type transporter family protein	protein_coding	NP_178984.1	AT2G13610	AT2G13610	AT2G13610	2.61836	1426.32	0.393916	3.52527	0.000423046	0.0440641
5008147	NR_142335,NR_142336,NR_142337	.	other RNA	lncRNA	.	AT4G17098	AT4G17098	AT4G17098	2.61455	334.507	0.521159	2.66054	0.00780163	0.219169
832537	NM_122374	LSU4	response to low sulfur 4	protein_coding	NP_568450.1	AT5G24655	AT5G24655	AT5G24655	2.58898	56.9285	0.512093	2.67994	0.00736346	0.21184
821206	NM_001035549,NM_001125086,NM_111155	VTC4	Inositol monophosphatase family protein	protein_coding	NP_001030626.1;NP_001118558.1;NP_186936.1	AT3G02870	AT3G02870	AT3G02870	2.5887	3656.29	0.490455	2.79787	0.00514411	0.179523
832482	NM_001343845,NM_001343846,NM_122321	SQE6	squalene monooxygenase 6	protein_coding	NP_001330190.1;NP_001330191.1;NP_197804.1	AT5G24160	AT5G24160	AT5G24160	2.58064	1141.46	0.349763	3.91045	9.21261e-05	0.0168574
828869	NM_001160799,NM_118895	.	Heavy metal transport/detoxification superfamily protein	protein_coding	NP_001154271.1;NP_567779.1	AT4G27590	AT4G27590	AT4G27590	2.56743	41.1569	0.668146	2.03597	0.0417529	0.458898
838128	NM_101427	IAA5	indole-3-acetic acid inducible 5	protein_coding	NP_173011.1	AT1G15580	AT1G15580	AT1G15580	2.54836	99.9333	0.652625	2.06791	0.0386487	0.44602
836602	NM_125877	WRKY51	WRKY DNA-binding protein 51	protein_coding	NP_568995.2	AT5G64810	AT5G64810	AT5G64810	2.54537	198.333	0.481445	2.79964	0.0051159	0.179463
837935	NM_101243	.	Purple acid phosphatases superfamily protein	protein_coding	NP_172830.1	AT1G13750	AT1G13750	AT1G13750	2.53375	1419.94	0.422925	3.17143	0.00151691	0.0965831
834356	NM_001036923,NM_123704,NM_180792	TOPP6	type one serine/threonine protein phosphatase 6	protein_coding	NP_001032000.1;NP_568625.1;NP_851123.1	AT5G43380	AT5G43380	AT5G43380	2.5181	401.204	0.512231	2.60104	0.00929415	0.24014
815101	NM_001036258,NM_001036259,NM_001036260,NM_001036261,NM_001124805,NM_126575	GRP-3	glycine-rich protein 3	protein_coding	NP_001031335.1;NP_001031336.1;NP_001031337.1;NP_001031338.1;NP_001118277.1;NP_178620.1	AT2G05520	AT2G05520	AT2G05520	2.50975	21405.1	0.288528	4.6011	4.20261e-06	0.00192263
818271	NM_129253	.	UDP-Glycosyltransferase superfamily protein	protein_coding	NP_181234.1	AT2G36970	AT2G36970	AT2G36970	2.50583	462.117	0.441348	3.00281	0.00267498	0.131873
28720916	NR_143026	.	other RNA	lncRNA	.	AT5G07745	.	AT5G07745	2.49884	9.69072	0.56916	2.32142	0.0202642	0.343611
818046	NM_129034	.	FAD-binding Berberine family protein	protein_coding	NP_181027.1	AT2G34810	AT2G34810	AT2G34810	2.49701	696.994	0.469751	2.81043	0.00494747	0.17639
831877	NM_120181	LAC8	laccase 8	protein_coding	NP_195724.1	AT5G01040	AT5G01040	AT5G01040	2.49658	4364.37	0.565839	2.33274	0.019662	0.339612
819365	NM_130320	ERF71	Integrase-type DNA-binding superfamily protein	protein_coding	NP_182274.1	AT2G47520	AT2G47520	AT2G47520	2.49073	45.9466	0.576405	2.28411	0.0223652	0.36081
830832	NM_001085052,NM_120298	FHL	far-red-elongated hypocotyl1-like protein	protein_coding	NP_001078521.1;NP_195840.1	AT5G02200	AT5G02200	AT5G02200	2.48205	519.047	0.403628	3.24936	0.00115666	0.0827217
820200	NM_111066	ROXY1	Thioredoxin superfamily protein	protein_coding	NP_186849.1	AT3G02000	AT3G02000	AT3G02000	2.47102	8.40453	0.631854	2.06552	0.0388734	0.44633
826913	NM_117369	.	AGC (cAMP-dependent, cGMP-dependent and protein kinase C) kinase family protein	protein_coding	NP_193036.1	AT4G13000	AT4G13000	AT4G13000	2.46603	88.2989	0.490229	2.65629	0.00790063	0.220317
825870	NM_116761	.	Late embryogenesis abundant (LEA) hydroxyproline-rich glycoprotein family	protein_coding	NP_192431.1	AT4G05220	AT4G05220	AT4G05220	2.46538	34.7209	0.321216	4.05277	5.06148e-05	0.0111876
830859	NM_121035	PROPEP4	elicitor peptide 4 precursor	protein_coding	NP_568223.1	AT5G09980	AT5G09980	AT5G09980	2.45448	300.866	0.507422	2.55294	0.0106818	0.253753
3768455	rna-gnl_WGS:_mrna.AT2G07677-RA	.	.	transcribed_pseudogene	.	AT2G07677	AT2G07677	AT2G07677	2.45017	7.4476	0.568337	2.27485	0.0229147	0.364945
838361	NM_101646	.	hypothetical protein (DUF789)	protein_coding	NP_564038.1	AT1G17830	AT1G17830	AT1G17830	2.44905	676.177	0.537568	2.40383	0.0162242	0.31295
823951	NM_114665	GTR1	Major facilitator superfamily protein	protein_coding	NP_566896.2	AT3G47960	AT3G47960	AT3G47960	2.44852	16419.4	0.638063	2.02474	0.0428945	0.464161
818902	NM_001337006,NM_129861	NAC042	NAC domain containing protein 42	protein_coding	NP_001324496.1;NP_181828.1	AT2G43000	AT2G43000	AT2G43000	2.44298	205.649	0.460543	2.79809	0.00514059	0.179523
820109	NM_111786	EXO70H4	exocyst subunit exo70 family protein H4	protein_coding	NP_187563.1	AT3G09520	AT3G09520	AT3G09520	2.42742	288.296	0.578952	2.2099	0.0271123	0.39069
3769727	NR_141694	U2.6	U2.6; snRNA	snRNA	.	AT3G56705	AT3G56705	AT3G56705	2.39132	17.0119	0.439188	2.86394	0.00418408	0.163047
835817	NM_148144	.	hypothetical protein	protein_coding	NP_680449.1	AT5G57123	AT5G57123	AT5G57123	2.37238	44.9248	0.550279	2.26491	0.0235184	0.369722
827026	NM_117466	RLP50	receptor like protein 50	protein_coding	NP_567412.1	AT4G13920	AT4G13920	AT4G13920	2.36636	311.831	0.246964	5.03178	4.85944e-07	0.000448637
832562	NM_122401	GDU5	glutamine dumper 5	protein_coding	NP_197874.2	AT5G24920	AT5G24920	AT5G24920	2.34391	317.763	0.323792	3.7954	0.000147408	0.022855
843577	NM_001334533,NM_105904	JAZ6	jasmonate-zim-domain protein 6	protein_coding	NP_001321693.1;NP_565043.1	AT1G72450	AT1G72450	AT1G72450	2.3393	11844.1	0.530464	2.31133	0.0208145	0.348814
819591	NM_111307	.	Calcium-dependent lipid-binding (CaLB domain) family protein	protein_coding	NP_566225.4	AT3G04360	AT3G04360	AT3G04360	2.3382	61.7384	0.396927	3.08721	0.00202044	0.113362
825300	NM_001125402,NM_115992	.	O-glucosyltransferase rumi-like protein (DUF821)	protein_coding	NP_001118874.1;NP_191687.2	AT3G61280	AT3G61280	AT3G61280	2.33062	146.21	0.50672	2.40905	0.0159942	0.311278
829088	NM_119112,NM_179138	ACHT2	atypical CYS HIS rich thioredoxin 2	protein_coding	NP_567831.1;NP_849469.1	AT4G29670	AT4G29670	AT4G29670	2.31603	4672.69	0.484391	2.5014	0.0123703	0.274124
28716281	NR_138867	U2.1	other RNA	snRNA	.	AT1G05273	.	AT1G05273	2.30679	20.436	0.457962	2.63316	0.00845955	0.229096
837071	NM_100029	LEA14	Late embryogenesis abundant protein	protein_coding	NP_171654.1	AT1G01470	AT1G01470	AT1G01470	2.29513	9220.5	0.519131	2.30881	0.0209539	0.349707
821535	NM_001338434,NM_001338435,NM_001338436,NM_001338437,NM_112887	.	alpha/beta-Hydrolases superfamily protein	protein_coding	NP_001327013.1;NP_001327014.1;NP_001327015.1;NP_001327016.1;NP_566652.1	AT3G19970	AT3G19970	AT3G19970	2.287	2463.86	0.514534	2.31948	0.0203689	0.344474
837452	NM_100801	.	plant/protein (Protein of unknown function, DUF538)	protein_coding	NP_563841.1	AT1G09310	AT1G09310	AT1G09310	2.28666	18290.3	0.398791	2.99215	0.00277019	0.132946
828865	NM_118891	.	UDP-Glycosyltransferase superfamily protein	protein_coding	NP_194486.1	AT4G27560	AT4G27560	AT4G27560	2.28128	1603.99	0.546511	2.17717	0.0294681	0.401295
816287	NM_001036289,NM_001036290,NM_001036291,NM_001335556,NM_001335557,NM_001335558,NM_001335559,NM_001335560,NM_001335561,NM_127332	MCA2	PLAC8 family protein	protein_coding	NP_001031366.1;NP_001031367.1;NP_001031368.1;NP_001324195.1;NP_001324196.1;NP_001324197.1;NP_001324198.1;NP_001324199.1;NP_001324200.1;NP_179369.2	AT2G17780	AT2G17780	AT2G17780	2.28059	829.307	0.520881	2.28345	0.0224039	0.361148
831560	NM_121703	AER	alkenal reductase	protein_coding	NP_197199.1	AT5G16970	AT5G16970	AT5G16970	2.27575	2605.64	0.306819	3.86659	0.000110367	0.0188374
842388	NM_104777	.	SNARE-like superfamily protein	protein_coding	NP_564767.1	AT1G60970	AT1G60970	AT1G60970	2.275	14.5698	0.419713	2.82543	0.00472174	0.171256
28717204	NR_139721	.	other RNA	lncRNA	.	AT1G09913	.	AT1G09913	2.27358	11.9014	0.476685	2.48584	0.0129245	0.278377
814939	NM_126444	.	MATE efflux family protein	protein_coding	NP_178492.1	AT2G04050	AT2G04050	AT2G04050	2.26225	76.7063	0.58896	1.99973	0.0455298	0.469181
829999	NM_001342496,NM_001342497,NM_120004	sks9	SKU5 similar 9	protein_coding	NP_001329209.1;NP_001329210.1;NP_195555.2	AT4G38420	AT4G38420	AT4G38420	2.26224	2798	0.541014	2.17694	0.029485	0.401295
827118	NM_001340955,NM_117550	APS3	Pseudouridine synthase/archaeosine transglycosylase-like family protein	protein_coding	NP_001329676.1;NP_193204.1	AT4G14680	AT4G14680	AT4G14680	2.26097	2860.7	0.564225	2.08595	0.0369833	0.43878
838548	NM_101817	PDF1.4	defensin-like protein	protein_coding	NP_173391.2	AT1G19610	AT1G19610	AT1G19610	2.25873	75.663	0.578232	2.03294	0.0420586	0.460688
28720266	NR_144182	.	uncharacterized misc_RNA	misc_RNA	.	AT5G00560	.	AT5G00560	2.24431	16.9334	0.520238	2.24181	0.0249736	0.37967
838241	NM_001035982,NM_001332244,NM_101531	.	p300/CBP acetyltransferase-related protein-like protein	protein_coding	NP_001031059.1;NP_001320493.1;NP_564004.1	AT1G16705	AT1G16705	AT1G16705	2.24228	17.048	0.542149	2.14879	0.0316511	0.41248
828867	NM_118893	.	phosphatidylinositol transfer SFH5-like protein	protein_coding	NP_567777.1	AT4G27580	AT4G27580	AT4G27580	2.23894	9.38023	0.49408	2.3535	0.0185977	0.330612
834976	NM_124294	.	hypothetical protein	protein_coding	NP_199728.1	AT5G49170	AT5G49170	AT5G49170	2.23325	92.8372	0.465367	2.49081	0.0127451	0.275976
819332	NM_130287	MYB2	myb domain protein 2	protein_coding	NP_182241.1	AT2G47190	AT2G47190	AT2G47190	2.23189	91.4159	0.556999	2.07948	0.0375735	0.439726
832163	NM_122048	MGD2	monogalactosyldiacylglycerol synthase 2	protein_coding	NP_568394.2	AT5G20410	AT5G20410	AT5G20410	2.21903	2066.45	0.490733	2.34329	0.0191146	0.335844
825793	NM_116699	APR1	APS reductase 1	protein_coding	NP_192370.1	AT4G04610	AT4G04610	AT4G04610	2.21083	4155.58	0.38385	2.98186	0.00286503	0.135016
824338	NM_001203128,NM_115034,NM_202683	.	hypothetical protein	protein_coding	NP_001190057.1;NP_190743.1;NP_974412.1	AT3G51750	AT3G51750	AT3G51750	2.20517	118.901	0.432413	2.63842	0.00832927	0.227387
818955	NM_129915	.	Scorpion toxin-like knottin superfamily protein	protein_coding	NP_566000.1	AT2G43535	AT2G43535	AT2G43535	2.20405	13523.7	0.376106	3.03148	0.00243361	0.124775
3769730	NR_141696	U2.2	U2.2; snRNA	snRNA	.	AT3G57645	AT3G57645	AT3G57645	2.196	10.7837	0.571282	1.98654	0.0469731	0.47419
834273	NM_123629	AOS	allene oxide synthase	protein_coding	NP_199079.1	AT5G42650	AT5G42650	AT5G42650	2.19091	22504.8	0.572037	1.97807	0.0479203	0.476412
843454	NM_105783	.	MATE efflux family protein	protein_coding	NP_177270.1	AT1G71140	AT1G71140	AT1G71140	2.19044	213.503	0.384522	2.94188	0.00326224	0.143418
824384	NM_115079	PHF1	phosphate transporter traffic facilitator1	protein_coding	NP_566961.1	AT3G52190	AT3G52190	AT3G52190	2.1882	1812.99	0.263077	4.29436	1.752e-05	0.00573951
824197	NM_001203117,NM_114895	.	membrane insertase, putative (DUF1685)	protein_coding	NP_001190046.1;NP_190604.1	AT3G50350	AT3G50350	AT3G50350	2.16522	1539.44	0.350867	3.17645	0.0014909	0.0955261
817964	NM_128954	.	Calcium-binding EF-hand family protein	protein_coding	NP_180950.2	AT2G34030	AT2G34030	AT2G34030	2.16386	12.535	0.547385	2.03442	0.0419094	0.46012
817778	NM_001084521,NM_128778	.	cysteine-rich/transmembrane domain A-like protein	protein_coding	NP_001077990.1;NP_565739.1	AT2G32190	AT2G32190	AT2G32190	2.15954	485.008	0.560065	1.98321	0.0473442	0.474859
839509	NM_001083987,NM_001331481,NM_001331482,NM_001331483,NM_001331484,NM_001331485,NM_001331486,NM_001331487,NM_100328	.	hypothetical protein (DUF3527)	protein_coding	NP_001077456.1;NP_001318919.1;NP_001321664.1;NP_001321665.1;NP_001321666.1;NP_001321667.1;NP_001321668.1;NP_001321669.1;NP_171943.2	AT1G04490	AT1G04490	AT1G04490	2.14567	208.635	0.552537	1.9934	0.0462177	0.471718
829440	NM_119457	SQD1	sulfoquinovosyldiacylglycerol 1	protein_coding	NP_195029.1	AT4G33030	AT4G33030	AT4G33030	2.12733	11277.6	0.337159	3.23006	0.00123764	0.0857939
828732	NM_001203915,NM_118759	MIOX4	myo-inositol oxygenase 4	protein_coding	NP_001190844.1;NP_194356.2	AT4G26260	AT4G26260	AT4G26260	2.12678	361.351	0.370245	2.9404	0.00327785	0.143484
843745	NM_106065	.	transmembrane protein	protein_coding	NP_565078.1	AT1G74055	AT1G74055	AT1G74055	2.12163	4.04833	0.532102	2.0394	0.0414098	0.455866
3768803	rna-gnl_WGS:_mrna.AT3G17110-RA	.	.	transcribed_pseudogene	.	AT3G17110	AT3G17110	AT3G17110	2.12065	318.008	0.495367	2.1893	0.0285752	0.396985
832694	NM_122526	.	Major facilitator superfamily protein	protein_coding	NP_197997.1	AT5G26250	AT5G26250	AT5G26250	2.12039	32.7606	0.26647	4.06924	4.71665e-05	0.0109345
842994	NM_001334246,NM_001334247,NM_105347,NM_179523	.	MATE efflux family protein	protein_coding	NP_001321857.1;NP_001321858.1;NP_564883.2;NP_849854.1	AT1G66760	AT1G66760	AT1G66760	2.11784	3580.23	0.41994	2.57798	0.00993795	0.246459
824120	NM_001203113,NM_001339428,NM_114818	LSU1	response to low sulfur 1	protein_coding	NP_001190042.1;NP_001327932.1;NP_190527.1	AT3G49580	AT3G49580	AT3G49580	2.11094	157.352	0.526885	2.04577	0.0407793	0.452853
824005	NM_114705	.	GDSL-like Lipase/Acylhydrolase superfamily protein	protein_coding	NP_190416.1	AT3G48460	AT3G48460	AT3G48460	2.10829	739.662	0.394938	2.72466	0.00643679	0.200661
834545	NM_001344586,NM_123879	NPR3	NPR1-like protein 3	protein_coding	NP_001330386.1;NP_199324.2	AT5G45110	AT5G45110	AT5G45110	2.10243	7033.83	0.540171	1.98467	0.047181	0.474859
819228	NM_130183	SLD2	Fatty acid/sphingolipid desaturase	protein_coding	NP_182144.1	AT2G46210	AT2G46210	AT2G46210	2.08969	86.2372	0.355731	2.98903	0.00279866	0.133021
28717668	NR_140095	.	other RNA	lncRNA	.	AT2G05665	.	AT2G05665	2.08601	14.1597	0.416571	2.54637	0.0108849	0.255891
826817	NM_117279	.	Cornichon family protein	protein_coding	NP_192946.2	AT4G12090	AT4G12090	AT4G12090	2.07585	398.948	0.387802	2.71712	0.00658537	0.203276
3769728	NR_141695	U2.4	U2.4; snRNA	snRNA	.	AT3G56825	AT3G56825	AT3G56825	2.07425	36.9785	0.396139	2.65713	0.00788088	0.220317
819421	NM_001337292,NM_130376	.	hypothetical protein	protein_coding	NP_001324915.1;NP_566123.2	AT2G48090	AT2G48090	AT2G48090	2.05205	341.984	0.254469	4.07542	4.59322e-05	0.0109345
820429	NM_112085	HCHIB	basic chitinase	protein_coding	NP_566426.2	AT3G12500	AT3G12500	AT3G12500	2.04367	6516.61	0.369015	2.79436	0.00520019	0.180241
842891	NM_001334222,NM_105253	RK2	receptor kinase 2	protein_coding	NP_001322917.1;NP_176756.1	AT1G65800	AT1G65800	AT1G65800	2.04292	1817.18	0.430741	2.3927	0.016725	0.318771
826642	NM_117118	.	2-oxoglutarate (2OG) and Fe(II)-dependent oxygenase superfamily protein	protein_coding	NP_192788.1	AT4G10500	AT4G10500	AT4G10500	2.03751	248.298	0.484681	2.11853	0.0341305	0.427192
829998	NM_120003	.	Dehydrin family protein	protein_coding	NP_195554.2	AT4G38410	AT4G38410	AT4G38410	2.03628	67.4066	0.401647	2.55433	0.0106393	0.253632
841377	NM_103841	GGPS6	geranylgeranyl pyrophosphate synthase 6	protein_coding	NP_175376.1	AT1G49530	AT1G49530	AT1G49530	2.03293	540.915	0.466428	2.19447	0.0282018	0.395271
819827	NM_111525	MYB108	myb domain protein 108	protein_coding	NP_187301.1	AT3G06490	AT3G06490	AT3G06490	2.02982	378.995	0.49495	2.06354	0.0390614	0.447098
830985	NM_001343159,NM_121154	APT5	adenine phosphoribosyltransferase 5	protein_coding	NP_001329978.1;NP_196677.1	AT5G11160	AT5G11160	AT5G11160	2.02979	393.721	0.212449	4.80742	1.5289e-06	0.000895986
822164	NM_113472	EDF3	ethylene response DNA binding factor 3	protein_coding	NP_189201.1	AT3G25730	AT3G25730	AT3G25730	2.02952	728.304	0.429855	2.37555	0.017523	0.325442
828355	NM_118385	TPPG	Haloacid dehalogenase-like hydrolase (HAD) superfamily protein	protein_coding	NP_193990.1	AT4G22590	AT4G22590	AT4G22590	2.02948	3775.87	0.517577	1.97286	0.048511	0.478174
844348	NM_106657	TMM	Leucine-rich repeat (LRR) family protein	protein_coding	NP_178125.1	AT1G80080	AT1G80080	AT1G80080	2.00564	687.694	0.349854	2.86995	0.00410537	0.161656
842438	NM_001333973,NM_001333974,NM_104825	.	S-locus lectin protein kinase family protein	protein_coding	NP_001321944.1;NP_001321945.1;NP_176339.1	AT1G61440	AT1G61440	AT1G61440	2.00084	30.91	0.320129	3.12563	0.00177423	0.106371

## Sheet: D) ROOT_LowP vs FullP_Down
DEGs in root_Low P vs Full P_Downregulated
Gene_ID	Transcript_ID	Gene_Symbol	Description	gene_biotype	Protein_ID	Araport	TAIR	locus_tag	fc	baseMean	lfcSE	stat	raw.pval	bh.pval
822807	NM_001339054,NM_001339055,NM_113975	QQS	qua-quine starch	protein_coding	NP_001326492.1;NP_001326493.1;NP_189695.1	AT3G30720	AT3G30720	AT3G30720	-35.0814	1260.98	0.315167	-16.2855	1.25166e-59	2.54224e-55
835193	NM_124498	.	Integrase-type DNA-binding superfamily protein	protein_coding	NP_568755.1	AT5G51190	AT5G51190	AT5G51190	-19.1256	1878.46	1.31725	-3.23207	0.00122899	0.08578
819607	NM_111322	LSH2	LIGHT-DEPENDENT SHORT HYPOCOTYLS-like protein (DUF640)	protein_coding	NP_187101.1	AT3G04510	AT3G04510	AT3G04510	-6.94681	42.1421	0.635051	-4.40335	1.06593e-05	0.0037995
5008053	NM_001084761,NM_001339074,NM_001339075,NM_001339076,NM_001339077	.	hypothetical protein	protein_coding	NP_001078230.1;NP_001327875.1;NP_001327876.1;NP_001327877.1;NP_001327878.1	AT3G33528	AT3G33528	AT3G33528	-5.71897	18.5028	0.520566	-4.83273	1.34673e-06	0.000882372
28718878	NR_141216	.	other RNA	lncRNA	.	AT3G05955	.	AT3G05955	-5.14122	46.55	0.503494	-4.69144	2.71289e-06	0.00140002
824035	NM_114733	SWEET11	Nodulin MtN3 family protein	protein_coding	NP_190443.1	AT3G48740	AT3G48740	AT3G48740	-5.11707	8525.9	0.412635	-5.708	1.14311e-08	2.32177e-05
831834	NM_001342703,NM_001342704	.	Ca2+dependent plant phosphoribosyltransferase family protein	protein_coding	NP_001318468.1;NP_001331813.1	AT5G03435	AT5G03435	AT5G03435	-4.52952	96.1317	0.314864	-6.92158	4.46645e-12	1.81436e-08
28717137	NR_139671	.	other RNA	lncRNA	.	AT1G09673	.	AT1G09673	-4.14368	4.64894	0.720775	-2.84543	0.00443517	0.164544
834904	NM_124224	DIR1	Bifunctional inhibitor/lipid-transfer protein/seed storage 2S albumin superfamily protein	protein_coding	NP_568699.1	AT5G48485	AT5G48485	AT5G48485	-4.10695	654.974	0.864859	-2.35653	0.0184465	0.330231
843012	NM_001036167,NM_001334258,NM_105365,NM_202368	.	kinase-like protein	protein_coding	NP_001031244.1;NP_001322985.1;NP_564887.1;NP_974097.1	AT1G66940	AT1G66940	AT1G66940	-3.87073	2440.74	0.536639	-3.63858	0.000274141	0.0348005
3771183	rna-gnl_JCVI_mRNA.AT5G34790	.	hypothetical protein	pseudogene	.	AT5G34790	AT5G34790	AT5G34790	-3.516	104.911	0.35464	-5.11486	3.13979e-07	0.000318861
28719567	NR_141809	.	other RNA	snoRNA	.	AT4G04485	.	AT4G04485	-3.49263	4.3778	0.841317	-2.14463	0.0319822	0.41248
28719589	NR_144067	.	uncharacterized misc_RNA	misc_RNA	.	AT4G04845	.	AT4G04845	-3.48682	59.8731	0.716174	-2.51603	0.0118686	0.266074
836053	NM_125325	WOX2	WUSCHEL related homeobox 2	protein_coding	NP_200742.2	AT5G59340	AT5G59340	AT5G59340	-3.11904	48.6831	0.758051	-2.16489	0.0303957	0.40643
836168	NM_001345421,NM_001345422,NM_125440	.	C2H2 and C2HC zinc fingers superfamily protein	protein_coding	NP_001331894.1;NP_001331895.1;NP_200855.4	AT5G60470	AT5G60470	AT5G60470	-3.00581	15.6868	0.605931	-2.62036	0.00878378	0.232189
28719095	NR_141421	.	other RNA	snoRNA	.	AT3G08275	.	AT3G08275	-2.95702	3.79431	0.728381	-2.14743	0.0317593	0.41248
28719474	NR_144026	.	uncharacterized misc_RNA	misc_RNA	.	AT4G03185	.	AT4G03185	-2.80188	18.1061	0.501814	-2.96204	0.00305604	0.138737
5008056	rna-gnl_JCVI_mRNA.AT3G42658	SADHU3-2	hypothetical protein	pseudogene	.	AT3G42658	AT3G42658	AT3G42658	-2.74753	54.9935	0.485375	-3.00415	0.00266328	0.13178
831258	NM_001343315,NM_121412	.	regulator of nonsense transcript protein	protein_coding	NP_001331364.1;NP_196913.2	AT5G14090	AT5G14090	AT5G14090	-2.70925	383.896	0.31802	-4.52139	6.14356e-06	0.00249564
843694	NM_106018,NM_202410	.	S-adenosyl-L-methionine-dependent methyltransferases superfamily protein	protein_coding	NP_177501.2;NP_974139.2	AT1G73600	AT1G73600	AT1G73600	-2.63508	3790.69	0.588464	-2.37542	0.0175291	0.325442
820579	NM_001125150,NM_112220	.	RNA-binding (RRM/RBD/RNP motifs) family protein	protein_coding	NP_001118622.1;NP_187983.1	AT3G13700	AT3G13700	AT3G13700	-2.61353	645.768	0.688213	-2.01391	0.0440191	0.467633
28718129	NR_140515,NR_140516	.	other RNA	lncRNA	.	AT2G09335	.	AT2G09335	-2.60266	12.2069	0.687114	-2.00838	0.0446028	0.467938
841784	NM_001333596,NM_104227	HEI10	RING/U-box superfamily protein	protein_coding	NP_001321879.1;NP_175754.2	AT1G53490	AT1G53490	AT1G53490	-2.59031	401.939	0.184971	-7.42345	1.14105e-13	7.72531e-10
841260	NM_001333333,NM_103736	.	F-box/RNI-like/FBD-like domains-containing protein	protein_coding	NP_001320954.1;NP_175273.1	AT1G48400	AT1G48400	AT1G48400	-2.54436	15.2991	0.577297	-2.33381	0.0196055	0.339478
832431	NM_122271	SWEET12	bidirectional sugar transporter SWEET12-like protein	protein_coding	NP_197755.1	AT5G23660	AT5G23660	AT5G23660	-2.52975	2118.24	0.466593	-2.86973	0.00410824	0.161656
28719657	NR_141892	.	other RNA	lncRNA	.	AT4G05685	.	AT4G05685	-2.51912	13.9317	0.428764	-3.10874	0.00187884	0.109642
28719419	NM_115906	.	phosphoglycerate mutase family protein	protein_coding	NP_191601.1	AT3G60415	.	AT3G60415	-2.51865	904.418	0.391824	-3.40114	0.000671046	0.0591383
833986	NM_001344309,NM_123352	.	2-aminoethanethiol dioxygenase, putative (DUF1637)	protein_coding	NP_001330989.1;NP_198805.1	AT5G39890	AT5G39890	AT5G39890	-2.49484	145.109	0.35817	-3.68246	0.00023099	0.0318368
821052	NM_001337437,NM_001337438,NM_111153	SKOR	STELAR K+ outward rectifier	protein_coding	NP_001325629.1;NP_001325630.1;NP_186934.1	AT3G02850	AT3G02850	AT3G02850	-2.47998	504.537	0.278661	-4.70224	2.57322e-06	0.00137539
820526	rna-gnl_JCVI_mRNA.AT3G13270	.	hypothetical protein	pseudogene	.	AT3G13270	AT3G13270	AT3G13270	-2.461	103.376	0.458707	-2.83241	0.00461982	0.168462
824418	NM_148870	OFP6	ovate family protein 6	protein_coding	NP_680125.1	AT3G52525	AT3G52525	AT3G52525	-2.45105	68.0224	0.476165	-2.71629	0.00660183	0.203475
822758	NM_001339052,NM_113947	.	RING/U-box superfamily protein	protein_coding	NP_001319670.1;NP_189667.2	AT3G30460	AT3G30460	AT3G30460	-2.42201	16.3354	0.615554	-2.07326	0.0381483	0.443774
819238	NM_130193	.	Late embryogenesis abundant (LEA) hydroxyproline-rich glycoprotein family	protein_coding	NP_182153.2	AT2G46300	AT2G46300	AT2G46300	-2.42084	24.5316	0.436424	-2.92263	0.00347089	0.147385
3767300	rna-gnl_JCVI_mRNA.AT1G43250	.	hypothetical protein	pseudogene	.	AT1G43250	AT1G43250	AT1G43250	-2.40492	13.6062	0.498263	-2.5408	0.0110598	0.257983
826384	NM_116899	UMAMIT17	nodulin MtN21 /EamA-like transporter family protein	protein_coding	NP_192570.2	AT4G08300	AT4G08300	AT4G08300	-2.40341	3819.82	0.423311	-2.98855	0.00280305	0.133021
830918	NM_121091	.	Concanavalin A-like lectin protein kinase family protein	protein_coding	NP_196615.1	AT5G10530	AT5G10530	AT5G10530	-2.34567	15.3057	0.478126	-2.57255	0.0100953	0.248129
28720264	NR_144179,NR_144180	.	uncharacterized misc_RNA	misc_RNA	.	AT5G00550	.	AT5G00550	-2.33715	43.9295	0.397973	-3.07747	0.00208764	0.113375
7922319	NM_001343083	.	hypothetical protein	protein_coding	NP_001318523.1	AT5G09976	AT5G09976	AT5G09976	-2.3324	19.2184	0.43477	-2.81026	0.00495013	0.17639
839917	NM_102774	DLAH	alpha/beta-Hydrolases superfamily protein	protein_coding	NP_174326.1	AT1G30370	AT1G30370	AT1G30370	-2.32167	663.915	0.609851	-1.99255	0.0463103	0.471718
5008166	NM_001084980	.	hypothetical protein	protein_coding	NP_001078449.1	AT4G26288	AT4G26288	AT4G26288	-2.27276	248.129	0.440354	-2.68975	0.0071505	0.209271
28716058	NR_138655	.	other RNA	lncRNA	.	AT1G04133	.	AT1G04133	-2.26935	29.0744	0.554797	-2.13101	0.0330883	0.420035
28716954	NR_143444	.	uncharacterized misc_RNA	misc_RNA	.	AT1G08955	.	AT1G08955	-2.23079	45.5454	0.403632	-2.86784	0.0041328	0.162049
823977	NM_114690	.	transmembrane protein	protein_coding	NP_566899.1	AT3G48200	AT3G48200	AT3G48200	-2.21848	5443.58	0.367471	-3.12833	0.001758	0.105955
817948	NM_128940	SPL3	squamosa promoter binding protein-like 3	protein_coding	NP_565771.1	AT2G33810	AT2G33810	AT2G33810	-2.19398	374.674	0.204529	-5.54224	2.98628e-08	5.05452e-05
841398	NM_103862	.	Leucine-rich repeat (LRR) family protein	protein_coding	NP_175397.1	AT1G49750	AT1G49750	AT1G49750	-2.18478	5319.22	0.332717	-3.38872	0.000702185	0.0605506
5007797	NR_139863	.	other RNA	lncRNA	.	AT1G53233	AT1G53233	AT1G53233	-2.18475	33.1436	0.463152	-2.43433	0.0149192	0.299432
832653	NM_122485	.	DUF1677 family protein (DUF1677)	protein_coding	NP_197956.1	AT5G25840	AT5G25840	AT5G25840	-2.15803	762.602	0.258012	-4.30102	1.70015e-05	0.00566093
827395	NM_001341144,NM_117790	RPP4	Disease resistance protein (TIR-NBS-LRR class) family	protein_coding	NP_001328661.1;NP_193420.2	AT4G16860	AT4G16860	AT4G16860	-2.15669	4697.1	0.321656	-3.44723	0.000566374	0.0549202
842152	NM_104572	.	FAD/NAD(P)-binding oxidoreductase family protein	protein_coding	NP_176088.2	AT1G57770	AT1G57770	AT1G57770	-2.14896	2486.91	0.395468	-2.79073	0.00525901	0.181303
825109	NM_115802	GUN4	protein GENOMES UNCOUPLED 4	protein_coding	NP_191499.1	AT3G59400	AT3G59400	AT3G59400	-2.14869	10190	0.537998	-2.05104	0.040263	0.451314
830292	NM_120496,NM_180432	GLU1	glutamate synthase 1	protein_coding	NP_568134.1;NP_850763.1	AT5G04140	AT5G04140	AT5G04140	-2.14365	85991.3	0.364262	-3.02	0.00252774	0.128253
835078	NM_001344874,NM_001344875,NM_001344876,NM_001344877,NM_001344878,NM_001344879,NM_001344880,NM_001344881,NM_124392	.	NAD(P)-binding Rossmann-fold superfamily protein	protein_coding	NP_001318771.1;NP_001332414.1;NP_001332415.1;NP_001332416.1;NP_001332417.1;NP_001332418.1;NP_001332419.1;NP_001332420.1;NP_568721.1	AT5G50130	AT5G50130	AT5G50130	-2.14247	408.929	0.352076	-3.12227	0.00179463	0.106885
844046	NM_001334766,NM_106361	PIN6	Auxin efflux carrier family protein	protein_coding	NP_001323018.1;NP_177836.1	AT1G77110	AT1G77110	AT1G77110	-2.13241	171.698	0.284897	-3.83466	0.000125737	0.0203606
844076	NM_106389	.	extensin-like protein	protein_coding	NP_177864.1	AT1G77400	AT1G77400	AT1G77400	-2.12357	125.898	0.30553	-3.55608	0.000376427	0.0410365
843882	NM_106200	.	ATP-dependent protease La (LON) domain protein	protein_coding	NP_177679.1	AT1G75460	AT1G75460	AT1G75460	-2.11857	6829.27	0.401007	-2.70092	0.00691478	0.207105
840201	NM_103039	.	hypothetical protein	protein_coding	NP_564416.1	AT1G33055	AT1G33055	AT1G33055	-2.1093	553.277	0.390935	-2.75432	0.0058814	0.190218
816544	NM_001335670,NM_001335671,NM_127584	.	hypothetical protein	protein_coding	NP_001325241.1;NP_001325242.1;NP_179615.2	AT2G20250	AT2G20250	AT2G20250	-2.10916	267.248	0.331078	-3.25201	0.00114592	0.0826456
3768365	NM_001035867	CYCJ18	cyclin J18	protein_coding	NP_001030944.1	AT2G01905	AT2G01905	AT2G01905	-2.10802	60.7142	0.349317	-3.07998	0.00207016	0.113375
841228	NM_103706	.	Pectin lyase-like superfamily protein	protein_coding	NP_175244.1	AT1G48100	AT1G48100	AT1G48100	-2.10258	241.017	0.434146	-2.46959	0.0135269	0.285301
817943	NM_179887	PHO2	phosphate 2	protein_coding	NP_850218.1	AT2G33770	AT2G33770	AT2G33770	-2.0925	23351.6	0.201933	-5.27515	1.32646e-07	0.000168385
839411	NM_001331284,NM_100040	FRO2	ferric reduction oxidase 2	protein_coding	NP_001322968.1;NP_171664.1	AT1G01580	AT1G01580	AT1G01580	-2.09064	279.039	0.433517	-2.45422	0.0141191	0.291098
3770172	rna-gnl_JCVI_mRNA.AT4G16870	.	hypothetical protein	pseudogene	.	AT4G16870	AT4G16870	AT4G16870	-2.08972	2320.95	0.360389	-2.95045	0.00317309	0.141355
822602	NM_001339024,NM_113867	.	Terpenoid cyclases/Protein prenyltransferases superfamily protein	protein_coding	NP_001325487.1;NP_189587.1	AT3G29410	AT3G29410	AT3G29410	-2.08695	2652.57	0.259527	-4.08972	4.31894e-05	0.0104431
844181	NM_106492	.	SOUL heme-binding family protein	protein_coding	NP_565181.1	AT1G78450	AT1G78450	AT1G78450	-2.07595	491.629	0.401864	-2.62221	0.00873627	0.232189
3770772	rna-gnl_JCVI_mRNA.AT5G28145	.	hypothetical protein	pseudogene	.	AT5G28145	AT5G28145	AT5G28145	-2.06814	402.966	0.275497	-3.80525	0.000141664	0.0221333
827695	NM_001341356,NM_118073	.	disease resistance protein (TIR-NBS-LRR class) family	protein_coding	NP_001328514.1;NP_193688.1	AT4G19530	AT4G19530	AT4G19530	-2.05177	6615.4	0.31091	-3.33496	0.000853128	0.0674236
5008020	NR_141601,NR_141602,NR_141603,NR_141604,NR_141605	.	other RNA	lncRNA	.	AT3G21755	AT3G21755	AT3G21755	-2.04528	237.161	0.386795	-2.66885	0.00761108	0.215906
821908	NM_001084733	LSH4	LIGHT-DEPENDENT SHORT HYPOCOTYLS-like protein (DUF640)	protein_coding	NP_001078202.2	AT3G23290	AT3G23290	AT3G23290	-2.03763	522.96	0.28602	-3.59028	0.000330326	0.0383385
3771184	rna-gnl_WGS:_mrna.AT5G34795-RA,rna-gnl_WGS:_mrna.AT5G34795-RB	.	.	transcribed_pseudogene	.	AT5G34795	AT5G34795	AT5G34795	-2.02554	75.9233	0.409451	-2.487	0.0128824	0.277765

## Sheet: E) Shoot_Low P+POT1 vs FullP_Up
DEGs in shoot_Low P+POT1 vs Full P_Upregulated
Gene_ID	Transcript_ID	Gene_Symbol	Description	gene_biotype	Protein_ID	Araport	TAIR	locus_tag	fc	baseMean	lfcSE	stat	raw.pval	bh.pval
839748	NM_102616	GRX480	Thioredoxin superfamily protein	protein_coding	NP_174170.1	AT1G28480	AT1G28480	AT1G28480	250.41	1584.44	0.977897	8.14825	3.69227e-16	2.88438e-13
843632	NM_105959	PS2	inorganic pyrophosphatase 1	protein_coding	NP_565052.1	AT1G73010	AT1G73010	AT1G73010	222.809	6705.44	1.09233	7.14041	9.30537e-13	1.64349e-10
843584	NM_105911	LOX4	PLAT/LH2 domain-containing lipoxygenase family protein	protein_coding	NP_177396.1	AT1G72520	AT1G72520	AT1G72520	118.982	16751.3	1.23263	5.59338	2.22691e-08	6.69321e-07
820033	NM_111049,NM_202478	.	Calcium-binding EF-hand family protein	protein_coding	NP_566152.1;NP_974207.1	AT3G01830	AT3G01830	AT3G01830	97.1206	1260.1	1.17721	5.60792	2.04774e-08	6.29224e-07
831795	NM_180427	.	expressed in response to phosphate starvation protein	protein_coding	NP_850758.1	AT5G03545	AT5G03545	AT5G03545	93.1171	22493.7	0.458625	14.2622	3.76654e-46	7.65022e-42
817084	NM_001335997,NM_128103	.	EEIG1/EHBP1 protein amino-terminal domain protein	protein_coding	NP_001325254.1;NP_565596.1	AT2G25460	AT2G25460	AT2G25460	87.2936	3306.42	0.950833	6.78121	1.19171e-11	1.32994e-09
831109	NM_001343235,NM_121272	.	DUF4228 domain protein	protein_coding	NP_001330389.1;NP_568267.1	AT5G12340	AT5G12340	AT5G12340	84.6131	860.341	0.989348	6.47175	9.6875e-11	7.59702e-09
823370	NM_114179	.	transmembrane protein	protein_coding	NP_189897.1	AT3G43110	AT3G43110	AT3G43110	72.3397	537.082	0.733627	8.41942	3.78342e-17	4.5203e-14
822119	NM_113431	AGC2-1	AGC (cAMP-dependent, cGMP-dependent and protein kinase C) kinase family protein	protein_coding	NP_189162.1	AT3G25250	AT3G25250	AT3G25250	72.2281	1092.22	0.833305	7.40964	1.26646e-13	2.95668e-11
838314	NM_101603	LOX3	lipoxygenase 3	protein_coding	NP_564021.1	AT1G17420	AT1G17420	AT1G17420	63.3928	19331.4	1.27022	4.71278	2.44357e-06	3.47073e-05
838310	NM_001332300,NM_001332301,NM_101599	JAZ5	jasmonate-zim-domain protein 5	protein_coding	NP_001320904.1;NP_001320905.1;NP_564019.1	AT1G17380	AT1G17380	AT1G17380	61.3276	3568.53	1.10119	5.39279	6.93738e-08	1.74388e-06
817315	NM_128328	CYP94C1	cytochrome P450, family 94, subfamily C, polypeptide 1	protein_coding	NP_180337.1	AT2G27690	AT2G27690	AT2G27690	60.7192	3891.73	0.993501	5.96283	2.47904e-09	1.13661e-07
828591	NM_118621	PAP24	purple acid phosphatase 24	protein_coding	NP_194219.2	AT4G24890	AT4G24890	AT4G24890	56.5643	376.587	0.868028	6.70695	1.98728e-11	1.99224e-09
818319	NM_129298	ZAT11	C2H2 and C2HC zinc fingers superfamily protein	protein_coding	NP_181279.1	AT2G37430	AT2G37430	AT2G37430	55.7821	546.65	0.932935	6.21879	5.00991e-10	3.01947e-08
837351	NM_001084019,NM_001331768,NM_100704	.	alpha/beta-Hydrolases superfamily protein	protein_coding	NP_001077488.1;NP_001323356.1;NP_172308.2	AT1G08310	AT1G08310	AT1G08310	52.1524	1424.79	0.477157	11.9555	6.07592e-33	6.1704e-29
816819	NM_127853	.	VQ motif-containing protein	protein_coding	NP_179873.1	AT2G22880	AT2G22880	AT2G22880	50.9079	1136.68	1.27137	4.45962	8.21043e-06	9.63942e-05
815916	NM_126996	.	LL-diaminopimelate protein (DUF295)	protein_coding	NP_179039.1	AT2G14290	AT2G14290	AT2G14290	49.2303	213.146	1.06802	5.26346	1.41368e-07	3.16685e-06
838887	NM_102128	.	Integrase-type DNA-binding superfamily protein	protein_coding	NP_173695.1	AT1G22810	AT1G22810	AT1G22810	47.4111	571.766	1.21217	4.59273	4.37491e-06	5.67426e-05
842077	NM_104503	PP2-B13	phloem protein 2-B13	protein_coding	NP_176020.1	AT1G56240	AT1G56240	AT1G56240	46.5471	1041.86	1.06725	5.19151	2.08591e-07	4.34807e-06
835280	NM_124584	.	MATE efflux family protein	protein_coding	NP_200018.1	AT5G52050	AT5G52050	AT5G52050	44.4866	4234.88	1.02843	5.32394	1.01544e-07	2.38988e-06
822169	NM_113477	AOC3	allene oxide cyclase 3	protein_coding	NP_566777.1	AT3G25780	AT3G25780	AT3G25780	42.4337	6110.98	0.911057	5.93501	2.9382e-09	1.3116e-07
834244	NM_123603	CML37	calmodulin like 37	protein_coding	NP_199053.1	AT5G42380	AT5G42380	AT5G42380	42.3893	1559.28	1.32648	4.07517	4.59807e-05	0.000402376
838016	NM_101321	PER4	Peroxidase superfamily protein	protein_coding	NP_172906.1	AT1G14540	AT1G14540	AT1G14540	41.6958	887.695	0.919694	5.85176	4.86398e-09	1.98777e-07
824308	NM_115004	.	Calcium-dependent phosphotriesterase superfamily protein	protein_coding	NP_190713.1	AT3G51450	AT3G51450	AT3G51450	40.1773	4927.89	0.804993	6.61907	3.61461e-11	3.27751e-09
832202	NM_001203422,NM_122086	.	transmembrane protein	protein_coding	NP_001190351.1;NP_568401.1	AT5G20790	AT5G20790	AT5G20790	40.0276	1256.15	0.677752	7.85379	4.03636e-15	1.70797e-12
837529	NM_100869	RAS1	RESPONSE TO ABA AND SALT 1	protein_coding	NP_172466.1	AT1G09950	AT1G09950	AT1G09950	39.054	905.299	1.35116	3.91322	9.10749e-05	0.000710378
10723139	NM_001197986	.	UDP-Glycosyltransferase superfamily protein	protein_coding	NP_001184915.1	AT1G05675	AT1G05675	AT1G05675	38.3178	967.271	0.65115	8.07793	6.58736e-16	4.45986e-13
827081	NM_001340924,NM_001340925,NM_117515	.	Disease resistance protein (TIR-NBS-LRR class) family	protein_coding	NP_001319937.1;NP_001329614.1;NP_193173.5	AT4G14370	AT4G14370	AT4G14370	37.9523	1520.64	0.665248	7.88596	3.12136e-15	1.40884e-12
818461	NM_129436	.	hypothetical protein	protein_coding	NP_181413.2	AT2G38790	AT2G38790	AT2G38790	36.4877	1079.61	0.695049	7.46614	8.25785e-14	2.07068e-11
817773	NM_128773	.	transmembrane receptor	protein_coding	NP_180773.3	AT2G32140	AT2G32140	AT2G32140	34.7344	991.366	0.952812	5.37178	7.79636e-08	1.92175e-06
835277	NM_124581	.	Integrase-type DNA-binding superfamily protein	protein_coding	NP_200015.1	AT5G52020	AT5G52020	AT5G52020	33.8798	1317.77	1.28949	3.94138	8.1015e-05	0.000645799
816996	NM_001202663,NM_128021,NM_179724,NM_201799	.	Ankyrin repeat family protein	protein_coding	NP_001189592.1;NP_565575.1;NP_850055.2;NP_973528.1	AT2G24600	AT2G24600	AT2G24600	32.9816	10435.4	0.897037	5.6225	1.88219e-08	5.89955e-07
815160	NM_001084415,NM_126619,NM_201702	OPR3	oxophytodienoate-reductase 3	protein_coding	NP_001077884.1;NP_178662.1;NP_973431.1	AT2G06050	AT2G06050	AT2G06050	32.8551	21984	0.743629	6.77495	1.24453e-11	1.38129e-09
821904	NM_001035670,NM_113226	MYB15	myb domain protein 15	protein_coding	NP_001030747.1;NP_188966.1	AT3G23250	AT3G23250	AT3G23250	32.3492	2179.65	1.13465	4.42045	9.84954e-06	0.00011195
832476	NM_122316	WRKY30	WRKY DNA-binding protein 30	protein_coding	NP_568439.1	AT5G24110	AT5G24110	AT5G24110	31.4848	578.074	1.09935	4.52685	5.98701e-06	7.43744e-05
843997	NM_106314	.	Calcium-binding EF-hand family protein	protein_coding	NP_177790.1	AT1G76640	AT1G76640	AT1G76640	31.031	342.918	1.37275	3.61001	0.000306186	0.00195074
829591	NM_119606	RRTF1	redox responsive transcription factor 1	protein_coding	NP_195167.1	AT4G34410	AT4G34410	AT4G34410	30.3065	7940.53	1.73644	2.83428	0.00459286	0.017573
842078	NM_104504	PP2-B14	phloem protein 2-B14	protein_coding	NP_176021.1	AT1G56250	AT1G56250	AT1G56250	29.3545	553.287	0.96368	5.05926	4.20883e-07	7.77142e-06
834178	NM_123540,NM_180786	.	Disease resistance protein (TIR-NBS-LRR class) family	protein_coding	NP_198990.3;NP_851117.2	AT5G41750	AT5G41750	AT5G41750	28.999	5288.42	0.849358	5.71953	1.06817e-08	3.70865e-07
842485	NM_001334006,NM_001334007,NM_104870	.	MATE efflux family protein	protein_coding	NP_001321716.1;NP_001321717.1;NP_564787.1	AT1G61890	AT1G61890	AT1G61890	28.0261	24128.1	0.836018	5.75191	8.824e-09	3.17211e-07
820019	NM_001337766,NM_001337767,NM_111706,NM_180212	S6K2	serine/threonine protein kinase 2	protein_coding	NP_001327294.1;NP_001327295.1;NP_187484.1;NP_850543.1	AT3G08720	AT3G08720	AT3G08720	27.6395	7920.12	0.595442	8.04219	8.82468e-16	5.11744e-13
827971	NM_116366	BPS3	BPS1-like protein	protein_coding	NP_192045.2	AT4G01360	AT4G01360	AT4G01360	27.5833	709.542	1.25647	3.80887	0.000139603	0.00101593
815657	NM_001124829,NM_001335374,NM_001335375,NM_126865	MGDC	monogalactosyldiacylglycerol synthase type C	protein_coding	NP_001118301.1;NP_001323965.1;NP_001323966.1;NP_565352.1	AT2G11810	AT2G11810	AT2G11810	27.342	1741.5	0.899152	5.30839	1.10601e-07	2.57026e-06
838212	NM_101508	MC8	metacaspase 8	protein_coding	NP_173092.1	AT1G16420	AT1G16420	AT1G16420	26.6701	114.911	0.624573	7.58462	3.33452e-14	9.53907e-12
818025	NM_129014	JAZ7	jasmonate-zim-domain protein 7	protein_coding	NP_181007.1	AT2G34600	AT2G34600	AT2G34600	25.9358	2574.39	1.05821	4.43849	9.05907e-06	0.000104723
819907	NM_001337696,NM_148695	.	RPM1-interacting protein 4 (RIN4) family protein	protein_coding	NP_001327654.1;NP_683537.1	AT3G07195	AT3G07195	AT3G07195	25.441	1357.68	0.577164	8.0897	5.98133e-16	4.1892e-13
821902	NM_113225	ERF1	ethylene response factor 1	protein_coding	NP_188965.1	AT3G23240	AT3G23240	AT3G23240	25.4207	147.299	0.813889	5.73534	9.73163e-09	3.43755e-07
827891	NM_001341479,NM_118259	B120	S-locus lectin protein kinase family protein	protein_coding	NP_001328774.1;NP_193870.1	AT4G21390	AT4G21390	AT4G21390	25.4161	1637.64	0.65722	7.10214	1.22837e-12	1.99596e-10
831162	NM_001161241,NM_001343260,NM_001343261,NM_001343262,NM_121325,NM_203046,NM_203047	JAZ10	jasmonate-zim-domain protein 10	protein_coding	NP_001154713.1;NP_001330992.1;NP_001330993.1;NP_001330994.1;NP_568287.1;NP_974775.1;NP_974776.1	AT5G13220	AT5G13220	AT5G13220	25.1258	3115.4	1.05963	4.38936	1.13684e-05	0.00012556
831831	NM_120188	FRB1	O-fucosyltransferase family protein	protein_coding	NP_195730.1	AT5G01100	AT5G01100	AT5G01100	25.0908	4156.43	0.884422	5.25664	1.4671e-07	3.25665e-06
816273	NM_127320	.	RPM1-interacting protein 4 (RIN4) family protein	protein_coding	NP_179357.1	AT2G17660	AT2G17660	AT2G17660	24.8827	412.618	1.28302	3.61418	0.000301298	0.00192442
838639	NM_001332447,NM_101901,NM_202143	OPCL1	OPC-8:0 CoA ligase1	protein_coding	NP_001322647.1;NP_564115.1;NP_973872.1	AT1G20510	AT1G20510	AT1G20510	24.8565	18566.4	0.821449	5.64314	1.66979e-08	5.35783e-07
844307	NM_106617	WAKL10	WALL ASSOCIATED KINASE (WAK)-LIKE 10	protein_coding	NP_178086.1	AT1G79680	AT1G79680	AT1G79680	24.6968	402.064	0.70183	6.59169	4.34836e-11	3.79054e-09
840190	NM_103029	SBT3.3	Subtilase family protein	protein_coding	NP_564414.2	AT1G32960	AT1G32960	AT1G32960	24.2725	131.419	0.67079	6.85944	6.91287e-12	8.94314e-10
832044	NM_121929	.	Glycoprotein membrane precursor GPI-anchored	protein_coding	NP_197425.1	AT5G19240	AT5G19240	AT5G19240	24.2647	12915.1	0.705976	6.51692	7.17674e-11	5.8777e-09
817022	NM_128044	TAT3	tyrosine aminotransferase 3	protein_coding	NP_180058.1	AT2G24850	AT2G24850	AT2G24850	24.1377	2022.44	1.22127	3.76101	0.000169227	0.00118933
844177	NM_001334826,NM_106488	.	VQ motif-containing protein	protein_coding	NP_001321086.1;NP_565179.1	AT1G78410	AT1G78410	AT1G78410	23.7373	301.968	0.637207	7.17049	7.47289e-13	1.3925e-10
832031	NM_001343589,NM_121916	.	Eukaryotic aspartyl protease family protein	protein_coding	NP_001331340.1;NP_197412.1	AT5G19110	AT5G19110	AT5G19110	23.714	3082.65	0.882247	5.17731	2.25107e-07	4.64649e-06
832315	NM_122159	.	transmembrane protein, putative (DUF247)	protein_coding	NP_197646.1	AT5G22540	AT5G22540	AT5G22540	23.7014	74.7766	0.688989	6.62841	3.39318e-11	3.09272e-09
839523	NM_001123738,NM_001331281,NM_001331282,NM_100038	MPK11	MAP kinase 11	protein_coding	NP_001117210.1;NP_001322112.1;NP_001322113.1;NP_563631.2	AT1G01560	AT1G01560	AT1G01560	23.5803	538.148	0.723392	6.30296	2.92013e-10	1.90099e-08
818058	NM_129046	.	disease resistance family protein / LRR family protein	protein_coding	NP_181039.1	AT2G34930	AT2G34930	AT2G34930	23.5467	9093.61	1.02377	4.45163	8.52224e-06	9.96518e-05
843784	NM_001334649,NM_106103	MYB95	myb domain protein 95	protein_coding	NP_001320931.1;NP_177583.1	AT1G74430	AT1G74430	AT1G74430	23.5243	2436.48	0.959279	4.74949	2.03934e-06	2.98085e-05
817780	NM_001336375,NM_001336376,NM_128780	.	cysteine-rich/transmembrane domain A-like protein	protein_coding	NP_001324698.1;NP_001324699.1;NP_565740.1	AT2G32210	AT2G32210	AT2G32210	23.2525	704.888	0.814825	5.57091	2.53413e-08	7.50302e-07
5007961	NM_001084589	.	RING/U-box superfamily protein	protein_coding	NP_001078058.1	AT2G44578	AT2G44578	AT2G44578	23.1831	104.173	0.803033	5.64735	1.62945e-08	5.27841e-07
829308	NM_001342115,NM_001342116,NM_119329	WRKY18	WRKY DNA-binding protein 18	protein_coding	NP_001320110.1;NP_001329847.1;NP_567882.1	AT4G31800	AT4G31800	AT4G31800	23.0218	12668.7	0.938513	4.82138	1.4257e-06	2.18877e-05
836372	NM_125646,NM_203252	SRO5	similar to RCD one 5	protein_coding	NP_201058.1;NP_974981.1	AT5G62520	AT5G62520	AT5G62520	22.769	2954.9	1.17405	3.84054	0.000122766	0.000912049
830982	NM_121152	.	phospholipase-like protein (PEARLI 4) family protein	protein_coding	NP_196675.1	AT5G11140	AT5G11140	AT5G11140	22.4079	88.2695	0.916071	4.89693	9.73454e-07	1.60226e-05
834836	NM_124159	CCR4	CRINKLY4 related 4	protein_coding	NP_199596.1	AT5G47850	AT5G47850	AT5G47850	22.0967	142.978	0.97087	4.59975	4.22999e-06	5.5165e-05
3769879	NM_001036568	BBX30	B-box type zinc finger family protein	protein_coding	NP_001031645.1	AT4G15248	AT4G15248	AT4G15248	21.8922	79.0641	0.809042	5.50323	3.72886e-08	1.04034e-06
836464	NM_001345592,NM_125740	CYP94B1	cytochrome P450, family 94, subfamily B, polypeptide 1	protein_coding	NP_001331365.1;NP_201150.1	AT5G63450	AT5G63450	AT5G63450	21.8846	3070.1	1.0014	4.44563	8.76331e-06	0.000101826
839917	NM_102774	DLAH	alpha/beta-Hydrolases superfamily protein	protein_coding	NP_174326.1	AT1G30370	AT1G30370	AT1G30370	21.8442	663.915	0.631182	7.04896	1.80264e-12	2.81642e-10
817274	NM_128290	.	F-box family protein	protein_coding	NP_180299.1	AT2G27310	AT2G27310	AT2G27310	21.6187	3019.17	0.585722	7.5705	3.71787e-14	1.0488e-11
819093	NM_130048	ERF13	ethylene-responsive element binding factor 13	protein_coding	NP_182011.1	AT2G44840	AT2G44840	AT2G44840	21.2568	1523.73	1.39742	3.1557	0.00160111	0.00758931
842923	NM_105280	.	Disease resistance protein (TIR-NBS class)	protein_coding	NP_176783.1	AT1G66090	AT1G66090	AT1G66090	21.1274	3310.25	0.850203	5.17646	2.26131e-07	4.66289e-06
835800	NM_125080	.	cotton fiber protein	protein_coding	NP_568845.1	AT5G56980	AT5G56980	AT5G56980	20.8857	14515.9	0.548305	7.99636	1.28151e-15	6.5072e-13
842428	NM_001333950,NM_104815	FBS1	F-box family protein	protein_coding	NP_001319283.1;NP_176329.1	AT1G61340	AT1G61340	AT1G61340	20.6699	2026.17	1.05276	4.15047	3.31799e-05	0.000308288
818429	NM_129404	WRKY33	WRKY DNA-binding protein 33	protein_coding	NP_181381.2	AT2G38470	AT2G38470	AT2G38470	20.23	18119.3	0.668986	6.48508	8.86835e-11	7.09153e-09
824190	NM_001339464,NM_114888	.	HXXXD-type acyl-transferase family protein	protein_coding	NP_001325708.1;NP_190597.1	AT3G50280	AT3G50280	AT3G50280	20.1352	396.297	0.500738	8.65053	5.12609e-18	8.86307e-15
836596	NM_125871	ABR1	Integrase-type DNA-binding superfamily protein	protein_coding	NP_201280.1	AT5G64750	AT5G64750	AT5G64750	20.0662	1752.13	0.943534	4.58563	4.52622e-06	5.83326e-05
833860	NM_123231	.	cotton fiber protein	protein_coding	NP_198686.2	AT5G38700	AT5G38700	AT5G38700	19.992	369.768	1.04481	4.13601	3.534e-05	0.000324646
821225	NM_111152	.	ARM repeat superfamily protein	protein_coding	NP_566184.1	AT3G02840	AT3G02840	AT3G02840	19.7061	1463.31	1.3337	3.22455	0.00126171	0.00621856
834177	NM_001161285,NM_001344414,NM_123539	.	Disease resistance protein (TIR-NBS-LRR class) family	protein_coding	NP_001154757.1;NP_001331782.1;NP_198989.2	AT5G41740	AT5G41740	AT5G41740	19.5998	7030.92	0.576052	7.45205	9.19031e-14	2.27639e-11
836881	NM_126145	ZF1	zinc-finger protein 1	protein_coding	NP_201546.1	AT5G67450	AT5G67450	AT5G67450	19.2698	526.603	0.496962	8.58872	8.79406e-18	1.37397e-14
28720712	NM_001342808	.	hypothetical protein	protein_coding	NP_001318482.1	AT5G05300	AT5G05300	AT5G05300	19.1639	184.158	0.714631	5.96157	2.4983e-09	1.14029e-07
830121	NM_120127	.	Glycolipid transfer protein (GLTP) family protein	protein_coding	NP_195677.2	AT4G39670	AT4G39670	AT4G39670	19.1081	912.511	0.78208	5.44205	5.26707e-08	1.38934e-06
828540	NM_001036630,NM_001341665,NM_001341666,NM_001341667,NM_001341668,NM_118571	.	dihydrofolate reductase	protein_coding	NP_001031707.1;NP_001329753.1;NP_001329754.1;NP_001329755.1;NP_001329756.1;NP_567701.1	AT4G24380	AT4G24380	AT4G24380	18.9602	5065.93	0.872779	4.86366	1.15233e-06	1.82424e-05
6240444	NM_001124973,NM_001124974,NM_001124975	.	transmembrane protein	protein_coding	NP_001118445.1;NP_001118446.1;NP_001118447.1	AT2G35658	AT2G35658	AT2G35658	18.945	156.017	0.660217	6.42781	1.29454e-10	9.7383e-09
828481	NM_118512	WRKY53	WRKY family transcription factor	protein_coding	NP_194112.1	AT4G23810	AT4G23810	AT4G23810	18.8305	1870.46	0.79686	5.31461	1.06886e-07	2.49823e-06
835308	NM_001344993,NM_124611	CYP96A4	cytochrome P450, family 96, subfamily A, polypeptide 4	protein_coding	NP_001330249.1;NP_200045.1	AT5G52320	AT5G52320	AT5G52320	18.7273	1578.15	0.657685	6.42719	1.29984e-10	9.74209e-09
814828	NM_126351	RNS1	ribonuclease 1	protein_coding	NP_178399.1	AT2G02990	AT2G02990	AT2G02990	18.4983	406.644	0.662198	6.35659	2.06281e-10	1.43485e-08
842851	NM_001334203,NM_001334204,NM_105213	PP2-A5	phloem protein 2 A5	protein_coding	NP_001319325.1;NP_001322028.1;NP_176718.2	AT1G65390	AT1G65390	AT1G65390	18.4019	6239.65	0.983459	4.27245	1.93336e-05	0.000197726
827080	NM_117514	XBAT34	hypothetical protein	protein_coding	NP_567428.1	AT4G14365	AT4G14365	AT4G14365	18.2278	4748.5	0.615091	6.80886	9.83759e-12	1.14178e-09
828878	NM_118903	.	transmembrane protein	protein_coding	NP_567783.1	AT4G27654	AT4G27654	AT4G27654	18.2024	1050.61	1.39384	3.00326	0.002671	0.0113972
835803	NM_125083	.	calmodulin-binding family protein	protein_coding	NP_200511.1	AT5G57010	AT5G57010	AT5G57010	18.0773	796.179	0.610948	6.83545	8.17464e-12	1.02491e-09
837061	NM_100437	.	transmembrane protein	protein_coding	NP_563744.1	AT1G05575	AT1G05575	AT1G05575	18.0633	889.395	0.828637	5.03838	4.69477e-07	8.56743e-06
839026	NM_102260	.	Matrixin family protein	protein_coding	NP_173824.2	AT1G24140	AT1G24140	AT1G24140	18.0599	731.345	0.844094	4.94579	7.58339e-07	1.29217e-05
842314	NM_104709	PUB19	ARM repeat superfamily protein	protein_coding	NP_176225.1	AT1G60190	AT1G60190	AT1G60190	18.0522	521.313	0.962373	4.3373	1.44244e-05	0.000154767
844421	NM_001335015,NM_106730	CCR2	cinnamoyl coa reductase	protein_coding	NP_001323345.1;NP_178197.1	AT1G80820	AT1G80820	AT1G80820	17.9742	2015.04	0.626173	6.65607	2.81241e-11	2.66144e-09
2745703	NM_202810	.	hypothetical protein	protein_coding	NP_974539.1	AT4G12735	AT4G12735	AT4G12735	17.4198	41.6775	0.818148	5.03901	4.67938e-07	8.54703e-06
839508	NM_001331335,NM_100121	GA2OX6	gibberellin 2-oxidase 6	protein_coding	NP_001323245.1;NP_171742.1	AT1G02400	AT1G02400	AT1G02400	17.3569	2962.54	0.890659	4.62291	3.78397e-06	5.02329e-05
838542	NM_101813	.	Glutathione S-transferase family protein	protein_coding	NP_173386.1	AT1G19550	AT1G19550	AT1G19550	17.2747	22.6215	0.776457	5.29403	1.1965e-07	2.746e-06
820941	NM_112562	COBL8	COBRA-like protein 8 precursor	protein_coding	NP_188311.1	AT3G16860	AT3G16860	AT3G16860	17.2591	3173.47	0.894997	4.5914	4.40293e-06	5.70331e-05
816031	NM_127099,NM_201739	FUT4	fucosyltransferase 4	protein_coding	NP_179141.1;NP_973468.2	AT2G15390	AT2G15390	AT2G15390	17.0838	3492.63	0.528447	7.74827	9.31505e-15	3.43033e-12
832662	NM_122494	.	kinase family with leucine-rich repeat domain-containing protein	protein_coding	NP_197965.1	AT5G25930	AT5G25930	AT5G25930	17.0192	6339.95	0.541732	7.54819	4.41353e-14	1.21139e-11
823951	NM_114665	GTR1	Major facilitator superfamily protein	protein_coding	NP_566896.2	AT3G47960	AT3G47960	AT3G47960	17.0076	16419.4	0.637997	6.40773	1.47704e-10	1.08696e-08
834157	NM_123519	.	Disease resistance protein (TIR-NBS-LRR class) family	protein_coding	NP_198970.1	AT5G41550	AT5G41550	AT5G41550	16.8342	271.866	0.52165	7.80854	5.78551e-15	2.30411e-12
817763	NM_128763	.	Acyl-CoA N-acyltransferases (NAT) superfamily protein	protein_coding	NP_180763.1	AT2G32030	AT2G32030	AT2G32030	16.7586	484.126	0.604723	6.72511	1.75455e-11	1.79983e-09
824846	NM_115538	.	RNA splicing factor-like protein	protein_coding	NP_191238.1	AT3G56790	AT3G56790	AT3G56790	16.6001	124.916	0.770058	5.2634	1.41418e-07	3.16685e-06
838483	NM_101759	.	CDP-diacylglycerol-glycerol-3-phosphate 3-phosphatidyltransferase	protein_coding	NP_564069.1	AT1G19020	AT1G19020	AT1G19020	16.5994	5733.19	0.758502	5.3435	9.11674e-08	2.17847e-06
829671	NM_001342328,NM_119684	LHT7	LYS/HIS transporter 7	protein_coding	NP_001328042.1;NP_567977.2	AT4G35180	AT4G35180	AT4G35180	16.581	357.938	0.609635	6.6457	3.01774e-11	2.81162e-09
819327	NM_130282	SDR5	NAD(P)-binding Rossmann-fold superfamily protein	protein_coding	NP_566097.1	AT2G47140	AT2G47140	AT2G47140	16.5727	653.941	0.700975	5.77872	7.52724e-09	2.8104e-07
829152	NM_119175	XTH19	xyloglucan endotransglucosylase/hydrolase 19	protein_coding	NP_194758.1	AT4G30290	AT4G30290	AT4G30290	16.4888	2895.32	0.557578	7.25175	4.11413e-13	8.19236e-11
829151	NM_119174	XTH18	xyloglucan endotransglucosylase/hydrolase 18	protein_coding	NP_194757.1	AT4G30280	AT4G30280	AT4G30280	16.3201	8217.3	0.823223	4.89367	9.89741e-07	1.62439e-05
842121	NM_001333792,NM_104542	.	MAEBL domain protein	protein_coding	NP_001321049.1;NP_176058.1	AT1G56660	AT1G56660	AT1G56660	16.229	9010.26	0.900649	4.46401	8.0441e-06	9.47702e-05
836614	NM_125889	PROPEP3	elicitor peptide 3 precursor	protein_coding	NP_569002.1	AT5G64905	AT5G64905	AT5G64905	16.1348	174.948	0.977438	4.10471	4.04822e-05	0.000360787
839444	NM_001331331,NM_100112	MAN1	Glycosyl hydrolase superfamily protein	protein_coding	NP_001321462.1;NP_171733.2	AT1G02310	AT1G02310	AT1G02310	15.7168	397.321	0.493732	8.04937	8.32227e-16	5.11744e-13
6240745	NM_001125163	.	hypothetical protein	protein_coding	NP_001118635.1	AT3G15518	AT3G15518	AT3G15518	15.5337	420.396	0.615829	6.42602	1.30989e-10	9.76292e-09
817312	NM_128325	.	Cysteine/Histidine-rich C1 domain family protein	protein_coding	NP_180334.1	AT2G27660	AT2G27660	AT2G27660	15.5127	1779.09	0.648723	6.09717	1.07961e-09	5.77079e-08
838501	NM_001332386,NM_101776,NM_202133	JAZ1	jasmonate-zim-domain protein 1	protein_coding	NP_001319041.1;NP_564075.1;NP_973862.1	AT1G19180	AT1G19180	AT1G19180	15.4559	17815.7	0.913505	4.32409	1.5316e-05	0.000162445
826752	NM_001340714,NM_117218	CRK31	cysteine-rich RLK (RECEPTOR-like protein kinase) 31	protein_coding	NP_001329009.1;NP_192886.1	AT4G11470	AT4G11470	AT4G11470	15.4029	177.934	0.770959	5.11717	3.10152e-07	6.0514e-06
826631	NM_117107	.	Protein kinase superfamily protein	protein_coding	NP_192777.1	AT4G10390	AT4G10390	AT4G10390	15.3145	814.845	0.774785	5.08118	3.75093e-07	7.09359e-06
835560	NM_001345097,NM_124852	.	Ankyrin repeat family protein	protein_coding	NP_001332664.1;NP_200282.2	AT5G54710	AT5G54710	AT5G54710	15.0679	6902.95	0.966419	4.04939	5.13509e-05	0.000441196
834842	NM_124165	RBOHD	respiratory burst oxidase homologue D	protein_coding	NP_199602.1	AT5G47910	AT5G47910	AT5G47910	15.0442	15179.9	0.608666	6.42575	1.31223e-10	9.76292e-09
820155	NM_001125135,NM_111829	MDHAR	monodehydroascorbate reductase	protein_coding	NP_001118607.1;NP_566361.1	AT3G09940	AT3G09940	AT3G09940	15.042	5019.21	0.882117	4.43357	9.2686e-06	0.000106841
5007772	NM_001084200	.	transmembrane protein	protein_coding	NP_001077669.1	AT1G36622	AT1G36622	AT1G36622	14.9691	323.478	0.664286	5.87687	4.18099e-09	1.75818e-07
844423	NM_106732	WRKY40	WRKY DNA-binding protein 40	protein_coding	NP_178199.1	AT1G80840	AT1G80840	AT1G80840	14.9285	9877.82	1.18263	3.29773	0.000974683	0.00501693
824011	NM_114710	CYP94B3	cytochrome P450, family 94, subfamily B, polypeptide 3	protein_coding	NP_190421.1	AT3G48520	AT3G48520	AT3G48520	14.9077	4264.31	1.25785	3.09893	0.0019422	0.0088488
818876	NM_129837	.	DUF1685 family protein	protein_coding	NP_181804.1	AT2G42760	AT2G42760	AT2G42760	14.8354	2212.71	0.68299	5.69696	1.21962e-08	4.11491e-07
2745878	NM_202545	.	RING/U-box superfamily protein	protein_coding	NP_974274.1	AT3G10815	AT3G10815	AT3G10815	14.696	309.512	0.54376	7.13063	9.99076e-13	1.73438e-10
839670	NM_001332786,NM_001332787,NM_102542,NM_179385	ACA1	autoinhibited Ca2+-ATPase 1	protein_coding	NP_001321521.1;NP_001321522.1;NP_564295.1;NP_849716.1	AT1G27770	AT1G27770	AT1G27770	14.5673	17063.8	0.551568	7.00668	2.44044e-12	3.61808e-10
829753	NM_001342392,NM_001342393,NM_119765	.	Senescence/dehydration-associated protein-like protein	protein_coding	NP_001328053.1;NP_001328054.1;NP_567995.1	AT4G35985	AT4G35985	AT4G35985	14.5633	2655.04	0.670128	5.76646	8.09526e-09	2.95725e-07
833963	NM_123329	.	Calcium-binding EF-hand family protein	protein_coding	NP_568568.1	AT5G39670	AT5G39670	AT5G39670	14.507	1051.36	0.685715	5.62723	1.83124e-08	5.7755e-07
844269	NM_106579	MC7	metacaspase 7	protein_coding	NP_178049.2	AT1G79310	AT1G79310	AT1G79310	14.4484	1039.87	0.689958	5.58416	2.34827e-08	7.00377e-07
843329	NM_105661	GSTU11	glutathione S-transferase TAU 11	protein_coding	NP_177151.1	AT1G69930	AT1G69930	AT1G69930	14.4245	112.914	0.710906	5.41625	6.08606e-08	1.56672e-06
831722	NM_120232	LECRKA4.1	lectin receptor kinase a4.1	protein_coding	NP_195774.1	AT5G01540	AT5G01540	AT5G01540	14.418	1041	0.664805	5.79087	7.00223e-09	2.63863e-07
835352	NM_001345007,NM_124653	.	Heavy metal transport/detoxification superfamily protein	protein_coding	NP_001332150.1;NP_200087.1	AT5G52750	AT5G52750	AT5G52750	14.247	1435.64	0.683308	5.60888	2.03638e-08	6.26681e-07
840915	NM_103468	RAP2.6	related to AP2 6	protein_coding	NP_175008.1	AT1G43160	AT1G43160	AT1G43160	14.1481	1539.99	0.988231	3.86806	0.000109705	0.000833917
837171	NM_001331635,NM_100539	.	2-oxoglutarate (2OG) and Fe(II)-dependent oxygenase superfamily protein	protein_coding	NP_001320174.1;NP_172147.2	AT1G06620	AT1G06620	AT1G06620	14.0011	3396.32	0.54804	6.94742	3.7202e-12	5.07121e-10
819248	NM_130204	WRKY46	WRKY DNA-binding protein 46	protein_coding	NP_182163.1	AT2G46400	AT2G46400	AT2G46400	13.9283	1460.95	1.08713	3.49539	0.000473371	0.00279008
824004	NM_001339370,NM_114704	.	RPM1-interacting protein 4 (RIN4) family protein	protein_coding	NP_001325747.1;NP_566905.1	AT3G48450	AT3G48450	AT3G48450	13.8942	515.53	0.650014	5.84051	5.204e-09	2.10975e-07
817923	NM_128918	LYK5	Protein kinase superfamily protein	protein_coding	NP_180916.1	AT2G33580	AT2G33580	AT2G33580	13.8941	2323.71	0.754551	5.03134	4.8707e-07	8.82504e-06
841369	NM_103834	.	Transducin/WD40 repeat-like superfamily protein	protein_coding	NP_175369.1	AT1G49450	AT1G49450	AT1G49450	13.8629	592.529	0.566628	6.69426	2.16766e-11	2.15821e-09
821036	NM_001338305,NM_001338306,NM_112650	CNGC19	cyclic nucleotide gated channel 19	protein_coding	NP_001325957.1;NP_001325958.1;NP_188396.2	AT3G17690	AT3G17690	AT3G17690	13.8587	331.661	0.72251	5.24937	1.52621e-07	3.36213e-06
835561	NM_124853	.	Ankyrin repeat family protein	protein_coding	NP_200283.1	AT5G54720	AT5G54720	AT5G54720	13.8312	1698.87	0.877688	4.318	1.57451e-05	0.000166389
837526	NM_001084031,NM_001331869,NM_001331870,NM_179297	.	Phosphoglycerate mutase family protein	protein_coding	NP_001077500.1;NP_001321470.1;NP_001321471.1;NP_849628.1	AT1G09932	AT1G09932	AT1G09932	13.8286	965.655	0.613256	6.17944	6.43293e-10	3.77722e-08
837082	NM_100030,NM_179241	ACS2	1-amino-cyclopropane-1-carboxylate synthase 2	protein_coding	NP_171655.1;NP_849572.1	AT1G01480	AT1G01480	AT1G01480	13.8258	176.028	0.752916	5.03282	4.8332e-07	8.78847e-06
822167	NM_113475	AOC1	allene oxide cyclase 1	protein_coding	NP_189204.1	AT3G25760	AT3G25760	AT3G25760	13.716	9809.63	1.11276	3.39499	0.000686314	0.00377975
843120	NM_105462	.	hypothetical protein	protein_coding	NP_564914.1	AT1G67920	AT1G67920	AT1G67920	13.7108	567.775	0.487788	7.74359	9.66446e-15	3.44377e-12
834603	NM_123931	.	senescence regulator (Protein of unknown function, DUF584)	protein_coding	NP_199376.1	AT5G45630	AT5G45630	AT5G45630	13.6169	196.183	1.0262	3.67115	0.000241461	0.00160377
829442	NM_001125635,NM_001342196,NM_001342197,NM_119459,NM_202943,NM_202944	EDA39	calmodulin-binding family protein	protein_coding	NP_001119107.1;NP_001328068.1;NP_001328069.1;NP_195031.2;NP_974672.1;NP_974673.2	AT4G33050	AT4G33050	AT4G33050	13.5876	9778.44	0.487683	7.71857	1.17638e-14	3.98223e-12
834910	NM_124230	.	receptor-like protein kinase-related family protein	protein_coding	NP_199665.1	AT5G48540	AT5G48540	AT5G48540	13.5442	2725.97	0.514024	7.31406	2.59194e-13	5.42731e-11
838182	NM_101480	WAKL2	wall associated kinase-like 2	protein_coding	NP_173064.1	AT1G16130	AT1G16130	AT1G16130	13.5405	1632.42	0.573791	6.55153	5.69494e-11	4.83974e-09
843785	NM_001334650,NM_106104	.	ER membrane protein, putative (DUF962)	protein_coding	NP_001322683.1;NP_177584.1	AT1G74440	AT1G74440	AT1G74440	13.4093	1019.26	0.582182	6.43298	1.25129e-10	9.51868e-09
839733	NM_001332812,NM_102603	ERF11	ERF domain protein 11	protein_coding	NP_001319098.1;NP_174159.2	AT1G28370	AT1G28370	AT1G28370	13.4013	2472.46	1.18875	3.14977	0.00163396	0.00771801
827481	NM_001341236,NM_001341237,NM_001341238,NM_117870,NM_202837	CBL1	calcineurin B-like protein 1	protein_coding	NP_001329533.1;NP_001329534.1;NP_001329535.1;NP_567533.1;NP_974566.1	AT4G17615	AT4G17615	AT4G17615	13.3848	4160.97	0.778381	4.80809	1.52379e-06	2.31487e-05
826708	NM_117177,NM_179027	WRKY41	WRKY family transcription factor	protein_coding	NP_192845.1;NP_849358.1	AT4G11070	AT4G11070	AT4G11070	13.2806	16.5066	0.91644	4.07145	4.67208e-05	0.000407623
822148	NM_113459	.	ATPase E1-E2 type family protein / haloacid dehalogenase-like hydrolase family protein	protein_coding	NP_189189.1	AT3G25610	AT3G25610	AT3G25610	13.2392	4660.97	0.533132	6.99028	2.74345e-12	3.99672e-10
822488	NM_001338961,NM_113778	.	P-loop containing nucleoside triphosphate hydrolases superfamily protein	protein_coding	NP_001327861.1;NP_189499.1	AT3G28580	AT3G28580	AT3G28580	13.0734	242.021	0.640174	5.79305	6.91198e-09	2.61682e-07
821535	NM_001338434,NM_001338435,NM_001338436,NM_001338437,NM_112887	.	alpha/beta-Hydrolases superfamily protein	protein_coding	NP_001327013.1;NP_001327014.1;NP_001327015.1;NP_001327016.1;NP_566652.1	AT3G19970	AT3G19970	AT3G19970	13.0719	2463.86	0.514906	7.20208	5.93e-13	1.13627e-10
820141	NM_001337847,NM_111818,NM_202541	.	Protein kinase superfamily protein	protein_coding	NP_001326011.1;NP_187594.1;NP_974270.1	AT3G09830	AT3G09830	AT3G09830	12.9521	4239.82	0.517487	7.14049	9.29973e-13	1.64349e-10
827090	NM_117524	.	hypothetical protein	protein_coding	NP_193181.3	AT4G14450	AT4G14450	AT4G14450	12.9276	93.2524	0.871528	4.23668	2.26848e-05	0.00022608
835982	NM_125255	.	ARM repeat superfamily protein	protein_coding	NP_200676.1	AT5G58680	AT5G58680	AT5G58680	12.8429	206.88	1.21476	3.0318	0.00243101	0.0105955
816783	NM_127816	UCP5	uncoupling protein 5	protein_coding	NP_179836.1	AT2G22500	AT2G22500	AT2G22500	12.828	7343.56	0.901888	4.08169	4.47097e-05	0.000392947
817495	NM_128500	GSTU4	glutathione S-transferase tau 4	protein_coding	NP_180507.1	AT2G29460	AT2G29460	AT2G29460	12.8081	497.412	0.572	6.43178	1.26115e-10	9.52239e-09
838353	NM_101638	PEPR2	PEP1 receptor 2	protein_coding	NP_173217.1	AT1G17750	AT1G17750	AT1G17750	12.8071	952.313	0.610028	6.03065	1.63298e-09	8.06995e-08
829563	NM_119578	.	Calcium-dependent lipid-binding (CaLB domain) family protein	protein_coding	NP_567956.1	AT4G34150	AT4G34150	AT4G34150	12.7475	21134.2	0.590015	6.22382	4.85201e-10	2.94177e-08
821047	NM_112660	PAP17	purple acid phosphatase 17	protein_coding	NP_566587.1	AT3G17790	AT3G17790	AT3G17790	12.7213	3256.19	0.616096	5.95553	2.59237e-09	1.18057e-07
831895	NM_120216	.	Homeodomain-like superfamily protein	protein_coding	NP_195758.1	AT5G01380	AT5G01380	AT5G01380	12.6455	324.167	0.729761	5.0161	5.27319e-07	9.47822e-06
831322	NM_001343357,NM_121474	.	NAD(P)-binding Rossmann-fold superfamily protein	protein_coding	NP_001330450.1;NP_196974.1	AT5G14700	AT5G14700	AT5G14700	12.6242	1225.81	0.697132	5.24739	1.5427e-07	3.38743e-06
28718306	NM_001335985,NM_001335986	.	transmembrane protein	protein_coding	NP_001323650.1;NP_001323651.1	AT2G25297	.	AT2G25297	12.597	110.894	0.548359	6.66536	2.6401e-11	2.52939e-09
829883	NM_119892	.	transmembrane protein	protein_coding	NP_568022.1	AT4G37290	AT4G37290	AT4G37290	12.5614	59.4641	0.63742	5.72767	1.0182e-08	3.55339e-07
832801	NM_122624	CNI1	carbon/nitrogen insensitive 1	protein_coding	NP_198094.1	AT5G27420	AT5G27420	AT5G27420	12.5572	3410.04	0.676958	5.39243	6.9513e-08	1.74521e-06
828417	NM_001341579,NM_001341580,NM_118447	CRK10	cysteine-rich RLK (RECEPTOR-like protein kinase) 10	protein_coding	NP_001328630.1;NP_001328631.1;NP_567679.2	AT4G23180	AT4G23180	AT4G23180	12.476	10112	0.594585	6.12375	9.13985e-10	4.97693e-08
835828	NM_125104	CYP81F2	cytochrome P450, family 81, subfamily F, polypeptide 2	protein_coding	NP_200532.1	AT5G57220	AT5G57220	AT5G57220	12.4377	3091.69	0.534945	6.79818	1.05952e-11	1.21582e-09
836843	NM_126108	MAPKKK19	mitogen-activated protein kinase kinase kinase 19	protein_coding	NP_201509.1	AT5G67080	AT5G67080	AT5G67080	12.4216	441.608	0.867155	4.19161	2.76981e-05	0.000266246
6240283	NM_001124079,NM_001160978,NM_001334208,NM_001334209	.	transmembrane protein	protein_coding	NP_001117551.2;NP_001154450.1;NP_001319326.1;NP_001321237.1	AT1G65486	AT1G65486	AT1G65486	12.4045	638.715	0.425848	8.53073	1.45432e-17	2.10991e-14
843018	NM_105370	.	Protein kinase superfamily protein	protein_coding	NP_176871.2	AT1G67000	AT1G67000	AT1G67000	12.3854	160.993	0.721541	5.03168	4.86192e-07	8.817e-06
829100	NM_119124	.	nuclease	protein_coding	NP_567834.2	AT4G29780	AT4G29780	AT4G29780	12.3731	15270	1.21409	2.98919	0.00279716	0.0118262
824188	NM_114886	CEJ1	cooperatively regulated by ethylene and jasmonate 1	protein_coding	NP_190595.1	AT3G50260	AT3G50260	AT3G50260	12.3484	2014.05	0.774314	4.68318	2.82454e-06	3.93479e-05
832326	NM_122169	ADT5	arogenate dehydratase 5	protein_coding	NP_197655.1	AT5G22630	AT5G22630	AT5G22630	12.1956	7996.1	0.516567	6.98513	2.84592e-12	4.09954e-10
836433	NM_001345579,NM_125707	.	Octicosapeptide/Phox/Bem1p family protein	protein_coding	NP_001318869.1;NP_201118.1	AT5G63130	AT5G63130	AT5G63130	12.1367	828.679	0.861706	4.17928	2.92435e-05	0.000278203
824257	NM_114953	BCS1	cytochrome BC1 synthesi	protein_coding	NP_190662.2	AT3G50930	AT3G50930	AT3G50930	12.1137	3379.5	1.01991	3.52833	0.000418193	0.00251746
819184	NM_130139	BAP2	BON association protein 2	protein_coding	NP_182100.2	AT2G45760	AT2G45760	AT2G45760	12.077	117.148	0.736758	4.87838	1.06959e-06	1.7187e-05
838731	NM_148478	.	VQ motif-containing protein	protein_coding	NP_683319.1	AT1G21326	AT1G21326	AT1G21326	12.0662	288.79	0.651431	5.5154	3.47995e-08	9.80765e-07
825144	NM_115837	.	Concanavalin A-like lectin protein kinase family protein	protein_coding	NP_191534.1	AT3G59750	AT3G59750	AT3G59750	12.0096	318.87	0.577844	6.20603	5.43399e-10	3.25574e-08
818527	NM_129500	.	alpha/beta-Hydrolases superfamily protein	protein_coding	NP_181474.2	AT2G39420	AT2G39420	AT2G39420	12.0051	4895.2	0.547698	6.54664	5.88464e-11	4.95946e-09
836796	NM_001203709,NM_001345791,NM_001345792,NM_001345793,NM_001345794,NM_001345795,NM_126062	DAR3	DA1-related protein 3	protein_coding	NP_001190638.1;NP_001331695.1;NP_001331696.1;NP_001331697.1;NP_001331698.1;NP_001331699.1;NP_201465.2	AT5G66640	AT5G66640	AT5G66640	11.9474	534.717	0.626852	5.70888	1.1372e-08	3.90527e-07
836211	NM_001345434	RLK1	receptor-like protein kinase 1	protein_coding	NP_001318851.1	AT5G60900	AT5G60900	AT5G60900	11.9001	263.13	0.513346	6.96003	3.40201e-12	4.73276e-10
819407	NM_001337286,NM_130362	.	myelin transcription factor-like protein	protein_coding	NP_001324285.1;NP_566116.1	AT2G47950	AT2G47950	AT2G47950	11.8488	462.78	0.846732	4.21227	2.52814e-05	0.000247585
839324	NM_100389	MAPKKK18	mitogen-activated protein kinase kinase kinase 18	protein_coding	NP_172003.1	AT1G05100	AT1G05100	AT1G05100	11.8358	233.324	0.714812	4.98745	6.11811e-07	1.07775e-05
835924	NM_125197	.	Disease resistance protein (TIR-NBS-LRR class) family	protein_coding	NP_200620.1	AT5G58120	AT5G58120	AT5G58120	11.7992	3422.93	0.484263	7.35263	1.94338e-13	4.19916e-11
822184	NM_148752	NIMIN-2	NIM1-interacting 2	protein_coding	NP_683594.1	AT3G25882	AT3G25882	AT3G25882	11.7969	201.132	0.474694	7.50027	6.36848e-14	1.65834e-11
835012	NM_124329	WRKY48	WRKY DNA-binding protein 48	protein_coding	NP_199763.1	AT5G49520	AT5G49520	AT5G49520	11.74	2195.71	0.810135	4.38613	1.15386e-05	0.000127231
820357	NM_112017	PUB24	E3 ubiquitin-protein ligase PUB24-like protein	protein_coding	NP_566402.2	AT3G11840	AT3G11840	AT3G11840	11.7075	1200.55	0.458198	7.74634	9.45785e-15	3.43033e-12
837935	NM_101243	.	Purple acid phosphatases superfamily protein	protein_coding	NP_172830.1	AT1G13750	AT1G13750	AT1G13750	11.6639	1419.94	0.425005	8.33866	7.51369e-17	8.47837e-14
834362	NM_123708	.	RING/U-box superfamily protein	protein_coding	NP_199155.1	AT5G43420	AT5G43420	AT5G43420	11.4464	1007.52	0.555899	6.32637	2.50996e-10	1.67697e-08
830840	NM_121017	.	ARM repeat superfamily protein	protein_coding	NP_196542.1	AT5G09800	AT5G09800	AT5G09800	11.3562	299.265	0.432048	8.11346	4.91996e-16	3.56891e-13
828397	NM_118427	.	molybdenum cofactor sulfurase-like protein	protein_coding	NP_194029.1	AT4G22980	AT4G22980	AT4G22980	11.2882	240.372	0.447986	7.80546	5.92858e-15	2.31568e-12
824764	NM_001339762,NM_115456	SZF1	salt-inducible zinc finger 1	protein_coding	NP_001326199.1;NP_567030.1	AT3G55980	AT3G55980	AT3G55980	11.1387	25582.2	0.886879	3.92107	8.81585e-05	0.000691346
824582	NM_001339652,NM_115275	.	S-adenosyl-L-methionine-dependent methyltransferases superfamily protein	protein_coding	NP_001325504.1;NP_190983.1	AT3G54150	AT3G54150	AT3G54150	11.0504	494.946	0.642823	5.39189	6.97214e-08	1.74695e-06
824569	NM_115262	AtIPCS1	Inositol phosphorylceramide synthase 1	protein_coding	NP_190970.1	AT3G54020	AT3G54020	AT3G54020	11.0445	3268.57	0.592145	5.85203	4.856e-09	1.98777e-07
829757	NM_001036715,NM_119768	.	Pathogenesis-related thaumatin superfamily protein	protein_coding	NP_001031792.1;NP_195325.1	AT4G36010	AT4G36010	AT4G36010	11.0308	1317.5	0.669958	5.16967	2.34505e-07	4.78449e-06
827281	NM_117690	.	RING/U-box superfamily protein	protein_coding	NP_567480.2	AT4G15975	AT4G15975	AT4G15975	11.0078	265.205	0.678747	5.09829	3.42728e-07	6.59199e-06
828418	NM_001341581,NM_001341582,NM_001341583,NM_118448	CRK11	cysteine-rich RLK (RECEPTOR-like protein kinase) 11	protein_coding	NP_001329689.1;NP_001329690.1;NP_001329691.1;NP_194050.2	AT4G23190	AT4G23190	AT4G23190	10.9632	4118.35	0.488391	7.07342	1.5116e-12	2.41749e-10
814646	NM_001335038,NM_001335039,NM_001335040,NM_001335041,NM_001335042,NM_001335043,NM_126179,NM_201660	PAP1	phosphatidic acid phosphatase 1	protein_coding	NP_001318171.1;NP_001323948.1;NP_001323949.1;NP_001323950.1;NP_001323951.1;NP_001323952.1;NP_565255.1;NP_973389.1	AT2G01180	AT2G01180	AT2G01180	10.839	4219.78	0.566183	6.07252	1.25915e-09	6.48277e-08
822540	NM_113821	.	Calcium-binding EF-hand family protein	protein_coding	NP_189542.1	AT3G29000	AT3G29000	AT3G29000	10.7458	998.064	1.18887	2.88148	0.00395817	0.0155954
843560	NM_105887	ERO1	endoplasmic reticulum oxidoreductins 1	protein_coding	NP_177372.1	AT1G72280	AT1G72280	AT1G72280	10.7312	718.73	0.523401	6.54134	6.09698e-11	5.09612e-09
830859	NM_121035	PROPEP4	elicitor peptide 4 precursor	protein_coding	NP_568223.1	AT5G09980	AT5G09980	AT5G09980	10.6707	300.866	0.579289	5.89617	3.72041e-09	1.60436e-07
818171	NM_129157	YLS9	Late embryogenesis abundant (LEA) hydroxyproline-rich glycoprotein family	protein_coding	NP_181142.1	AT2G35980	AT2G35980	AT2G35980	10.6573	904.016	0.822024	4.15288	3.28313e-05	0.000305748
817493	NM_128498	GSTU6	glutathione S-transferase tau 6	protein_coding	NP_180505.1	AT2G29440	AT2G29440	AT2G29440	10.6137	1494.01	0.779664	4.37092	1.23725e-05	0.000134961
818140	NM_001336571,NM_129126,NM_201878,NM_201879	PGSIP7	Nucleotide-diphospho-sugar transferases superfamily protein	protein_coding	NP_001323450.1;NP_565817.2;NP_973607.1;NP_973608.1	AT2G35710	AT2G35710	AT2G35710	10.5813	1732.15	0.654912	5.19679	2.02761e-07	4.25003e-06
836753	NM_001085337,NM_001126036,NM_001345751,NM_001345752,NM_126019,NM_180949	CPK28	calcium-dependent protein kinase 28	protein_coding	NP_001078806.1;NP_001119508.1;NP_001331199.1;NP_001331200.1;NP_201422.1;NP_851280.1	AT5G66210	AT5G66210	AT5G66210	10.5735	10612.8	0.574207	5.92536	3.11618e-09	1.37593e-07
826701	NM_001340699	.	Ankyrin repeat family protein	protein_coding	NP_001319900.1	AT4G11000	AT4G11000	AT4G11000	10.5379	278.923	0.443435	7.66181	1.83335e-14	5.91065e-12
837748	NM_001332014,NM_001332015,NM_101068	.	ERD (early-responsive to dehydration stress) family protein	protein_coding	NP_001320706.1;NP_001320707.1;NP_172660.5	AT1G11960	AT1G11960	AT1G11960	10.5241	4396.66	0.657613	5.16355	2.42312e-07	4.89711e-06
836094	NM_001037028,NM_125365	EXO70H7	exocyst subunit exo70 family protein H7	protein_coding	NP_001032105.1;NP_200781.1	AT5G59730	AT5G59730	AT5G59730	10.4764	15738.4	0.55967	6.05547	1.40007e-09	7.07383e-08
841992	NM_001198310,NM_104421	.	S-adenosyl-L-methionine-dependent methyltransferases superfamily protein	protein_coding	NP_001185239.1;NP_564689.1	AT1G55450	AT1G55450	AT1G55450	10.4509	13652.2	0.500015	6.77091	1.27977e-11	1.41268e-09
5007934	NR_140716,NR_140717,NR_140718	.	other RNA	lncRNA	.	AT2G35637	AT2G35637	AT2G35637	10.4415	163.316	0.561074	6.03173	1.62209e-09	8.05531e-08
5007682	NR_143556	.	other RNA	ncRNA	.	AT1G11185	AT1G11185	AT1G11185	10.4321	1062.98	0.647763	5.22252	1.76501e-07	3.79356e-06
840158	NM_102998	MYC2	Basic helix-loop-helix (bHLH) DNA-binding family protein	protein_coding	NP_174541.1	AT1G32640	AT1G32640	AT1G32640	10.371	18347.8	0.69802	4.83437	1.33565e-06	2.06643e-05
821706	NM_113047	DMP1	transmembrane protein, putative (DUF679 domain membrane protein 1)	protein_coding	NP_188789.2	AT3G21520	AT3G21520	AT3G21520	10.3665	392.143	0.694517	4.85785	1.18669e-06	1.87243e-05
817459	NM_001336201,NM_128468	GLR2.8	glutamate receptor 2.8	protein_coding	NP_001324459.1;NP_180475.2	AT2G29110	AT2G29110	AT2G29110	10.3435	106.161	0.558602	6.03408	1.59868e-09	7.97808e-08
832030	NM_121915	.	Eukaryotic aspartyl protease family protein	protein_coding	NP_197411.1	AT5G19100	AT5G19100	AT5G19100	10.3266	622.343	0.680381	4.9506	7.39853e-07	1.27054e-05
838674	NM_101935	.	RING/U-box superfamily protein	protein_coding	NP_173506.1	AT1G20823	AT1G20823	AT1G20823	10.3049	2511.59	0.777585	4.32784	1.50578e-05	0.000160293
825779	NM_116687	CRK36	cysteine-rich RLK (RECEPTOR-like protein kinase) 36	protein_coding	NP_192358.1	AT4G04490	AT4G04490	AT4G04490	10.2693	167.066	0.409323	8.20931	2.22464e-16	1.9745e-13
844142	NM_001334816,NM_001334817,NM_106456	.	Transducin/WD40 repeat-like superfamily protein	protein_coding	NP_001322464.1;NP_001322465.1;NP_565168.4	AT1G78070	AT1G78070	AT1G78070	10.246	5529.64	0.684354	4.90534	9.32665e-07	1.54388e-05
819730	NM_111436	PLDP2	phospholipase D P2	protein_coding	NP_187214.2	AT3G05630	AT3G05630	AT3G05630	10.2187	1214.59	0.466471	7.1883	6.56046e-13	1.23379e-10
832764	NM_001343990,NM_001343991,NM_122588	RLP53	receptor like protein 53	protein_coding	NP_001318660.1;NP_001332753.1;NP_198058.1	AT5G27060	AT5G27060	AT5G27060	10.185	55.0839	0.535228	6.25596	3.9507e-10	2.4539e-08
816293	NM_001335562,NM_127337	ERD7	Senescence/dehydration-associated protein-like protein	protein_coding	NP_001323840.1;NP_179374.1	AT2G17840	AT2G17840	AT2G17840	10.1812	18487.3	0.824894	4.05851	4.93876e-05	0.000427037
826817	NM_117279	.	Cornichon family protein	protein_coding	NP_192946.2	AT4G12090	AT4G12090	AT4G12090	10.1293	398.948	0.431223	7.7465	9.44573e-15	3.43033e-12
841206	NM_103687	RLP7	receptor like protein 7	protein_coding	NP_175225.1	AT1G47890	AT1G47890	AT1G47890	10.0986	170.848	0.453355	7.35865	1.85783e-13	4.05747e-11
838708	NM_001332485,NM_101966	IGMT2	O-methyltransferase family protein	protein_coding	NP_001319057.1;NP_173536.2	AT1G21120	AT1G21120	AT1G21120	10.0384	2708.68	0.767315	4.33649	1.44778e-05	0.000155176
838207	NM_101503	OCT6	organic cation/carnitine transporter 6	protein_coding	NP_173087.1	AT1G16370	AT1G16370	AT1G16370	9.99334	1715.05	0.689302	4.81787	1.45098e-06	2.21767e-05
835456	NM_124754	.	CBS domain-containing protein	protein_coding	NP_200186.2	AT5G53750	AT5G53750	AT5G53750	9.96292	1300.98	0.498718	6.65018	2.92732e-11	2.74463e-09
827463	NM_117854	ERF6	ethylene responsive element binding factor 6	protein_coding	NP_567529.1	AT4G17490	AT4G17490	AT4G17490	9.94427	3609.19	0.885932	3.74054	0.000183625	0.00127683
818837	NM_129798	.	RING/U-box superfamily protein	protein_coding	NP_181765.1	AT2G42360	AT2G42360	AT2G42360	9.94345	250.082	0.598846	5.53355	3.13807e-08	9.07939e-07
830443	NM_001342829,NM_120642	.	2-oxoglutarate (2OG) and Fe(II)-dependent oxygenase superfamily protein	protein_coding	NP_001330807.1;NP_196179.1	AT5G05600	AT5G05600	AT5G05600	9.91982	9805.96	0.872441	3.79431	0.000148054	0.00106747
832313	NM_122157	.	hypothetical protein	protein_coding	NP_197644.1	AT5G22520	AT5G22520	AT5G22520	9.90098	154.225	0.798261	4.14347	3.42088e-05	0.000316155
841840	NM_001084250,NM_001333625,NM_001333626,NM_104279,NM_179474	.	GDSL-like Lipase/Acylhydrolase superfamily protein	protein_coding	NP_001077719.1;NP_001319222.1;NP_001321396.1;NP_175804.1;NP_849805.1	AT1G54020	AT1G54020	AT1G54020	9.77804	104.26	0.649724	5.06299	4.12729e-07	7.66967e-06
827435	NM_001341195,NM_117828	SCL13	SCARECROW-like 13	protein_coding	NP_001328648.1;NP_193456.4	AT4G17230	AT4G17230	AT4G17230	9.77516	9931.95	0.6282	5.23579	1.64282e-07	3.58019e-06
836521	NM_001345617,NM_125796	SAL2	Inositol monophosphatase family protein	protein_coding	NP_001332437.1;NP_201205.1	AT5G64000	AT5G64000	AT5G64000	9.74886	640.119	0.357677	9.18492	4.11832e-20	1.67294e-16
827551	NM_001341271	.	receptor Serine/Threonine kinase-like protein	protein_coding	NP_001319982.1	AT4G18250	AT4G18250	AT4G18250	9.72524	302.318	0.545775	6.01298	1.82143e-09	8.8505e-08
820667	NM_112304	NCED3	nine-cis-epoxycarotenoid dioxygenase 3	protein_coding	NP_188062.1	AT3G14440	AT3G14440	AT3G14440	9.71744	1079.92	0.807271	4.06378	4.82833e-05	0.000419274
843998	NM_001084365,NM_001198484,NM_106315	CML38	calmodulin-like 38	protein_coding	NP_001077834.1;NP_001185413.1;NP_177791.1	AT1G76650	AT1G76650	AT1G76650	9.69981	4661.82	1.1324	2.8947	0.00379517	0.0150672
842114	NM_104537	GolS2	galactinol synthase 2	protein_coding	NP_176053.1	AT1G56600	AT1G56600	AT1G56600	9.69317	559.74	0.616819	5.31269	1.08021e-07	2.51896e-06
816384	NM_001084444,NM_127425	.	transmembrane protein	protein_coding	NP_001077913.1;NP_028490.1	AT2G18690	AT2G18690	AT2G18690	9.56939	6153.15	0.668436	4.8747	1.08972e-06	1.74553e-05
842104	NM_104527	WRR4	Disease resistance protein (TIR-NBS-LRR class)	protein_coding	NP_176043.1	AT1G56510	AT1G56510	AT1G56510	9.56572	7181.96	0.788774	4.1303	3.62287e-05	0.000330715
824920	NM_001339876,NM_115613	CPK32	calcium-dependent protein kinase 32	protein_coding	NP_001326797.1;NP_191312.2	AT3G57530	AT3G57530	AT3G57530	9.52742	12552.7	0.52018	6.25185	4.05626e-10	2.50416e-08
843205	NM_001334380,NM_105547	PHO1%3BH1	EXS (ERD1/XPR1/SYG1) family protein	protein_coding	NP_001322237.1;NP_564940.1	AT1G68740	AT1G68740	AT1G68740	9.46039	1873.89	0.605221	5.35656	8.48228e-08	2.06328e-06
828461	NM_118492	.	Late embryogenesis abundant (LEA) hydroxyproline-rich glycoprotein family	protein_coding	NP_567687.1	AT4G23610	AT4G23610	AT4G23610	9.45072	78.7683	0.695881	4.65658	3.21504e-06	4.35919e-05
842211	NM_104622	.	Uncharacterized conserved protein UCP031279	protein_coding	NP_564733.1	AT1G58420	AT1G58420	AT1G58420	9.41968	282.28	1.01629	3.18382	0.00145345	0.00700338
817082	NM_128101	RLP20	receptor like protein 20	protein_coding	NP_180114.1	AT2G25440	AT2G25440	AT2G25440	9.40441	43.1114	0.590184	5.47852	4.28896e-08	1.1693e-06
816209	NM_127259	NAC036	NAC domain containing protein 36	protein_coding	NP_565404.2	AT2G17040	AT2G17040	AT2G17040	9.38793	880.689	0.609507	5.30069	1.15364e-07	2.66874e-06
816690	NM_001335756,NM_001335757,NM_001335758,NM_001335759,NM_127723	.	DNAJ heat shock N-terminal domain-containing protein	protein_coding	NP_001318262.1;NP_001324689.1;NP_001324690.1;NP_001324691.1;NP_179746.1	AT2G21510	AT2G21510	AT2G21510	9.32613	188.416	0.693586	4.64438	3.41093e-06	4.59413e-05
831159	NM_001343259,NM_121323	.	GRAM domain family protein	protein_coding	NP_001330875.1;NP_196824.1	AT5G13200	AT5G13200	AT5G13200	9.28491	2668.46	0.555931	5.78289	7.34273e-09	2.75163e-07
817194	NM_001036346,NM_128210	AR781	AR781, pheromone receptor-like protein (DUF1645)	protein_coding	NP_001031423.1;NP_180221.1	AT2G26530	AT2G26530	AT2G26530	9.27532	7000.26	0.649043	4.95098	7.38404e-07	1.26992e-05
817746	NM_128746	SOBIR1	Leucine-rich repeat protein kinase family protein	protein_coding	NP_180747.1	AT2G31880	AT2G31880	AT2G31880	9.26996	14577.8	0.433167	7.41645	1.20305e-13	2.87472e-11
819622	NM_001084636,NM_001084637,NM_111336	.	glycine-rich protein	protein_coding	NP_001078105.1;NP_001078106.1;NP_566234.1	AT3G04640	AT3G04640	AT3G04640	9.24276	2586.46	0.817183	3.92608	8.63426e-05	0.00067973
817124	NM_128142	ESE2	Integrase-type DNA-binding superfamily protein	protein_coding	NP_565609.3	AT2G25820	AT2G25820	AT2G25820	9.20585	21.63	0.571264	5.60608	2.06962e-08	6.34986e-07
836797	NM_126063	.	calcium uniporter (DUF607)	protein_coding	NP_201466.1	AT5G66650	AT5G66650	AT5G66650	9.20148	974.434	0.597699	5.35698	8.46229e-08	2.06088e-06
843777	NM_106096	.	Leucine-rich repeat protein kinase family protein	protein_coding	NP_565084.1	AT1G74360	AT1G74360	AT1G74360	9.19186	1655.17	0.469883	6.81096	9.69483e-12	1.13822e-09
819874	NM_111569	.	transmembrane protein	protein_coding	NP_566295.1	AT3G06890	AT3G06890	AT3G06890	9.17605	241.56	0.690507	4.6312	3.63558e-06	4.85485e-05
827194	NM_001341025,NM_117616	UGT71B5	UDP-glucosyl transferase 71B5	protein_coding	NP_001328018.1;NP_193263.1	AT4G15280	AT4G15280	AT4G15280	9.08469	49.3785	0.623602	5.10492	3.30938e-07	6.38944e-06
843639	NM_105966	PEPR1	PEP1 receptor 1	protein_coding	NP_177451.1	AT1G73080	AT1G73080	AT1G73080	9.07955	10333.8	0.524154	6.07192	1.26393e-09	6.48277e-08
837210	NM_100573	EXO70B2	exocyst subunit exo70 family protein B2	protein_coding	NP_172181.1	AT1G07000	AT1G07000	AT1G07000	9.05829	4080.04	0.472708	6.72559	1.74877e-11	1.79983e-09
834570	NM_123902,NM_180805	CYP707A3	cytochrome P450, family 707, subfamily A, polypeptide 3	protein_coding	NP_199347.2;NP_851136.1	AT5G45340	AT5G45340	AT5G45340	8.99937	3712.66	0.871842	3.63578	0.000277146	0.00180074
826718	NM_117187	.	Disease resistance protein (TIR-NBS-LRR class) family	protein_coding	NP_192855.1	AT4G11170	AT4G11170	AT4G11170	8.99363	329.667	0.567241	5.58652	2.31662e-08	6.93727e-07
824405	NM_115100	SYP122	syntaxin of plants 122	protein_coding	NP_190808.1	AT3G52400	AT3G52400	AT3G52400	8.9679	9613.24	0.645269	4.90458	9.3629e-07	1.54861e-05
834672	NM_123999	.	transmembrane protein	protein_coding	NP_568661.1	AT5G46295	AT5G46295	AT5G46295	8.93267	137.579	0.739939	4.2694	1.96003e-05	0.00019975
842197	NM_001160963,NM_001198334,NM_104608,NM_179495	.	Phosphoglycerate mutase family protein	protein_coding	NP_001154435.1;NP_001185263.1;NP_176124.2;NP_849826.2	AT1G58280	AT1G58280	AT1G58280	8.93229	2308.27	0.469135	6.73373	1.65367e-11	1.74029e-09
832672	NM_001036864,NM_122504	FC1	ferrochelatase 1	protein_coding	NP_001031941.1;NP_197975.3	AT5G26030	AT5G26030	AT5G26030	8.91563	10060.2	0.571488	5.52301	3.33234e-08	9.50393e-07
819251	NM_001125065,NM_130207	CNGC3	cyclic nucleotide gated channel 3	protein_coding	NP_001118537.1;NP_566075.1	AT2G46430	AT2G46430	AT2G46430	8.89252	1735.75	0.370251	8.51474	1.66969e-17	2.26087e-14
832750	NM_001203479,NM_001343987,NM_122574	CBP60G	Cam-binding protein 60-like G	protein_coding	NP_001190408.1;NP_001331616.1;NP_198044.2	AT5G26920	AT5G26920	AT5G26920	8.88447	3374.7	0.600172	5.25064	1.51576e-07	3.34273e-06
833813	NM_123192	.	hypothetical protein	protein_coding	NP_198647.1	AT5G38310	AT5G38310	AT5G38310	8.86014	37.8943	0.600516	5.24104	1.59675e-07	3.49478e-06
816070	NM_127138	.	calmodulin-binding protein (DUF1645)	protein_coding	NP_565379.1	AT2G15760	AT2G15760	AT2G15760	8.83703	216.762	0.526284	5.97313	2.32745e-09	1.07683e-07
841587	NM_001333492,NM_104040	.	Protein kinase superfamily protein	protein_coding	NP_001319197.1;NP_175573.2	AT1G51620	AT1G51620	AT1G51620	8.78404	317.364	0.549036	5.70979	1.13113e-08	3.89395e-07
838399	NM_101680	RABA6b	Rab GTPase-like A1I protein	protein_coding	NP_173258.2	AT1G18200	AT1G18200	AT1G18200	8.73707	1010.61	0.611622	5.11288	3.1728e-07	6.15499e-06
817778	NM_001084521,NM_128778	.	cysteine-rich/transmembrane domain A-like protein	protein_coding	NP_001077990.1;NP_565739.1	AT2G32190	AT2G32190	AT2G32190	8.73069	485.008	0.565284	5.53014	3.19981e-08	9.23173e-07
[truncated: 1,621 more rows]

## Sheet: F)Shoot_LowP+POT1 vs FullP_Down
DEGs in shoot_Low P+POT1 vs Full P_Downregulated
[truncated: 651 more rows]

## Sheet: G) Shoot_LowP vs FullP_Up
DEGs in shoot_Low P vs Full P_Upregulated
[truncated: 1,641 more rows]

[truncated: 1 more sheets: H) Shoot_LowP vs FullP_Down]
