# Supplementary material for: Molecular Mechanisms of Phosphate Use Efficiency in Arabidopsis via Penicillium olsonii TLL1
Source: Int J Mol Sci. 2024 Nov 29;25(23):12865. doi: 10.3390/ijms252312865 (PMC11640997; doi:10.3390/ijms252312865)
Supplement: Supplementary file 1 [file ijms-25-12865-s001.zip › Supplementary Figures and Tables/Supplementary Table S3_Top50 DEGs in roots and shoots.xlsx]

## Sheet: A) Root_Low P+POT1 vs Full P_Up
Gene_ID	Transcript_ID	Gene_Symbol	TAIR	Description	R.fc	R.raw.pval	R.bh.pval
822167	NM_113475	AOC1	AT3G25760	allene oxide cyclase 1	535.554	8.25218e-14	5.33258e-11
829591	NM_119606	RRTF1	AT4G34410	redox responsive transcription factor 1	163.584	2.32401e-05	0.000465893
843997	NM_106314	.	AT1G76640	Calcium-binding EF-hand family protein	148.43	6.71809e-08	4.68904e-06
816273	NM_127320	.	AT2G17660	RPM1-interacting protein 4 (RIN4) family protein	127.333	6.91963e-08	4.7844e-06
838314	NM_101603	LOX3	AT1G17420	lipoxygenase 3	119.33	6.97134e-08	4.79983e-06
843632	NM_105959	PS2	AT1G73010	inorganic pyrophosphatase 1	117.209	2.4678e-10	4.32099e-08
843584	NM_105911	LOX4	AT1G72520	PLAT/LH2 domain-containing lipoxygenase family protein	116.241	2.96148e-08	2.36813e-06
831795	NM_180427	.	AT5G03545	expressed in response to phosphate starvation protein	79.5983	1.61599e-43	3.28223e-39
837529	NM_100869	RAS1	AT1G09950	RESPONSE TO ABA AND SALT 1	69.0836	6.26239e-06	0.000166704
832202	NM_001203422,NM_122086	.	AT5G20790	transmembrane protein	65.4255	5.98922e-19	1.73781e-15
838887	NM_102128	.	AT1G22810	Integrase-type DNA-binding superfamily protein	64.9099	7.66987e-07	3.2935e-05
842114	NM_104537	GolS2	AT1G56600	galactinol synthase 2	60.7441	1.67686e-20	8.5147e-17
817022	NM_128044	TAT3	AT2G24850	tyrosine aminotransferase 3	52.9746	2.82933e-06	9.22417e-05
836372	NM_125646,NM_203252	SRO5	AT5G62520	similar to RCD one 5	52.8149	1.07066e-06	4.21436e-05
832476	NM_122316	WRKY30	AT5G24110	WRKY DNA-binding protein 30	50.4422	2.77981e-07	1.46271e-05
835277	NM_124581	.	AT5G52020	Integrase-type DNA-binding superfamily protein	48.1339	1.14303e-05	0.000270656
827971	NM_116366	BPS3	AT4G01360	BPS1-like protein	45.21	1.31233e-05	0.000301548
836843	NM_126108	MAPKKK19	AT5G67080	mitogen-activated protein kinase kinase kinase 19	44.6114	2.19323e-10	3.97738e-08
827419	NM_117813	CT-BMY	AT4G17090	chloroplast beta-amylase	43.7237	1.52761e-07	9.1623e-06
815657	NM_001124829,NM_001335374,NM_001335375,NM_126865	MGDC	AT2G11810	monogalactosyldiacylglycerol synthase type C	41.3165	2.25084e-09	2.92924e-07
830578	NM_120770	PGIP2	AT5G06870	polygalacturonase inhibiting protein 2	39.944	3.04775e-10	5.20192e-08
842851	NM_001334203,NM_001334204,NM_105213	PP2-A5	AT1G65390	phloem protein 2 A5	36.8391	5.18823e-07	2.46787e-05
831162	NM_001161241,NM_001343260,NM_001343261,NM_001343262,NM_121325,NM_203046,NM_203047	JAZ10	AT5G13220	jasmonate-zim-domain protein 10	35.6923	1.16291e-06	4.50759e-05
817603	NM_128606	.	AT2G30540	Thioredoxin superfamily protein	35.605	5.11888e-16	6.11586e-13
818025	NM_129014	JAZ7	AT2G34600	jasmonate-zim-domain protein 7	33.4749	1.72906e-06	6.24892e-05
824438	NM_001339583,NM_001339584,NM_115132,NM_180354	ACA1	AT3G52720	alpha carbonic anhydrase 1	33.1892	3.97118e-07	1.98666e-05
835280	NM_124584	.	AT5G52050	MATE efflux family protein	32.4399	1.04584e-06	4.1444e-05
820033	NM_111049,NM_202478	.	AT3G01830	Calcium-binding EF-hand family protein	31.6645	2.08639e-05	0.000428481
834244	NM_123603	CML37	AT5G42380	calmodulin like 37	30.6114	0.000193699	0.00235442
839324	NM_100389	MAPKKK18	AT1G05100	mitogen-activated protein kinase kinase kinase 18	29.0459	3.94529e-12	1.45696e-09
828540	NM_001036630,NM_001341665,NM_001341666,NM_001341667,NM_001341668,NM_118571	.	AT4G24380	dihydrofolate reductase	28.4088	3.19198e-08	2.52266e-06
839214	NM_001332727,NM_102436	.	AT1G26730	EXS (ERD1/XPR1/SYG1) family protein	27.8484	9.33063e-08	6.03549e-06
822645	NM_113889	PMAT2	AT3G29670	HXXXD-type acyl-transferase family protein	27.5284	4.50904e-17	7.04486e-14
839563	NM_100199	FAF2	AT1G03170	FANTASTIC four-like protein (DUF3049)	27.4622	6.346e-13	2.80204e-10
830982	NM_121152	.	AT5G11140	phospholipase-like protein (PEARLI 4) family protein	26.879	2.72815e-07	1.44301e-05
829308	NM_001342115,NM_001342116,NM_119329	WRKY18	AT4G31800	WRKY DNA-binding protein 18	25.5827	6.35476e-07	2.85557e-05
821225	NM_111152	.	AT3G02840	ARM repeat superfamily protein	25.4597	0.000475017	0.00458341
821036	NM_001338305,NM_001338306,NM_112650	CNGC19	AT3G17690	cyclic nucleotide gated channel 19	25.3425	8.94597e-11	1.95378e-08
827917	NM_001036490,NM_116336,NM_202764	CPL3	AT4G01060	CAPRICE-like MYB3	25.024	3.18317e-13	1.57691e-10
5008138	NM_001084915	RTFL12	AT4G13395	ROTUNDIFOLIA like 12	24.4573	0.000185269	0.00228199
819093	NM_130048	ERF13	AT2G44840	ethylene-responsive element binding factor 13	24.4546	0.00100063	0.00800608
838310	NM_001332300,NM_001332301,NM_101599	JAZ5	AT1G17380	jasmonate-zim-domain protein 5	23.4473	3.61143e-05	0.000657864
842104	NM_104527	WRR4	AT1G56510	Disease resistance protein (TIR-NBS-LRR class)	23.3445	4.85189e-08	3.59038e-06
839748	NM_102616	GRX480	AT1G28480	Thioredoxin superfamily protein	23.0367	1.17688e-06	4.55054e-05
831453	NM_121601	KIN1	AT5G15960	stress-responsive protein (KIN1) / stress-induced protein (KIN1)	22.8619	5.22611e-07	2.4753e-05
2746190	NM_001344561,NM_001344562,NM_203153	.	AT5G44565	transmembrane protein	22.8432	3.32377e-12	1.27376e-09
814732	NM_001335087,NM_126262	GAD4	AT2G02010	glutamate decarboxylase 4	22.6994	1.35491e-10	2.64915e-08
844423	NM_106732	WRKY40	AT1G80840	WRKY DNA-binding protein 40	21.6335	0.000177329	0.00220559
842078	NM_104504	PP2-B14	AT1G56250	phloem protein 2-B14	21.2899	5.60661e-06	0.000154513
819407	NM_001337286,NM_130362	.	AT2G47950	myelin transcription factor-like protein	20.6962	4.46477e-08	3.35867e-06

## Sheet: B) Root_LowP+POT1 vs FullP_Down
Gene_ID	Transcript_ID	Gene_Symbol	TAIR	Description	R.fc	R.raw.pval	R.bh.pval
28716058	NR_138655	.	.	other RNA	-8.02047	3.47061e-06	0.000107293
817457	NM_001202700,NM_001336198,NM_001336199,NM_128466	CYP707A2	AT2G29090	cytochrome P450, family 707, subfamily A, polypeptide 2	-8.01119	2.41525e-08	2.00229e-06
817958	NM_001336476,NM_128948	HB-3	AT2G33880	homeobox-3	-7.68055	3.54971e-06	0.000109074
835193	NM_124498	.	AT5G51190	Integrase-type DNA-binding superfamily protein	-7.30861	0.0290055	0.0969283
28716886	NR_139478	.	.	other RNA	-6.74806	0.0415296	0.125075
828613	NM_001036633,NM_001203905,NM_118642,NM_179109,NM_179110	FSD1	AT4G25100	Fe superoxide dismutase 1	-6.52042	2.26725e-20	9.21e-17
839269	NM_001331348	.	AT1G02620	Ras-related small GTP-binding family protein	-6.11258	4.98061e-08	3.63889e-06
28718971	NR_141300	.	.	other RNA	-5.91485	0.00145222	0.0105727
6241004	NM_001123994	.	AT1G51402	hypothetical protein	-5.81276	0.00221642	0.0145445
832431	NM_122271	SWEET12	AT5G23660	bidirectional sugar transporter SWEET12-like protein	-5.75663	6.78842e-08	4.72191e-06
834268	NM_123625	.	AT5G42610	calcium uniporter (DUF607)	-4.90859	5.22154e-10	8.15806e-08
844181	NM_106492	.	AT1G78450	SOUL heme-binding family protein	-4.76975	2.72606e-08	2.22365e-06
5008166	NM_001084980	.	AT4G26288	hypothetical protein	-4.71669	5.2675e-07	2.4881e-05
827371	NM_117770	MES16	AT4G16690	methyl esterase 16	-4.6656	5.69644e-09	6.53675e-07
829730	NM_001085027,NM_001085028,NM_001342368,NM_001342369,NM_001342370,NM_119743	SEN1	AT4G35770	Rhodanese/Cell cycle control phosphatase superfamily protein	-4.5011	7.44986e-05	0.00114719
834904	NM_124224	DIR1	AT5G48485	Bifunctional inhibitor/lipid-transfer protein/seed storage 2S albumin superfamily protein	-4.18601	0.0183553	0.069322
830918	NM_121091	.	AT5G10530	Concanavalin A-like lectin protein kinase family protein	-4.14094	0.000153869	0.00197674
822758	NM_001339052,NM_113947	.	AT3G30460	RING/U-box superfamily protein	-4.09941	0.00347208	0.0203141
838739	NM_001332499,NM_001332500,NM_001332501,NM_001332502,NM_001332503,NM_101992	.	AT1G21400	Thiamin diphosphate-binding fold (THDP-binding) superfamily protein	-4.0904	8.37695e-18	1.54677e-14
825893	NM_148367	.	AT4G21445	receptor-interacting protein	-4.08936	2.15307e-05	0.000440837
821660	NM_113002	.	AT3G21080	ABC transporter-like protein	-4.01522	8.68589e-05	0.0012915
28720240	NR_144146	.	.	uncharacterized misc_RNA	-4.00709	0.000266356	0.00300387
822602	NM_001339024,NM_113867	.	AT3G29410	Terpenoid cyclases/Protein prenyltransferases superfamily protein	-3.99688	1.45568e-14	1.34392e-11
837385	NM_001035924,NM_001084023,NM_001331780,NM_001331781,NM_100736,NM_179283,NM_179284	THA1	AT1G08630	threonine aldolase 1	-3.97863	2.05498e-05	0.000424481
840201	NM_103039	.	AT1G33055	hypothetical protein	-3.96445	4.14423e-07	2.05284e-05
834996	NM_124313	BXL1	AT5G49360	beta-xylosidase 1	-3.9408	2.11407e-10	3.8795e-08
831879	NM_120409	.	AT5G03310	SAUR-like auxin-responsive protein family	-3.93782	0.012842	0.0531241
835256	NM_001344962,NM_124560	GA20OX2	AT5G51810	gibberellin 20 oxidase 2	-3.86637	0.000972253	0.00783628
832585	NM_122423	CYP71B13	AT5G25140	cytochrome P450, family 71, subfamily B, polypeptide 13	-3.85775	9.84558e-07	3.95205e-05
824615	NM_001203160,NM_001339672,NM_001339673,NM_001339674,NM_001339675,NM_001339676,NM_115307,NM_202703	.	AT3G54500	agglutinin-like protein	-3.84168	4.0966e-05	0.000722274
843443	NM_001334485,NM_105772	MYBL2	AT1G71030	MYB-like 2	-3.81226	2.9938e-11	8.10762e-09
819748	NM_001337610,NM_111453	LON4	AT3G05790	lon protease 4	-3.78212	2.05011e-07	1.15249e-05
838540	NM_001332396,NM_101811	.	AT1G19530	DNA polymerase epsilon catalytic subunit A	-3.7521	0.00188773	0.0129099
814706	NM_001335076,NM_147232	.	AT2G01755	hypothetical protein	-3.72329	0.031095	0.101645
836053	NM_125325	WOX2	AT5G59340	WUSCHEL related homeobox 2	-3.57344	0.0206217	0.0756316
5008020	NR_141601,NR_141602,NR_141603,NR_141604,NR_141605	.	AT3G21755	other RNA	-3.5581	8.59225e-05	0.00128133
2745562	NM_001336081,NM_201808	.	AT2G26695	Ran BP2/NZF zinc finger-like superfamily protein	-3.52859	0.000357197	0.00372435
837648	NM_001331949,NM_001331950,NM_001331951,NM_001331952,NM_001331953	.	AT1G11070	hydroxyproline-rich glycoprotein family protein	-3.46389	9.74449e-08	6.2044e-06
825186	NM_001340028,NM_001340029,NM_115879	ABCC9	AT3G60160	multidrug resistance-associated protein 9	-3.44501	9.09858e-15	9.24006e-12
832194	NM_001343683,NM_122078	BGAL7	AT5G20710	beta-galactosidase 7	-3.43959	2.1202e-07	1.17659e-05
830026	NM_120031	.	AT4G38700	Disease resistance-responsive (dirigent-like protein) family protein	-3.25154	0.000444222	0.00437141
832290	NM_001343724,NM_122135	NIT4	AT5G22300	nitrilase 4	-3.2469	0.000190736	0.00232815
28717407	NM_001334333,NM_105456	.	AT1G67865	hypothetical protein	-3.24044	0.000204706	0.00246168
817816	NM_001336403,NM_001336404,NM_128814	.	AT2G32550	Cell differentiation, Rcd1-like protein	-3.23565	0.00432762	0.0238271
834806	NM_124129	TDT	AT5G47560	tonoplast dicarboxylate transporter	-3.21281	0.000504386	0.00479511
834635	NM_123963	.	AT5G45950	GDSL-like Lipase/Acylhydrolase superfamily protein	-3.20702	2.15344e-07	1.18533e-05
836570	NM_125845	.	AT5G64490	ARM repeat superfamily protein	-3.20622	0.000902061	0.00739675
844733	gene-ArthCp049	psbB	.	photosystem II 47 kDa protein	-3.20339	1.88643e-05	0.000398701
3766651	rna-gnl_WGS:_mrna.AT1G03580-RA,rna-gnl_WGS:_mrna.AT1G03580-RB	.	AT1G03580	.	-3.19103	1.01971e-06	4.06106e-05
2745552	NM_201779	.	AT2G22122	hypothetical protein	-3.18737	1.60645e-05	0.000352361

## Sheet: C) Root_Low P vs Full P_Up
Gene_ID	Transcript_ID	Gene_Symbol	TAIR	Description	R.fc	R.raw.pval	R.bh.pval
822167	NM_113475	AOC1	AT3G25760	allene oxide cyclase 1	79.4856	2.04507e-07	0.000230764
829591	NM_119606	RRTF1	AT4G34410	redox responsive transcription factor 1	47.0918	0.00138603	0.0919986
843997	NM_106314	.	AT1G76640	Calcium-binding EF-hand family protein	40.0043	6.83139e-05	0.013349
843584	NM_105911	LOX4	AT1G72520	PLAT/LH2 domain-containing lipoxygenase family protein	36.8367	2.62473e-05	0.00750858
838314	NM_101603	LOX3	AT1G17420	lipoxygenase 3	34.3116	6.72095e-05	0.013349
831795	NM_180427	.	AT5G03545	expressed in response to phosphate starvation protein	32.5787	3.44482e-28	3.49838e-24
816273	NM_127320	.	AT2G17660	RPM1-interacting protein 4 (RIN4) family protein	32.0416	0.000115038	0.0193102
843632	NM_105959	PS2	AT1G73010	inorganic pyrophosphatase 1	30.1415	6.04877e-06	0.00249564
832202	NM_001203422,NM_122086	.	AT5G20790	transmembrane protein	24.7273	9.06182e-12	3.06758e-08
837529	NM_100869	RAS1	AT1G09950	RESPONSE TO ABA AND SALT 1	17.9452	0.00207732	0.113375
827971	NM_116366	BPS3	AT4G01360	BPS1-like protein	15.7636	0.00161908	0.10026
836372	NM_125646,NM_203252	SRO5	AT5G62520	similar to RCD one 5	13.1075	0.00155497	0.0980836
836843	NM_126108	MAPKKK19	AT5G67080	mitogen-activated protein kinase kinase kinase 19	13.0142	1.81738e-05	0.00585917
817022	NM_128044	TAT3	AT2G24850	tyrosine aminotransferase 3	12.7739	0.00266103	0.13178
815558	NM_126828,NM_179618	.	AT2G10940	Bifunctional inhibitor/lipid-transfer protein/seed storage 2S albumin superfamily protein	12.657	1.11753e-06	0.000756607
831162	NM_001161241,NM_001343260,NM_001343261,NM_001343262,NM_121325,NM_203046,NM_203047	JAZ10	AT5G13220	jasmonate-zim-domain protein 10	12.4168	0.000613735	0.0564053
815657	NM_001124829,NM_001335374,NM_001335375,NM_126865	MGDC	AT2G11810	monogalactosyldiacylglycerol synthase type C	12.3055	5.53137e-05	0.0117358
835277	NM_124581	.	AT5G52020	Integrase-type DNA-binding superfamily protein	11.8553	0.00509772	0.179463
818025	NM_129014	JAZ7	AT2G34600	jasmonate-zim-domain protein 7	11.0915	0.0010472	0.0781971
824438	NM_001339583,NM_001339584,NM_115132,NM_180354	ACA1	AT3G52720	alpha carbonic anhydrase 1	10.5271	0.000672588	0.0591383
838887	NM_102128	.	AT1G22810	Integrase-type DNA-binding superfamily protein	10.3987	0.00558745	0.187892
819093	NM_130048	ERF13	AT2G44840	ethylene-responsive element binding factor 13	10.3386	0.0162245	0.31295
830578	NM_120770	PGIP2	AT5G06870	polygalacturonase inhibiting protein 2	9.81818	9.84929e-05	0.0175481
841701	NM_104147,NM_202280	LEA7	AT1G52690	Late embryogenesis abundant protein (LEA) family protein	9.80945	0.0127235	0.275976
817603	NM_128606	.	AT2G30540	Thioredoxin superfamily protein	9.73231	2.5568e-07	0.000273322
827419	NM_117813	CT-BMY	AT4G17090	chloroplast beta-amylase	9.17891	0.00207218	0.113375
827917	NM_001036490,NM_116336,NM_202764	CPL3	AT4G01060	CAPRICE-like MYB3	8.96499	7.55463e-07	0.000590162
842114	NM_104537	GolS2	AT1G56600	galactinol synthase 2	8.49018	1.46122e-06	0.000895986
832137	NM_122022	SPX1	AT5G20150	SPX domain-containing protein 1	8.07836	6.75764e-07	0.000549018
839214	NM_001332727,NM_102436	.	AT1G26730	EXS (ERD1/XPR1/SYG1) family protein	8.06793	0.000807563	0.0652796
842851	NM_001334203,NM_001334204,NM_105213	PP2-A5	AT1G65390	phloem protein 2 A5	8.0656	0.00381772	0.15667
821036	NM_001338305,NM_001338306,NM_112650	CNGC19	AT3G17690	cyclic nucleotide gated channel 19	8.06242	2.89094e-05	0.00804354
838310	NM_001332300,NM_001332301,NM_101599	JAZ5	AT1G17380	jasmonate-zim-domain protein 5	7.99377	0.00649915	0.201238
820033	NM_111049,NM_202478	.	AT3G01830	Calcium-binding EF-hand family protein	7.9011	0.0109257	0.256249
831326	NM_001036806,NM_001036807,NM_001085114,NM_001343359,NM_001343360,NM_001343361,NM_001343362,NM_121478,NM_203053	CA2	AT5G14740	carbonic anhydrase 2	7.6573	4.25969e-06	0.00192263
832476	NM_122316	WRKY30	AT5G24110	WRKY DNA-binding protein 30	7.14141	0.0100781	0.248129
842104	NM_104527	WRR4	AT1G56510	Disease resistance protein (TIR-NBS-LRR class)	7.0551	0.000752947	0.0626767
835280	NM_124584	.	AT5G52050	MATE efflux family protein	6.83498	0.00699623	0.20719
844423	NM_106732	WRKY40	AT1G80840	WRKY DNA-binding protein 40	6.74541	0.0199155	0.341407
833860	NM_123231	.	AT5G38700	cotton fiber protein	6.64373	0.00849635	0.229633
5008138	NM_001084915	RTFL12	AT4G13395	ROTUNDIFOLIA like 12	6.60115	0.027363	0.392216
823896	NM_001339308,NM_001339309,NM_114610	G3Pp1	AT3G47420	putative glycerol-3-phosphate transporter 1	6.59222	6.53069e-13	3.31612e-09
815916	NM_126996	.	AT2G14290	LL-diaminopimelate protein (DUF295)	6.56721	0.0105658	0.252564
839748	NM_102616	GRX480	AT1G28480	Thioredoxin superfamily protein	6.30479	0.00434586	0.164544
839324	NM_100389	MAPKKK18	AT1G05100	mitogen-activated protein kinase kinase kinase 18	6.21262	0.000173639	0.0255563
818479	NM_129452	PHT1%3B4	AT2G38940	phosphate transporter 1;4	5.88308	5.05789e-06	0.00223328
829308	NM_001342115,NM_001342116,NM_119329	WRKY18	AT4G31800	WRKY DNA-binding protein 18	5.80435	0.00690897	0.207105
832031	NM_001343589,NM_121916	.	AT5G19110	Eukaryotic aspartyl protease family protein	5.78361	0.00383363	0.15667
827245	NM_117659	.	AT4G15680	Thioredoxin superfamily protein	5.70848	2.50666e-05	0.00727327
828540	NM_001036630,NM_001341665,NM_001341666,NM_001341667,NM_001341668,NM_118571	.	AT4G24380	dihydrofolate reductase	5.69639	0.00404325	0.161356

## Sheet: D) Root_Low P vs Full P_Down
Gene_ID	Transcript_ID	Gene_Symbol	TAIR	Description	R.fc	R.raw.pval	R.bh.pval
822807	NM_001339054,NM_001339055,NM_113975	QQS	AT3G30720	qua-quine starch	-35.0814	1.25166e-59	2.54224e-55
835193	NM_124498	.	AT5G51190	Integrase-type DNA-binding superfamily protein	-19.1256	0.00122899	0.08578
819607	NM_111322	LSH2	AT3G04510	LIGHT-DEPENDENT SHORT HYPOCOTYLS-like protein (DUF640)	-6.94681	1.06593e-05	0.0037995
5008053	NM_001084761,NM_001339074,NM_001339075,NM_001339076,NM_001339077	.	AT3G33528	hypothetical protein	-5.71897	1.34673e-06	0.000882372
28718878	NR_141216	.	.	other RNA	-5.14122	2.71289e-06	0.00140002
824035	NM_114733	SWEET11	AT3G48740	Nodulin MtN3 family protein	-5.11707	1.14311e-08	2.32177e-05
831834	NM_001342703,NM_001342704	.	AT5G03435	Ca2+dependent plant phosphoribosyltransferase family protein	-4.52952	4.46645e-12	1.81436e-08
28717137	NR_139671	.	.	other RNA	-4.14368	0.00443517	0.164544
834904	NM_124224	DIR1	AT5G48485	Bifunctional inhibitor/lipid-transfer protein/seed storage 2S albumin superfamily protein	-4.10695	0.0184465	0.330231
843012	NM_001036167,NM_001334258,NM_105365,NM_202368	.	AT1G66940	kinase-like protein	-3.87073	0.000274141	0.0348005
3771183	rna-gnl_JCVI_mRNA.AT5G34790	.	AT5G34790	hypothetical protein	-3.516	3.13979e-07	0.000318861
28719567	NR_141809	.	.	other RNA	-3.49263	0.0319822	0.41248
28719589	NR_144067	.	.	uncharacterized misc_RNA	-3.48682	0.0118686	0.266074
836053	NM_125325	WOX2	AT5G59340	WUSCHEL related homeobox 2	-3.11904	0.0303957	0.40643
836168	NM_001345421,NM_001345422,NM_125440	.	AT5G60470	C2H2 and C2HC zinc fingers superfamily protein	-3.00581	0.00878378	0.232189
28719095	NR_141421	.	.	other RNA	-2.95702	0.0317593	0.41248
28719474	NR_144026	.	.	uncharacterized misc_RNA	-2.80188	0.00305604	0.138737
5008056	rna-gnl_JCVI_mRNA.AT3G42658	SADHU3-2	AT3G42658	hypothetical protein	-2.74753	0.00266328	0.13178
831258	NM_001343315,NM_121412	.	AT5G14090	regulator of nonsense transcript protein	-2.70925	6.14356e-06	0.00249564
843694	NM_106018,NM_202410	.	AT1G73600	S-adenosyl-L-methionine-dependent methyltransferases superfamily protein	-2.63508	0.0175291	0.325442
820579	NM_001125150,NM_112220	.	AT3G13700	RNA-binding (RRM/RBD/RNP motifs) family protein	-2.61353	0.0440191	0.467633
28718129	NR_140515,NR_140516	.	.	other RNA	-2.60266	0.0446028	0.467938
841784	NM_001333596,NM_104227	HEI10	AT1G53490	RING/U-box superfamily protein	-2.59031	1.14105e-13	7.72531e-10
841260	NM_001333333,NM_103736	.	AT1G48400	F-box/RNI-like/FBD-like domains-containing protein	-2.54436	0.0196055	0.339478
832431	NM_122271	SWEET12	AT5G23660	bidirectional sugar transporter SWEET12-like protein	-2.52975	0.00410824	0.161656
28719657	NR_141892	.	.	other RNA	-2.51912	0.00187884	0.109642
28719419	NM_115906	.	.	phosphoglycerate mutase family protein	-2.51865	0.000671046	0.0591383
833986	NM_001344309,NM_123352	.	AT5G39890	2-aminoethanethiol dioxygenase, putative (DUF1637)	-2.49484	0.00023099	0.0318368
821052	NM_001337437,NM_001337438,NM_111153	SKOR	AT3G02850	STELAR K+ outward rectifier	-2.47998	2.57322e-06	0.00137539
820526	rna-gnl_JCVI_mRNA.AT3G13270	.	AT3G13270	hypothetical protein	-2.461	0.00461982	0.168462
824418	NM_148870	OFP6	AT3G52525	ovate family protein 6	-2.45105	0.00660183	0.203475
822758	NM_001339052,NM_113947	.	AT3G30460	RING/U-box superfamily protein	-2.42201	0.0381483	0.443774
819238	NM_130193	.	AT2G46300	Late embryogenesis abundant (LEA) hydroxyproline-rich glycoprotein family	-2.42084	0.00347089	0.147385
3767300	rna-gnl_JCVI_mRNA.AT1G43250	.	AT1G43250	hypothetical protein	-2.40492	0.0110598	0.257983
826384	NM_116899	UMAMIT17	AT4G08300	nodulin MtN21 /EamA-like transporter family protein	-2.40341	0.00280305	0.133021
830918	NM_121091	.	AT5G10530	Concanavalin A-like lectin protein kinase family protein	-2.34567	0.0100953	0.248129
28720264	NR_144179,NR_144180	.	.	uncharacterized misc_RNA	-2.33715	0.00208764	0.113375
7922319	NM_001343083	.	AT5G09976	hypothetical protein	-2.3324	0.00495013	0.17639
839917	NM_102774	DLAH	AT1G30370	alpha/beta-Hydrolases superfamily protein	-2.32167	0.0463103	0.471718
5008166	NM_001084980	.	AT4G26288	hypothetical protein	-2.27276	0.0071505	0.209271
28716058	NR_138655	.	.	other RNA	-2.26935	0.0330883	0.420035
28716954	NR_143444	.	.	uncharacterized misc_RNA	-2.23079	0.0041328	0.162049
823977	NM_114690	.	AT3G48200	transmembrane protein	-2.21848	0.001758	0.105955
817948	NM_128940	SPL3	AT2G33810	squamosa promoter binding protein-like 3	-2.19398	2.98628e-08	5.05452e-05
841398	NM_103862	.	AT1G49750	Leucine-rich repeat (LRR) family protein	-2.18478	0.000702185	0.0605506
5007797	NR_139863	.	AT1G53233	other RNA	-2.18475	0.0149192	0.299432
832653	NM_122485	.	AT5G25840	DUF1677 family protein (DUF1677)	-2.15803	1.70015e-05	0.00566093
827395	NM_001341144,NM_117790	RPP4	AT4G16860	Disease resistance protein (TIR-NBS-LRR class) family	-2.15669	0.000566374	0.0549202
842152	NM_104572	.	AT1G57770	FAD/NAD(P)-binding oxidoreductase family protein	-2.14896	0.00525901	0.181303
825109	NM_115802	GUN4	AT3G59400	protein GENOMES UNCOUPLED 4	-2.14869	0.040263	0.451314

## Sheet: E) Shoot_LowP+POT1 vs FullP_up
Gene_ID	Transcript_ID	Gene_Symbol	TAIR	Description	S.fc	S.raw.pval	S.bh.pval
839748	NM_102616	GRX480	AT1G28480	Thioredoxin superfamily protein	250.41	3.69227e-16	2.88438e-13
843632	NM_105959	PS2	AT1G73010	inorganic pyrophosphatase 1	222.809	9.30537e-13	1.64349e-10
843584	NM_105911	LOX4	AT1G72520	PLAT/LH2 domain-containing lipoxygenase family protein	118.982	2.22691e-08	6.69321e-07
820033	NM_111049,NM_202478	.	AT3G01830	Calcium-binding EF-hand family protein	97.1206	2.04774e-08	6.29224e-07
831795	NM_180427	.	AT5G03545	expressed in response to phosphate starvation protein	93.1171	3.76654e-46	7.65022e-42
817084	NM_001335997,NM_128103	.	AT2G25460	EEIG1/EHBP1 protein amino-terminal domain protein	87.2936	1.19171e-11	1.32994e-09
831109	NM_001343235,NM_121272	.	AT5G12340	DUF4228 domain protein	84.6131	9.6875e-11	7.59702e-09
823370	NM_114179	.	AT3G43110	transmembrane protein	72.3397	3.78342e-17	4.5203e-14
822119	NM_113431	AGC2-1	AT3G25250	AGC (cAMP-dependent, cGMP-dependent and protein kinase C) kinase family protein	72.2281	1.26646e-13	2.95668e-11
838314	NM_101603	LOX3	AT1G17420	lipoxygenase 3	63.3928	2.44357e-06	3.47073e-05
838310	NM_001332300,NM_001332301,NM_101599	JAZ5	AT1G17380	jasmonate-zim-domain protein 5	61.3276	6.93738e-08	1.74388e-06
817315	NM_128328	CYP94C1	AT2G27690	cytochrome P450, family 94, subfamily C, polypeptide 1	60.7192	2.47904e-09	1.13661e-07
828591	NM_118621	PAP24	AT4G24890	purple acid phosphatase 24	56.5643	1.98728e-11	1.99224e-09
818319	NM_129298	ZAT11	AT2G37430	C2H2 and C2HC zinc fingers superfamily protein	55.7821	5.00991e-10	3.01947e-08
837351	NM_001084019,NM_001331768,NM_100704	.	AT1G08310	alpha/beta-Hydrolases superfamily protein	52.1524	6.07592e-33	6.1704e-29
816819	NM_127853	.	AT2G22880	VQ motif-containing protein	50.9079	8.21043e-06	9.63942e-05
815916	NM_126996	.	AT2G14290	LL-diaminopimelate protein (DUF295)	49.2303	1.41368e-07	3.16685e-06
838887	NM_102128	.	AT1G22810	Integrase-type DNA-binding superfamily protein	47.4111	4.37491e-06	5.67426e-05
842077	NM_104503	PP2-B13	AT1G56240	phloem protein 2-B13	46.5471	2.08591e-07	4.34807e-06
835280	NM_124584	.	AT5G52050	MATE efflux family protein	44.4866	1.01544e-07	2.38988e-06
822169	NM_113477	AOC3	AT3G25780	allene oxide cyclase 3	42.4337	2.9382e-09	1.3116e-07
834244	NM_123603	CML37	AT5G42380	calmodulin like 37	42.3893	4.59807e-05	0.000402376
838016	NM_101321	PER4	AT1G14540	Peroxidase superfamily protein	41.6958	4.86398e-09	1.98777e-07
824308	NM_115004	.	AT3G51450	Calcium-dependent phosphotriesterase superfamily protein	40.1773	3.61461e-11	3.27751e-09
832202	NM_001203422,NM_122086	.	AT5G20790	transmembrane protein	40.0276	4.03636e-15	1.70797e-12
837529	NM_100869	RAS1	AT1G09950	RESPONSE TO ABA AND SALT 1	39.054	9.10749e-05	0.000710378
10723139	NM_001197986	.	AT1G05675	UDP-Glycosyltransferase superfamily protein	38.3178	6.58736e-16	4.45986e-13
827081	NM_001340924,NM_001340925,NM_117515	.	AT4G14370	Disease resistance protein (TIR-NBS-LRR class) family	37.9523	3.12136e-15	1.40884e-12
818461	NM_129436	.	AT2G38790	hypothetical protein	36.4877	8.25785e-14	2.07068e-11
817773	NM_128773	.	AT2G32140	transmembrane receptor	34.7344	7.79636e-08	1.92175e-06
835277	NM_124581	.	AT5G52020	Integrase-type DNA-binding superfamily protein	33.8798	8.1015e-05	0.000645799
816996	NM_001202663,NM_128021,NM_179724,NM_201799	.	AT2G24600	Ankyrin repeat family protein	32.9816	1.88219e-08	5.89955e-07
815160	NM_001084415,NM_126619,NM_201702	OPR3	AT2G06050	oxophytodienoate-reductase 3	32.8551	1.24453e-11	1.38129e-09
821904	NM_001035670,NM_113226	MYB15	AT3G23250	myb domain protein 15	32.3492	9.84954e-06	0.00011195
832476	NM_122316	WRKY30	AT5G24110	WRKY DNA-binding protein 30	31.4848	5.98701e-06	7.43744e-05
843997	NM_106314	.	AT1G76640	Calcium-binding EF-hand family protein	31.031	0.000306186	0.00195074
829591	NM_119606	RRTF1	AT4G34410	redox responsive transcription factor 1	30.3065	0.00459286	0.017573
842078	NM_104504	PP2-B14	AT1G56250	phloem protein 2-B14	29.3545	4.20883e-07	7.77142e-06
834178	NM_123540,NM_180786	.	AT5G41750	Disease resistance protein (TIR-NBS-LRR class) family	28.999	1.06817e-08	3.70865e-07
842485	NM_001334006,NM_001334007,NM_104870	.	AT1G61890	MATE efflux family protein	28.0261	8.824e-09	3.17211e-07
820019	NM_001337766,NM_001337767,NM_111706,NM_180212	S6K2	AT3G08720	serine/threonine protein kinase 2	27.6395	8.82468e-16	5.11744e-13
827971	NM_116366	BPS3	AT4G01360	BPS1-like protein	27.5833	0.000139603	0.00101593
815657	NM_001124829,NM_001335374,NM_001335375,NM_126865	MGDC	AT2G11810	monogalactosyldiacylglycerol synthase type C	27.342	1.10601e-07	2.57026e-06
838212	NM_101508	MC8	AT1G16420	metacaspase 8	26.6701	3.33452e-14	9.53907e-12
818025	NM_129014	JAZ7	AT2G34600	jasmonate-zim-domain protein 7	25.9358	9.05907e-06	0.000104723
819907	NM_001337696,NM_148695	.	AT3G07195	RPM1-interacting protein 4 (RIN4) family protein	25.441	5.98133e-16	4.1892e-13
821902	NM_113225	ERF1	AT3G23240	ethylene response factor 1	25.4207	9.73163e-09	3.43755e-07
827891	NM_001341479,NM_118259	B120	AT4G21390	S-locus lectin protein kinase family protein	25.4161	1.22837e-12	1.99596e-10
831162	NM_001161241,NM_001343260,NM_001343261,NM_001343262,NM_121325,NM_203046,NM_203047	JAZ10	AT5G13220	jasmonate-zim-domain protein 10	25.1258	1.13684e-05	0.00012556
831831	NM_120188	FRB1	AT5G01100	O-fucosyltransferase family protein	25.0908	1.4671e-07	3.25665e-06

## Sheet: F) Shoot_LowP+POT1 vs FulP_Down
Gene_ID	Transcript_ID	Gene_Symbol	TAIR	Description	AtLP_SF/AtFP_S.fc	AtLP_SF/AtFP_S.raw.pval	AtLP_SF/AtFP_S.bh.pval
825163	NM_115856	.	AT3G59930	defensin-like protein	-58.3504	1.00992e-15	5.52448e-13
5007837	NM_001084313	RTFL21	AT1G67265	ROTUNDIFOLIA like 21	-36.2257	7.73364e-12	9.87912e-10
832518	NM_122355	PRR5	AT5G24470	two-component response regulator-like protein	-30.5285	5.21894e-08	1.37844e-06
838540	NM_001332396,NM_101811	.	AT1G19530	DNA polymerase epsilon catalytic subunit A	-30.3715	4.97247e-14	1.34661e-11
818596	NM_129566	ELF4	AT2G40080	EARLY FLOWERING-like protein (DUF1313)	-26.2965	6.8367e-06	8.30504e-05
6241025	NR_139917,NR_139918,NR_139919	.	AT1G69572	other RNA	-24.4375	3.77055e-08	1.04909e-06
816084	NM_127148	.	AT2G15880	Leucine-rich repeat (LRR) family protein	-21.9803	4.36211e-13	8.60183e-11
837543	NM_001035938,NM_001035939,NM_100881	BCAT-2	AT1G10070	branched-chain amino acid transaminase 2	-17.1565	1.22525e-13	2.89372e-11
28716058	NR_138655	.	.	other RNA	-16.2611	5.94205e-09	2.34348e-07
838107	NM_001035972,NM_101407	GLYI4	AT1G15380	Lactoylglutathione lyase / glyoxalase I family protein	-14.1844	9.07035e-16	5.11744e-13
818579	NM_001202787,NM_001202788,NM_001336806,NM_129550	.	AT2G39920	HAD superfamily, subfamily IIIB acid phosphatase	-13.1014	1.28505e-07	2.92281e-06
820514	NM_001202863,NM_111106	.	AT3G02390	hypothetical protein	-12.5809	8.13943e-05	0.000647806
821629	NM_001035656,NM_001338491,NM_001338492,NM_112972,NM_180286	JMJD5	AT3G20810	2-oxoglutarate (2OG) and Fe(II)-dependent oxygenase superfamily protein	-12.0835	8.52934e-06	9.96774e-05
28718971	NR_141300	.	.	other RNA	-11.8084	3.42895e-05	0.000316714
833778	NM_123158	.	AT5G37990	S-adenosyl-L-methionine-dependent methyltransferase superfamily protein	-11.1877	8.46961e-12	1.04115e-09
841344	NM_103811	.	AT1G49210	RING/U-box superfamily protein	-11.1846	6.07341e-08	1.56544e-06
841346	NM_103813	.	AT1G49230	RING/U-box superfamily protein	-10.8515	2.27058e-06	3.2592e-05
817950	NM_001336474,NM_179889	.	AT2G33830	Dormancy/auxin associated family protein	-10.7218	3.1965e-09	1.40406e-07
819956	NM_001035582,NM_001125127,NM_111644,NM_202521	COL9	AT3G07650	CONSTANS-like 9	-9.88847	9.02326e-07	1.50346e-05
815093	NM_001036250,NM_001036251,NM_001036252,NM_001036253,NM_001036254,NM_001036255,NM_001335282,NM_126567,NM_179606	GRP9	AT2G05440	GLYCINE RICH PROTEIN 9	-8.73246	4.50856e-11	3.91339e-09
831268	NM_001343318,NM_001343319,NM_001343320,NM_001343321,NM_121422	MPL1	AT5G14180	Myzus persicae-induced lipase 1	-8.47987	3.12243e-11	2.88271e-09
829730	NM_001085027,NM_001085028,NM_001342368,NM_001342369,NM_001342370,NM_119743	SEN1	AT4G35770	Rhodanese/Cell cycle control phosphatase superfamily protein	-8.46352	1.80515e-08	5.71096e-07
839269	NM_001331348	.	AT1G02620	Ras-related small GTP-binding family protein	-8.12109	1.09266e-13	2.67386e-11
840510	NM_103302	.	AT1G36060	Integrase-type DNA-binding superfamily protein	-7.89757	2.04106e-15	9.87047e-13
825470	NM_116160	.	AT3G62950	Thioredoxin superfamily protein	-7.69051	8.68079e-08	2.104e-06
834878	NM_124200	BBX8	AT5G48250	B-box type zinc finger protein with CCT domain-containing protein	-7.40864	1.6197e-06	2.43535e-05
816085	NM_001084426,NM_127149	MEE14	AT2G15890	maternal effect embryo arrest 14	-7.32202	1.77741e-10	1.25351e-08
829647	NM_119661	.	AT4G34950	Major facilitator superfamily protein	-7.27798	5.11588e-12	6.70379e-10
822709	NM_113917	BR6OX2	AT3G30180	brassinosteroid-6-oxidase 2	-7.18285	1.50257e-10	1.08996e-08
843101	NM_105444	.	AT1G67760	TCP-1/cpn60 chaperonin family protein	-7.11582	8.92264e-08	2.15235e-06
823641	NM_114375	NRT2.6	AT3G45060	high affinity nitrate transporter 2.6	-6.96812	0.00559288	0.0205234
832587	NM_122425	ZFP3	AT5G25160	zinc finger protein 3	-6.74386	3.29684e-06	4.45819e-05
827051	NM_117490	XTH15	AT4G14130	xyloglucan endotransglucosylase/hydrolase 15	-6.65957	1.37545e-08	4.57229e-07
820579	NM_001125150,NM_112220	.	AT3G13700	RNA-binding (RRM/RBD/RNP motifs) family protein	-6.56869	0.000104221	0.000796404
834852	NM_001085264,NM_124175	THAS1	AT5G48010	thalianol synthase 1	-6.2984	4.94157e-12	6.51741e-10
2746203	NM_001036964,NM_001344811,NM_001344812	.	AT5G49015	Expressed protein	-6.13333	5.2124e-08	1.37844e-06
6240840	NR_144119	.	AT4G40065	other RNA	-5.92235	8.20814e-06	9.63942e-05
836736	NM_148167	.	AT5G66052	transmembrane protein	-5.85262	6.02152e-06	7.47117e-05
831174	NM_121336	Rap2.6L	AT5G13330	related to AP2 6l	-5.76441	5.79135e-08	1.50227e-06
842727	NM_105096	TOM7-2	AT1G64220	translocase of outer membrane 7 kDa subunit 2	-5.7286	2.95619e-10	1.91831e-08
825654	NM_001340463,NM_001340464,NM_116589,NM_202777	RMA1	AT4G03510	RING membrane-anchor 1	-5.70294	4.60862e-16	3.46688e-13
829368	NM_119386	.	AT4G32340	Tetratricopeptide repeat (TPR)-like superfamily protein	-5.68601	1.22165e-06	1.91754e-05
829361	NM_001342130,NM_001342131,NM_119380	IAA29	AT4G32280	indole-3-acetic acid inducible 29	-5.68239	7.35816e-07	1.26654e-05
835856	NM_125133	ZFP2	AT5G57520	zinc finger protein 2	-5.61413	4.16946e-05	0.000369808
822286	NM_113585	CCL	AT3G26740	CCR-like protein	-5.44002	9.31897e-08	2.21896e-06
841395	NM_001198254,NM_001333400,NM_103859	ABF1	AT1G49720	abscisic acid responsive element-binding factor 1	-5.33324	2.15049e-06	3.11975e-05
836501	NM_125776	BGAL10	AT5G63810	beta-galactosidase 10	-5.32861	2.52075e-06	3.56538e-05
823994	NM_001339366,NM_001339367,NM_114697	BT2	AT3G48360	BTB and TAZ domain protein 2	-5.32001	1.5375e-07	3.37967e-06
836884	NM_001345832,NM_126148,NM_203278	BT4	AT5G67480	BTB and TAZ domain protein 4	-5.2875	1.78641e-06	2.65621e-05
817119	NM_001036339,NM_128137	.	AT2G25770	Polyketide cyclase/dehydrase and lipid transport superfamily protein	-5.25333	9.69631e-05	0.000747691

## Sheet: G) Shoot_LowP vs FullP_up
Gene_ID	Transcript_ID	Gene_Symbol	TAIR	Description	AtLP_S/AtFP_S.fc	AtLP_S/AtFP_S.raw.pval	AtLP_S/AtFP_S.bh.pval
843632	NM_105959	PS2	AT1G73010	inorganic pyrophosphatase 1	247.734	3.32579e-13	8.77636e-11
839748	NM_102616	GRX480	AT1G28480	Thioredoxin superfamily protein	143.122	2.44386e-13	7.09103e-11
828591	NM_118621	PAP24	AT4G24890	purple acid phosphatase 24	142.898	1.54008e-16	1.04268e-13
823370	NM_114179	.	AT3G43110	transmembrane protein	117.729	6.54291e-21	1.20812e-17
831795	NM_180427	.	AT5G03545	expressed in response to phosphate starvation protein	75.1641	4.70214e-42	9.55052e-38
843584	NM_105911	LOX4	AT1G72520	PLAT/LH2 domain-containing lipoxygenase family protein	63.5647	1.17613e-06	2.65892e-05
817084	NM_001335997,NM_128103	.	AT2G25460	EEIG1/EHBP1 protein amino-terminal domain protein	63.5417	2.99179e-10	2.81325e-08
837351	NM_001084019,NM_001331768,NM_100704	.	AT1G08310	alpha/beta-Hydrolases superfamily protein	63.0454	5.00761e-36	5.08548e-32
820033	NM_111049,NM_202478	.	AT3G01830	Calcium-binding EF-hand family protein	59.9967	5.23783e-07	1.35869e-05
832202	NM_001203422,NM_122086	.	AT5G20790	transmembrane protein	56.7581	8.08879e-18	9.6642e-15
815657	NM_001124829,NM_001335374,NM_001335375,NM_126865	MGDC	AT2G11810	monogalactosyldiacylglycerol synthase type C	48.8973	4.32973e-10	3.87406e-08
838310	NM_001332300,NM_001332301,NM_101599	JAZ5	AT1G17380	jasmonate-zim-domain protein 5	39.838	1.38251e-06	3.01958e-05
817315	NM_128328	CYP94C1	AT2G27690	cytochrome P450, family 94, subfamily C, polypeptide 1	34.9812	2.44519e-07	7.52488e-06
835277	NM_124581	.	AT5G52020	Integrase-type DNA-binding superfamily protein	34.2053	7.74333e-05	0.000792716
822119	NM_113431	AGC2-1	AT3G25250	AGC (cAMP-dependent, cGMP-dependent and protein kinase C) kinase family protein	32.9133	1.48219e-09	1.09872e-07
838314	NM_101603	LOX3	AT1G17420	lipoxygenase 3	32.4629	7.72944e-05	0.000792092
835280	NM_124584	.	AT5G52050	MATE efflux family protein	30.2314	1.73596e-06	3.65379e-05
814828	NM_126351	RNS1	AT2G02990	ribonuclease 1	26.9795	6.46193e-13	1.45831e-10
839444	NM_001331331,NM_100112	MAN1	AT1G02310	Glycosyl hydrolase superfamily protein	25.7935	1.0807e-21	2.43889e-18
837529	NM_100869	RAS1	AT1G09950	RESPONSE TO ABA AND SALT 1	25.4865	0.000545583	0.00377044
831109	NM_001343235,NM_121272	.	AT5G12340	DUF4228 domain protein	25.0501	2.74735e-06	5.3501e-05
5008210	NR_143264,rna-gnl_WGS:_mrna.AT5G14545-RA,rna-gnl_WGS:_mrna.AT5G14545-RB	MIR398b	AT5G14545	microRNA ath-MIR398b precursor	24.2329	5.90064e-15	2.92312e-12
815916	NM_126996	.	AT2G14290	LL-diaminopimelate protein (DUF295)	23.9862	1.78592e-05	0.000241883
834244	NM_123603	CML37	AT5G42380	calmodulin like 37	23.5762	0.000588307	0.00399235
818461	NM_129436	.	AT2G38790	hypothetical protein	23.1379	7.06286e-11	8.69416e-09
829591	NM_119606	RRTF1	AT4G34410	redox responsive transcription factor 1	22.9596	0.00922457	0.0347478
816273	NM_127320	.	AT2G17660	RPM1-interacting protein 4 (RIN4) family protein	21.1903	0.00059595	0.00402941
836372	NM_125646,NM_203252	SRO5	AT5G62520	similar to RCD one 5	21.1267	0.000177868	0.0015477
818025	NM_129014	JAZ7	AT2G34600	jasmonate-zim-domain protein 7	20.6824	3.62972e-05	0.000427629
827971	NM_116366	BPS3	AT4G01360	BPS1-like protein	20.223	0.00055574	0.00382891
822169	NM_113477	AOC3	AT3G25780	allene oxide cyclase 3	20.1557	1.97522e-06	4.03609e-05
824308	NM_115004	.	AT3G51450	Calcium-dependent phosphotriesterase superfamily protein	20.0315	7.80984e-08	2.92667e-06
818319	NM_129298	ZAT11	AT2G37430	C2H2 and C2HC zinc fingers superfamily protein	19.9112	3.78926e-06	6.95874e-05
843997	NM_106314	.	AT1G76640	Calcium-binding EF-hand family protein	19.5878	0.00178154	0.00961342
817773	NM_128773	.	AT2G32140	transmembrane receptor	18.0312	1.19542e-05	0.000175688
815160	NM_001084415,NM_126619,NM_201702	OPR3	AT2G06050	oxophytodienoate-reductase 3	18.0184	2.0296e-08	9.76856e-07
816819	NM_127853	.	AT2G22880	VQ motif-containing protein	17.9437	0.00105337	0.00637322
842485	NM_001334006,NM_001334007,NM_104870	.	AT1G61890	MATE efflux family protein	17.8514	6.57489e-07	1.64461e-05
816996	NM_001202663,NM_128021,NM_179724,NM_201799	.	AT2G24600	Ankyrin repeat family protein	17.6263	3.93548e-06	7.16109e-05
832044	NM_121929	.	AT5G19240	Glycoprotein membrane precursor GPI-anchored	17.5785	4.68045e-09	2.83527e-07
821902	NM_113225	ERF1	AT3G23240	ethylene response factor 1	17.5391	3.89812e-07	1.07283e-05
838887	NM_102128	.	AT1G22810	Integrase-type DNA-binding superfamily protein	17.4487	0.000669521	0.0044252
3769879	NM_001036568	BBX30	AT4G15248	B-box type zinc finger family protein	17.0506	4.2976e-07	1.15308e-05
820019	NM_001337766,NM_001337767,NM_111706,NM_180212	S6K2	AT3G08720	serine/threonine protein kinase 2	16.7602	8.49469e-12	1.3272e-09
821047	NM_112660	PAP17	AT3G17790	purple acid phosphatase 17	16.6629	4.45714e-11	5.8785e-09
839523	NM_001123738,NM_001331281,NM_001331282,NM_100038	MPK11	AT1G01560	MAP kinase 11	16.5249	2.23522e-08	1.05827e-06
834178	NM_123540,NM_180786	.	AT5G41750	Disease resistance protein (TIR-NBS-LRR class) family	16.3914	2.03039e-06	4.12393e-05
828878	NM_118903	.	AT4G27654	transmembrane protein	16.2189	0.00392868	0.0178713
842077	NM_104503	PP2-B13	AT1G56240	phloem protein 2-B13	16.1355	0.000170807	0.00149537
838639	NM_001332447,NM_101901,NM_202143	OPCL1	AT1G20510	OPC-8:0 CoA ligase1	16.1194	1.0476e-06	2.41303e-05

## Sheet: H) Shoot_LowP vs FullP_Down
Gene_ID	Transcript_ID	Gene_Symbol	TAIR	Description	AtLP_S/AtFP_S.fc	AtLP_S/AtFP_S.raw.pval	AtLP_S/AtFP_S.bh.pval
832518	NM_122355	PRR5	AT5G24470	two-component response regulator-like protein	-44.9432	1.79279e-09	1.27705e-07
5007837	NM_001084313	RTFL21	AT1G67265	ROTUNDIFOLIA like 21	-35.5848	6.90996e-12	1.11976e-09
837543	NM_001035938,NM_001035939,NM_100881	BCAT-2	AT1G10070	branched-chain amino acid transaminase 2	-22.3642	5.6766e-16	3.60304e-13
838540	NM_001332396,NM_101811	.	AT1G19530	DNA polymerase epsilon catalytic subunit A	-22.1677	3.24051e-12	5.69597e-10
817950	NM_001336474,NM_179889	.	AT2G33830	Dormancy/auxin associated family protein	-19.9112	8.38563e-14	2.83868e-11
28716058	NR_138655	.	.	other RNA	-19.1798	1.69818e-09	1.22746e-07
6241025	NR_139917,NR_139918,NR_139919	.	AT1G69572	other RNA	-16.7528	7.91055e-07	1.91732e-05
829730	NM_001085027,NM_001085028,NM_001342368,NM_001342369,NM_001342370,NM_119743	SEN1	AT4G35770	Rhodanese/Cell cycle control phosphatase superfamily protein	-15.4515	5.37659e-13	1.26981e-10
816084	NM_127148	.	AT2G15880	Leucine-rich repeat (LRR) family protein	-14.9092	2.34148e-10	2.23276e-08
28718971	NR_141300	.	.	other RNA	-13.6574	1.2835e-05	0.000185413
820514	NM_001202863,NM_111106	.	AT3G02390	hypothetical protein	-13.4153	5.34096e-05	0.000587968
825163	NM_115856	.	AT3G59930	defensin-like protein	-13.3816	4.76001e-08	1.96107e-06
818596	NM_129566	ELF4	AT2G40080	EARLY FLOWERING-like protein (DUF1313)	-11.8939	0.000570708	0.00390957
6240840	NR_144119	.	AT4G40065	other RNA	-11.5262	1.56443e-09	1.14299e-07
821629	NM_001035656,NM_001338491,NM_001338492,NM_112972,NM_180286	JMJD5	AT3G20810	2-oxoglutarate (2OG) and Fe(II)-dependent oxygenase superfamily protein	-11.103	1.67694e-05	0.000229363
838107	NM_001035972,NM_101407	GLYI4	AT1G15380	Lactoylglutathione lyase / glyoxalase I family protein	-9.69036	1.50815e-12	2.86282e-10
841346	NM_103813	.	AT1G49230	RING/U-box superfamily protein	-9.33642	8.59395e-06	0.000134685
831268	NM_001343318,NM_001343319,NM_001343320,NM_001343321,NM_121422	MPL1	AT5G14180	Myzus persicae-induced lipase 1	-8.41644	2.53688e-11	3.62183e-09
834878	NM_124200	BBX8	AT5G48250	B-box type zinc finger protein with CCT domain-containing protein	-7.69196	1.02371e-06	2.37359e-05
819956	NM_001035582,NM_001125127,NM_111644,NM_202521	COL9	AT3G07650	CONSTANS-like 9	-7.55147	1.42403e-05	0.000202972
28716172	NR_138766	U2.11	.	other RNA	-7.41869	1.96086e-07	6.28186e-06
836076	NM_001345359,NM_125349	BOA	AT5G59570	Homeodomain-like superfamily protein	-7.32642	0.00177635	0.00959303
832146	NM_001343647,NM_122031	PI	AT5G20240	K-box region and MADS-box transcription factor family protein	-7.15618	4.06894e-09	2.51964e-07
818579	NM_001202787,NM_001202788,NM_001336806,NM_129550	.	AT2G39920	HAD superfamily, subfamily IIIB acid phosphatase	-7.05694	4.31711e-05	0.000493999
836501	NM_125776	BGAL10	AT5G63810	beta-galactosidase 10	-6.95872	4.8792e-08	1.98203e-06
829368	NM_119386	.	AT4G32340	Tetratricopeptide repeat (TPR)-like superfamily protein	-6.8643	7.62062e-08	2.86634e-06
832435	NM_001343819,NM_001343820,NM_122275	.	AT5G23700	coiled-coil protein	-6.86337	9.19138e-10	7.32102e-08
836736	NM_148167	.	AT5G66052	transmembrane protein	-6.77645	9.5562e-07	2.24388e-05
840510	NM_103302	.	AT1G36060	Integrase-type DNA-binding superfamily protein	-6.77638	1.6298e-13	5.09274e-11
827051	NM_117490	XTH15	AT4G14130	xyloglucan endotransglucosylase/hydrolase 15	-6.56545	1.75476e-08	8.69289e-07
822286	NM_113585	CCL	AT3G26740	CCR-like protein	-6.41246	4.69031e-09	2.83527e-07
843908	NM_001198478,NM_106225	GASA1	AT1G75750	GAST1 protein homolog 1	-6.29328	6.95884e-07	1.73e-05
830558	NM_001036767,NM_001342898,NM_001342899,NM_120752	WCRKC1	AT5G06690	WCRKC thioredoxin 1	-6.18499	1.24995e-09	9.50855e-08
839269	NM_001331348	.	AT1G02620	Ras-related small GTP-binding family protein	-6.13054	7.21983e-11	8.78096e-09
817626	NM_128628	CYP71A12	AT2G30750	cytochrome P450 family 71 polypeptide	-6.10706	0.00170824	0.00930687
816085	NM_001084426,NM_127149	MEE14	AT2G15890	maternal effect embryo arrest 14	-6.09663	6.88946e-09	3.88725e-07
829361	NM_001342130,NM_001342131,NM_119380	IAA29	AT4G32280	indole-3-acetic acid inducible 29	-5.93385	3.82572e-07	1.06238e-05
823641	NM_114375	NRT2.6	AT3G45060	high affinity nitrate transporter 2.6	-5.87091	0.0114924	0.0411388
824174	NM_114872	.	AT3G50120	transmembrane protein, putative (DUF247)	-5.8292	8.86748e-05	0.000887665
839815	NM_102679	COR413IM1	AT1G29395	COLD REGULATED 314 INNER MEMBRANE 1	-5.71627	5.47376e-07	1.41088e-05
835871	NM_125147,NM_180872	.	AT5G57655	xylose isomerase family protein	-5.59051	5.55073e-10	4.77715e-08
839729	NM_001160906,NM_001332808,NM_001332809,NM_102599,NM_179389,NM_179390	DYL1	AT1G28330	dormancy-associated protein-like 1	-5.58632	1.88049e-08	9.18141e-07
828732	NM_001203915,NM_118759	MIOX4	AT4G26260	myo-inositol oxygenase 4	-5.46981	5.8045e-10	4.93285e-08
833948	NM_123314	.	AT5G39520	hypothetical protein (DUF1997)	-5.44983	0.000213488	0.00177711
834161	NM_123523	.	AT5G41590	LURP-one-like protein (DUF567)	-5.414	0.000809693	0.00514731
829189	NM_001160806,NM_119212	.	AT4G30660	Low temperature and salt responsive protein family	-5.21663	1.16111e-06	2.63344e-05
830062	NM_120067	BZS1	AT4G39070	B-box zinc finger family protein	-5.19562	1.67605e-05	0.000229363
834016	NM_123382	.	AT5G40180	Pmr5/Cas1p GDSL/SGNH-like acyl-esterase family protein	-5.11001	0.0029123	0.0141376
841395	NM_001198254,NM_001333400,NM_103859	ABF1	AT1G49720	abscisic acid responsive element-binding factor 1	-5.10573	3.8354e-06	7.02443e-05
28716798	NR_139391	.	.	other RNA	-5.01585	0.0408052	0.10726
