# Supplementary material for: Molecular Mechanisms of Phosphate Use Efficiency in Arabidopsis via Penicillium olsonii TLL1
Source: Int J Mol Sci. 2024 Nov 29;25(23):12865. doi: 10.3390/ijms252312865 (PMC11640997; doi:10.3390/ijms252312865)
Supplement: Supplementary file 1 [file ijms-25-12865-s001.zip › Supplementary Figures and Tables/Supplementary Table S4_ Differentially co-expressed genes.xlsx]

## Sheet: A) ROOTS_Up-regulated
	Low P+POT1 vs Full P	Low P vs Full P	Common in Low P+POT1 vs Full P and Low P vs Full P	Only in Low P+POT1 vs Full P	Only in Low P vs Full P
	1230 Nos.	259 Nos.	214 Nos.	1016 Nos.	45 Nos.
	822167	822167	814732	814644	814939
	829591	829591	815086	814646	815846
	843997	843997	815101	814658	816287
	816273	843584	815160	814744	817964
	838314	838314	815558	814755	818271
	843632	831795	815657	814816	819228
	843584	816273	815916	814828	819891
	831795	843632	816273	814954	820200
	837529	832202	816935	814980	820580
	832202	837529	816996	815132	821185
	838887	827971	817022	815147	821775
	842114	836372	817493	816011	822224
	817022	836843	817494	816020	822484
	836372	817022	817495	816040	824120
	832476	815558	817603	816041	824305
	835277	831162	817778	816070	824338
	827971	815657	817780	816141	825870
	836843	835277	817844	816167	828732
	827419	818025	817858	816173	829998
	815657	824438	817864	816177	831560
	830578	838887	818006	816190	831561
	842851	819093	818025	816192	832321
	831162	830578	818046	816209	832482
	817603	841701	818237	816234	832562
	818025	817603	818479	816254	832694
	824438	827419	818902	816293	834976
	835280	827917	818952	816328	838241
	820033	842114	818955	816336	838548
	834244	832137	819093	816383	842388
	839324	839214	819262	816384	842438
	828540	842851	819332	816497	843158
	839214	821036	819365	816507	843454
	822645	838310	819407	816645	843745
	839563	820033	819421	816689	844348
	830982	831326	819591	816690	3768051
	829308	832476	819730	816765	3768455
	821225	842104	819827	816779	3769727
	821036	835280	820033	816783	3769728
	827917	844423	820109	816784	3769730
	5008138	833860	820429	816807	3770616
	819093	5008138	820639	816817	28716172
	838310	823896	821036	816818	28717526
	842104	815916	821047	816819	28720266
	839748	839748	821072	816844	28720916
	831453	839324	821175	816849	28721053
	2746190	818479	821206	816899
	814732	829308	821227	816929
	844423	832031	821243	817051
	842078	827245	821535	817063
	819407	828540	821863	817084
	834348	835561	821902	817091
	842077	830565	822164	817110
	824011	839563	822167	817115
	832031	2745703	822645	817116
	821243	28717526	823641	817155
	841701	821243	823896	817179
	838066	818006	823951	817194
	835982	836310	824005	817207
	817494	831453	824197	817250
	843998	822484	824308	817261
	815558	814732	824384	817295
	818479	842077	824396	817315
	832137	817780	824438	817367
	835561	823641	824846	817388
	833860	818237	825144	817398
	826657	28718510	825300	817414
	827554	819407	825706	817459
	829671	816935	825707	817490
	835560	834348	825793	817497
	817844	827481	825821	817498
	830565	835560	826603	817553
	844142	2746190	826642	817555
	843832	832531	826817	817604
	826708	817858	826913	817626
	817495	827246	827026	817637
	816819	821902	827118	817674
	823896	843158	827243	817744
	834355	817844	827244	817762
	827481	822645	827245	817773
	831173	824396	827246	817812
	836596	827554	827247	817855
	3770699	826603	827419	817861
	825821	830878	827481	817886
	6240650	28716263	827554	817918
	827245	831066	827917	817923
	821072	28716875	827971	817936
	823641	838729	828255	817979
	832531	822224	828355	817983
	815916	831561	828358	817998
	824396	843205	828399	818014
	818058	821185	828425	818050
	818237	821072	828540	818058
	842121	832321	828861	818096
	815160	842121	828865	818133
	817084	841722	828867	818140
	826603	829933	828869	818148
	817780	820580	829088	818149
	10723139	816996	829308	818166
	817493	828358	829440	818171
	819827	834355	829590	818194
	828358	819730	829591	818235
	816935	839348	829671	818280
	824308	6240650	829841	818319
	843205	825707	829933	818365
	829100	815160	829999	818389
	821902	821047	830565	818404
	820667	3768051	830578	818429
	838729	3770699	830832	818456
	836602	828425	830859	818470
	6240681	843834	830878	818471
	838501	28718632	830985	818497
	842923	825821	831066	818509
	817858	838693	831162	818586
	824846	818952	831289	818609
	834836	842923	831322	818611
	829933	10723139	831326	818640
	826730	3770616	831453	818709
	816783	844142	831683	818710
	825144	827244	831795	818746
	817773	837351	831877	818762
	831831	842068	831888	818815
	821863	828255	832031	818837
	839508	836702	832137	818860
	828878	837688	832163	818869
	817315	843081	832202	818876
	839026	824308	832476	818914
	832090	824305	832531	818931
	835307	821775	832537	818951
	827090	817495	833860	818954
	832285	843329	833862	818959
	843810	825144	834273	818964
	831322	815086	834348	818996
	822169	829671	834355	819038
	828861	820639	834356	819052
	818096	817493	834545	819103
	838256	825706	835277	819184
	837351	831683	835280	819222
	28718306	833862	835560	819223
	819184	28721053	835561	819248
	817367	828399	835817	819264
	816996	821863	835856	819277
	829700	831289	836310	819368
	816293	831322	836372	819386
	819365	842498	836602	819577
	831454	28716172	836702	819622
	828591	6240681	836843	819696
	838016	817494	837071	819715
	831888	5008297	837351	819751
	829757	835856	837452	819773
	28716263	841703	837529	819874
	844177	821175	837688	819907
	843834	821227	837935	819923
	842600	843018	838128	819927
	3768754	824846	838207	820019
	843018	827243	838310	820049
	829416	5008200	838314	820083
	833862	838207	838353	820102
	28716264	838922	838361	820113
	823739	6240591	838503	820141
	829088	819891	838693	820192
	843329	829590	838729	820267
	829116	819262	838887	820288
	817812	28717394	838922	820355
	838693	838353	839214	820357
	829590	829841	839324	820391
	28718632	831888	839348	820438
	838207	838503	839509	820498
	28720938	817864	839563	820554
	819730	827247	839748	820564
	831877	828861	841377	820569
	828399	815846	841701	820637
	836310	5008147	841703	820667
	818319	832537	841722	820723
	818046	821206	842068	820751
	838353	832482	842077	820752
	843417	828869	842104	820785
	837688	838128	842114	820793
	828865	836602	842121	820808
	817459	837935	842498	820844
	820941	834356	842851	820880
	843081	815101	842891	820886
	838410	818271	842923	820901
	833997	28720916	842994	820941
	823951	818046	843018	820969
	838639	831877	843081	821048
	837071	819365	843205	821055
	837935	830832	843329	821127
	829753	820200	843577	821147
	842184	826913	843584	821217
	838361	825870	843632	821225
	836433	830859	843834	821324
	836655	3768455	843997	821344
	842931	838361	844142	821400
	831326	823951	844423	821427
	832313	818902	2745703	821458
	818709	820109	2746190	821520
	829999	3769727	3768803	821596
	832044	835817	3770699	821597
	843786	827026	5008138	821607
	829672	832562	5008147	821677
	840254	843577	5008200	821696
	832163	819591	5008297	821710
	838503	825300	6240591	821724
	838922	829088	6240650	821855
	831159	28716281	6240681	821886
	5008200	837071	10723139	821893
	821047	821535	28716263	821897
	830974	837452	28716281	821921
	842314	828865	28716875	821964
	837748	816287	28717204	821975
	28720179	831560	28717394	822076
	831965	842388	28717668	822119
	831158	28717204	28718510	822148
	838483	814939	28718632	822149
	819332	829999		822155
	2745703	827118		822168
	841026	838548		822169
	830934	28720266		822184
	816384	838241		822201
	817250	828867		822250
	828866	834976		822251
	843784	819332		822298
	827741	832163		822299
	832145	825793		822315
	838674	824338		822325
	821535	818955		822376
	838633	3769730		822408
	28721249	834273		822444
	827118	843454		822447
	834910	824384		822462
	814658	824197		822481
	824675	817964		822536
	817923	817778		822646
	821855	839509		823370
	839348	829440		823393
	816690	828732		823541
	5007888	843745		823580
	827281	3768803		823739
	842428	832694		823740
	821206	842994		823754
	817194	824120		823862
	5008147	824005		823905
	817555	834545		823908
	838128	819228		823932
	6241133	28717668		823965
	3768803	826817		824004
	834768	3769728		824011
	834356	819421		824021
	842994	820429		824040
	831109	842891		824067
	836211	826642		824115
	827725	829998		824188
	828619	841377		824190
	825706	819827		824204
	822119	830985		824240
	831465	822164		824241
	821175	828355		824244
	838487	844348		824254
	5007852	842438		824257
	828944			824261
	837428			824297
	835012			824298
	822298			824349
	823370			824353
	818235			824410
	841703			824446
	828355			824448
	817179			824482
	829802			824493
	839523			824495
	839733			824530
	836772			824563
	827740			824569
	28720368			824587
	834545			824629
	828075			824647
	819591			824675
	844307			824678
	842211			824709
	818140			824736
	843120			824737
	830154			824738
	834273			824750
	828598			824760
	827246			824761
	842498			824764
	820880			824770
	5007961			824775
	818006			824829
	833954			824933
	836608			825047
	830832			825048
	6240745			825068
	818914			825077
	829891			825104
	829841			825143
	819248			825158
	829151			825204
	819262			825225
	838456			825337
	826631			825361
	833550			825374
	832315			825399
	827026			825446
	835537			825468
	836614			825480
	28718187			825481
	839233			825775
	844269			825805
	842139			825806
	832662			825811
	5008180			825843
	823541			825844
	830121			825847
	826913			825855
	827080			825865
	828242			826317
	822447			826631
	835308			826657
	841722			826701
	834037			826706
	826817			826708
	827215			826718
	842280			826725
	832537			826730
	830859			826737
	836497			826752
	830443			826765
	817115			826784
	816383			826807
	816234			826850
	818166			826859
	28718024			826860
	817626			826884
	822168			826932
	840190			826964
	826807			827003
	818996			827043
	818194			827080
	837526			827081
	830496			827090
	818609			827095
	822376			827178
	824257			827179
	830779			827215
	830153			827227
	815147			827281
	821458			827348
	814644			827435
	825481			827437
	816209			827532
	843016			827542
	818964			827623
	820569			827629
	818902			827630
	28720712			827660
	824569			827663
	835803			827687
	816167			827694
	814828			827725
	816336			827740
	829440			827741
	843577			827771
	844163			827826
	841496			827831
	828481			827834
	816192			827890
	835817			827896
	816849			827898
	827244			827962
	820429			828034
	816817			828064
	828417			828066
	831241			828075
	838888			828124
	5007772			828131
	825143			828160
	817778			828228
	828686			828232
	28721220			828242
	831933			828266
	843639			828273
	821710			828281
	835352			828283
	838478			828311
	834178			828342
	28718670			828348
	843716			828365
	839085			828367
	826752			828377
	819927			828397
	830018			828402
	5008083			828405
	834560			828416
	834411			828417
	824495			828418
	841143			828424
	28719408			828470
	5008297			828481
	832314			828492
	825806			828511
	843785			828516
	834382			828517
	818955			828537
	837576			828539
	831708			828553
	841377			828591
	831682			828598
	827890			828619
	818171			828642
	836796			828648
	819277			828669
	830669			828686
	815101			828691
	844421			828726
	820019			828776
	816844			828838
	824005			828849
	839103			828866
	834534			828878
	834842			828886
	841992			828924
	817861			828944
	820192			829015
	838521			829090
	839349			829091
	828367			829100
	839509			829116
	842968			829151
	820639			829170
	830058			829172
	822164			829176
	839515			829188
	834895			829207
	839544			829227
	818050			829251
	839089			829306
	828283			829416
	831653			829536
	816141			829551
	824188			829559
	836552			829560
	816070			829563
	826884			829572
	824261			829588
	824384			829593
	842485			829599
	819907			829617
	831046			829623
	823393			829651
	821886			829668
	828726			829672
	818876			829686
	830562			829700
	844352			829753
	843688			829757
	829563			829759
	843001			829802
	834461			829813
	825158			829824
	838339			829836
	822462			829838
	836094			829853
	835825			829883
	834353			829891
	6240444			829893
	818148			829894
	839095			829897
	836357			829997
	28717491			830018
	824410			830058
	843192			830118
	836356			830121
	817553			830142
	839072			830148
	830902			830153
	839444			830154
	828869			830316
	817674			830401
	833886			830432
	843560			830443
	833914			830457
	837528			830496
	824709			830512
	824764			830518
	836103			830520
	818952			830539
	830148			830561
	839099			830562
	842679			830594
	828470			830604
	833910			830637
	6240229			830639
	28720150			830669
	819622			830679
	842553			830680
	839760			830686
	828416			830693
	826642			830736
	824448			830765
	841688			830779
	829176			830811
	834264			830840
	832030			830847
	837711			830867
	843624			830874
	819577			830902
	825775			830934
	827629			830974
	842862			830982
	825104			831037
	829824			831046
	3770199			831074
	831895			831109
	835981			831128
	28716747			831158
	836505			831159
	830878			831173
	829883			831215
	6240591			831238
	821596			831241
	829188			831263
	817936			831283
	816497			831325
	830539			831328
	842530			831454
	836716			831458
	830765			831465
	843179			831497
	829617			831563
	3771473			831612
	826706			831625
	831215			831637
	828924			831646
	824353			831653
	817155			831666
	843345			831673
	824829			831682
	842778			831684
	837769			831687
	830457			831708
	825399			831722
	835828			831734
	820844			831800
	843781			831831
	820109			831856
	836435			831868
	831289			831895
	816779			831896
	820288			831933
	820355			831965
	824770			832030
	28716875			832044
	835178			832046
	843006			832090
	829015			832109
	838484			832142
	827435			832145
	821324			832227
	28718048			832235
	829306			832285
	817414			832313
	829623			832314
	836672			832315
	839548			832326
	827247			832332
	831328			832400
	831868			832401
	838756			832446
	829172			832450
	838847			832491
	838401			832530
	839828			832538
	819773			832596
	825793			832662
	28720052			832672
	828424			832801
	820886			832838
	828255			832871
	824530			832966
	842068			832970
	827081			833523
	827532			833550
	28718510			833748
	827831			833755
	828511			833814
	821055			833882
	830520			833886
	842197			833910
	827243			833914
	842584			833954
	820141			833997
	841016			834037
	823740			834052
	839337			834147
	824067			834157
	833523			834178
	829651			834186
	822184			834210
	818456			834244
	822155			834264
	819103			834305
	836753			834353
	842450			834362
	824587			834382
	829588			834411
	834210			834430
	838708			834461
	839295			834486
	820901			834512
	817744			834534
	28720011			834560
	822315			834564
	817261			834571
	841413			834621
	830512			834636
	839049			834676
	829170			834702
	821893			834716
	825844			834768
	843057			834824
	831896			834836
	819874			834842
	825077			834894
	825843			834895
	824197			834909
	828516			834910
	837452			834988
	832672			835008
	839846			835012
	826737			835013
	833755			835025
	832109			835178
	829838			835220
	832801			835307
	834157			835308
	28717292			835352
	10723059			835385
	828397			835441
	829536			835471
	5008216			835505
	843407			835535
	828886			835537
	821964			835577
	7922317			835600
	837345			835611
	825337			835715
	818762			835803
	820102			835825
	5007682			835828
	818954			835854
	822481			835865
	834486			835981
	827003			835982
	825707			835983
	836364			836040
	838816			836067
	834052			836094
	28721096			836103
	842814			836149
	844415			836211
	831066			836276
	814646			836277
	836067			836303
	822148			836322
	826859			836327
	836389			836356
	825374			836357
	821427			836359
	828281			836364
	839797			836377
	836587			836389
	832326			836433
	835715			836435
	831722			836488
	839669			836497
	838096			836499
	28720160			836505
	818133			836519
	828311			836521
	836865			836552
	827178			836587
	28716296			836596
	28721214			836608
	837539			836613
	825446			836614
	28721293			836638
	828405			836639
	818429			836653
	824750			836655
	841659			836660
	827896			836672
	842714			836716
	819264			836718
	840405			836729
	841587			836753
	841765			836772
	837965			836796
	832530			836844
	821921			836853
	828066			836856
	819923			836858
	28717204			836865
	821227			837109
	28717403			837165
	827623			837186
	836858			837222
	831625			837252
	819715			837286
	824760			837302
	816929			837344
	831497			837345
	834305			837387
	825480			837413
	822444			837428
	843872			837438
	829251			837484
	838043			837526
	829836			837528
	829091			837535
	820752			837539
	834362			837576
	837438			837608
	820498			837711
	836276			837748
	822646			837769
	823862			837798
	834716			837853
	817983			837881
	832446			837965
	828131			837971
	828034			838014
	836856			838016
	844047			838043
	836613			838052
	827630			838066
	818931			838096
	835025			838236
	832596			838256
	836702			838288
	842070			838305
	824254			838312
	818149			838339
	817497			838401
	828425			838409
	820751			838410
	832046			838440
	3766646			838456
	817295			838478
	824240			838483
	828348			838484
	836277			838487
	824761			838501
	28718166			838521
	817998			838596
	843750			838633
	824647			838639
	818404			838674
	841393			838708
	842164			838716
	825361			838744
	842166			838752
	825300			838756
	828342			838816
	842612			838822
	840476			838841
	821975			838847
	6241399			838863
	824115			838888
	10723092			838895
	827962			838957
	827227			838981
	822149			839022
	821147			839026
	838312			839030
	832142			839049
	824482			839072
	835865			839082
	828517			839085
	817110			839089
	843450			839093
	28720026			839095
	841481			839097
	836653			839099
	834636			839103
	838440			839233
	844001			839251
	28721158			839265
	829853			839295
	824204			839337
	834824			839347
	841297			839349
	820969			839354
	818280			839444
	827771			839508
	824563			839515
	835983			839523
	839916			839544
	835008			839548
	818837			839578
	819368			839665
	843168			839669
	830432			839733
	818509			839735
	831666			839760
	839265			839797
	834512			839828
	829090			839846
	817864			839916
	828064			839933
	844384			840045
	818869			840190
	816765			840220
	836377			840254
	836040			840255
	826964			840405
	828365			840476
	836359			840493
	831074			840897
	827834			841016
	831856			841026
	830811			841143
	839082			841217
	836149			841297
	843350			841376
	821520			841393
	834988			841413
	830142			841481
	825047			841496
	824298			841587
	832332			841593
	820357			841659
	819751			841670
	824678			841688
	818860			841765
	815132			841830
	842279			841856
	6240353			841964
	831238			841992
	821607			842070
	830693			842078
	838744			842096
	829227			842107
	831283			842112
	829813			842139
	824004			842164
	835854			842166
	843593			842184
	837222			842197
	839735			842211
	844081			842267
	837252			842279
	3767579			842280
	825805			842285
	28717937			842314
	821217			842428
	830985			842450
	836519			842485
	816011			842530
	841376			842553
	827826			842584
	817918			842600
	5008300			842612
	829897			842679
	842958			842714
	837971			842748
	828232			842778
	829686			842784
	817207			842814
	839093			842862
	820723			842880
	835535			842922
	839022			842931
	828492			842958
	2745878			842968
	818640			843001
	844121			843006
	824297			843016
	830118			843057
	814980			843120
	818497			843164
	839665			843168
	822201			843179
	827694			843192
	827437			843257
	830680			843323
	843429			843345
	842891			843350
	838596			843353
	818710			843407
	820564			843417
	831128			843429
	844257			843450
	817063			843538
	3768033			843545
	844159			843560
	839251			843593
	819052			843610
	830840			843624
	844157			843627
	823580			843639
	843799			843688
	838981			843716
	826701			843750
	837286			843781
	838236			843784
	827095			843785
	817637			843786
	836499			843787
	3767660			843799
	828402			843810
	827542			843832
	843939			843838
	837109			843872
	817886			843875
	816041			843919
	825847			843939
	838716			843998
	818365			844001
	839354			844047
	816645			844075
	820554			844081
	820083			844121
	830561			844157
	824736			844159
	835385			844163
	828266			844177
	832970			844219
	834147			844220
	832966			844239
	10723111			844257
	834430			844269
	838052			844285
	824446			844307
	819421			844352
	838752			844372
	816818			844384
	825855			844415
	835013			844421
	833882			2745830
	825225			2745878
	816173			3766646
	835600			3766662
	837881			3766766
	830686			3766869
	828160			3767579
	836322			3767660
	826317			3767664
	826784			3768033
	824244			3768754
	7922505			3770199
	3767664			3771473
	843323			5007682
	842784			5007772
	829893			5007852
	814744			5007888
	828418			5007961
	821677			5008083
	818470			5008122
	820793			5008180
	828648			5008203
	28717394			5008216
	835441			5008300
	820267			6240229
	837344			6240315
	828539			6240353
	28716256			6240444
	835577			6240745
	6241450			6240987
	822251			6241133
	831458			6241399
	831563			6241450
	836303			7922317
	842267			7922320
	831734			7922505
	830639			10723059
	824775			10723092
	828838			10723111
	844220			28716256
	832227			28716264
	814816			28716296
	834909			28716747
	827663			28717172
	844219			28717292
	28719297			28717403
	819696			28717491
	841964			28717937
	830679			28717999
	825048			28718024
	835505			28718048
	814954			28718166
	819386			28718187
	828377			28718306
	835471			28718622
	832838			28718670
	834571			28719259
	818586			28719297
	28719259			28719403
	832491			28719408
	842880			28719419
	824349			28720011
	825811			28720026
	838822			28720052
	836718			28720150
	819038			28720160
	828537			28720179
	824738			28720368
	832871			28720712
	833814			28720938
	834186			28721096
	820049			28721151
	824629			28721158
	830736			28721214
	831646			28721220
	844075			28721249
	831687			28721293
	828124
	843787
	817979
	828273
	839578
	825204
	817051
	830594
	838305
	822299
	5008203
	832538
	838014
	3766869
	831637
	824040
	829572
	826860
	820785
	821597
	819222
	824493
	835220
	838957
	814755
	828228
	843875
	818815
	824021
	844239
	829759
	841856
	835856
	831683
	836488
	827179
	822536
	838863
	837413
	817398
	831325
	816899
	835611
	827348
	28721151
	825068
	831612
	827660
	817490
	818746
	842112
	836853
	840493
	838288
	817498
	822325
	28719403
	830316
	840045
	815086
	831800
	28717668
	840255
	817116
	841670
	837535
	844285
	6240987
	826718
	824933
	829894
	823908
	832400
	817091
	826932
	834894
	817762
	837608
	831037
	816507
	818951
	818471
	844372
	836729
	820391
	838895
	837165
	823754
	839347
	831684
	838841
	816689
	837484
	826850
	821897
	836521
	837387
	832235
	833748
	828691
	828776
	816190
	823932
	843627
	843353
	826765
	817388
	829668
	839030
	837302
	842285
	841593
	816807
	829997
	836660
	839097
	824190
	834621
	840897
	824737
	818959
	820438
	839933
	836638
	826725
	836327
	843257
	840220
	822076
	28717172
	830604
	828642
	825865
	816020
	841217
	28716281
	823905
	829559
	824241
	3766766
	2745830
	829551
	832450
	823965
	827898
	828669
	821400
	842748
	836639
	832401
	822250
	816040
	841830
	843838
	28718622
	829207
	819223
	828553
	831673
	830401
	830874
	828849
	817855
	818014
	816177
	843164
	837186
	829593
	842096
	28719419
	28717999
	842107
	821344
	7922320
	816784
	831263
	843545
	822408
	816328
	842922
	830847
	820808
	821048
	834702
	836844
	837853
	820637
	821127
	830518
	821724
	821696
	827043
	816254
	830637
	843610
	834676
	843538
	837798
	818389
	3766662
	843919
	825468
	818611
	817604
	829599
	834564
	6240315
	5008122
	830867
	838409
	827687
	829560
	820113
	828867

## Sheet: B) ROOTS_Down-regulated
	Low P+POT1 vs Full P	Low P vs Full P	Common in Low P+POT1 vs Full P and Low P vs Full P	Only in Low P+POT1 vs Full P	Only in Low P vs Full P
	270 Nos.	69 Nos.	24 Nos.	246 Nos.	45 Nos.
	28716058	822807	816544	814706	817948
	817457	835193	817943	814800	819238
	817958	819607	819607	815022	820526
	835193	5008053	821052	815822	820579
	28716886	28718878	822602	816085	821908
	828613	824035	822758	816518	822807
	839269	831834	824035	816545	823977
	28718971	28717137	825109	816713	824418
	6241004	834904	826384	816830	830292
	832431	843012	827395	817131	831258
	834268	3771183	827695	817427	831834
	844181	28719567	830918	817457	832653
	5008166	28719589	832431	817467	833986
	827371	836053	834904	817481	835078
	829730	836168	835193	817630	836168
	834904	28719095	836053	817814	839411
	830918	28719474	840201	817816	839917
	822758	5008056	842152	817958	841228
	838739	831258	844181	818005	841260
	825893	843694	3771183	818093	841398
	821660	820579	5008020	818155	841784
	28720240	28718129	5008166	818354	843012
	822602	841784	28716058	818903	843694
	837385	841260	28720264	819292	843882
	840201	832431		819353	844046
	834996	28719657		819358	844076
	831879	28719419		819748	3767300
	835256	833986		819869	3768365
	832585	821052		819872	3770172
	824615	820526		820034	3770772
	843443	824418		820043	3771184
	819748	822758		820163	5007797
	838540	819238		820209	5008053
	814706	3767300		820400	5008056
	836053	826384		820420	7922319
	5008020	830918		820547	28716954
	2745562	28720264		820584	28717137
	837648	7922319		820620	28718129
	825186	839917		820784	28718878
	832194	5008166		820790	28719095
	830026	28716058		820797	28719419
	832290	28716954		820885	28719474
	28717407	823977		821615	28719567
	817816	817948		821660	28719589
	834806	841398		821730	28719657
	834635	5007797		821931
	836570	832653		822286
	844733	827395		822579
	3766651	842152		823533
	2745552	825109		823555
	28717346	830292		823667
	837543	835078		823668
	832584	844046		823901
	827146	844076		823994
	839240	843882		823997
	819607	840201		824314
	820797	816544		824370
	844383	3768365		824615
	825470	841228		824654
	835789	817943		824861
	819869	839411		825075
	28718022	3770172		825164
	822286	822602		825186
	819872	844181		825470
	818354	3770772		825795
	828833	827695		825797
	820420	5008020		825893
	817943	821908		826383
	842927	3771184		827146
	835709			827221
	837649			827371
	28718248			827509
	831935			827546
	816518			827583
	28717413			827752
	826384			828086
	821730			828589
	820584			828613
	830426			828775
	28719271			828833
	830436			828853
	820163			828854
	id-NC_037304.1_247493-247720			829260
	817814			829548
	834535			829549
	825164			829683
	818005			829730
	827221			829910
	817481			830026
	819358			830056
	28719467			830426
	824035			830436
	831261			830589
	842548			830879
	833949			831218
	831262			831222
	831910			831261
	844378			831262
	838362			831268
	832795			831561
	841324			831690
	823668			831879
	842576			831897
	829549			831910
	839130			831935
	832520			832147
	834107			832194
	837834			832290
	842731			832356
	844164			832370
	832370			832488
	835286			832520
	815822			832584
	843139			832585
	820209			832595
	832803			832689
	5008086			832795
	816544			832803
	843181			832925
	842152			833559
	837940			833949
	3771183			834043
	844712			834107
	836525			834268
	28720264			834329
	832488			834442
	840860			834535
	816085			834590
	816830			834635
	835871			834652
	841029			834669
	832689			834806
	844785			834996
	820790			835005
	831222			835256
	823901			835286
	843129			835515
	id-NC_037304.1_49223-49422			835567
	28719975			835656
	828854			835709
	831218			835789
	835005			835871
	823533			836280
	4386140			836525
	836280			836570
	28719317			837178
	844805			837385
	827695			837465
	824370			837504
	825075			837543
	823997			837648
	832147			837649
	823555			837834
	838606			837835
	6241359			837865
	825797			837921
	814800			837932
	823994			837940
	843282			838076
	815022			838125
	828853			838362
	829548			838375
	820885			838540
	829260			838606
	839559			838739
	827752			839130
	843534			839240
	821052			839269
	838125			839449
	5008103			839559
	820043			839902
	831690			840434
	844784			840860
	830056			841029
	844182			841324
	844729			841640
	837865			841720
	820034			841915
	839902			841998
	839449			842185
	3769307			842300
	818093			842350
	844211			842446
	817630			842548
	820400			842576
	827395			842731
	834652			842774
	2745853			842798
	829910			842927
	id-NC_037304.1_6059-6263			843129
	837932			843139
	824654			843181
	819292			843282
	842446			843443
	827546			843534
	829683			843568
	841998			843788
	843903			843903
	828589			844134
	833559			844164
	838076			844182
	843788			844211
	817131			844378
	825109			844383
	824314			844712
	3768798			844727
	841640			844729
	835567			844733
	835656			844784
	818155			844785
	831561			844786
	820620			844805
	827583			2745552
	835515			2745562
	832356			2745853
	834043			3766651
	816713			3767309
	6240533			3768798
	824861			3769307
	837921			3769842
	817427			3770641
	5008299			4386140
	834329			5008086
	844727			5008103
	842350			5008299
	3770641			6240533
	844134			6241004
	823667			6241136
	842774			6241141
	837178			6241359
	826383			6241449
	837835			28716886
	841915			28717346
	821615			28717407
	832595			28717413
	843568			28718022
	844786			28718248
	819353			28718971
	837504			28719271
	840434			28719317
	6241449			28719467
	838375			28719975
	818903			28720240
	834590			id-NC_037304.1_247493-247720
	828086			id-NC_037304.1_49223-49422
	827509			id-NC_037304.1_6059-6263
	834442
	837465
	830589
	822579
	832925
	834669
	820547
	825795
	828775
	3769842
	831268
	820784
	817467
	831897
	6241136
	821931
	6241141
	830879
	841720
	842300
	842798
	842185
	3767309
	816545

## Sheet: C) SHOOTS_Up-regulated
	Low P+POT1 vs Full P	Low P vs Full P	Common in Low P+POT1 vs Full P and Low P vs Full P	Only in Low P+POT1 vs Full P	Only in Low P vs Full P
	1898 Nos.	1640 Nos.	1361 Nos.	537 Nos.	279 Nos.
	839748	843632	814646	814644	814939
	843632	839748	814673	814658	815348
	843584	828591	814696	814753	816141
	820033	823370	814732	814817	816256
	831795	831795	814828	814969	816415
	817084	843584	814853	814980	816671
	831109	817084	814879	815625	816791
	823370	837351	814936	815985	816929
	822119	820033	815132	816217	817091
	838314	832202	815147	816235	817103
	838310	815657	815160	816279	817169
	817315	838310	815211	816430	817207
	828591	817315	815657	816556	817525
	818319	835277	815712	816630	817736
	837351	822119	815862	816743	817814
	816819	838314	815863	816754	817861
	815916	835280	815916	816762	817918
	838887	814828	815963	816775	817983
	842077	839444	816031	816809	818031
	835280	837529	816040	816817	818252
	822169	831109	816041	816820	818271
	834244	5008210	816070	816842	818303
	838016	815916	816173	816866	818354
	824308	834244	816188	816877	818365
	832202	818461	816190	816909	818384
	837529	829591	816209	816969	818509
	10723139	816273	816227	816991	818518
	827081	836372	816234	817179	818528
	818461	818025	816254	817197	818728
	817773	827971	816273	817273	818780
	835277	822169	816293	817399	818815
	816996	824308	816321	817432	818872
	815160	818319	816333	817460	819183
	821904	843997	816336	817500	819280
	832476	817773	816383	817522	819286
	843997	815160	816384	817575	819315
	829591	816819	816490	817650	819333
	842078	842485	816578	817753	819616
	834178	816996	816585	817774	819632
	842485	832044	816647	817775	819665
	820019	821902	816689	817784	819678
	827971	838887	816690	817841	819704
	815657	3769879	816694	817864	819830
	838212	820019	816703	817870	819963
	818025	821047	816714	817873	820034
	819907	839523	816753	817936	820049
	821902	834178	816757	818171	820113
	827891	828878	816765	818294	820117
	831162	842077	816779	818298	820276
	831831	838639	816783	818334	820438
	816273	819730	816807	818414	820886
	838639	819907	816819	818470	821027
	844307	824190	816824	818505	821109
	840190	842314	816844	818521	821145
	832044	843784	816852	818549	821164
	817022	5007961	816864	818740	821206
	844177	833860	816899	818741	821230
	832031	827081	816913	818783	821286
	832315	831162	816974	818788	821678
	839523	829308	816996	818789	821710
	818058	828540	816997	818902	821855
	843784	820941	817022	818959	821987
	817780	821904	817053	819028	822036
	5007961	834177	817062	819044	822267
	829308	843205	817064	819056	822580
	836372	823951	817082	819068	822758
	830982	817274	817084	819222	823191
	834836	831831	817110	819244	823634
	3769879	842121	817115	819274	823642
	836464	832031	817124	819556	823823
	839917	818429	817157	819566	823874
	817274	835800	817159	819577	823982
	819093	818876	817171	819715	824120
	842923	817780	817189	819732	824197
	835800	836881	817194	819751	824353
	842428	842923	817250	819889	824384
	818429	838542	817261	819969	824399
	824190	10723139	817268	820023	824401
	836596	821225	817274	820106	824402
	833860	840190	817295	820194	824605
	821225	2745703	817312	820249	824625
	834177	817022	817315	820279	824652
	836881	839026	817376	820337	824675
	28720712	819093	817388	820456	824678
	830121	836521	817398	820491	824689
	828540	832163	817414	820497	824723
	6240444	830982	817459	820576	824790
	828481	842428	817493	820768	824796
	835308	839917	817494	820882	825294
	814828	28720712	817495	820996	825414
	842851	838212	817521	821055	825449
	827080	838501	817553	821071	825811
	828878	837935	817555	821072	825820
	835803	824011	817561	821198	825870
	837061	829753	817586	821239	826603
	839026	839733	817600	821302	826721
	842314	834842	817603	821344	826723
	844421	821243	817623	821358	826863
	2745703	835308	817637	821416	826864
	839508	827481	817680	821454	826903
	838542	842197	817739	821472	827226
	820941	834157	817744	821508	827488
	816031	826817	817746	821596	827501
	832662	842851	817752	821660	827563
	823951	817923	817758	821677	827641
	834157	837061	817762	821796	827771
	817763	839670	817763	821865	827830
	824846	832315	817773	822048	827868
	838483	841369	817778	822051	827917
	829671	6240444	817780	822091	828154
	819327	829883	817812	822164	828175
	829152	839324	817844	822222	828288
	829151	824846	817855	822257	828394
	842121	844423	817858	822378	828547
	836614	835560	817886	822444	828560
	839444	818058	817923	822462	828613
	6240745	827080	817925	822530	828738
	817312	834603	817943	822594	828792
	838501	843280	818025	823639	829090
	826752	834836	818046	823739	829134
	826631	829100	818050	823768	829168
	835560	844177	818058	823815	829316
	834842	835489	818059	823826	829413
	820155	6240283	818064	823909	829441
	5007772	819248	818096	823932	829551
	844423	817312	818133	824134	829655
	824011	842078	818140	824140	829661
	818876	843785	818166	824212	829672
	2745878	843120	818194	824241	829692
	839670	828481	818237	824254	829716
	829753	835803	818280	824255	829922
	833963	832662	818301	824280	830076
	844269	828397	818319	824307	830105
	843329	835352	818344	824329	830139
	831722	816031	818348	824352	830496
	835352	821535	818371	824453	830565
	840915	830121	818374	824461	830693
	837171	829151	818376	824493	830765
	819248	826631	818404	824587	830905
	824004	835561	818429	824671	831066
	817923	829563	818432	824681	831084
	841369	836211	818456	824738	831147
	821036	831888	818457	824847	831156
	835561	833963	818458	824879	831241
	837526	828417	818461	824900	831328
	837082	835924	818471	824942	831412
	822167	844269	818479	824943	831447
	843120	5007934	818506	824945	831561
	834603	836464	818527	825048	831568
	829442	838483	818548	825100	831646
	834910	838503	818562	825114	831898
	838182	836433	818566	825143	831920
	843785	2745878	818588	825310	832105
	839733	827090	818598	825349	832227
	827481	817495	818599	825371	832234
	826708	832030	818605	825476	832262
	822148	840184	818609	825737	832270
	822488	829442	818619	825821	832477
	821535	816783	818640	826367	832535
	820141	824764	818670	826482	832621
	827090	818527	818701	826623	832691
	835982	831453	818708	826708	833890
	816783	844142	818709	826735	834118
	817495	832720	818710	826737	834147
	838353	818479	818711	826791	834257
	829563	816690	818736	826812	834305
	821047	837171	818739	826820	834332
	831895	830859	818746	826891	834466
	831322	832326	818762	827062	834632
	28718306	822481	818836	827188	834751
	829883	838182	818837	827189	834857
	832801	829152	818869	827192	834896
	828417	824120	818876	827212	834946
	835828	838922	818914	827260	835073
	836843	834570	818931	827300	835074
	6240283	840158	818933	827348	835089
	843018	836843	818954	827384	835130
	829100	820141	818955	827397	835142
	824188	832509	819037	827404	835178
	832326	817124	819057	827514	835179
	836433	825144	819093	827532	835423
	824257	838674	819176	827554	835618
	819184	817763	819184	827575	835865
	838731	827891	819201	827623	836071
	825144	835456	819235	827652	836197
	818527	824569	819248	827686	836250
	836796	829440	819251	827741	836287
	836211	843867	819252	827745	836304
	819407	822167	819253	827826	836334
	839324	829757	819260	827905	836342
	835924	836753	819262	827995	836455
	822184	842114	819272	828124	836478
	835012	839508	819277	828211	836505
	820357	828399	819308	828273	836572
	837935	843998	819320	828275	836771
	834362	832672	819321	828281	836851
	830840	843786	819326	828358	836872
	828397	833733	819327	828400	837066
	824764	842104	819331	828405	837118
	824582	838353	819332	828412	837211
	824569	832137	819349	828415	837438
	829757	822184	819386	828426	837576
	827281	838361	819407	828539	837608
	828418	827663	819622	828599	837624
	814646	832764	819684	828606	837688
	822540	5007682	819696	828638	837800
	843560	838016	819701	828672	837865
	830859	838731	819703	828686	838176
	818171	819622	819724	828713	838275
	817493	822488	819730	828849	838288
	818140	834910	819827	828857	838468
	836753	817398	819828	828861	838585
	826701	824920	819861	828886	838710
	837748	836094	819874	828950	838847
	836094	822334	819907	829065	838850
	841992	822148	819927	829082	838890
	5007934	819407	819951	829088	838928
	5007682	3766646	819987	829129	839337
	840158	814646	819995	829158	839418
	821706	5008216	820018	829170	839627
	817459	817414	820019	829183	839669
	832030	843832	820033	829306	839757
	838674	829588	820053	829334	839761
	825779	5008138	820054	829539	839837
	844142	824438	820109	829599	839929
	819730	28720938	820141	829663	839931
	832764	824257	820149	829691	840062
	816293	821036	820155	829702	840146
	826817	824074	820192	829759	840207
	841206	816234	820206	829817	840493
	838708	819874	820233	829843	840630
	838207	844307	820241	829884	841089
	835456	819201	820264	829924	841252
	827463	826701	820272	829929	841537
	818837	834355	820307	830078	841765
	830443	831722	820315	830118	841823
	832313	831933	820355	830143	841977
	841840	842211	820357	830163	842041
	827435	823963	820380	830281	842047
	836521	817746	820391	830327	842122
	827551	831322	820402	830334	842135
	820667	829671	820496	830345	842218
	843998	817812	820498	830366	842435
	842114	837748	820499	830457	842514
	816384	844421	820527	830510	842554
	842104	814936	820562	830686	842663
	824920	825399	820564	830747	842805
	843205	830840	820569	830995	842814
	828461	828032	820608	831070	842867
	842211	838399	820619	831134	843337
	817082	832801	820667	831345	843395
	816209	820667	820685	831371	843635
	816690	825779	820690	831426	843769
	831159	816293	820698	831429	843770
	817194	834768	820716	831454	843820
	817746	831890	820751	831475	843865
	819622	828416	820752	831546	844002
	817124	821175	820766	831554	844135
	836797	821791	820792	831585	844167
	843777	6240650	820819	831591	844193
	819874	837275	820822	831615	844290
	827194	838207	820824	831654	2745590
	843639	828461	820844	831673	2745747
	837210	826416	820848	831682	2745830
	834570	837264	820880	831687	3767328
	826718	839049	820883	831693	3767649
	824405	817858	820899	831774	3768419
	834672	823896	820901	831800	3768662
	842197	831159	820924	831850	3769632
	832672	818133	820941	831877	3770506
	819251	6240745	820969	831949	3771221
	832750	826723	821036	831967	5007676
	833813	837109	821037	832045	5008183
	816070	843560	821047	832046	28717039
	841587	820564	821048	832170	28718769
	838399	831497	821148	832314	28719312
	817778	821855	821153	832377	28721283
	832163	842569	821156	832416	36335668
	842931	818096	821166	832450	id-NC_037304.1_83322-83966
	2746202	3767624	821175	832474
	819201	832476	821213	832576
	5008200	817103	821225	832588
	826884	828726	821227	832597
	6241133	830409	821243	832660
	828032	827902	821270	832688
	843786	827435	821309	832716
	836655	832285	821400	833623
	832531	823751	821402	833813
	833954	835012	821427	833862
	829802	827458	821434	833954
	828559	842931	821436	833997
	822298	827463	821449	833998
	840345	831478	821458	834037
	836587	818701	821495	834092
	833550	838066	821520	834114
	832332	830765	821535	834120
	837264	827464	821591	834170
	838361	5008200	821607	834186
	836311	838456	821659	834206
	817414	28719312	821676	834209
	821659	819326	821706	834250
	817115	843834	821732	834264
	843834	839558	821744	834336
	818166	828418	821768	834356
	823751	830832	821780	834452
	827831	835982	821791	834517
	839735	836797	821794	834534
	839846	6240681	821806	834542
	3767624	828879	821832	834571
	827834	819251	821845	834589
	817398	843838	821861	834614
	834430	843639	821863	834695
	827663	841840	821875	834770
	814732	834348	821886	834824
	831933	816209	821902	834894
	819326	832750	821904	834895
	832285	818140	821931	834900
	828358	826884	821967	834923
	838184	836088	821970	835111
	837711	827165	821975	835121
	834768	821495	822047	835133
	829096	832530	822076	835161
	828416	837428	822088	835317
	839214	816070	822092	835358
	838066	832537	822119	835391
	838707	820402	822123	835410
	843838	824188	822124	835439
	828064	817189	822137	835518
	818709	827215	822144	835562
	824750	825706	822147	835790
	843832	843716	822148	835807
	829700	839735	822167	835852
	824763	826913	822168	835986
	843867	830443	822169	836011
	822481	837210	822184	836064
	823963	841206	822298	836078
	825399	832531	822299	836149
	824074	824287	822307	836150
	831037	839846	822315	836152
	818237	828559	822325	836201
	820608	820155	822334	836277
	10723092	818166	822338	836303
	840897	843081	822340	836366
	6240987	843624	822376	836468
	837428	817194	822439	836533
	832043	841992	822447	836547
	5007888	826730	822474	836566
	829589	836587	822481	836590
	842139	821607	822488	836613
	817586	831241	822517	836686
	841798	829716	822529	836780
	3770304	836614	822540	836795
	28719408	839348	823370	836813
	5008138	819184	823393	836824
	841602	824405	823541	836840
	831890	822540	823557	836860
	817812	817555	823565	836877
	828726	836796	823589	837033
	839049	835991	823601	837078
	823754	2746190	823706	837224
	827464	824567	823707	837226
	832720	832332	823708	837265
	837429	836653	823751	837321
	839025	834273	823754	837415
	818479	822137	823813	837427
	836552	836342	823818	837539
	818701	837711	823846	837540
	5008216	837526	823861	837594
	818133	840897	823862	837597
	835008	822088	823875	837701
	834273	820752	823896	837724
	836610	828877	823902	837845
	843750	831215	823908	837987
	834847	834943	823911	838010
	836653	834988	823936	838043
	830154	817250	823951	838073
	823846	827834	823957	838085
	844352	816336	823963	838114
	832530	818670	823964	838159
	829588	843761	824004	838220
	828377	836311	824011	838233
	28720938	841826	824031	838256
	831478	819262	824073	838305
	827458	835008	824074	838365
	831215	6241094	824097	838378
	838456	824349	824115	838379
	821607	843068	824119	838382
	842285	834019	824188	838410
	818598	817493	824190	838420
	828053	817553	824240	838470
	836856	831037	824244	838471
	838521	836552	824257	838517
	830779	840345	824259	838532
	821732	843860	824261	838660
	821243	818374	824287	838706
	820752	833755	824308	838707
	818096	28719419	824338	838708
	830578	818837	824349	838709
	842166	818237	824355	838823
	834044	837429	824360	838965
	836637	843411	824405	838994
	816336	28719408	824408	838995
	3767724	829589	824410	839085
	821780	832538	824412	839106
	832966	829802	824437	839170
	823565	835828	824438	839180
	818371	842285	824446	839184
	843068	819037	824448	839295
	842107	832546	824513	839303
	827215	839214	824530	839306
	831497	824115	824535	839381
	836024	836596	824548	839395
	817179	840915	824550	839423
	843860	28720052	824567	839544
	839348	843750	824569	839545
	821495	28717292	824582	839581
	841496	817844	824608	839602
	28717292	830779	824646	839609
	842450	820357	824695	839622
	6240681	3767724	824709	839804
	831888	843993	824750	839864
	842441	834044	824754	839877
	842131	841496	824760	839942
	817555	826642	824761	839944
	819262	832313	824763	839950
	837646	834080	824764	839953
	837881	834847	824770	840107
	825225	836800	824786	840253
	2745848	829091	824807	840326
	830832	836655	824808	840410
	827694	839025	824838	841016
	841826	828796	824846	841160
	829440	818709	824855	841322
	825843	829853	824920	841328
	824567	821780	824921	841376
	843407	827046	824932	841413
	838503	28718306	824933	841468
	823706	842070	824939	841486
	836310	828064	824957	841605
	839666	838981	824962	841606
	6241094	837646	825067	841616
	826730	831895	825068	841659
	828367	817115	825077	841705
	822088	836865	825083	841778
	843411	819703	825139	841779
	817159	823706	825140	841798
	821153	827831	825144	841955
	834534	834311	825158	842066
	828642	818708	825220	842210
	837275	836610	825225	842398
	830313	823846	825300	842407
	843993	838521	825337	842419
	830012	842441	825399	842431
	840255	821153	825446	842527
	818404	824360	825453	842584
	838052	839666	825471	842612
	819320	840044	825480	842641
	824548	829519	825481	842686
	830058	844352	825706	842745
	830112	818762	825779	842784
	838633	820685	825789	842839
	832314	824004	825793	842862
	820355	832488	825812	842863
	817744	3767328	825843	842891
	836800	843577	825844	842932
	838756	823754	825847	842994
	28719075	843018	825855	843026
	818762	831601	826301	843162
	843716	3768811	826384	843163
	824240	834545	826409	843269
	824115	831283	826416	843325
	828924	830496	826427	843327
	821434	831451	826456	843329
	818548	843315	826473	843350
	819332	843407	826541	843396
	834210	843625	826563	843444
	817553	843623	826595	843451
	28720052	834210	826631	843481
	824259	823565	826642	843553
	841026	842107	826657	843610
	835790	28717491	826696	843655
	28719419	836322	826701	843779
	824360	5007772	826718	843790
	820685	830578	826730	843866
	832812	820272	826732	843919
	826416	833974	826752	843939
	839558	841587	826771	843945
	842679	834362	826807	843950
	817388	827694	826811	843970
	839180	836659	826817	843971
	834988	843688	826884	843994
	827622	827622	826913	844072
	830720	820264	826925	844079
	822168	827526	826932	844220
	830148	821845	827011	844222
	827165	830565	827016	844223
	843500	836377	827026	844771
	821863	831173	827046	844804
	836865	818548	827073	2745744
	838981	834069	827080	3766869
	822137	826657	827081	3768455
	843577	819349	827090	3770075
	828879	815147	827118	3770684
	819037	830154	827165	4386139
	838922	817159	827194	5007997
	839713	2746202	827198	5008069
	829116	842166	827215	6240292
	840044	5007709	827281	6240315
	843280	836602	827411	6240648
	831965	817586	827435	6240793
	819577	839797	827439	6241399
	829853	836637	827458	6241480
	817250	827516	827459	7922317
	836322	843107	827460	10723117
	836377	834430	827463	10723140
	832596	836310	827464	28716121
	820264	842786	827481	28716263
	826427	828377	827516	28717048
	827516	842131	827526	28717224
	815862	824446	827551	28717251
	825158	820844	827622	28717403
	827526	842685	827630	28717645
	820751	829536	827663	28717850
	838623	817171	827687	28718048
	828877	841602	827694	28718339
	833755	827962	827740	28718845
	823896	831515	827763	28719065
	837999	820690	827767	28719192
	816383	816384	827831	28719430
	819827	816913	827834	28719891
	842685	822092	827890	28720140
	822334	843057	827891	28720553
	826642	834411	827896	28721220
	28717277	818955	827898	28721274
	818505	819252	827902	36335645
	819235	818456	827962	36335661
	834112	820698	827971	id-NC_037304.1_234133-234221
	842420	836794	828031
	843107	824031	828032
	843611	822298	828053
	824446	28721283	828064
	836794	824548	828075
	829176	844400	828131
	831158	829116	828149
	843625	820355	828157
	838438	816824	828204
	833894	830539	828228
	829282	819320	828232
	831601	832043	828242
	843936	842679	828262
	843624	825793	828282
	6240374	822580	828283
	830142	834672	828355
	844001	824259	828365
	822447	824921	828367
	836210	836074	828377
	816844	816844	828397
	844400	839665	828399
	824761	821744	828416
	816234	841751	828417
	3768811	821732	828418
	827687	822036	828424
	28719399	832966	828457
	842281	838633	828461
	843623	824513	828470
	841082	827890	828481
	831173	816041	828501
	834545	843936	828511
	829277	828642	828516
	820716	840399	828527
	826807	818376	828538
	824410	824408	828540
	817758	838288	828559
	28717491	819235	828591
	835126	830590	828598
	829536	823589	828605
	835138	844163	828619
	834909	3769632	828642
	816913	835126	828691
	838996	823875	828715
	835537	838078	828718
	821744	837457	828726
	5008297	830087	828796
	822092	828792	828815
	820619	835138	828836
	822315	842488	828838
	839028	841433	828843
	829091	819308	828865
	816689	838352	828877
	843683	831563	828878
	815147	832547	828879
	825077	817388	828907
	842530	843734	828924
	827189	838756	828948
	28721220	824933	828957
	830590	28719075	828967
	837528	6241133	829091
	836602	842814	829096
	841595	816757	829100
	835703	830058	829116
	833803	28718428	829132
	836153	831066	829144
	818374	819272	829151
	5007709	831156	829152
	825481	836856	829167
	836074	821434	829169
	824438	835401	829176
	823739	819327	829238
	824933	840255	829277
	817858	824750	829282
	3770303	841595	829308
	836739	841713	829333
	819828	818371	829383
	836686	829176	829416
	842430	827026	829440
	828242	3770304	829442
	28718428	824448	829466
	835600	831158	829494
	819044	824807	829519
	825139	837999	829536
	823911	830148	829559
	838565	827551	829560
	825453	814853	829563
	841591	835537	829588
	840184	834353	829589
	836869	823982	829591
	840399	821886	829623
	824408	839337	829671
	833733	822447	829700
	827745	817744	829711
	825143	842420	829712
	6240353	828282	829753
	834311	817082	829757
	828365	820496	829772
	830087	830313	829802
	832137	825843	829807
	820402	817261	829816
	819272	824240	829836
	837531	843257	829853
	820901	830153	829880
	814853	818518	829883
	831563	834112	829891
	826657	817814	829894
	818836	828053	829918
	826456	842968	830012
	829144	833550	830029
	837224	836210	830058
	828399	827194	830074
	837724	818931	830087
	832618	2745848	830111
	839103	824786	830112
	834892	822315	830121
	821845	830637	830142
	828131	817603	830148
	821791	820716	830153
	823589	817561	830154
	839956	825158	830313
	820315	826752	830350
	840412	832535	830396
	825855	835860	830401
	838410	5007888	830409
	837414	820307	830443
	833974	828715	830518
	817189	822168	830520
	841160	825844	830539
	844163	837082	830562
	833810	830693	830564
	826913	824709	830577
	840254	829277	830578
	832660	830401	830590
	831128	841591	830598
	830153	821227	830637
	829132	824646	830720
	831453	835535	830779
	841606	828355	830788
	824261	818354	830832
	824513	843611	830840
	824709	831856	830859
	817936	819176	830874
	821309	819315	830894
	839883	823911	830902
	816864	842530	830934
	842968	834512	830941
	843783	824838	830942
	839515	821863	830982
	834649	839760	831000
	830401	825077	831037
	819696	821659	831065
	843320	835786	831109
	837109	826863	831128
	830520	828865	831149
	835577	843683	831158
	825706	3770199	831159
	3767664	817886	831161
	834564	5008244	831162
	839295	5008083	831173
	828718	828718	831215
	842440	824763	831227
	824349	843500	831283
	28717251	838440	831316
	828516	820034	831322
	820192	830520	831359
	830934	819827	831444
	835860	828836	831451
	819252	820608	831452
	818605	816333	831453
	827118	844001	831478
	823707	816689	831497
	830894	819696	831515
	818506	826807	831563
	834512	5008297	831601
	828796	830874	831634
	834170	830562	831653
	820272	828242	831695
	819703	842551	831708
	828470	826718	831722
	834428	828843	831728
	829891	3767579	831784
	820569	819277	831795
	823862	829891	831831
	843688	842139	831854
	6240650	829700	831856
	834348	838728	831880
	816490	818619	831888
	817494	824530	831890
	2746190	6240353	831895
	5008244	828204	831933
	829807	834187	831954
	820924	825225	831958
	818708	830012	831965
	843761	6240374	832030
	844086	28721214	832031
	838440	836739	832043
	843257	818598	832044
	843325	836497	832109
	834771	826603	832137
	841751	3770506	832142
	819176	836153	832162
	834052	815862	832163
	834355	832812	832202
	818588	843777	832285
	829416	838565	832313
	821400	835025	832315
	28716263	828232	832317
	835956	820886	832326
	831653	837305	832332
	833998	824550	832468
	821175	829560	832476
	833997	824119	832488
	820880	844167	832509
	843350	820751	832530
	832661	838827	832531
	836368	818609	832537
	839509	816490	832538
	819057	843820	832546
	838401	839072	832547
	820690	822340	832596
	842880	843774	832618
	820848	839349	832661
	829623	5008203	832662
	834411	839022	832672
	838832	821875	832720
	10723140	828516	832735
	819951	837800	832750
	834429	837302	832764
	817522	831653	832801
	843774	824410	832812
	839998	828367	832966
	834770	830350	833523
	820844	824957	833550
	835267	835956	833619
	835596	825453	833732
	834736	816040	833733
	815863	818836	833755
	820768	821706	833780
	821213	829169	833803
	828836	819828	833810
	828865	833803	833860
	834019	838996	833891
	839022	837630	833894
	831958	820315	833895
	843006	839998	833963
	843326	834486	833974
	827890	824761	834019
	820241	828424	834032
	818931	840045	834044
	832488	844193	834052
	828843	818457	834069
	835385	822123	834080
	820496	825083	834100
	818457	821794	834112
	836533	843006	834157
	828355	833894	834177
	843081	819057	834178
	838512	838841	834187
	827026	826456	834210
	838296	839548	834230
	819308	829494	834244
	839099	837576	834260
	830902	838438	834273
	819277	821458	834294
	824646	836574	834311
	828715	820206	834334
	838085	820924	834348
	839184	823707	834353
	818933	814939	834355
	829836	832109	834362
	824448	834332	834382
	3770699	28716256	834411
	818619	818588	834428
	832109	835976	834429
	828031	820109	834430
	844075	818280	834461
	831134	825820	834465
	817062	10723092	834475
	6240315	833732	834486
	816765	817494	834512
	828273	820822	834531
	831856	824582	834545
	817561	837531	834564
	5008203	833810	834570
	842569	831000	834603
	824957	822325	834649
	820109	834428	834672
	28716037	831568	834690
	28721274	28719385	834692
	822340	844086	834694
	834461	840250	834702
	816040	841977	834736
	821458	840379	834753
	834334	6241087	834768
	826696	835596	834771
	824939	6240987	834836
	830350	828031	834842
	28716024	830720	834847
	836499	834475	834892
	814936	841082	834909
	816899	831227	834910
	826367	831965	834943
	28720160	843326	834988
	824119	838623	835008
	836088	817268	835012
	824808	843320	835025
	831451	824261	835126
	837573	838339	835138
	839122	827281	835207
	830874	837972	835211
	830637	827641	835267
	823708	839761	835277
	835976	838052	835280
	840045	829282	835308
	839095	839509	835352
	28716256	817778	835385
	818064	836398	835393
	818376	824675	835401
	831161	829807	835441
	827826	842805	835456
	818670	839196	835489
	835505	836071	835505
	826409	818301	835535
	817197	821145	835537
	824921	818506	835560
	838339	836040	835561
	822517	28721149	835577
	837302	836368	835585
	836398	832661	835596
	817753	830902	835600
	842249	823862	835603
	817855	826563	835703
	821402	838184	835715
	839864	844075	835786
	820391	818404	835800
	824838	834736	835803
	836497	831958	835804
	838078	831128	835825
	821427	825068	835828
	843057	839028	835860
	841550	818605	835924
	830577	841481	835956
	831444	844164	835976
	827962	824855	835977
	830598	824097	835982
	818194	839713	835991
	7922317	829096	836024
	834382	822376	836040
	822307	818736	836067
	823875	816864	836074
	839665	3768109	836088
	829663	835423	836094
	3766646	825471	836114
	843939	819951	836153
	829082	827118	836210
	834531	828365	836211
	844034	834305	836222
	843315	831359	836242
	841016	835600	836310
	817268	844805	836311
	824097	819995	836322
	824855	838401	836327
	828511	843353	836367
	840379	831452	836368
	824942	824796	836372
	835715	824770	836377
	827212	842064	836383
	842953	833619	836398
	825844	826384	836416
	826301	826864	836433
	840410	826409	836464
	834690	837881	836497
	5007832	820438	836499
	839085	825847	836518
	839089	826301	836519
	824608	815963	836521
	830396	837528	836552
	835535	822076	836574
	821227	836367	836587
	839957	834382	836591
	839349	828470	836596
	827630	831084	836602
	835025	6241359	836608
	822462	820880	836610
	837597	836024	836614
	843481	840476	836637
	820054	822124	836653
	816817	836591	836655
	818710	824244	836659
	823601	843543	836672
	832142	841026	836716
	815985	834690	836721
	823936	820619	836739
	833623	818933	836753
	824754	817983	836794
	828262	821309	836796
	822147	843840	836797
	832546	833523	836800
	823964	828149	836837
	28721214	842218	836843
	838010	839599	836849
	839599	829090	836850
	838180	3768803	836853
	816807	830029	836856
	837071	834052	836865
	837305	829416	836869
	816227	838210	836881
	824073	838393	836898
	831000	3770699	837061
	829918	820192	837071
	821148	834909	837082
	826541	817521	837109
	844033	835715	837171
	828424	834461	837173
	836367	832317	837210
	832317	819331	837233
	822529	843783	837264
	835603	841629	837266
	842676	835618	837275
	833862	839933	837302
	818456	28720160	837305
	834702	827687	837344
	841592	844267	837349
	837894	835267	837351
	816997	820391	837387
	831708	834429	837413
	823902	834260	837414
	821886	839931	837428
	832468	832142	837429
	818348	820848	837457
	834694	834257	837526
	817623	832618	837528
	839072	827411	837529
	838256	817758	837531
	825300	836499	837573
	831065	844081	837630
	3768803	836222	837646
	819056	828262	837711
	821768	817062	837748
	816430	816383	837769
	844081	839625	837881
	843840	842135	837894
	839251	829134	837903
	817844	829623	837935
	840253	837414	837972
	838517	834892	837999
	819724	840990	838016
	821520	821400	838052
	828686	821970	838066
	835441	839841	838078
	839125	831646	838180
	828281	827868	838182
	814658	835577	838184
	837457	843373	838207
	843734	817157	838210
	841605	828605	838212
	839841	3768419	838236
	836040	831444	838241
	838210	835130	838296
	831880	28719399	838308
	843275	838512	838310
	838857	828619	838314
	839807	838296	838339
	828149	844034	838352
	837972	829144	838353
	832416	6240799	838361
	825847	5007832	838393
	10723134	818954	838399
	835489	3770303	838401
	820527	821213	838438
	823815	843865	838440
	842832	830076	838456
	841616	818914	838483
	3766886	3771388	838501
	816824	819665	838503
	824244	817376	838512
	817521	28716037	838515
	820899	823818	838521
	842488	827198	838542
	832537	826427	838544
	2745879	830894	838565
	831615	827630	838623
	830942	834294	838633
	842932	id-NC_037304.1_24422-24664	838639
	837769	820527	838674
	824355	827917	838728
	6241399	824073	838731
	817637	819332	838756
	843968	835603	838827
	827905	816694	838832
	830562	838585	838835
	826732	818599	838841
	817680	814732	838857
	822376	834334	838887
	819701	828907	838922
	838835	839627	838981
	819684	831784	838996
	827767	837413	839022
	828415	823601	839025
	828605	816765	839026
	838728	842440	839028
	833732	841592	839049
	829466	843626	839072
	6241359	816190	839089
	821436	840446	839095
	837321	842047	839099
	831682	838241	839103
	824807	820901	839122
	831854	821436	839125
	822299	835179	839126
	843543	830577	839196
	828157	829559	839214
	829884	834753	839251
	831800	831708	839265
	822091	id-NC_037304.1_161069-161566	839324
	843192	818815	839348
	836222	823964	839349
	820564	834564	839444
	824530	821591	839508
	839760	825139	839509
	817870	834531	839515
	840424	835703	839519
	826925	834946	839523
	839519	821402	839548
	827896	2745747	839558
	823908	818739	839599
	824212	841440	839600
	822257	815863	839625
	818954	816899	839665
	825480	844135	839666
	818736	830934	839670
	843626	821806	839713
	825446	828131	839733
	818739	828288	839735
	832597	843116	839748
	818059	822047	839760
	815211	820766	839797
	827016	839883	839807
	842769	821975	839808
	829519	28717277	839841
	832547	836872	839846
	836242	839122	839883
	828638	819704	839917
	837539	836869	839933
	841377	841688	839956
	820822	818640	839957
	828598	839251	839974
	836574	835089	839998
	838706	825140	840044
	819331	830396	840045
	837349	816753	840158
	28719891	820117	840184
	821239	824338	840190
	823957	824939	840220
	829560	835142	840250
	816630	831898	840254
	826735	817855	840255
	827763	832621	840345
	826791	831328	840350
	820698	827763	840379
	844003	840254	840399
	822124	835441	840412
	830111	829168	840424
	828204	816227	840446
	826932	828501	840476
	834753	821768	840897
	817432	843429	840915
	836518	823861	840990
	830366	830788	841013
	836566	817861	841026
	821875	836327	841082
	814817	826811	841206
	28716121	819987	841224
	841481	818509	841369
	816254	818869	841377
	822047	841089	841407
	3771388	825481	841433
	838159	828924	841440
	817575	820241	841481
	843373	837688	841496
	840990	822144	841550
	838544	839600	841587
	834294	818348	841591
	834353	826721	841592
	843116	826541	841595
	842658	815132	841602
	820233	3766886	841629
	815963	821427	841688
	818609	819830	841713
	818955	831161	841751
	838420	836898	841826
	821156	834771	841838
	841013	818064	841840
	838043	834649	841992
	828957	3767664	842064
	836721	829661	842070
	825220	820819	842077
	818959	830942	842078
	817864	843556	842104
	5008083	28717089	842107
	828950	842281	842114
	817261	837071	842121
	838660	825220	842131
	820562	830518	842139
	834080	837894	842166
	830163	829692	842197
	820018	825870	842211
	836813	823557	842249
	827439	821166	842252
	814673	843968	842254
	842066	842041	842267
	825793	821109	842280
	828606	829836	842281
	825337	828560	842285
	835207	827439	842291
	841778	822299	842314
	828282	821520	842420
	821302	828075	842428
	3768455	839103	842430
	10723079	825855	842440
	3770199	828527	842441
	28720179	823823	842450
	819260	839929	842462
	836659	832691	842485
	839265	831728	842488
	823541	825480	842530
	835804	827226	842551
	828457	828394	842569
	816714	823902	842658
	825068	823634	842676
	28717224	828283	842679
	839126	818194	842685
	842745	835804	842769
	id-NC_037304.1_24422-24664	836518	842778
	844805	844799	842786
	821037	829383	842806
	842252	10723027	842832
	821676	820149	842851
	843527	842249	842880
	824962	829711	842923
	842994	828157	842931
	820766	823642	842953
	819987	825294	842968
	837413	826732	843006
	829894	835207	843018
	825476	816997	843057
	844223	818710	843068
	818470	843406	843081
	820969	824401	843107
	822325	838544	843111
	824786	833780	843116
	843994	838468	843120
	843417	834896	843192
	832045	832596	843205
	834187	823874	843257
	834260	835977	843258
	843406	824962	843275
	840250	36335654	843280
	817376	836853	843297
	827902	816714	843315
	826737	839125	843320
	822474	842252	843326
	831515	840630	843345
	823826	841407	843353
	819274	827740	843373
	824945	829466	843406
	28718313	839126	843407
	842280	821270	843411
	818746	816703	843417
	3768109	827830	843429
	839808	827011	843437
	5008210	824355	843450
	28717089	829132	843500
	822123	3771221	843519
	831728	826473	843527
	824254	819386	843538
	821975	3768662	843543
	818902	821148	843556
	820792	825300	843560
	820819	3767578	843577
	842527	831880	843584
	820149	839956	843611
	844222	844159	843623
	844125	815348	843624
	838236	817459	843625
	831070	829238	843626
	839950	841550	843632
	841838	839418	843639
	829759	831147	843683
	823861	841838	843685
	837033	842514	843688
	830457	821678	843716
	842784	828691	843734
	821198	824754	843749
	827554	818059	843750
	818914	835505	843761
	839797	839265	843774
	828967	828838	843777
	842584	815211	843783
	836327	841765	843784
	821806	824760	843785
	839423	827459	843786
	831954	818746	843832
	831634	836721	843834
	820498	825812	843838
	833523	816415	843840
	28716709	830111	843860
	836837	837438	843867
	834465	840350	843936
	832716	826696	843968
	829183	832468	843993
	819386	821987	843997
	837266	817110	843998
	831452	826595	844001
	839974	818566	844003
	28717048	837066	844033
	829383	837349	844034
	827898	843538	844075
	818432	816256	844081
	829333	835385	844086
	844159	821048	844125
	824255	817943	844142
	832735	843297	844159
	816842	833891	844163
	827404	820562	844164
	838470	820883	844177
	830518	819678	844267
	818334	821027	844269
	816585	827767	844307
	834356	36335676	844352
	817295	814879	844400
	817603	834692	844421
	818414	842554	844423
	841713	831065	844715
	830029	827896	844752
	839545	825337	844768
	id-NC_037304.1_234133-234221	816807	844770
	843685	828511	844773
	826473	825446	844799
	824943	2745590	844805
	28720140	838835	1466248
	28718048	842953	2745703
	816321	837266	2745848
	821454	834694	2745878
	831967	820899	2745879
	830686	842430	2746190
	836067	844125	2746202
	842291	821206	3766646
	837226	822147	3766886
	3767579	820498	3767578
	2745744	823957	3767579
	844072	830112	3767624
	815712	818046	3767664
	816235	839837	3767724
	821072	818303	3768109
	834114	835074	3768803
	843450	823908	3768811
	836078	841013	3769879
	816190	831447	3770199
	836716	843192	3770303
	828907	829922	3770304
	839953	828613	3770699
	830118	818562	3771388
	818783	816974	5007682
	828527	824695	5007709
	837415	842769	5007772
	820053	842450	5007832
	816694	823936	5007888
	819927	832477	5007934
	834206	814696	5007961
	816703	826932	5008083
	836795	id-NC_037304.1_83322-83966	5008138
	828275	819963	5008200
	28717850	841377	5008203
	834695	818728	5008210
	821508	842658	5008216
	844267	828538	5008244
	835807	816671	5008297
	829929	839807	6240283
	839625	839957	6240353
	825100	816188	6240374
	826482	821164	6240444
	816647	838275	6240650
	820456	820380	6240681
	842863	5007676	6240745
	830564	840062	6240799
	816779	837573	6240987
	28717403	843635	6241087
	830539	836851	6241094
	819889	823541	6241133
	816969	816173	6241359
	834032	832735	10723027
	831283	824808	10723079
	821472	821710	10723092
	820491	817091	10723134
	6241480	828738	10723139
	824900	820054	28716024
	817886	821676	28716037
	834895	843417	28716256
	842070	837387	28716709
	843779	818365	28717089
	829129	836572	28717277
	829065	838180	28717292
	824453	821967	28717491
	824760	824625	28718306
	838709	817169	28718313
	841705	842462	28718428
	838352	824608	28719075
	835391	828457	28719385
	820307	816141	28719399
	835585	818711	28719408
	831695	831695	28719419
	821660	829316	28720052
	839942	28718769	28720160
	843610	819260	28720179
	831554	834702	28720712
	3767578	843685	28720938
	831227	818252	28721149
	833891	819280	28721214
	842419	843275	36335654
	821270	827563	36335676
	818549	840220	36335700
	827741	828957	id-NC_037304.1_24422-24664
	816909	831920	id-NC_037304.1_161069-161566
	828232	816929
	819861	818344
	28718845	823393
	814644	820792
	825789	817207
	831454	836849
	827995	828967
	826820	827898
	819321	837624
	836591	829772
	832688	824689
	833895	817295
	827411	28716709
	834692	840207
	827073	819253
	822164	819286
	830409	821931
	843919	824402
	825067	840412
	818458	841537
	819566	827073
	830788	829655
	829494	843345
	28719192	844290
	824412	825789
	839544	836837
	820194	819861
	827192	36335700
	841322	824412
	831877	837608
	842786	824678
	836383	842267
	834486	843527
	840476	818432
	835393	829413
	836149	827501
	824681	831316
	842462	820233
	833619	842280
	817110	836416
	820106	824197
	834120	838857
	834614	836242
	831426	28717039
	843163	822439
	823639	839515
	829712	822529
	820882	827460
	843429	832162
	6240292	820569
	837173	822267
	843026	829441
	834069	835073
	816279	817053
	824437	820969
	829238	843395
	839804	836850
	843297	816254
	829691	842832
	827740	828598
	840326	821832
	822222	824652
	824241	836197
	843353	818471
	829880	835211
	816757	835585
	829772	843337
	834452	837903
	831149	834100
	837630	830139
	819715	841823
	816173	837769
	839170	816585
	839306	823708
	814879	28720179
	835786	817752
	829924	838832
	843519	827771
	824671	818050
	839602	838890
	821591	5008183
	816762	822758
	831687	839095
	836840	843450
	821794	831954
	820883	837173
	834900	835393
	817774	830564
	820206	831634
	819222	830142
	816754	830074
	831949	828175
	842806	840424
	816217	830598
	835977	823813
	832162	843111
	824932	829551
	816041	826925
	819556	817918
	817171	820499
	827623	836455
	824338	826903
	6241087	832262
	836064	836067
	815132	836478
	824134	830905
	836898	829712
	840220	10723134
	822051	837344
	839944	842867
	839600	839974
	814696	840493
	836519	839099
	843556	843749
	832538	836383
	829817	824790
	817739	818384
	835161	844715
	820576	817525
	843950	834032
	817841	824399
	824550	837118
	832588	820824
	831850	10723079
	828412	820113
	833780	842676
	830281	836771
	829843	821230
	826811	822517
	816188	844752
	831429	822338
	836152	829672
	827686	834751
	841413	820053
	843345	836304
	5007997	2745830
	822439	828547
	28718339	833890
	826595	835178
	828501	819701
	828815	817680
	839548	836505
	839303	842435
	821048	836334
	832170	816779
	831359	844770
	837233	831561
	830327	819927
	819995	823191
	28719065	822307
	829170	828154
	824287	816578
	834186	838928
	842551	835865
	823813	814673
	828283	817925
	824879	836608
	821358	831412
	835401	837865
	6240648	819724
	817762	842778
	843111	832234
	842254	824353
	834923	822474
	824329	824384
	843162	844003
	828619	826771
	826384	842806
	28720553	838176
	828228	2745879
	818344	818031
	832576	827488
	839877	825811
	28721149	834466
	829167	838710
	841955	818271
	834894	816647
	824847	839808
	830345	819333
	819244	28716024
	821865	3767649
	830510	842663
	836672	829816
	838532	817637
	826812	844768
	822444	832227
	36335676	840146
	828672	834230
	28719430	834465
	836613	824723
	835410	831149
	829702	838308
	818471	836519
	822530	821861
	825140	831854
	817784	834857
	827460	36335668
	838114	828228
	837265	839519
	843970	821037
	843538	842254
	842267	817600
	834475	834118
	831371	839669
	817273	843770
	816877	817736
	827260	818872
	837845	818780
	841659	836250
	818298	830941
	834209	824932
	817943	1466248
	834824	28718313
	822594	824605
	830334	842880
	843655	829333
	817873	827016
	827348	843769
	834250	841224
	835991	817739
	838995	828815
	841407	838850
	824587	844033
	843258	838515
	825349	819684
	819028	832105
	838233	833895
	824738	824437
	836150	821286
	827532	829880
	820279	842291
	825048	821156
	835825	837211
	816809	816791
	829088	835825
	834943	837233
	841433	817762
	824770	843519
	844715	834147
	834092	844002
	838471	836716
	843790	830105
	818566	844773
	829539	815712
	820023	817623
	828538	819632
	842431	821449
	838365	818528
	842778	836287
	817053	825414
	835986	819183
	819068	834632
	838841	825067
	828838	836672
	819732	817064
	6240793	841252
	837594	829894
	827198	838847
	821055	843258
	836824	832270
	828400	839757
	817460	842122
	843749	820276
	828124	816321
	819253	829167
	830078	836114
	827459	839089
	832450	816852
	829711	818458
	844770	843437
	816866	829918
	839581	828948
	827011	819616
	826771	819321
	836608	825449
	841440	838236
	835439	824535
	836201	820018
	821967	820049
	828857
	823768
	842839
	828426
	841328
	843269
	id-NC_037304.1_161069-161566
	10723027
	834517
	831475
	819969
	821970
	828405
	829169
	816820
	834264
	822076
	830995
	830941
	841224
	824280
	828075
	831345
	841376
	821596
	836853
	841779
	838994
	837078
	815625
	837387
	824695
	821416
	828211
	838827
	818741
	838393
	828691
	1466248
	824140
	834336
	824031
	844768
	822338
	823818
	838382
	814980
	837540
	836877
	28719385
	821861
	816753
	817157
	829334
	820337
	827062
	819349
	838823
	836850
	816852
	831784
	816333
	814753
	831546
	829158
	829559
	830143
	835358
	834571
	836114
	832509
	844804
	830074
	826891
	838965
	825737
	841688
	819751
	827384
	28717645
	838379
	816578
	36335654
	832474
	836780
	836416
	3766869
	836860
	828539
	824352
	817752
	818294
	838308
	821677
	823932
	839381
	843327
	825371
	842064
	827652
	818521
	831591
	828713
	835562
	839106
	840350
	818788
	821071
	831693
	817650
	828861
	834100
	837701
	818562
	825812
	829599
	818301
	830747
	832377
	820824
	816974
	818640
	843971
	844773
	834037
	836590
	821832
	838241
	820499
	827046
	843437
	827575
	839196
	821931
	831654
	836547
	842210
	841629
	820380
	4386139
	816991
	836468
	836849
	844799
	836011
	818740
	825821
	817500
	835211
	825114
	827300
	843553
	827514
	36335645
	816775
	6240799
	844164
	817399
	818869
	820497
	843444
	821796
	839933
	842612
	844752
	835852
	843451
	842686
	828599
	823393
	818711
	828886
	827397
	818046
	841468
	10723117
	838305
	834589
	842407
	817600
	834542
	3770684
	825310
	836277
	840107
	818789
	843396
	821449
	829816
	822144
	824307
	36335700
	828948
	836366
	826563
	838220
	837903
	824493
	838515
	824535
	837987
	816556
	839395
	825083
	823909
	5008069
	844220
	3770075
	831585
	826623
	842641
	839622
	835518
	831774
	816743
	842891
	841486
	824461
	827188
	818050
	820996
	821344
	838378
	818599
	842398
	822378
	828849
	814969
	832046
	825471
	834230
	835133
	835317
	837427
	831673
	818280
	817925
	817064
	839609
	36335661
	836303
	844771
	822048
	835111
	840446
	829306
	820249
	843945
	838073
	842862
	835121
	844079
	831316
	823557
	821166
	837344
	843866
	817775

## Sheet: D) SHOOTS_Down-regulated
	Low P+POT1 vs Full P	Low P vs Full P	Common in Low P+POT1 vs Full P and Low P vs Full P	Only in Low P+POT1 vs Full P	Only in Low P vs Full P
	650 Nos.	543 Nos.	367 Nos.	283 Nos.	176 Nos.
	825163	832518	814645	814797	814636
	5007837	5007837	815103	814823	815261
	832518	837543	815903	814860	816172
	838540	838540	816084	814962	816380
	818596	817950	816085	814977	816436
	6241025	28716058	816091	815093	816485
	816084	6241025	816167	816346	816499
	837543	829730	816595	816365	817047
	28716058	816084	816815	816645	817365
	838107	28718971	816829	817013	817384
	818579	820514	816836	817131	817412
	820514	825163	817114	817242	817524
	821629	818596	817119	817323	817626
	28718971	6240840	817134	817366	817975
	833778	821629	817262	817517	818289
	841344	838107	817288	817571	818523
	841346	841346	817421	817682	818941
	817950	831268	817433	817770	819082
	819956	834878	817439	817788	819232
	815093	819956	817518	817981	819585
	831268	28716172	817591	818312	819677
	829730	836076	817610	818352	819749
	839269	832146	817948	818372	819856
	840510	818579	817950	818373	820311
	825470	836501	818199	818419	820985
	834878	829368	818329	818554	821191
	816085	832435	818421	818662	822289
	829647	836736	818577	818820	823758
	822709	840510	818579	818862	823888
	843101	827051	818596	818948	823984
	823641	822286	818656	818991	824144
	832587	843908	818799	819019	824547
	827051	830558	818817	819164	824736
	820579	839269	818829	819333	824839
	834852	817626	818887	819411	825117
	2746203	816085	819088	819607	825183
	6240840	829361	819112	819813	825440
	836736	823641	819129	819838	825775
	831174	824174	819144	819872	825881
	842727	839815	819340	819955	826447
	825654	835871	819401	819988	826648
	829368	839729	819562	820078	827457
	829361	828732	819675	820112	827646
	835856	833948	819956	820481	828057
	822286	834161	820173	820579	828504
	841395	829189	820205	820584	828711
	836501	830062	820273	820774	828743
	823994	834016	820341	820797	828908
	836884	841395	820514	821135	828910
	817119	28716798	820547	821361	829003
	843974	2746203	820609	821423	829193
	839729	837215	820748	821473	829232
	835406	841344	820784	821851	829486
	816836	816091	820804	821871	829503
	822160	838548	820805	821891	829633
	820173	28718488	820815	822263	829925
	839815	843992	820864	822373	829998
	828109	822457	821297	822377	830015
	841737	822455	821409	822413	830038
	828732	28719323	821578	822441	830170
	843908	28719760	821629	823067	830310
	835948	3769727	822160	823455	830414
	817682	841737	822286	823555	830545
	832435	843974	822455	823579	830635
	28717567	28720803	822457	824192	830655
	830558	831972	822466	824248	830830
	837215	5008194	822547	824369	831060
	836480	824163	822709	824420	831689
	835481	3768875	823322	824488	831700
	827304	829647	823498	824516	831805
	5008166	28721053	823533	824521	831834
	28721053	822709	823641	824871	831896
	838413	843020	823668	825160	831910
	28719574	825654	823869	825380	832243
	819144	838541	823942	825437	832592
	816595	824155	823994	825496	832703
	835871	828109	823997	825660	832828
	817571	818199	824155	825661	833889
	821135	836609	824163	825795	833983
	823322	837718	824174	825849	834043
	833957	838883	824214	826486	834161
	838883	830414	824234	826734	834364
	844383	28717358	824354	826770	834459
	821409	28719203	824370	826863	834521
	837385	842545	824514	826864	836148
	832146	836357	825026	826887	836357
	836875	817119	825047	826958	836393
	818199	817412	825151	826959	836437
	825429	816436	825163	827112	837024
	834449	829998	825164	827182	837043
	824155	3771383	825241	827205	837117
	831972	839300	825278	827244	837596
	28719323	819144	825288	827245	837667
	830062	836044	825429	827283	837808
	827284	832423	825470	827284	837834
	832423	3766651	825491	827442	837835
	817770	825429	825654	827714	837951
	819088	836884	826738	827870	838076
	827247	821297	826860	828236	838205
	831441	827238	827051	828313	838548
	5008194	839040	827064	828645	838590
	836026	28716064	827068	828775	838608
	824234	28719574	827238	828854	838652
	830918	5008180	827246	828898	838683
	28716125	828993	827247	828933	838939
	836609	836632	827304	828939	838953
	833948	823322	827356	829035	839490
	823555	820173	827874	829040	839591
	829189	831441	828109	829113	839952
	819988	831174	828207	829140	840101
	820805	837385	828286	829301	841622
	835547	5008329	828376	829521	841697
	817439	823498	828732	829561	842031
	836076	837410	828821	829604	842471
	832209	843594	828887	829627	842721
	822455	819088	828993	829628	843020
	834268	5008149	829189	829795	843982
	817013	829996	829290	829806	844028
	828645	817134	829317	829847	844443
	822457	815903	829361	829909	2745724
	817518	842186	829368	830041	2745988
	841343	3767425	829452	830127	3766777
	835252	826860	829647	830172	3766796
	835256	834268	829649	830355	3767429
	819333	824234	829730	830361	3767875
	5008019	820311	829760	830407	3767957
	839887	829925	829797	830447	3768541
	10723043	820805	829859	830474	3768829
	816091	837760	829876	830606	3769846
	844144	829797	829996	830733	3771383
	10723058	827304	830062	830885	3771493
	835113	844074	830064	830964	3771501
	3771548	818421	830083	831157	3771503
	820273	28717759	830275	831163	5007787
	28721239	838816	830453	831202	5007797
	843660	7922302	830466	831256	5007904
	6241074	817439	830558	831261	5008103
	843992	817365	830918	831263	5008180
	817134	816499	830953	831287	6240262
	831234	7922343	830984	831306	6241004
	842545	837808	831078	831519	6241037
	825241	6241004	831135	831549	6241126
	843828	820273	831136	831836	6241295
	829290	814645	831174	831900	7922302
	843594	837024	831234	831992	7922464
	827068	817433	831268	832039	10723059
	829301	817114	831273	832186	28716054
	823533	818817	831298	832190	28716064
	837208	836743	831375	832209	28716086
	820078	3771548	831433	832399	28716087
	3769731	829290	831441	832401	28716281
	843894	815103	831690	832458	28716458
	814797	3766777	831761	832471	28716465
	836627	838520	831806	832503	28716798
	28716172	823994	831899	832600	28717172
	3770772	836664	831901	832692	28717360
	819019	835481	831913	832790	28717596
	821578	6241343	831972	832971	28717675
	28720272	838362	831986	833778	28717681
	843422	28721239	832146	833779	28717985
	28720203	3768707	832147	833781	28718001
	10723049	10723049	832356	833782	28718488
	836412	816167	832402	833957	28718729
	833781	28716133	832423	834277	28718986
	2745588	839186	832435	834284	28719449
	834016	835113	832518	834390	28719850
	821361	832786	832520	834424	28720011
	831433	837469	832528	834497	28720217
	840201	820864	832587	834803	28720233
	814977	828376	832786	834851	28720264
	830885	838413	832871	834852	28721070
	837928	836437	833948	834996	28721142
	28719180	835980	834016	835252	28721151
	838947	828207	834127	835256	28721263
	6241387	830083	834197	835305	31370864
	824163	822466	834248	835406	31370885
	28719760	835974	834268	835552
	5008329	28721286	834449	835813
	28720617	842433	834784	835839
	830275	819340	834878	835850
	3768875	836148	834912	835856
	843955	817421	834978	835875
	837985	817948	835004	835948
	823997	835789	835113	836026
	814645	28720203	835231	836121
	829649	825278	835253	836264
	816167	838770	835481	836280
	28716133	7922291	835494	836349
	28716219	28717570	835547	836480
	824370	28717209	835756	836540
	827245	839655	835789	836627
	826770	28720952	835868	836690
	837381	825470	835871	836802
	839186	824514	835899	836841
	829113	28721263	835974	836878
	843833	6241037	835980	836888
	842007	818523	836038	837208
	28718697	817610	836044	837287
	830964	842721	836076	837353
	842570	3768962	836257	837381
	827238	28720011	836410	837535
	28717209	835868	836412	837829
	815103	28716281	836461	837928
	28718728	10723035	836501	837953
	844196	818329	836609	837985
	827246	829317	836632	838030
	830041	28717596	836664	838051
	821297	28720205	836736	838421
	817421	3767957	836743	838735
	833782	817524	836875	838855
	818421	828821	836884	838947
	836410	28717985	837158	839060
	815903	832147	837215	839223
	835253	2745829	837254	839270
	28718737	837465	837385	839396
	832356	844196	837410	839556
	843443	844383	837465	839576
	814823	842727	837469	839794
	831261	837667	837543	839887
	830127	834449	837619	840064
	2745754	828910	837718	840109
	820864	820804	837760	840201
	830407	6241387	837826	840485
	829797	28721070	837887	841019
	28717421	839591	837915	841336
	831806	5008166	838107	841343
	28717358	820547	838319	841409
	825278	817518	838362	841915
	827112	818577	838413	841967
	838735	823869	838520	842007
	5007979	830545	838540	842183
	28718645	831375	838541	842362
	829795	829649	838676	842387
	28720803	3768708	838739	842481
	5008149	821191	838770	842576
	842917	827068	838816	843185
	28719161	816485	838844	843218
	825496	28720802	838880	843236
	2745771	28719161	838883	843247
	824514	6241141	839040	843422
	823869	5007841	839116	843441
	817114	836412	839186	843552
	824192	825151	839269	843694
	28721191	28721191	839300	843696
	837915	841703	839655	843714
	831690	831761	839729	843828
	832503	827247	839815	843833
	825164	10723058	840510	843890
	835756	3771493	841344	843956
	3768707	830064	841346	844123
	837760	821409	841395	844181
	5007841	823997	841428	844218
	817131	3766796	841703	3766647
	28718572	2745588	841737	3769307
	816346	827064	841849	3770198
	818887	843443	842075	5007666
	820784	28720272	842186	5008215
	828821	5008103	842300	6240577
	835789	828908	842433	6240889
	828236	827246	842545	6241231
	829604	831273	842570	6241285
	817366	818656	842727	6241304
	830984	830984	842917	10723083
	818554	822160	843091	28716071
	839556	816836	843101	28716219
	818817	835004	843219	28716457
	832786	28716125	843443	28716462
	820341	28719184	843594	28716463
	7922349	835231	843660	28716928
	830172	28717681	843802	28717060
	28716462	817262	843856	28717238
	835305	834978	843894	28717280
	28717060	28720617	843908	28717345
	817948	818887	843955	28717394
	841703	824547	843974	28717421
	3769727	820609	843992	28718572
	844074	816829	844074	28718645
	832871	3771391	844144	28719021
	838051	838880	844196	28719180
	834851	7922349	844211	28719269
	837465	842917	844383	28720674
	843694	838676	844387	28720977
	826738	28718697	844396	28721248
	3771391	832520	2745588
	3767425	817288	2745754
	28716071	829876	2745771
	28720802	837158	2745829
	835980	28716087	2746203
	822441	843856	3766651
	28720012	824214	3766770
	837158	836875	3767425
	3766770	826447	3768358
	825151	839952	3768707
	823498	831910	3768708
	28720977	830275	3768875
	837469	838205	3768883
	824354	28720012	3768908
	843856	825026	3768962
	820815	841622	3769727
	819562	818289	3769731
	827064	823758	3770772
	831900	834127	3771391
	28717759	835547	3771548
	843714	818799	5007697
	842300	837254	5007837
	6241285	823668	5007841
	837287	830953	5007979
	837254	831700	5008019
	841409	844144	5008149
	3768962	828504	5008166
	844123	820341	5008194
	839655	28718001	5008213
	836632	3768541	5008329
	817288	825047	6240504
	838520	824144	6240840
	28719203	28719755	6241025
	28716463	28716465	6241074
	825491	3771503	6241141
	6240504	3769731	6241205
	818829	816595	6241343
	28721286	831078	6241387
	819340	841849	7922291
	839300	827356	7922343
	3768358	28718729	7922349
	827442	828711	10723035
	822466	819129	10723043
	824516	819677	10723049
	817433	824354	10723058
	6241231	836038	28716058
	28720952	834364	28716125
	834784	10723059	28716133
	835813	6240262	28716172
	7922343	28718482	28716421
	828286	2745771	28717209
	28716928	832871	28717358
	838541	28718737	28717567
	834424	838590	28717570
	818662	820784	28717668
	828993	834043	28717759
	6241141	835494	28718482
	830447	816380	28718697
	836257	815261	28718727
	3768883	829859	28718728
	842576	843660	28718737
	836841	817047	28718971
	836743	28716054	28719161
	835004	3766770	28719184
	835899	823533	28719203
	831986	844387	28719323
	836540	831298	28719574
	820797	831136	28719755
	840064	830453	28719760
	837718	819675	28720012
	838816	825440	28720203
	827182	828887	28720205
	818329	831913	28720240
	817610	5007797	28720272
	829628	825288	28720545
	820205	830310	28720569
	818372	5008019	28720617
	831899	830918	28720802
	836121	842471	28720803
	822263	843894	28720952
	816365	819112	28721053
	837410	832356	28721191
	836888	838608	28721239
	6241343	3770772	28721286
	829876	844211
	819401	31370885
	844211	843101
	843552	3768908
	829140	825241
	831273	28718728
	835839	831986
	3766647	2745724
	830474	837117
	839223	844396
	838362	820205
	839794	829633
	823455	825881
	820804	841428
	823668	28716421
	841428	834912
	824174	3767429
	28716457	818829
	831761	823888
	829996	837826
	3766651	28718986
	819112	824370
	828898	830635
	839270	843982
	821473	824736
	829317	825491
	836349	830170
	817981	842031
	28720240	830655
	825160	28719449
	838844	6241074
	828376	843955
	28717280	831899
	837826	838076
	3768908	835253
	826864	822289
	835231	5007979
	829806	3768883
	843956	836393
	5008215	831805
	817242	818941
	821851	5008213
	825026	817591
	831263	827457
	844387	28717567
	825437	28717360
	822547	833983
	838676	831690
	841019	831060
	840485	837915
	829859	826738
	838770	28721142
	837535	831901
	6240889	823942
	822373	838683
	832401	829193
	826958	28720264
	841967	831234
	834197	28720233
	834390	831433
	28718482	814636
	838421	819585
	831078	828057
	827874	10723043
	829521	819562
	839040	819856
	826734	839116
	828939	836257
	835868	839490
	838319	838739
	28720205	827874
	814860	834248
	842362	820985
	831256	834521
	817591	829452
	831913	837596
	826860	28720217
	28720569	830015
	3768708	816172
	819675	832528
	28718727	817975
	827205	3768358
	825047	823984
	832520	5007697
	836664	826648
	836280	28718727
	28717668	831806
	831298	816815
	7922291	829503
	837619	838939
	2745829	825775
	831202	28721151
	817262	842570
	837353	819082
	831375	832703
	5008213	31370864
	818577	828743
	832039	827646
	823579	829003
	829627	833889
	819813	837043
	830466	834197
	824488	837619
	832458	837951
	839576	838844
	820774	825117
	831306	830038
	818948	832402
	816645	838953
	819872	831135
	28719184	835756
	832147	841697
	830355	836410
	839116	836461
	6241205	7922464
	828887	6240504
	28719021	832243
	3770198	28719850
	819129	843802
	28716421	5007787
	817517	843219
	820547	28716086
	820609	3771501
	829909	28720545
	843218	838319
	831287	844028
	843219	825164
	831836	819232
	28717345	28720240
	830064	28716458
	832402	837887
	826863	831834
	837887	817384
	828933	829486
	836044	829232
	818991	831689
	832399	6241126
	826486	822547
	836461	831896
	821871	842075
	827870	6241205
	838855	838652
	843890	832828
	28721248	28717172
	28717570	821578
	842075	832587
	28717238	837835
	819164	820748
	28719755	834459
	831992	835899
	835850	3767875
	841849	819401
	842387	3768829
	831136	837834
	837829	829760
	843441	825183
	842186	28717675
	823942	28720569
	836690	834784
	28717394	6241295
	818799	28717668
	826959	844443
	820748	2745988
	830083	832592
	830733	842300
	832790	830466
	833779	819749
	830606	820815
	832186	840101
	832528	824839
	824214	3769846
	834803	843091
	841336	830830
	834978	5007904
	837953	2745754
	829561	828286
	832971
	824248
	835974
	843091
	831519
	822413
	834497
	829760
	831135
	831163
	835494
	820112
	829035
	819411
	844218
	825849
	830453
	839060
	818373
	825380
	825661
	6241304
	818312
	816815
	818862
	843236
	818656
	829040
	827714
	831157
	834912
	828775
	843696
	28720674
	836878
	834284
	822377
	832692
	830361
	834996
	820481
	819607
	10723035
	836038
	836264
	820584
	6240577
	838880
	834277
	819955
	5007666
	827356
	835552
	829847
	825660
	830953
	843802
	816829
	826887
	3769307
	835875
	834127
	828313
	827244
	825288
	831901
	842433
	819838
	818820
	828854
	832600
	832190
	831549
	824420
	824521
	827283
	843247
	823067
	838030
	836802
	844181
	824369
	834248
	829452
	28720545
	818352
	844396
	10723083
	821891
	828207
	843185
	817323
	825795
	841915
	842183
	824871
	817788
	818419
	821423
	840109
	28719269
	814962
	5007697
	842481
	839396
	838739
	832471
