# Supplementary material for: Molecular Mechanisms of Phosphate Use Efficiency in Arabidopsis via Penicillium olsonii TLL1
Source: Int J Mol Sci. 2024 Nov 29;25(23):12865. doi: 10.3390/ijms252312865 (PMC11640997; doi:10.3390/ijms252312865)
Supplement: Supplementary file 1 [file ijms-25-12865-s001.zip › Supplementary Figures and Tables/Supplementary Table S5_DEGs_GO and KEGG enrichment.xlsx]

## Sheet: A) GO_LowP+POT1 vs FullP_ROOTS
GO enrichment analysis in Low P+POT1 vs Full P_ROOTS
Up-regulated													Down-regulated
Biological process													Biological process
source	term_id	term_name	intersections	adjusted_p_value	term_size	query_size	intersection_size	effective_domain_size	intersection_size_UP				source	term_id	term_name	intersections	adjusted_p_value	term_size	query_size	intersection_size	effective_domain_size	intersection_size_DOWN
GO:BP	GO:0050896	response to stimulus	825186, 838606, 833882, 820793, 835865, 821206, 815657, 824678, 840476, 838410, 833755, 827081, 816085, 842679, 843639, 832476, 824308, 818194, 816167, 836053, 830765, 836377, 841324, 833523, 815147, 836433, 842931, 834178, 816328, 827215, 832326, 831683, 819827, 835280, 834545, 842891, 825164, 818959, 839515, 827546, 823997, 836853, 835505, 817943, 843545, 820667, 817495, 818902, 838674, 824482,…	3.59063e-57	6465	1222	604	23191	522				GO:BP	GO:0050896	response to stimulus	825186, 838606, 833882, 820793, 835865, 821206, 815657, 824678, 840476, 838410, 833755, 827081, 816085, 842679, 843639, 832476, 824308, 818194, 816167, 836053, 830765, 836377, 841324, 833523, 815147, 836433, 842931, 834178, 816328, 827215, 832326, 831683, 819827, 835280, 834545, 842891, 825164, 818959, 839515, 827546, 823997, 836853, 835505, 817943, 843545, 820667, 817495, 818902, 838674, 824482,…	3.59063e-57	6465	1222	604	23191	82
GO:BP	GO:0006950	response to stress	838606, 833882, 821206, 815657, 840476, 838410, 833755, 827081, 816085, 842679, 843639, 832476, 824308, 818194, 836377, 833523, 815147, 836433, 834178, 816328, 827215, 832326, 819827, 835280, 834545, 818959, 839515, 823997, 835505, 817943, 820667, 817495, 818902, 838674, 828064, 817637, 832672, 829753, 832285, 834676, 841856, 823754, 831722, 818964, 824654, 824775, 820049, 828516, 844177, 837504,…	4.47681e-54	3906	1222	429	23191	383				GO:BP	GO:0006950	response to stress	838606, 833882, 821206, 815657, 840476, 838410, 833755, 827081, 816085, 842679, 843639, 832476, 824308, 818194, 836377, 833523, 815147, 836433, 834178, 816328, 827215, 832326, 819827, 835280, 834545, 818959, 839515, 823997, 835505, 817943, 820667, 817495, 818902, 838674, 828064, 817637, 832672, 829753, 832285, 834676, 841856, 823754, 831722, 818964, 824654, 824775, 820049, 828516, 844177, 837504,…	4.47681e-54	3906	1222	429	23191	46
GO:BP	GO:0042221	response to chemical	838606, 820793, 824678, 840476, 838410, 833755, 816085, 843639, 832476, 824308, 818194, 830765, 841324, 836433, 842931, 816328, 831683, 835280, 834545, 825164, 818959, 839515, 836853, 820667, 817495, 838674, 828064, 817637, 817498, 835441, 820083, 841856, 823754, 831722, 828405, 824775, 839733, 828516, 836702, 832538, 843584, 836280, 821175, 819262, 817155, 829591, 838503, 831263, 842922, 843568,…	1.49946e-49	3153	1222	364	23191	322				GO:BP	GO:0009628	response to abiotic stimulus	821206, 824678, 840476, 838410, 833755, 816085, 818194, 816167, 836053, 830765, 836433, 835280, 839515, 823997, 820667, 818902, 838674, 828064, 817637, 829753, 841856, 823754, 824654, 820049, 828516, 836702, 832538, 836280, 821175, 817155, 823901, 842922, 843568, 823965, 826860, 831173, 841217, 820547, 829559, 831218, 838981, 819365, 3767664, 836614, 827419, 838066, 835567, 827481, 837302, 816293…	3.51966e-38	2214	1222	268	23191	45
GO:BP	GO:0051716	cellular response to stimulus	820793, 835865, 821206, 815657, 840476, 838410, 827081, 816085, 842679, 818194, 836433, 834178, 816328, 834545, 842891, 825164, 836853, 817943, 838674, 834676, 841856, 823754, 831722, 839733, 820049, 828516, 842107, 832538, 836280, 821175, 825143, 819262, 817155, 829591, 838503, 831263, 838043, 842922, 843568, 823965, 839797, 831173, 820547, 829559, 836753, 827695, 831218, 838922, 840254, 838981,…	3.31397e-23	3313	1222	308	23191	266				GO:BP	GO:0042221	response to chemical	838606, 820793, 824678, 840476, 838410, 833755, 816085, 843639, 832476, 824308, 818194, 830765, 841324, 836433, 842931, 816328, 831683, 835280, 834545, 825164, 818959, 839515, 836853, 820667, 817495, 838674, 828064, 817637, 817498, 835441, 820083, 841856, 823754, 831722, 828405, 824775, 839733, 828516, 836702, 832538, 843584, 836280, 821175, 819262, 817155, 829591, 838503, 831263, 842922, 843568,…	1.49946e-49	3153	1222	364	23191	42
GO:BP	GO:0009628	response to abiotic stimulus	821206, 824678, 840476, 838410, 833755, 816085, 818194, 816167, 836053, 830765, 836433, 835280, 839515, 823997, 820667, 818902, 838674, 828064, 817637, 829753, 841856, 823754, 824654, 820049, 828516, 836702, 832538, 836280, 821175, 817155, 823901, 842922, 843568, 823965, 826860, 831173, 841217, 820547, 829559, 831218, 838981, 819365, 3767664, 836614, 827419, 838066, 835567, 827481, 837302, 816293…	3.51966e-38	2214	1222	268	23191	223				GO:BP	GO:0051716	cellular response to stimulus	820793, 835865, 821206, 815657, 840476, 838410, 827081, 816085, 842679, 818194, 836433, 834178, 816328, 834545, 842891, 825164, 836853, 817943, 838674, 834676, 841856, 823754, 831722, 839733, 820049, 828516, 842107, 832538, 836280, 821175, 825143, 819262, 817155, 829591, 838503, 831263, 838043, 842922, 843568, 823965, 839797, 831173, 820547, 829559, 836753, 827695, 831218, 838922, 840254, 838981,…	3.31397e-23	3313	1222	308	23191	42
GO:BP	GO:0009605	response to external stimulus	825186, 838606, 833882, 815657, 833755, 816085, 843639, 824308, 836377, 815147, 819827, 834545, 818959, 839515, 827546, 823997, 817943, 843545, 817495, 824482, 828064, 829753, 832285, 820498, 834676, 831722, 837504, 832538, 843584, 817250, 825143, 829591, 838043, 842450, 826860, 831173, 820547, 829559, 836753, 827695, 836614, 822169, 838066, 817261, 821893, 836602, 838887, 832137, 826884, 834430,…	8.68091e-30	1914	1222	226	23191	198				GO:BP	GO:0044281	small molecule metabolic process	821206, 830153, 815657, 843639, 836377, 827215, 832326, 829894, 820667, 818902, 814732, 828537, 843584, 836280, 821175, 829591, 833559, 837543, 831173, 841217, 820547, 838847, 838375, 822169, 835567, 828776, 828553, 843450, 834430, 843016, 826317, 844285, 825068, 835871, 834348, 830058, 830985, 826642, 836672, 826730, 820141, 838708, 835286, 839846, 832163, 843323, 823668, 819696, 830154, 827752,…	5.62387e-09	1833	1222	160	23191	33
GO:BP	GO:0010033	response to organic substance	838606, 820793, 824678, 840476, 833755, 843639, 832476, 824308, 830765, 841324, 842931, 831683, 835280, 834545, 825164, 818959, 836853, 838674, 828064, 835441, 841856, 823754, 831722, 828405, 839733, 836280, 819262, 817155, 829591, 838503, 843568, 823965, 826860, 831173, 820547, 838922, 840254, 819365, 827481, 818046, 816293, 836602, 817812, 838887, 834768, 830443, 819264, 837529, 836040, 839748,…	1.07573e-19	2063	1222	211	23191	186				GO:BP	GO:0009605	response to external stimulus	825186, 838606, 833882, 815657, 833755, 816085, 843639, 824308, 836377, 815147, 819827, 834545, 818959, 839515, 827546, 823997, 817943, 843545, 817495, 824482, 828064, 829753, 832285, 820498, 834676, 831722, 837504, 832538, 843584, 817250, 825143, 829591, 838043, 842450, 826860, 831173, 820547, 829559, 836753, 827695, 836614, 822169, 838066, 817261, 821893, 836602, 838887, 832137, 826884, 834430,…	8.68091e-30	1914	1222	226	23191	28
GO:BP	GO:1901700	response to oxygen-containing compound	838606, 840476, 833755, 843639, 832476, 824308, 841324, 842931, 831683, 835280, 834545, 839515, 820667, 838674, 828064, 817637, 841856, 831722, 828405, 824775, 836702, 843584, 836280, 819262, 817155, 829591, 838503, 826860, 831173, 820547, 838922, 827481, 818046, 816293, 821975, 836602, 817812, 838887, 826884, 834768, 830443, 837529, 836040, 839748, 837798, 829700, 830058, 820901, 820790, 826642,…	2.98218e-28	1691	1222	205	23191	183				GO:BP	GO:0007154	cell communication	820793, 835865, 821206, 815657, 827081, 842679, 834178, 834545, 842891, 825164, 836853, 817943, 834676, 841856, 823754, 831722, 839733, 838096, 842107, 832538, 836280, 825143, 819262, 829591, 843568, 823965, 839797, 831173, 820547, 836753, 827695, 838922, 840254, 819365, 827481, 817261, 836602, 817812, 838887, 828086, 832137, 826884, 819577, 834768, 830443, 819264, 837529, 830918, 836040, 821400,…	2.9136e-07	2336	1222	185	23191	28
GO:BP	GO:0070887	cellular response to chemical stimulus	820793, 840476, 838410, 816085, 818194, 836433, 816328, 834545, 825164, 836853, 841856, 823754, 831722, 839733, 828516, 832538, 836280, 821175, 819262, 817155, 829591, 838503, 831263, 842922, 843568, 823965, 831173, 829559, 838922, 840254, 838981, 843081, 819365, 3767664, 836614, 838066, 827481, 837302, 839354, 821893, 836602, 817812, 838887, 832147, 832137, 826884, 834430, 834768, 830443, 819264…	5.57657e-27	1716	1222	204	23191	180				GO:BP	GO:0009416	response to light stimulus	824678, 833755, 830765, 823997, 841856, 824654, 823901, 823965, 841217, 820547, 831218, 816293, 818006, 831646, 832145, 834652, 821855, 836103, 837387, 843417, 830779, 819358, 819292, 839508, 831453, 835515, 838314, 838739, 819607, 842104, 816819, 843716, 843353, 825075, 832537, 830018, 819869, 818280, 839449, 818709, 818005, 828613, 830832, 814646, 818869, 831241, 837286, 838125, 827146, 837576,…	0.00150992	746	1222	64	23191	27
GO:BP	GO:0006952	defense response	838606, 833882, 833755, 827081, 816085, 842679, 843639, 836377, 833523, 815147, 834178, 832326, 819827, 834545, 818959, 839515, 817495, 838674, 832285, 834676, 831722, 818964, 837504, 842107, 832538, 817250, 825143, 829591, 838043, 842450, 826860, 831173, 829559, 836753, 827695, 836614, 838066, 837302, 821893, 836602, 826884, 834430, 819577, 834768, 843016, 830918, 821400, 829883, 833954, 826859,…	5.05289e-23	1700	1222	193	23191	178				GO:BP	GO:0009314	response to radiation	824678, 833755, 830765, 823997, 841856, 824654, 823901, 823965, 841217, 820547, 831218, 816293, 818006, 831646, 832145, 834652, 821855, 836103, 837387, 843417, 830779, 819358, 819292, 839508, 831453, 835515, 838314, 838739, 819607, 842104, 816819, 843716, 843353, 825075, 832537, 830018, 819869, 818280, 839449, 818709, 818005, 828613, 830832, 814646, 818869, 831241, 837286, 838125, 827146, 837576,…	0.00331749	770	1222	64	23191	27
GO:BP	GO:0009607	response to biotic stimulus	825186, 838606, 833882, 833755, 816085, 843639, 824308, 836377, 815147, 819827, 834545, 818959, 839515, 827546, 843545, 817495, 824482, 828064, 829753, 832285, 820498, 834676, 831722, 837504, 832538, 843584, 817250, 825143, 829591, 838043, 842450, 826860, 831173, 829559, 836753, 827695, 836614, 822169, 838066, 821893, 836602, 838887, 826884, 834430, 819577, 834768, 843016, 830918, 821400, 832145,…	5.65413e-26	1482	1222	183	23191	166				GO:BP	GO:0010033	response to organic substance	838606, 820793, 824678, 840476, 833755, 843639, 832476, 824308, 830765, 841324, 842931, 831683, 835280, 834545, 825164, 818959, 836853, 838674, 828064, 835441, 841856, 823754, 831722, 828405, 839733, 836280, 819262, 817155, 829591, 838503, 843568, 823965, 826860, 831173, 820547, 838922, 840254, 819365, 827481, 818046, 816293, 836602, 817812, 838887, 834768, 830443, 819264, 837529, 836040, 839748,…	1.07573e-19	2063	1222	211	23191	25
GO:BP	GO:0051707	response to other organism	825186, 838606, 833882, 833755, 816085, 843639, 824308, 836377, 815147, 819827, 834545, 818959, 839515, 827546, 843545, 817495, 824482, 828064, 829753, 832285, 820498, 834676, 831722, 837504, 832538, 843584, 817250, 825143, 829591, 838043, 842450, 826860, 831173, 829559, 836753, 827695, 836614, 822169, 838066, 821893, 836602, 838887, 826884, 834430, 819577, 834768, 843016, 830918, 821400, 832145,…	5.65413e-26	1457	1222	181	23191	165				GO:BP	GO:0055114	obsolete oxidation-reduction process	830765, 816328, 827215, 832235, 829894, 820667, 817626, 843560, 843584, 831263, 833559, 831877, 841217, 844372, 818046, 841029, 830443, 821931, 831561, 844285, 833954, 829999, 829891, 826642, 830142, 843593, 835286, 826725, 823668, 824495, 830154, 820564, 835828, 826765, 829572, 816765, 826932, 823541, 839508, 817481, 824861, 842798, 838314, 837865, 844805, 824011, 837932, 821072, 831328, 838016,…	0.000324195	1274	1222	102	23191	25
GO:BP	GO:0043207	response to external biotic stimulus	825186, 838606, 833882, 833755, 816085, 843639, 824308, 836377, 815147, 819827, 834545, 818959, 839515, 827546, 843545, 817495, 824482, 828064, 829753, 832285, 820498, 834676, 831722, 837504, 832538, 843584, 817250, 825143, 829591, 838043, 842450, 826860, 831173, 829559, 836753, 827695, 836614, 822169, 838066, 821893, 836602, 838887, 826884, 834430, 819577, 834768, 843016, 830918, 821400, 832145,…	5.65413e-26	1457	1222	181	23191	165				GO:BP	GO:0070887	cellular response to chemical stimulus	820793, 840476, 838410, 816085, 818194, 836433, 816328, 834545, 825164, 836853, 841856, 823754, 831722, 839733, 828516, 832538, 836280, 821175, 819262, 817155, 829591, 838503, 831263, 842922, 843568, 823965, 831173, 829559, 838922, 840254, 838981, 843081, 819365, 3767664, 836614, 838066, 827481, 837302, 839354, 821893, 836602, 817812, 838887, 832147, 832137, 826884, 834430, 834768, 830443, 819264…	5.57657e-27	1716	1222	204	23191	24
GO:BP	GO:0044419	biological process involved in interspecies interaction between organisms	825186, 838606, 833882, 833755, 816085, 843639, 824308, 836377, 815147, 819827, 834545, 818959, 839515, 827546, 843545, 817495, 824482, 828064, 829753, 832285, 820498, 834676, 831722, 837504, 832538, 843584, 817250, 825143, 829591, 838043, 842450, 826860, 831173, 829559, 836753, 827695, 836614, 822169, 838066, 821893, 836602, 838887, 826884, 834430, 819577, 834768, 843016, 830918, 821400, 832145,…	1.99347e-25	1473	1222	181	23191	165				GO:BP	GO:0006082	organic acid metabolic process	821206, 830153, 815657, 836377, 827215, 832326, 829894, 820667, 818902, 814732, 843584, 836280, 829591, 837543, 831173, 841217, 820547, 838847, 838375, 822169, 828553, 834430, 826317, 825068, 830058, 826642, 826730, 820141, 838708, 835286, 839846, 832163, 843323, 823668, 830154, 827043, 824750, 820639, 835828, 842880, 838639, 836499, 821147, 816765, 838440, 841026, 822168, 824005, 841670, 839508,…	9.39627e-10	1228	1222	121	23191	24
GO:BP	GO:0007154	cell communication	820793, 835865, 821206, 815657, 827081, 842679, 834178, 834545, 842891, 825164, 836853, 817943, 834676, 841856, 823754, 831722, 839733, 838096, 842107, 832538, 836280, 825143, 819262, 829591, 843568, 823965, 839797, 831173, 820547, 836753, 827695, 838922, 840254, 819365, 827481, 817261, 836602, 817812, 838887, 828086, 832137, 826884, 819577, 834768, 830443, 819264, 837529, 830918, 836040, 821400,…	2.9136e-07	2336	1222	185	23191	157				GO:BP	GO:1901700	response to oxygen-containing compound	838606, 840476, 833755, 843639, 832476, 824308, 841324, 842931, 831683, 835280, 834545, 839515, 820667, 838674, 828064, 817637, 841856, 831722, 828405, 824775, 836702, 843584, 836280, 819262, 817155, 829591, 838503, 826860, 831173, 820547, 838922, 827481, 818046, 816293, 821975, 836602, 817812, 838887, 826884, 834768, 830443, 837529, 836040, 839748, 837798, 829700, 830058, 820901, 820790, 826642,…	2.98218e-28	1691	1222	205	23191	22
GO:BP	GO:0009719	response to endogenous stimulus	820793, 824678, 840476, 833755, 843639, 824308, 830765, 841324, 835280, 834545, 825164, 836853, 828064, 835441, 841856, 823754, 831722, 828405, 839733, 836280, 819262, 829591, 838503, 843568, 823965, 826860, 838922, 840254, 819365, 827481, 818046, 816293, 836602, 817812, 838887, 834768, 830443, 819264, 837529, 836040, 839748, 837798, 822164, 820790, 836613, 826730, 842851, 834702, 828849, 843257,…	3.56948e-12	1624	1222	157	23191	140				GO:BP	GO:0023052	signaling	820793, 835865, 821206, 827081, 842679, 834178, 834545, 842891, 825164, 836853, 834676, 841856, 823754, 831722, 839733, 838096, 842107, 836280, 825143, 819262, 829591, 843568, 823965, 839797, 831173, 836753, 827695, 838922, 840254, 819365, 827481, 836602, 817812, 838887, 828086, 826884, 819577, 834768, 830443, 819264, 837529, 830918, 836040, 821400, 839748, 822164, 839349, 834669, 827890, 834244,…	9.66067e-05	2033	1222	153	23191	22
GO:BP	GO:0033554	cellular response to stress	815657, 838410, 816085, 818194, 836433, 817943, 838674, 834676, 820049, 828516, 832538, 821175, 817155, 838043, 842922, 843568, 831173, 820547, 829559, 838981, 819365, 3767664, 836614, 838066, 835567, 837302, 817261, 821893, 838887, 832147, 832137, 826884, 834430, 819622, 837529, 832145, 820102, 826859, 832202, 831856, 822119, 839349, 834244, 817207, 820019, 821855, 839846, 832163, 832596, 842612…	7.81682e-22	1265	1222	156	23191	137				GO:BP	GO:0015979	photosynthesis	824654, 824775, 823901, 818006, 843903, 816545, 837178, 844733, 835286, 821855, 824861, 835515, 820723, 844805, 844729, 818860, 819353, 839449, 825797, 818005, 828853, 836525, 817630, 834535, 842446, 841765, 820043, 843788	0.00895429	275	1222	28	23191	22
GO:BP	GO:0009725	response to hormone	820793, 824678, 840476, 833755, 843639, 824308, 830765, 841324, 835280, 834545, 825164, 836853, 828064, 835441, 841856, 823754, 831722, 828405, 839733, 836280, 819262, 829591, 838503, 843568, 823965, 826860, 838922, 840254, 819365, 827481, 818046, 816293, 836602, 817812, 838887, 834768, 830443, 819264, 837529, 836040, 839748, 837798, 822164, 820790, 836613, 826730, 842851, 834702, 828849, 843257,…	6.2801e-12	1593	1222	154	23191	137				GO:BP	GO:0007165	signal transduction	820793, 835865, 821206, 827081, 842679, 834178, 834545, 842891, 825164, 836853, 834676, 841856, 823754, 831722, 839733, 842107, 836280, 825143, 819262, 829591, 843568, 823965, 839797, 831173, 836753, 827695, 838922, 840254, 819365, 827481, 836602, 817812, 838887, 828086, 826884, 819577, 834768, 830443, 819264, 837529, 830918, 836040, 821400, 839748, 822164, 839349, 834669, 827890, 834244, 820141,…	0.000112323	1991	1222	150	23191	20
GO:BP	GO:0023052	signaling	820793, 835865, 821206, 827081, 842679, 834178, 834545, 842891, 825164, 836853, 834676, 841856, 823754, 831722, 839733, 838096, 842107, 836280, 825143, 819262, 829591, 843568, 823965, 839797, 831173, 836753, 827695, 838922, 840254, 819365, 827481, 836602, 817812, 838887, 828086, 826884, 819577, 834768, 830443, 819264, 837529, 830918, 836040, 821400, 839748, 822164, 839349, 834669, 827890, 834244,…	9.66067e-05	2033	1222	153	23191	131				GO:BP	GO:0033554	cellular response to stress	815657, 838410, 816085, 818194, 836433, 817943, 838674, 834676, 820049, 828516, 832538, 821175, 817155, 838043, 842922, 843568, 831173, 820547, 829559, 838981, 819365, 3767664, 836614, 838066, 835567, 837302, 817261, 821893, 838887, 832147, 832137, 826884, 834430, 819622, 837529, 832145, 820102, 826859, 832202, 831856, 822119, 839349, 834244, 817207, 820019, 821855, 839846, 832163, 832596, 842612…	7.81682e-22	1265	1222	156	23191	19
GO:BP	GO:0007165	signal transduction	820793, 835865, 821206, 827081, 842679, 834178, 834545, 842891, 825164, 836853, 834676, 841856, 823754, 831722, 839733, 842107, 836280, 825143, 819262, 829591, 843568, 823965, 839797, 831173, 836753, 827695, 838922, 840254, 819365, 827481, 836602, 817812, 838887, 828086, 826884, 819577, 834768, 830443, 819264, 837529, 830918, 836040, 821400, 839748, 822164, 839349, 834669, 827890, 834244, 820141,…	0.000112323	1991	1222	150	23191	130				GO:BP	GO:0043436	oxoacid metabolic process	821206, 830153, 815657, 836377, 827215, 832326, 829894, 820667, 818902, 814732, 843584, 836280, 829591, 837543, 831173, 838847, 838375, 822169, 828553, 834430, 826317, 825068, 830058, 826642, 826730, 820141, 838708, 835286, 839846, 832163, 843323, 823668, 830154, 827043, 824750, 820639, 835828, 842880, 838639, 836499, 821147, 816765, 838440, 841026, 822168, 824005, 841670, 836488, 833862, 839559,…	1.09295e-08	1179	1222	114	23191	19
GO:BP	GO:0002376	immune system process	838606, 833882, 833755, 816085, 843639, 836377, 833523, 815147, 834545, 818959, 839515, 817495, 832285, 834676, 831722, 837504, 832538, 817250, 825143, 829591, 838043, 842450, 826860, 831173, 836753, 827695, 836614, 838066, 821893, 836602, 826884, 834430, 819577, 834768, 843016, 830918, 821400, 829883, 833954, 826859, 830058, 837178, 839295, 826642, 830142, 836613, 826752, 827890, 839544, 828418,…	6.98563e-18	1206	1222	142	23191	129				GO:BP	GO:0055085	transmembrane transport	825186, 818365, 840476, 828669, 839916, 835280, 837748, 827546, 817943, 843545, 820498, 834676, 821052, 823896, 835025, 831653, 824353, 837484, 834806, 834430, 832795, 828470, 836729, 837711, 830058, 828402, 844134, 817844, 834652, 843323, 824829, 820844, 827227, 838207, 822325, 817490, 819358, 842164, 824675, 834895, 823951, 842166, 817998, 839902, 824563, 839214, 828255, 842994, 834355, 821863,…	0.0252929	1318	1222	93	23191	19
GO:BP	GO:0044281	small molecule metabolic process	821206, 830153, 815657, 843639, 836377, 827215, 832326, 829894, 820667, 818902, 814732, 828537, 843584, 836280, 821175, 829591, 833559, 837543, 831173, 841217, 820547, 838847, 838375, 822169, 835567, 828776, 828553, 843450, 834430, 843016, 826317, 844285, 825068, 835871, 834348, 830058, 830985, 826642, 836672, 826730, 820141, 838708, 835286, 839846, 832163, 843323, 823668, 819696, 830154, 827752,…	5.62387e-09	1833	1222	160	23191	127				GO:BP	GO:0019752	carboxylic acid metabolic process	821206, 830153, 815657, 836377, 827215, 832326, 820667, 818902, 814732, 843584, 829591, 837543, 831173, 838847, 838375, 822169, 828553, 826317, 825068, 830058, 826642, 826730, 820141, 835286, 839846, 832163, 823668, 830154, 827043, 824750, 842880, 838639, 821147, 816765, 841026, 822168, 824005, 841670, 836488, 833862, 839559, 828726, 818470, 831666, 838314, 842774, 830457, 817022, 824011, 829933,…	3.03857e-06	1049	1222	96	23191	18
GO:BP	GO:0006955	immune response	838606, 833882, 833755, 816085, 843639, 836377, 833523, 815147, 834545, 818959, 839515, 817495, 832285, 834676, 831722, 837504, 832538, 817250, 825143, 829591, 838043, 842450, 826860, 831173, 836753, 827695, 836614, 838066, 821893, 836602, 826884, 834430, 819577, 834768, 843016, 830918, 821400, 829883, 833954, 826859, 830058, 837178, 839295, 826642, 830142, 836613, 826752, 827890, 839544, 828418,…	8.49257e-17	1202	1222	139	23191	126				GO:BP	GO:0009607	response to biotic stimulus	825186, 838606, 833882, 833755, 816085, 843639, 824308, 836377, 815147, 819827, 834545, 818959, 839515, 827546, 843545, 817495, 824482, 828064, 829753, 832285, 820498, 834676, 831722, 837504, 832538, 843584, 817250, 825143, 829591, 838043, 842450, 826860, 831173, 829559, 836753, 827695, 836614, 822169, 838066, 821893, 836602, 838887, 826884, 834430, 819577, 834768, 843016, 830918, 821400, 832145,…	5.65413e-26	1482	1222	183	23191	17
GO:BP	GO:0098542	defense response to other organism	838606, 833882, 833755, 816085, 843639, 836377, 815147, 834545, 818959, 839515, 817495, 832285, 834676, 831722, 837504, 832538, 817250, 825143, 829591, 838043, 842450, 826860, 831173, 836753, 827695, 836614, 838066, 821893, 836602, 826884, 834430, 819577, 834768, 843016, 830918, 821400, 829883, 833954, 826859, 830058, 837178, 839295, 826642, 830142, 836613, 826752, 827890, 839544, 828418, 844423,…	1.07609e-16	1193	1222	138	23191	125				GO:BP	GO:0009719	response to endogenous stimulus	820793, 824678, 840476, 833755, 843639, 824308, 830765, 841324, 835280, 834545, 825164, 836853, 828064, 835441, 841856, 823754, 831722, 828405, 839733, 836280, 819262, 829591, 838503, 843568, 823965, 826860, 838922, 840254, 819365, 827481, 818046, 816293, 836602, 817812, 838887, 834768, 830443, 819264, 837529, 836040, 839748, 837798, 822164, 820790, 836613, 826730, 842851, 834702, 828849, 843257,…	3.56948e-12	1624	1222	157	23191	17
GO:BP	GO:0033993	response to lipid	840476, 833755, 843639, 824308, 841324, 835280, 834545, 828064, 841856, 831722, 828405, 819262, 826860, 838922, 827481, 818046, 816293, 836602, 817812, 834768, 830443, 837529, 836040, 839748, 837798, 820790, 836613, 826730, 842851, 834702, 828849, 843257, 842880, 839324, 838639, 843417, 830779, 836772, 841026, 831162, 841670, 838310, 831453, 835515, 838314, 828598, 821055, 817022, 817553, 817762,…	1.32632e-11	966	1222	107	23191	99				GO:BP	GO:0009725	response to hormone	820793, 824678, 840476, 833755, 843639, 824308, 830765, 841324, 835280, 834545, 825164, 836853, 828064, 835441, 841856, 823754, 831722, 828405, 839733, 836280, 819262, 829591, 838503, 843568, 823965, 826860, 838922, 840254, 819365, 827481, 818046, 816293, 836602, 817812, 838887, 834768, 830443, 819264, 837529, 836040, 839748, 837798, 822164, 820790, 836613, 826730, 842851, 834702, 828849, 843257,…	6.2801e-12	1593	1222	154	23191	17
GO:BP	GO:0006082	organic acid metabolic process	821206, 830153, 815657, 836377, 827215, 832326, 829894, 820667, 818902, 814732, 843584, 836280, 829591, 837543, 831173, 841217, 820547, 838847, 838375, 822169, 828553, 834430, 826317, 825068, 830058, 826642, 826730, 820141, 838708, 835286, 839846, 832163, 843323, 823668, 830154, 827043, 824750, 820639, 835828, 842880, 838639, 836499, 821147, 816765, 838440, 841026, 822168, 824005, 841670, 839508,…	9.39627e-10	1228	1222	121	23191	97				GO:BP	GO:0051707	response to other organism	825186, 838606, 833882, 833755, 816085, 843639, 824308, 836377, 815147, 819827, 834545, 818959, 839515, 827546, 843545, 817495, 824482, 828064, 829753, 832285, 820498, 834676, 831722, 837504, 832538, 843584, 817250, 825143, 829591, 838043, 842450, 826860, 831173, 829559, 836753, 827695, 836614, 822169, 838066, 821893, 836602, 838887, 826884, 834430, 819577, 834768, 843016, 830918, 821400, 832145,…	5.65413e-26	1457	1222	181	23191	16
GO:BP	GO:0043436	oxoacid metabolic process	821206, 830153, 815657, 836377, 827215, 832326, 829894, 820667, 818902, 814732, 843584, 836280, 829591, 837543, 831173, 838847, 838375, 822169, 828553, 834430, 826317, 825068, 830058, 826642, 826730, 820141, 838708, 835286, 839846, 832163, 843323, 823668, 830154, 827043, 824750, 820639, 835828, 842880, 838639, 836499, 821147, 816765, 838440, 841026, 822168, 824005, 841670, 836488, 833862, 839559,…	1.09295e-08	1179	1222	114	23191	95				GO:BP	GO:0043207	response to external biotic stimulus	825186, 838606, 833882, 833755, 816085, 843639, 824308, 836377, 815147, 819827, 834545, 818959, 839515, 827546, 843545, 817495, 824482, 828064, 829753, 832285, 820498, 834676, 831722, 837504, 832538, 843584, 817250, 825143, 829591, 838043, 842450, 826860, 831173, 829559, 836753, 827695, 836614, 822169, 838066, 821893, 836602, 838887, 826884, 834430, 819577, 834768, 843016, 830918, 821400, 832145,…	5.65413e-26	1457	1222	181	23191	16
GO:BP	GO:0010035	response to inorganic substance	840476, 833755, 832476, 835280, 818959, 839515, 820667, 817637, 820083, 841856, 824775, 836702, 843584, 836280, 817155, 831877, 827481, 839354, 816293, 821975, 838887, 826884, 834430, 836040, 820102, 831856, 839295, 818319, 821047, 834244, 830154, 828849, 817194, 820564, 838207, 826765, 821147, 836772, 826718, 841670, 842280, 831453, 836488, 833862, 839559, 818166, 832314, 842774, 828598, 820429,…	3.15261e-09	962	1222	100	23191	90				GO:BP	GO:0044419	biological process involved in interspecies interaction between organisms	825186, 838606, 833882, 833755, 816085, 843639, 824308, 836377, 815147, 819827, 834545, 818959, 839515, 827546, 843545, 817495, 824482, 828064, 829753, 832285, 820498, 834676, 831722, 837504, 832538, 843584, 817250, 825143, 829591, 838043, 842450, 826860, 831173, 829559, 836753, 827695, 836614, 822169, 838066, 821893, 836602, 838887, 826884, 834430, 819577, 834768, 843016, 830918, 821400, 832145,…	1.99347e-25	1473	1222	181	23191	16
GO:BP	GO:0071456	cellular response to hypoxia	838410, 816085, 818194, 836433, 828516, 821175, 817155, 842922, 843568, 831173, 829559, 838981, 819365, 3767664, 836614, 838066, 837302, 821893, 832147, 832137, 826884, 819622, 832145, 832202, 822119, 834244, 817207, 820019, 832596, 842612, 836103, 835828, 836499, 827896, 5008138, 843006, 842280, 823393, 827694, 827971, 834210, 840201, 838016, 824446, 843192, 834842, 833550, 832801, 837428, 84414…	4.48989e-51	239	1222	91	23191	84				GO:BP	GO:0009642	response to light intensity	833755, 823997, 824654, 823901, 820547, 816293, 832145, 834652, 821855, 836103, 819358, 835515, 838314, 838739, 825075, 819869, 839449, 818709, 828613, 827146, 842446, 818903, 831935, 837071	9.36912e-06	140	1222	24	23191	16
GO:BP	GO:0036294	cellular response to decreased oxygen levels	838410, 816085, 818194, 836433, 828516, 821175, 817155, 842922, 843568, 831173, 829559, 838981, 819365, 3767664, 836614, 838066, 837302, 821893, 832147, 832137, 826884, 819622, 832145, 832202, 822119, 834244, 817207, 820019, 832596, 842612, 836103, 835828, 836499, 827896, 5008138, 843006, 842280, 823393, 827694, 827971, 834210, 840201, 838016, 824446, 843192, 834842, 833550, 832801, 837428, 84414…	6.30929e-51	241	1222	91	23191	84				GO:BP	GO:0006952	defense response	838606, 833882, 833755, 827081, 816085, 842679, 843639, 836377, 833523, 815147, 834178, 832326, 819827, 834545, 818959, 839515, 817495, 838674, 832285, 834676, 831722, 818964, 837504, 842107, 832538, 817250, 825143, 829591, 838043, 842450, 826860, 831173, 829559, 836753, 827695, 836614, 838066, 837302, 821893, 836602, 826884, 834430, 819577, 834768, 843016, 830918, 821400, 829883, 833954, 826859,…	5.05289e-23	1700	1222	193	23191	15
GO:BP	GO:0071453	cellular response to oxygen levels	838410, 816085, 818194, 836433, 828516, 821175, 817155, 842922, 843568, 831173, 829559, 838981, 819365, 3767664, 836614, 838066, 837302, 821893, 832147, 832137, 826884, 819622, 832145, 832202, 822119, 834244, 817207, 820019, 832596, 842612, 836103, 835828, 836499, 827896, 5008138, 843006, 842280, 823393, 827694, 827971, 834210, 840201, 838016, 824446, 843192, 834842, 833550, 832801, 837428, 84414…	6.30929e-51	241	1222	91	23191	84				GO:BP	GO:0044283	small molecule biosynthetic process	821206, 830153, 836377, 832326, 820667, 818902, 843584, 837543, 841217, 838847, 822169, 835567, 828553, 843450, 826317, 825068, 830058, 830985, 826730, 820141, 835286, 830154, 827043, 828232, 842880, 838639, 821147, 816765, 822168, 839508, 839559, 828726, 831666, 838314, 842774, 830457, 829933, 839085, 843810, 838822, 824493, 843838, 829548, 843716, 829227, 834273, 819869, 818280, 814980, 839103,…	0.000141946	767	1222	70	23191	14
GO:BP	GO:0001666	response to hypoxia	838410, 816085, 818194, 836433, 828516, 821175, 817155, 842922, 843568, 831173, 829559, 838981, 819365, 3767664, 836614, 838066, 837302, 821893, 832147, 832137, 826884, 819622, 832145, 832202, 822119, 834244, 817207, 820019, 832596, 842612, 836103, 835828, 836499, 827896, 5008138, 843006, 842280, 823393, 827694, 827971, 834210, 840201, 838016, 824446, 843192, 834842, 833550, 832801, 837428, 84414…	5.94156e-47	265	1222	91	23191	84				GO:BP	GO:0002376	immune system process	838606, 833882, 833755, 816085, 843639, 836377, 833523, 815147, 834545, 818959, 839515, 817495, 832285, 834676, 831722, 837504, 832538, 817250, 825143, 829591, 838043, 842450, 826860, 831173, 836753, 827695, 836614, 838066, 821893, 836602, 826884, 834430, 819577, 834768, 843016, 830918, 821400, 829883, 833954, 826859, 830058, 837178, 839295, 826642, 830142, 836613, 826752, 827890, 839544, 828418,…	6.98563e-18	1206	1222	142	23191	13
GO:BP	GO:0036293	response to decreased oxygen levels	838410, 816085, 818194, 836433, 828516, 821175, 817155, 842922, 843568, 831173, 829559, 838981, 819365, 3767664, 836614, 838066, 837302, 821893, 832147, 832137, 826884, 819622, 832145, 832202, 822119, 834244, 817207, 820019, 832596, 842612, 836103, 835828, 836499, 827896, 5008138, 843006, 842280, 823393, 827694, 827971, 834210, 840201, 838016, 824446, 843192, 834842, 833550, 832801, 837428, 84414…	2.24619e-46	269	1222	91	23191	84				GO:BP	GO:0006955	immune response	838606, 833882, 833755, 816085, 843639, 836377, 833523, 815147, 834545, 818959, 839515, 817495, 832285, 834676, 831722, 837504, 832538, 817250, 825143, 829591, 838043, 842450, 826860, 831173, 836753, 827695, 836614, 838066, 821893, 836602, 826884, 834430, 819577, 834768, 843016, 830918, 821400, 829883, 833954, 826859, 830058, 837178, 839295, 826642, 830142, 836613, 826752, 827890, 839544, 828418,…	8.49257e-17	1202	1222	139	23191	13
GO:BP	GO:0070482	response to oxygen levels	838410, 816085, 818194, 836433, 828516, 821175, 817155, 842922, 843568, 831173, 829559, 838981, 819365, 3767664, 836614, 838066, 837302, 821893, 832147, 832137, 826884, 819622, 832145, 832202, 822119, 834244, 817207, 820019, 832596, 842612, 836103, 835828, 836499, 827896, 5008138, 843006, 842280, 823393, 827694, 827971, 834210, 840201, 838016, 824446, 843192, 834842, 833550, 832801, 837428, 84414…	2.86485e-46	270	1222	91	23191	84				GO:BP	GO:0098542	defense response to other organism	838606, 833882, 833755, 816085, 843639, 836377, 815147, 834545, 818959, 839515, 817495, 832285, 834676, 831722, 837504, 832538, 817250, 825143, 829591, 838043, 842450, 826860, 831173, 836753, 827695, 836614, 838066, 821893, 836602, 826884, 834430, 819577, 834768, 843016, 830918, 821400, 829883, 833954, 826859, 830058, 837178, 839295, 826642, 830142, 836613, 826752, 827890, 839544, 828418, 844423,…	1.07609e-16	1193	1222	138	23191	13
GO:BP	GO:0071310	cellular response to organic substance	820793, 834545, 825164, 836853, 841856, 823754, 831722, 839733, 836280, 819262, 817155, 829591, 838503, 843568, 823965, 831173, 838922, 840254, 819365, 827481, 836602, 817812, 838887, 834768, 830443, 819264, 837529, 836040, 839748, 820102, 822164, 831856, 842851, 834702, 843257, 842880, 839324, 843417, 830401, 831162, 841670, 838310, 834895, 838128, 821055, 817553, 817936, 843577, 836865, 828481,…	0.000788155	1182	1222	94	23191	82				GO:BP	GO:0006520	cellular amino acid metabolic process	830153, 832326, 818902, 814732, 829591, 837543, 838847, 838375, 826317, 825068, 826730, 835286, 823668, 830154, 824750, 821147, 816765, 833862, 828726, 818470, 831666, 842774, 830457, 817022, 829933, 839085, 824493, 821072, 816929, 829548, 829176, 818280, 838362, 814980, 839103, 824629, 835005, 837345, 815822, 831612, 837385, 829623, 831935, 836435, 829549, 825793	0.000460431	458	1222	46	23191	12
GO:BP	GO:0019752	carboxylic acid metabolic process	821206, 830153, 815657, 836377, 827215, 832326, 820667, 818902, 814732, 843584, 829591, 837543, 831173, 838847, 838375, 822169, 828553, 826317, 825068, 830058, 826642, 826730, 820141, 835286, 839846, 832163, 823668, 830154, 827043, 824750, 842880, 838639, 821147, 816765, 841026, 822168, 824005, 841670, 836488, 833862, 839559, 828726, 818470, 831666, 838314, 842774, 830457, 817022, 824011, 829933,…	3.03857e-06	1049	1222	96	23191	78				GO:BP	GO:0071310	cellular response to organic substance	820793, 834545, 825164, 836853, 841856, 823754, 831722, 839733, 836280, 819262, 817155, 829591, 838503, 843568, 823965, 831173, 838922, 840254, 819365, 827481, 836602, 817812, 838887, 834768, 830443, 819264, 837529, 836040, 839748, 820102, 822164, 831856, 842851, 834702, 843257, 842880, 839324, 843417, 830401, 831162, 841670, 838310, 834895, 838128, 821055, 817553, 817936, 843577, 836865, 828481,…	0.000788155	1182	1222	94	23191	12
GO:BP	GO:0006629	lipid metabolic process	841377, 821206, 815657, 827215, 820667, 843787, 840045, 828516, 843584, 821175, 841217, 822169, 828776, 828553, 843016, 832488, 818389, 834636, 841830, 834348, 829617, 838305, 839544, 832163, 827043, 820639, 842880, 828066, 838639, 841026, 829440, 822168, 834635, 824005, 841670, 839508, 835825, 824760, 838314, 831888, 824011, 843785, 821324, 843838, 819730, 835983, 821696, 839760, 835981, 817604,…	0.00815632	1163	1222	87	23191	78				GO:BP	GO:0016053	organic acid biosynthetic process	821206, 830153, 836377, 832326, 820667, 818902, 843584, 837543, 841217, 838847, 822169, 828553, 826317, 825068, 830058, 826730, 820141, 835286, 830154, 827043, 842880, 838639, 821147, 816765, 822168, 839508, 839559, 828726, 831666, 838314, 842774, 830457, 829933, 839085, 843810, 824493, 843838, 829548, 843716, 829227, 834273, 819869, 818280, 814980, 839103, 829836, 842096, 824629, 837345, 838014,…	2.98053e-06	577	1222	62	23191	11
GO:BP	GO:0055114	obsolete oxidation-reduction process	830765, 816328, 827215, 832235, 829894, 820667, 817626, 843560, 843584, 831263, 833559, 831877, 841217, 844372, 818046, 841029, 830443, 821931, 831561, 844285, 833954, 829999, 829891, 826642, 830142, 843593, 835286, 826725, 823668, 824495, 830154, 820564, 835828, 826765, 829572, 816765, 826932, 823541, 839508, 817481, 824861, 842798, 838314, 837865, 844805, 824011, 837932, 821072, 831328, 838016,…	0.000324195	1274	1222	102	23191	77				GO:BP	GO:0044282	small molecule catabolic process	821206, 814732, 841217, 820547, 835871, 826642, 823668, 830154, 824750, 816765, 839508, 833862, 842774, 838739, 824493, 821072, 841998, 836521, 818280, 838362, 838014, 837385, 829623, 831935, 836519, 817457, 844047, 829549, 827663	0.0010672	250	1222	29	23191	11
GO:BP	GO:0009617	response to bacterium	838606, 836377, 815147, 834545, 839515, 832285, 834676, 831722, 832538, 843584, 817250, 825143, 826860, 831173, 836753, 836602, 826884, 834430, 834768, 830918, 826859, 831856, 830058, 837178, 839295, 826642, 826752, 827890, 828418, 844423, 820141, 831734, 830154, 835012, 820639, 835828, 838639, 844307, 816765, 839559, 818914, 821607, 843810, 821921, 836865, 828481, 830902, 838236, 832315, 816518,…	1.9665e-15	534	1222	80	23191	74				GO:BP	GO:0010035	response to inorganic substance	840476, 833755, 832476, 835280, 818959, 839515, 820667, 817637, 820083, 841856, 824775, 836702, 843584, 836280, 817155, 831877, 827481, 839354, 816293, 821975, 838887, 826884, 834430, 836040, 820102, 831856, 839295, 818319, 821047, 834244, 830154, 828849, 817194, 820564, 838207, 826765, 821147, 836772, 826718, 841670, 842280, 831453, 836488, 833862, 839559, 818166, 832314, 842774, 828598, 820429,…	3.15261e-09	962	1222	100	23191	10
GO:BP	GO:0055085	transmembrane transport	825186, 818365, 840476, 828669, 839916, 835280, 837748, 827546, 817943, 843545, 820498, 834676, 821052, 823896, 835025, 831653, 824353, 837484, 834806, 834430, 832795, 828470, 836729, 837711, 830058, 828402, 844134, 817844, 834652, 843323, 824829, 820844, 827227, 838207, 822325, 817490, 819358, 842164, 824675, 834895, 823951, 842166, 817998, 839902, 824563, 839214, 828255, 842994, 834355, 821863,…	0.0252929	1318	1222	93	23191	74				GO:BP	GO:0009991	response to extracellular stimulus	815657, 823997, 817943, 832538, 820547, 817261, 838887, 832137, 841143, 839349, 817207, 832163, 820564, 838207, 817110, 829440, 842774, 831888, 839214, 838739, 819730, 841998, 834355, 819332, 832801, 819869, 814828, 831795, 834353, 835005, 843632, 816141, 837965, 844415, 820034, 827118, 841765, 843129, 843205, 820113, 824384	6.63791e-08	273	1222	41	23191	10
GO:BP	GO:0071495	cellular response to endogenous stimulus	820793, 834545, 825164, 836853, 841856, 823754, 831722, 839733, 836280, 819262, 829591, 838503, 843568, 823965, 838922, 840254, 819365, 827481, 836602, 817812, 838887, 834768, 830443, 819264, 837529, 836040, 839748, 822164, 842851, 834702, 843257, 842880, 839324, 843417, 831162, 841670, 838310, 834895, 838128, 821055, 817553, 817936, 843577, 836865, 828481, 819927, 836596, 835981, 838487, 825075,…	0.00136345	1031	1222	83	23191	73				GO:BP	GO:0016054	organic acid catabolic process	814732, 841217, 820547, 826642, 823668, 830154, 824750, 816765, 839508, 833862, 842774, 838739, 824493, 821072, 841998, 818280, 838362, 837385, 829623, 831935, 817457, 829549, 827663	0.000471036	167	1222	23	23191	10
GO:BP	GO:0032870	cellular response to hormone stimulus	820793, 834545, 825164, 836853, 841856, 823754, 831722, 839733, 836280, 819262, 829591, 838503, 843568, 823965, 838922, 840254, 819365, 827481, 836602, 817812, 838887, 834768, 830443, 819264, 837529, 836040, 839748, 822164, 842851, 834702, 843257, 842880, 839324, 843417, 831162, 841670, 838310, 838128, 821055, 817553, 817936, 843577, 836865, 828481, 819927, 836596, 835981, 838487, 825075, 825481,…	0.0020392	999	1222	80	23191	70				GO:BP	GO:0009755	hormone-mediated signaling pathway	820793, 834545, 825164, 836853, 841856, 823754, 831722, 839733, 836280, 819262, 829591, 843568, 823965, 838922, 840254, 819365, 827481, 836602, 817812, 838887, 834768, 830443, 819264, 837529, 836040, 839748, 822164, 842851, 834702, 843257, 842880, 839324, 843417, 831162, 841670, 838310, 838128, 821055, 817553, 817936, 843577, 836865, 828481, 819927, 836596, 835981, 838487, 825075, 825481, 844383,…	0.00101818	944	1222	78	23191	10
GO:BP	GO:0009755	hormone-mediated signaling pathway	820793, 834545, 825164, 836853, 841856, 823754, 831722, 839733, 836280, 819262, 829591, 843568, 823965, 838922, 840254, 819365, 827481, 836602, 817812, 838887, 834768, 830443, 819264, 837529, 836040, 839748, 822164, 842851, 834702, 843257, 842880, 839324, 843417, 831162, 841670, 838310, 838128, 821055, 817553, 817936, 843577, 836865, 828481, 819927, 836596, 835981, 838487, 825075, 825481, 844383,…	0.00101818	944	1222	78	23191	68				GO:BP	GO:0071495	cellular response to endogenous stimulus	820793, 834545, 825164, 836853, 841856, 823754, 831722, 839733, 836280, 819262, 829591, 838503, 843568, 823965, 838922, 840254, 819365, 827481, 836602, 817812, 838887, 834768, 830443, 819264, 837529, 836040, 839748, 822164, 842851, 834702, 843257, 842880, 839324, 843417, 831162, 841670, 838310, 834895, 838128, 821055, 817553, 817936, 843577, 836865, 828481, 819927, 836596, 835981, 838487, 825075,…	0.00136345	1031	1222	83	23191	10
GO:BP	GO:0048583	regulation of response to stimulus	838606, 836377, 833523, 835280, 834545, 825164, 817495, 823754, 832538, 829591, 831173, 836753, 827695, 838922, 832137, 826884, 834768, 830443, 837529, 836040, 821400, 830058, 830142, 839544, 844423, 834702, 839324, 843417, 816765, 830779, 841026, 830401, 822184, 831162, 841670, 838310, 821055, 843810, 843577, 836865, 828481, 836596, 843716, 843353, 825075, 832537, 828342, 844383, 818025, 843834,…	3.33298e-05	761	1222	72	23191	65				GO:BP	GO:0032870	cellular response to hormone stimulus	820793, 834545, 825164, 836853, 841856, 823754, 831722, 839733, 836280, 819262, 829591, 838503, 843568, 823965, 838922, 840254, 819365, 827481, 836602, 817812, 838887, 834768, 830443, 819264, 837529, 836040, 839748, 822164, 842851, 834702, 843257, 842880, 839324, 843417, 831162, 841670, 838310, 838128, 821055, 817553, 817936, 843577, 836865, 828481, 819927, 836596, 835981, 838487, 825075, 825481,…	0.0020392	999	1222	80	23191	10
GO:BP	GO:0097305	response to alcohol	840476, 833755, 835280, 841856, 831722, 819262, 826860, 838922, 827481, 816293, 817812, 837529, 836040, 837798, 834702, 828849, 843257, 837387, 842880, 839324, 843417, 836772, 841670, 831453, 835515, 828598, 817553, 817762, 836865, 836596, 835981, 819332, 832801, 836359, 831454, 825481, 823994, 839265, 829836, 834037, 842114, 822298, 820752, 832491, 837413, 828311, 814644, 825855, 818479, 815101,…	4.1825e-06	610	1222	64	23191	61				GO:BP	GO:0031667	response to nutrient levels	815657, 823997, 817943, 832538, 820547, 817261, 832137, 841143, 839349, 817207, 832163, 820564, 817110, 829440, 842774, 831888, 839214, 838739, 819730, 841998, 834355, 819332, 832801, 819869, 814828, 831795, 834353, 835005, 843632, 816141, 837965, 844415, 820034, 827118, 841765, 843205, 820113, 824384	2.29232e-08	232	1222	38	23191	9
GO:BP	GO:0009737	response to abscisic acid	840476, 833755, 835280, 841856, 831722, 819262, 826860, 838922, 827481, 816293, 817812, 837529, 836040, 837798, 834702, 828849, 843257, 842880, 839324, 843417, 836772, 841670, 831453, 835515, 828598, 817553, 817762, 836865, 836596, 835981, 819332, 832801, 836359, 831454, 825481, 823994, 839265, 829836, 834037, 842114, 822298, 820752, 832491, 837413, 828311, 814644, 825855, 818479, 815101, 839523,…	5.93e-06	603	1222	63	23191	60				GO:BP	GO:0009266	response to temperature stimulus	821206, 840476, 833755, 838674, 828064, 829753, 824654, 820049, 817155, 823901, 842922, 826860, 827419, 835567, 827481, 816293, 832147, 832145, 820102, 826859, 831856, 839349, 820019, 821855, 829853, 836103, 820639, 836772, 822168, 842280, 831453, 837865, 828598, 843810, 834842, 838236, 835981, 818429, 823994, 830878, 836497, 842862, 841701, 830565, 842114, 829563, 838456, 837286, 819386, 817674,…	7.01791e-06	633	1222	65	23191	9
GO:BP	GO:0009620	response to fungus	833882, 816085, 824308, 819827, 834545, 828064, 829591, 842450, 826860, 831173, 822169, 838066, 836602, 838887, 819577, 833954, 826859, 839295, 826642, 831109, 844423, 818058, 818954, 818952, 835828, 831673, 844307, 830779, 830401, 841670, 838314, 817553, 821607, 820429, 843810, 842104, 836865, 830902, 842778, 834842, 836596, 28717407, 836359, 834273, 818429, 829308, 822298, 818471, 815160, 82783…	3.43261e-05	650	1222	64	23191	60				GO:BP	GO:0046394	carboxylic acid biosynthetic process	821206, 830153, 836377, 832326, 820667, 818902, 843584, 837543, 838847, 822169, 828553, 826317, 825068, 830058, 826730, 820141, 835286, 830154, 827043, 842880, 838639, 821147, 816765, 822168, 839559, 828726, 831666, 838314, 842774, 830457, 829933, 839085, 843810, 824493, 843838, 829548, 843716, 829227, 834273, 819869, 818280, 814980, 839103, 829836, 842096, 824629, 837345, 838014, 839578, 837286,…	7.98577e-06	542	1222	58	23191	9
GO:BP	GO:0006979	response to oxidative stress	833755, 832476, 816328, 839515, 832672, 824775, 844177, 843584, 817155, 831263, 821227, 832147, 826884, 831561, 838752, 832145, 833954, 822119, 821047, 834244, 828418, 826730, 838052, 836103, 820564, 826765, 835560, 826718, 842280, 830118, 824493, 838016, 829730, 821921, 828481, 822462, 826807, 821225, 828273, 820163, 818280, 823994, 831563, 825821, 832109, 819748, 830561, 834037, 28720712, 82861…	1.32632e-11	465	1222	66	23191	59				GO:BP	GO:0042440	pigment metabolic process	841377, 834442, 830765, 818902, 832672, 841029, 830985, 818093, 821855, 816173, 839933, 825109, 821710, 843443, 824861, 819052, 814828, 827371, 837528, 829560, 831241, 828853, 837526, 837109, 843788	0.00107392	201	1222	25	23191	9
GO:BP	GO:0042742	defense response to bacterium	838606, 836377, 815147, 834545, 839515, 832285, 834676, 831722, 832538, 817250, 825143, 826860, 831173, 836753, 836602, 826884, 834430, 834768, 830918, 826859, 830058, 837178, 839295, 826752, 827890, 828418, 844423, 820141, 830154, 835012, 820639, 835828, 816765, 839559, 818914, 821607, 843810, 821921, 836865, 828481, 832315, 816518, 825144, 832801, 843716, 840190, 818429, 825706, 28720712, 82462…	5.48977e-11	457	1222	64	23191	59				GO:BP	GO:0006629	lipid metabolic process	841377, 821206, 815657, 827215, 820667, 843787, 840045, 828516, 843584, 821175, 841217, 822169, 828776, 828553, 843016, 832488, 818389, 834636, 841830, 834348, 829617, 838305, 839544, 832163, 827043, 820639, 842880, 828066, 838639, 841026, 829440, 822168, 834635, 824005, 841670, 839508, 835825, 824760, 838314, 831888, 824011, 843785, 821324, 843838, 819730, 835983, 821696, 839760, 835981, 817604,…	0.00815632	1163	1222	87	23191	9
GO:BP	GO:0006970	response to osmotic stress	840476, 820667, 818902, 829753, 823754, 832538, 826860, 827481, 816293, 831653, 817812, 838256, 826884, 837529, 839349, 820019, 826725, 836103, 838207, 842880, 839324, 841670, 842280, 831453, 833862, 819052, 828598, 839669, 836865, 834842, 836596, 835981, 819332, 843353, 831454, 818429, 825481, 823994, 842862, 839735, 28720712, 830565, 842114, 825399, 835005, 839578, 837413, 814644, 835008, 84416…	4.99351e-07	549	1222	62	23191	57				GO:BP	GO:0033993	response to lipid	840476, 833755, 843639, 824308, 841324, 835280, 834545, 828064, 841856, 831722, 828405, 819262, 826860, 838922, 827481, 818046, 816293, 836602, 817812, 834768, 830443, 837529, 836040, 839748, 837798, 820790, 836613, 826730, 842851, 834702, 828849, 843257, 842880, 839324, 838639, 843417, 830779, 836772, 841026, 831162, 841670, 838310, 831453, 835515, 838314, 828598, 821055, 817022, 817553, 817762,…	1.32632e-11	966	1222	107	23191	8
GO:BP	GO:0009611	response to wounding	843639, 824308, 827215, 835505, 843584, 819262, 818046, 822119, 839349, 836613, 844423, 826730, 838708, 842851, 28717292, 836103, 838639, 826631, 816765, 830779, 831162, 838310, 838314, 821055, 830457, 817022, 824011, 817553, 843577, 829730, 834842, 842994, 834273, 814828, 823994, 836497, 818025, 843834, 839265, 843998, 818471, 839578, 843750, 831241, 838483, 821048, 838501, 829623, 837071, 84242…	8.12345e-23	222	1222	58	23191	56				GO:BP	GO:0031668	cellular response to extracellular stimulus	815657, 817943, 832538, 820547, 817261, 838887, 832137, 839349, 817207, 832163, 838207, 829440, 842774, 831888, 839214, 838739, 819730, 834355, 819332, 832801, 819869, 814828, 831795, 834353, 835005, 843632, 816141, 837965, 844415, 820034, 827118, 841765, 843129, 843205, 820113, 824384	5.6832e-08	219	1222	36	23191	8
GO:BP	GO:0019748	secondary metabolic process	829894, 825164, 839515, 817495, 818902, 817637, 817498, 820083, 836280, 831877, 821227, 839354, 821677, 834430, 832145, 825068, 839295, 838708, 830154, 820564, 820639, 835828, 829572, 842880, 836499, 816765, 838440, 841670, 821710, 843443, 819052, 824493, 818429, 830018, 829176, 818280, 844383, 842553, 841593, 822298, 839578, 838288, 843750, 831241, 839022, 819386, 842814, 816830, 837576, 843799,…	4.59917e-14	371	1222	62	23191	56				GO:BP	GO:0071496	cellular response to external stimulus	815657, 817943, 832538, 820547, 817261, 838887, 832137, 839349, 817207, 832163, 838207, 829440, 842774, 831888, 839214, 838739, 819730, 834355, 819332, 832801, 819869, 814828, 831795, 834353, 835005, 843632, 816141, 837965, 844415, 820034, 827118, 841765, 843129, 843205, 820113, 824384	1.09486e-07	225	1222	36	23191	8
GO:BP	GO:0009266	response to temperature stimulus	821206, 840476, 833755, 838674, 828064, 829753, 824654, 820049, 817155, 823901, 842922, 826860, 827419, 835567, 827481, 816293, 832147, 832145, 820102, 826859, 831856, 839349, 820019, 821855, 829853, 836103, 820639, 836772, 822168, 842280, 831453, 837865, 828598, 843810, 834842, 838236, 835981, 818429, 823994, 830878, 836497, 842862, 841701, 830565, 842114, 829563, 838456, 837286, 819386, 817674,…	7.01791e-06	633	1222	65	23191	56				GO:BP	GO:0046148	pigment biosynthetic process	841377, 834442, 830765, 818902, 832672, 841029, 830985, 818093, 821855, 816173, 839933, 825109, 821710, 843443, 824861, 814828, 837528, 829560, 831241, 828853, 837526, 837109, 843788	0.000402295	165	1222	23	23191	8
GO:BP	GO:0044283	small molecule biosynthetic process	821206, 830153, 836377, 832326, 820667, 818902, 843584, 837543, 841217, 838847, 822169, 835567, 828553, 843450, 826317, 825068, 830058, 830985, 826730, 820141, 835286, 830154, 827043, 828232, 842880, 838639, 821147, 816765, 822168, 839508, 839559, 828726, 831666, 838314, 842774, 830457, 829933, 839085, 843810, 838822, 824493, 843838, 829548, 843716, 829227, 834273, 819869, 818280, 814980, 839103,…	0.000141946	767	1222	70	23191	56				GO:BP	GO:1901701	cellular response to oxygen-containing compound	834545, 841856, 831722, 819262, 831173, 838922, 827481, 836602, 817812, 838887, 834768, 830443, 837529, 836040, 839748, 842851, 834702, 820564, 838207, 843257, 842880, 839324, 843417, 830401, 831162, 841670, 838310, 834895, 842774, 821055, 817553, 843577, 836865, 828481, 836596, 835981, 825481, 823994, 817459, 818025, 843834, 839265, 827623, 829836, 828613, 835005, 820752, 817923, 838125, 814644,…	0.0012896	741	1222	64	23191	8
GO:BP	GO:1901701	cellular response to oxygen-containing compound	834545, 841856, 831722, 819262, 831173, 838922, 827481, 836602, 817812, 838887, 834768, 830443, 837529, 836040, 839748, 842851, 834702, 820564, 838207, 843257, 842880, 839324, 843417, 830401, 831162, 841670, 838310, 834895, 842774, 821055, 817553, 843577, 836865, 828481, 836596, 835981, 825481, 823994, 817459, 818025, 843834, 839265, 827623, 829836, 828613, 835005, 820752, 817923, 838125, 814644,…	0.0012896	741	1222	64	23191	56				GO:BP	GO:0009765	photosynthesis, light harvesting	824654, 823901, 818006, 843903, 835515, 839449, 818005, 842446, 820043	0.00135993	36	1222	9	23191	8
GO:BP	GO:0001101	response to acid chemical	840476, 835280, 839515, 820667, 817637, 841856, 836702, 836280, 827481, 816293, 821975, 838887, 836040, 830154, 828849, 838207, 836772, 841670, 834895, 831453, 833862, 818166, 842774, 828598, 836865, 835981, 819332, 831454, 818429, 818280, 825481, 817459, 824410, 842862, 834037, 841701, 819715, 830565, 842114, 822298, 841722, 837413, 815101, 818354, 837576, 838633, 824261, 6240315, 837071, 842428…	1.29488e-07	442	1222	55	23191	51				GO:BP	GO:0018298	protein-chromophore linkage	824654, 823901, 818006, 844733, 835515, 818005, 814800, 842446, 836435, 820043	0.0103126	58	1222	10	23191	8
GO:BP	GO:0006790	sulfur compound metabolic process	830153, 829894, 839515, 817495, 818902, 817637, 817498, 820083, 836280, 821227, 835567, 834430, 825068, 839295, 838708, 830154, 820639, 835828, 836499, 821147, 816765, 838440, 829440, 841670, 830118, 842774, 831888, 819052, 836521, 818429, 829176, 831800, 842553, 821964, 822298, 838288, 843750, 839022, 819386, 837576, 843799, 817493, 820886, 827118, 843329, 836435, 829897, 824770, 817494, 835277,…	2.18722e-07	437	1222	54	23191	51				GO:BP	GO:0071456	cellular response to hypoxia	838410, 816085, 818194, 836433, 828516, 821175, 817155, 842922, 843568, 831173, 829559, 838981, 819365, 3767664, 836614, 838066, 837302, 821893, 832147, 832137, 826884, 819622, 832145, 832202, 822119, 834244, 817207, 820019, 832596, 842612, 836103, 835828, 836499, 827896, 5008138, 843006, 842280, 823393, 827694, 827971, 834210, 840201, 838016, 824446, 843192, 834842, 833550, 832801, 837428, 84414…	4.48989e-51	239	1222	91	23191	7
GO:BP	GO:0016053	organic acid biosynthetic process	821206, 830153, 836377, 832326, 820667, 818902, 843584, 837543, 841217, 838847, 822169, 828553, 826317, 825068, 830058, 826730, 820141, 835286, 830154, 827043, 842880, 838639, 821147, 816765, 822168, 839508, 839559, 828726, 831666, 838314, 842774, 830457, 829933, 839085, 843810, 824493, 843838, 829548, 843716, 829227, 834273, 819869, 818280, 814980, 839103, 829836, 842096, 824629, 837345, 838014,…	2.98053e-06	577	1222	62	23191	51				GO:BP	GO:0036294	cellular response to decreased oxygen levels	838410, 816085, 818194, 836433, 828516, 821175, 817155, 842922, 843568, 831173, 829559, 838981, 819365, 3767664, 836614, 838066, 837302, 821893, 832147, 832137, 826884, 819622, 832145, 832202, 822119, 834244, 817207, 820019, 832596, 842612, 836103, 835828, 836499, 827896, 5008138, 843006, 842280, 823393, 827694, 827971, 834210, 840201, 838016, 824446, 843192, 834842, 833550, 832801, 837428, 84414…	6.30929e-51	241	1222	91	23191	7
GO:BP	GO:0080134	regulation of response to stress	838606, 836377, 835280, 817495, 832538, 831173, 836753, 827695, 832137, 826884, 834768, 837529, 821400, 830058, 830142, 839544, 844423, 816765, 841026, 830401, 822184, 831162, 838310, 821055, 843810, 843577, 836865, 828481, 843716, 828342, 818025, 843834, 825706, 28720712, 819715, 829308, 822298, 820752, 832530, 814644, 824115, 831158, 817744, 837576, 827898, 820355, 838501, 843407, 819248, 84404…	4.35978e-07	410	1222	51	23191	49				GO:BP	GO:0071453	cellular response to oxygen levels	838410, 816085, 818194, 836433, 828516, 821175, 817155, 842922, 843568, 831173, 829559, 838981, 819365, 3767664, 836614, 838066, 837302, 821893, 832147, 832137, 826884, 819622, 832145, 832202, 822119, 834244, 817207, 820019, 832596, 842612, 836103, 835828, 836499, 827896, 5008138, 843006, 842280, 823393, 827694, 827971, 834210, 840201, 838016, 824446, 843192, 834842, 833550, 832801, 837428, 84414…	6.30929e-51	241	1222	91	23191	7
GO:BP	GO:0046394	carboxylic acid biosynthetic process	821206, 830153, 836377, 832326, 820667, 818902, 843584, 837543, 838847, 822169, 828553, 826317, 825068, 830058, 826730, 820141, 835286, 830154, 827043, 842880, 838639, 821147, 816765, 822168, 839559, 828726, 831666, 838314, 842774, 830457, 829933, 839085, 843810, 824493, 843838, 829548, 843716, 829227, 834273, 819869, 818280, 814980, 839103, 829836, 842096, 824629, 837345, 838014, 839578, 837286,…	7.98577e-06	542	1222	58	23191	49				GO:BP	GO:0001666	response to hypoxia	838410, 816085, 818194, 836433, 828516, 821175, 817155, 842922, 843568, 831173, 829559, 838981, 819365, 3767664, 836614, 838066, 837302, 821893, 832147, 832137, 826884, 819622, 832145, 832202, 822119, 834244, 817207, 820019, 832596, 842612, 836103, 835828, 836499, 827896, 5008138, 843006, 842280, 823393, 827694, 827971, 834210, 840201, 838016, 824446, 843192, 834842, 833550, 832801, 837428, 84414…	5.94156e-47	265	1222	91	23191	7
GO:BP	GO:1901698	response to nitrogen compound	842931, 818959, 838674, 817155, 829591, 834768, 829700, 820901, 818319, 844423, 836322, 836587, 835012, 836103, 837387, 827896, 836772, 834895, 839559, 818166, 841413, 817936, 836865, 824446, 828481, 830840, 830902, 828255, 832801, 838487, 818429, 823994, 817459, 824410, 818025, 824764, 829308, 819093, 820752, 817923, 816209, 824115, 837576, 835193, 823641, 842428, 822447, 823555, 819248, 840897,…	2.7432e-12	312	1222	53	23191	48				GO:BP	GO:0036293	response to decreased oxygen levels	838410, 816085, 818194, 836433, 828516, 821175, 817155, 842922, 843568, 831173, 829559, 838981, 819365, 3767664, 836614, 838066, 837302, 821893, 832147, 832137, 826884, 819622, 832145, 832202, 822119, 834244, 817207, 820019, 832596, 842612, 836103, 835828, 836499, 827896, 5008138, 843006, 842280, 823393, 827694, 827971, 834210, 840201, 838016, 824446, 843192, 834842, 833550, 832801, 837428, 84414…	2.24619e-46	269	1222	91	23191	7
GO:BP	GO:0009414	response to water deprivation	840476, 835280, 839515, 820667, 817637, 841856, 836702, 836280, 827481, 816293, 821975, 838887, 836040, 830154, 828849, 838207, 836772, 841670, 831453, 833862, 818166, 842774, 828598, 836865, 835981, 819332, 831454, 818429, 818280, 825481, 824410, 842862, 834037, 841701, 819715, 830565, 842114, 822298, 841722, 837413, 815101, 818354, 837576, 838633, 824261, 6240315, 837071, 843129, 835307, 819248…	9.64027e-08	402	1222	52	23191	48				GO:BP	GO:0070482	response to oxygen levels	838410, 816085, 818194, 836433, 828516, 821175, 817155, 842922, 843568, 831173, 829559, 838981, 819365, 3767664, 836614, 838066, 837302, 821893, 832147, 832137, 826884, 819622, 832145, 832202, 822119, 834244, 817207, 820019, 832596, 842612, 836103, 835828, 836499, 827896, 5008138, 843006, 842280, 823393, 827694, 827971, 834210, 840201, 838016, 824446, 843192, 834842, 833550, 832801, 837428, 84414…	2.86485e-46	270	1222	91	23191	7
GO:BP	GO:0009415	response to water	840476, 835280, 839515, 820667, 817637, 841856, 836702, 836280, 827481, 816293, 821975, 838887, 836040, 830154, 828849, 838207, 836772, 841670, 831453, 833862, 818166, 842774, 828598, 836865, 835981, 819332, 831454, 818429, 818280, 825481, 824410, 842862, 834037, 841701, 819715, 830565, 842114, 822298, 841722, 837413, 815101, 818354, 837576, 838633, 824261, 6240315, 837071, 843129, 835307, 819248…	1.90262e-07	411	1222	52	23191	48				GO:BP	GO:0006979	response to oxidative stress	833755, 832476, 816328, 839515, 832672, 824775, 844177, 843584, 817155, 831263, 821227, 832147, 826884, 831561, 838752, 832145, 833954, 822119, 821047, 834244, 828418, 826730, 838052, 836103, 820564, 826765, 835560, 826718, 842280, 830118, 824493, 838016, 829730, 821921, 828481, 822462, 826807, 821225, 828273, 820163, 818280, 823994, 831563, 825821, 832109, 819748, 830561, 834037, 28720712, 82861…	1.32632e-11	465	1222	66	23191	7
GO:BP	GO:0071554	cell wall organization or biogenesis	830736, 826964, 818959, 834996, 828064, 834676, 818964, 7922320, 836702, 837543, 823908, 826706, 836858, 828776, 828553, 834430, 831646, 820941, 816713, 837940, 28720150, 831734, 817814, 830154, 835828, 816765, 839030, 822444, 820429, 817861, 830847, 822462, 819368, 828131, 836359, 842784, 817295, 824629, 824240, 825446, 829599, 836856, 836357, 825048, 839022, 828686, 831831, 834564, 837834, 8300…	0.020561	697	1222	55	23191	48				GO:BP	GO:0031669	cellular response to nutrient levels	815657, 817943, 832538, 820547, 817261, 832137, 839349, 817207, 832163, 829440, 842774, 831888, 839214, 838739, 819730, 834355, 819332, 832801, 819869, 814828, 831795, 834353, 835005, 843632, 816141, 837965, 844415, 820034, 827118, 841765, 843205, 820113, 824384	1.4467e-08	179	1222	33	23191	7
GO:BP	GO:0010243	response to organonitrogen compound	842931, 818959, 838674, 817155, 829591, 834768, 829700, 820901, 818319, 844423, 836322, 836587, 835012, 836103, 837387, 827896, 836772, 834895, 818166, 841413, 817936, 836865, 824446, 828481, 830840, 830902, 832801, 838487, 818429, 817459, 824410, 818025, 824764, 829308, 819093, 820752, 817923, 816209, 824115, 837576, 835193, 842428, 822447, 819248, 840897, 844047, 824188	7.77001e-12	261	1222	47	23191	46				GO:BP	GO:0042594	response to starvation	815657, 823997, 817943, 832538, 820547, 817261, 832137, 841143, 839349, 817207, 832163, 820564, 817110, 829440, 842774, 831888, 839214, 838739, 819730, 834355, 819332, 819869, 814828, 831795, 834353, 835005, 843632, 816141, 837965, 827118, 841765, 843205, 820113, 824384	8.3551e-08	202	1222	34	23191	7
GO:BP	GO:0009409	response to cold	821206, 840476, 833755, 838674, 828064, 829753, 824654, 823901, 826860, 827419, 835567, 827481, 816293, 832147, 832145, 826859, 839349, 820019, 821855, 836103, 820639, 836772, 822168, 831453, 828598, 843810, 838236, 835981, 818429, 823994, 830878, 836497, 842862, 841701, 830565, 842114, 829563, 838456, 837286, 819386, 817674, 824115, 818354, 838633, 835535, 824261, 829623, 842446, 835307, 844047,…	1.11652e-07	416	1222	53	23191	46				GO:BP	GO:0009409	response to cold	821206, 840476, 833755, 838674, 828064, 829753, 824654, 823901, 826860, 827419, 835567, 827481, 816293, 832147, 832145, 826859, 839349, 820019, 821855, 836103, 820639, 836772, 822168, 831453, 828598, 843810, 838236, 835981, 818429, 823994, 830878, 836497, 842862, 841701, 830565, 842114, 829563, 838456, 837286, 819386, 817674, 824115, 818354, 838633, 835535, 824261, 829623, 842446, 835307, 844047,…	1.11652e-07	416	1222	53	23191	7
GO:BP	GO:0045229	external encapsulating structure organization	830736, 826964, 828064, 834676, 7922320, 836702, 831289, 826706, 836858, 828776, 828553, 834430, 831646, 820941, 816713, 28720150, 831734, 817814, 830154, 835828, 816765, 839030, 824675, 822444, 839026, 817861, 830847, 822462, 819368, 843353, 836359, 842784, 817295, 824629, 824240, 829599, 836357, 825048, 839022, 828686, 831831, 842814, 834564, 837834, 830056, 843345, 827741, 836435, 828492, 8291…	0.00680798	582	1222	50	23191	46				GO:BP	GO:1901605	alpha-amino acid metabolic process	830153, 832326, 818902, 814732, 829591, 837543, 826317, 826730, 835286, 830154, 824750, 821147, 816765, 833862, 828726, 818470, 831666, 842774, 830457, 829933, 839085, 824493, 821072, 816929, 829548, 829176, 818280, 814980, 839103, 824629, 837345, 815822, 831612, 837385, 829623, 831935, 836435, 825793	1.37303e-05	298	1222	38	23191	7
GO:BP	GO:0032787	monocarboxylic acid metabolic process	815657, 836377, 827215, 820667, 843584, 831173, 822169, 828553, 830058, 826642, 820141, 839846, 832163, 830154, 827043, 842880, 838639, 816765, 841026, 822168, 824005, 841670, 836488, 839559, 838314, 824011, 843810, 838822, 824493, 843838, 829548, 843716, 829227, 834273, 819869, 818280, 827371, 829836, 839735, 831690, 839578, 837286, 815160, 830316, 839347, 842748, 822167, 823555, 844001, 817457,…	0.000402295	538	1222	52	23191	45				GO:BP	GO:0048583	regulation of response to stimulus	838606, 836377, 833523, 835280, 834545, 825164, 817495, 823754, 832538, 829591, 831173, 836753, 827695, 838922, 832137, 826884, 834768, 830443, 837529, 836040, 821400, 830058, 830142, 839544, 844423, 834702, 839324, 843417, 816765, 830779, 841026, 830401, 822184, 831162, 841670, 838310, 821055, 843810, 843577, 836865, 828481, 836596, 843716, 843353, 825075, 832537, 828342, 844383, 818025, 843834,…	3.33298e-05	761	1222	72	23191	7
GO:BP	GO:0071396	cellular response to lipid	834545, 841856, 831722, 819262, 838922, 827481, 836602, 817812, 834768, 830443, 837529, 836040, 839748, 842851, 834702, 843257, 842880, 839324, 843417, 831162, 841670, 838310, 821055, 817553, 843577, 836865, 828481, 836596, 835981, 825481, 823994, 818025, 843834, 839265, 827623, 829836, 820752, 838125, 814644, 831238, 838501, 818609, 840860, 843407, 819248, 821902, 836519, 816935	0.00438498	540	1222	48	23191	45				GO:BP	GO:0032787	monocarboxylic acid metabolic process	815657, 836377, 827215, 820667, 843584, 831173, 822169, 828553, 830058, 826642, 820141, 839846, 832163, 830154, 827043, 842880, 838639, 816765, 841026, 822168, 824005, 841670, 836488, 839559, 838314, 824011, 843810, 838822, 824493, 843838, 829548, 843716, 829227, 834273, 819869, 818280, 827371, 829836, 839735, 831690, 839578, 837286, 815160, 830316, 839347, 842748, 822167, 823555, 844001, 817457,…	0.000402295	538	1222	52	23191	7
GO:BP	GO:0050832	defense response to fungus	833882, 816085, 834545, 829591, 842450, 826860, 838066, 836602, 819577, 833954, 826859, 839295, 844423, 818058, 818954, 818952, 835828, 830401, 841670, 817553, 821607, 820429, 843810, 842104, 836865, 842778, 834842, 836596, 28717407, 834273, 818429, 829308, 822298, 818471, 827831, 829188, 814744, 817744, 818955, 843139, 827898, 820355, 824261, 837071, 836310, 835277, 827663, 827395	0.00932841	562	1222	48	23191	44				GO:BP	GO:0046395	carboxylic acid catabolic process	814732, 826642, 823668, 830154, 824750, 816765, 833862, 842774, 824493, 821072, 818280, 838362, 837385, 829623, 831935, 817457, 829549, 827663	0.0145434	154	1222	18	23191	7
GO:BP	GO:0009651	response to salt stress	840476, 820667, 818902, 829753, 832538, 826860, 827481, 816293, 838256, 826884, 837529, 839349, 820019, 836103, 838207, 841670, 842280, 819052, 828598, 839669, 836865, 835981, 819332, 843353, 818429, 825481, 823994, 842862, 839735, 28720712, 842114, 825399, 835005, 837413, 835008, 818354, 837576, 840493, 829623, 837252, 842428, 836372, 835307, 827725, 844047, 823580	0.000788155	470	1222	46	23191	43				GO:BP	GO:0006779	porphyrin-containing compound biosynthetic process	834442, 832672, 841029, 818093, 821855, 825109, 824861, 837528, 828853, 837526, 843788	0.0199155	75	1222	11	23191	7
GO:BP	GO:0071555	cell wall organization	830736, 826964, 828064, 834676, 7922320, 836702, 826706, 836858, 828776, 828553, 834430, 831646, 820941, 816713, 28720150, 831734, 817814, 830154, 835828, 816765, 839030, 822444, 817861, 830847, 822462, 819368, 836359, 842784, 817295, 824629, 824240, 829599, 836357, 825048, 839022, 828686, 831831, 834564, 837834, 830056, 843345, 827741, 836435, 828492, 829151	0.0162171	536	1222	45	23191	41				GO:BP	GO:0071554	cell wall organization or biogenesis	830736, 826964, 818959, 834996, 828064, 834676, 818964, 7922320, 836702, 837543, 823908, 826706, 836858, 828776, 828553, 834430, 831646, 820941, 816713, 837940, 28720150, 831734, 817814, 830154, 835828, 816765, 839030, 822444, 820429, 817861, 830847, 822462, 819368, 828131, 836359, 842784, 817295, 824629, 824240, 825446, 829599, 836856, 836357, 825048, 839022, 828686, 831831, 834564, 837834, 8300…	0.020561	697	1222	55	23191	7
GO:BP	GO:0009753	response to jasmonic acid	843639, 824308, 834545, 818046, 836602, 834768, 830443, 839748, 820790, 836613, 826730, 842851, 838639, 830779, 841026, 831162, 838310, 838314, 821055, 817022, 843577, 829730, 836865, 830859, 828481, 843353, 834273, 823994, 818025, 843834, 820752, 843750, 831241, 838501, 829623, 842428, 843407, 819248, 827725, 821902, 838353, 827834	3.82368e-13	196	1222	42	23191	39				GO:BP	GO:0033014	tetrapyrrole biosynthetic process	834442, 832672, 841029, 818093, 821855, 825109, 824861, 837528, 828853, 837526, 843788	0.0257514	78	1222	11	23191	7
GO:BP	GO:0070542	response to fatty acid	843639, 824308, 834545, 818046, 836602, 834768, 830443, 839748, 820790, 836613, 826730, 842851, 838639, 830779, 841026, 831162, 838310, 838314, 821055, 817022, 843577, 829730, 836865, 830859, 828481, 843353, 834273, 823994, 818025, 843834, 820752, 843750, 831241, 838501, 829623, 842428, 843407, 819248, 827725, 821902, 838353, 827834	7.79714e-13	200	1222	42	23191	39				GO:BP	GO:0009617	response to bacterium	838606, 836377, 815147, 834545, 839515, 832285, 834676, 831722, 832538, 843584, 817250, 825143, 826860, 831173, 836753, 836602, 826884, 834430, 834768, 830918, 826859, 831856, 830058, 837178, 839295, 826642, 826752, 827890, 828418, 844423, 820141, 831734, 830154, 835012, 820639, 835828, 838639, 844307, 816765, 839559, 818914, 821607, 843810, 821921, 836865, 828481, 830902, 838236, 832315, 816518,…	1.9665e-15	534	1222	80	23191	6
GO:BP	GO:0010200	response to chitin	842931, 838674, 817155, 829591, 834768, 829700, 820901, 818319, 844423, 836322, 836587, 835012, 836103, 827896, 818166, 841413, 817936, 836865, 824446, 828481, 830840, 830902, 832801, 838487, 818429, 824410, 818025, 824764, 829308, 819093, 820752, 817923, 816209, 824115, 835193, 822447, 819248, 840897, 824188	1.6531e-16	138	1222	39	23191	38				GO:BP	GO:0019748	secondary metabolic process	829894, 825164, 839515, 817495, 818902, 817637, 817498, 820083, 836280, 831877, 821227, 839354, 821677, 834430, 832145, 825068, 839295, 838708, 830154, 820564, 820639, 835828, 829572, 842880, 836499, 816765, 838440, 841670, 821710, 843443, 819052, 824493, 818429, 830018, 829176, 818280, 844383, 842553, 841593, 822298, 839578, 838288, 843750, 831241, 839022, 819386, 842814, 816830, 837576, 843799,…	4.59917e-14	371	1222	62	23191	6
GO:BP	GO:0009636	response to toxic substance	840476, 816328, 839515, 817495, 817637, 817498, 820083, 832538, 831263, 821227, 843081, 839354, 834430, 830443, 831261, 833954, 839295, 826725, 826765, 835560, 821710, 835515, 822645, 838016, 834842, 816041, 832537, 831800, 830561, 828613, 830562, 838288, 819386, 818354, 837576, 843799, 817493, 843329, 818746, 823555, 817494, 832290, 844047, 817497	1.62787e-08	292	1222	44	23191	38				GO:BP	GO:0080167	response to karrikin	821206, 824678, 816167, 836053, 830765, 823901, 843450, 832147, 830443, 829883, 820102, 829891, 821855, 839933, 821710, 824493, 830589, 831965, 818280, 834910, 842485, 819386, 814644, 836389, 844164, 837576, 828511, 830637, 823641, 818586, 829623, 824738, 835256	8.70263e-13	127	1222	33	23191	6
GO:BP	GO:0031347	regulation of defense response	838606, 836377, 817495, 832538, 831173, 836753, 827695, 826884, 834768, 821400, 830058, 830142, 839544, 844423, 816765, 841026, 830401, 822184, 831162, 838310, 821055, 843810, 843577, 836865, 828481, 843716, 828342, 818025, 843834, 825706, 28720712, 829308, 822298, 820752, 832530, 831158, 827898, 820355, 838501, 843407	1.90262e-07	273	1222	40	23191	38				GO:BP	GO:0009636	response to toxic substance	840476, 816328, 839515, 817495, 817637, 817498, 820083, 832538, 831263, 821227, 843081, 839354, 834430, 830443, 831261, 833954, 839295, 826725, 826765, 835560, 821710, 835515, 822645, 838016, 834842, 816041, 832537, 831800, 830561, 828613, 830562, 838288, 819386, 818354, 837576, 843799, 817493, 843329, 818746, 823555, 817494, 832290, 844047, 817497	1.62787e-08	292	1222	44	23191	6
GO:BP	GO:0009416	response to light stimulus	824678, 833755, 830765, 823997, 841856, 824654, 823901, 823965, 841217, 820547, 831218, 816293, 818006, 831646, 832145, 834652, 821855, 836103, 837387, 843417, 830779, 819358, 819292, 839508, 831453, 835515, 838314, 838739, 819607, 842104, 816819, 843716, 843353, 825075, 832537, 830018, 819869, 818280, 839449, 818709, 818005, 828613, 830832, 814646, 818869, 831241, 837286, 838125, 827146, 837576,…	0.00150992	746	1222	64	23191	37				GO:BP	GO:0009267	cellular response to starvation	815657, 817943, 832538, 820547, 817261, 832137, 839349, 817207, 832163, 829440, 842774, 831888, 839214, 838739, 819730, 834355, 819332, 819869, 814828, 831795, 834353, 835005, 843632, 816141, 837965, 827118, 841765, 843205, 820113, 824384	9.64027e-08	164	1222	30	23191	6
GO:BP	GO:0009314	response to radiation	824678, 833755, 830765, 823997, 841856, 824654, 823901, 823965, 841217, 820547, 831218, 816293, 818006, 831646, 832145, 834652, 821855, 836103, 837387, 843417, 830779, 819358, 819292, 839508, 831453, 835515, 838314, 838739, 819607, 842104, 816819, 843716, 843353, 825075, 832537, 830018, 819869, 818280, 839449, 818709, 818005, 828613, 830832, 814646, 818869, 831241, 837286, 838125, 827146, 837576,…	0.00331749	770	1222	64	23191	37				GO:BP	GO:1901615	organic hydroxy compound metabolic process	821206, 830765, 836377, 827215, 820667, 821175, 828776, 843016, 834348, 830058, 829617, 826642, 820141, 839846, 816173, 842880, 841670, 839933, 843443, 839559, 819052, 843810, 829548, 843716, 829227, 836521, 834273, 830018, 818280, 827371, 839735, 838014, 829560, 824040, 822299, 837109, 836519, 817457, 827663, 843788	0.000471036	378	1222	40	23191	6
GO:BP	GO:0016311	dephosphorylation	829536, 821206, 817858, 836753, 817261, 818389, 836040, 821047, 838305, 837935, 821127, 818456, 834356, 817553, 828591, 839348, 836521, 828355, 825374, 821596, 825706, 825399, 824448, 814646, 836638, 843632, 816141, 830496, 835220, 840493, 818609, 836435, 830874, 836519, 820113	0.0323494	409	1222	35	23191	35				GO:BP	GO:0009063	cellular amino acid catabolic process	814732, 823668, 830154, 824750, 816765, 833862, 842774, 824493, 821072, 818280, 838362, 837385, 829623, 831935, 829549	0.00107001	89	1222	15	23191	6
GO:BP	GO:0006520	cellular amino acid metabolic process	830153, 832326, 818902, 814732, 829591, 837543, 838847, 838375, 826317, 825068, 826730, 835286, 823668, 830154, 824750, 821147, 816765, 833862, 828726, 818470, 831666, 842774, 830457, 817022, 829933, 839085, 824493, 821072, 816929, 829548, 829176, 818280, 838362, 814980, 839103, 824629, 835005, 837345, 815822, 831612, 837385, 829623, 831935, 836435, 829549, 825793	0.000460431	458	1222	46	23191	34				GO:BP	GO:0009768	photosynthesis, light harvesting in photosystem I	824654, 823901, 818006, 835515, 818005, 842446, 820043	0.00206455	23	1222	7	23191	6
GO:BP	GO:1901615	organic hydroxy compound metabolic process	821206, 830765, 836377, 827215, 820667, 821175, 828776, 843016, 834348, 830058, 829617, 826642, 820141, 839846, 816173, 842880, 841670, 839933, 843443, 839559, 819052, 843810, 829548, 843716, 829227, 836521, 834273, 830018, 818280, 827371, 839735, 838014, 829560, 824040, 822299, 837109, 836519, 817457, 827663, 843788	0.000471036	378	1222	40	23191	34				GO:BP	GO:0009644	response to high light intensity	824654, 823901, 816293, 821855, 819358, 835515, 838314, 827146, 842446, 837071	0.0128026	60	1222	10	23191	6
GO:BP	GO:0098754	detoxification	840476, 816328, 839515, 817495, 817637, 817498, 820083, 832538, 831263, 821227, 843081, 839354, 834430, 831261, 833954, 839295, 826725, 826765, 835560, 838016, 834842, 832537, 830561, 828613, 830562, 838288, 819386, 837576, 843799, 817493, 843329, 818746, 823555, 817494, 832290, 844047, 817497	5.94588e-07	252	1222	37	23191	33				GO:BP	GO:1901698	response to nitrogen compound	842931, 818959, 838674, 817155, 829591, 834768, 829700, 820901, 818319, 844423, 836322, 836587, 835012, 836103, 837387, 827896, 836772, 834895, 839559, 818166, 841413, 817936, 836865, 824446, 828481, 830840, 830902, 828255, 832801, 838487, 818429, 823994, 817459, 824410, 818025, 824764, 829308, 819093, 820752, 817923, 816209, 824115, 837576, 835193, 823641, 842428, 822447, 823555, 819248, 840897,…	2.7432e-12	312	1222	53	23191	5
GO:BP	GO:0009991	response to extracellular stimulus	815657, 823997, 817943, 832538, 820547, 817261, 838887, 832137, 841143, 839349, 817207, 832163, 820564, 838207, 817110, 829440, 842774, 831888, 839214, 838739, 819730, 841998, 834355, 819332, 832801, 819869, 814828, 831795, 834353, 835005, 843632, 816141, 837965, 844415, 820034, 827118, 841765, 843129, 843205, 820113, 824384	6.63791e-08	273	1222	41	23191	31				GO:BP	GO:0042742	defense response to bacterium	838606, 836377, 815147, 834545, 839515, 832285, 834676, 831722, 832538, 817250, 825143, 826860, 831173, 836753, 836602, 826884, 834430, 834768, 830918, 826859, 830058, 837178, 839295, 826752, 827890, 828418, 844423, 820141, 830154, 835012, 820639, 835828, 816765, 839559, 818914, 821607, 843810, 821921, 836865, 828481, 832315, 816518, 825144, 832801, 843716, 840190, 818429, 825706, 28720712, 82462…	5.48977e-11	457	1222	64	23191	5
GO:BP	GO:1901605	alpha-amino acid metabolic process	830153, 832326, 818902, 814732, 829591, 837543, 826317, 826730, 835286, 830154, 824750, 821147, 816765, 833862, 828726, 818470, 831666, 842774, 830457, 829933, 839085, 824493, 821072, 816929, 829548, 829176, 818280, 814980, 839103, 824629, 837345, 815822, 831612, 837385, 829623, 831935, 836435, 825793	1.37303e-05	298	1222	38	23191	31				GO:BP	GO:0006970	response to osmotic stress	840476, 820667, 818902, 829753, 823754, 832538, 826860, 827481, 816293, 831653, 817812, 838256, 826884, 837529, 839349, 820019, 826725, 836103, 838207, 842880, 839324, 841670, 842280, 831453, 833862, 819052, 828598, 839669, 836865, 834842, 836596, 835981, 819332, 843353, 831454, 818429, 825481, 823994, 842862, 839735, 28720712, 830565, 842114, 825399, 835005, 839578, 837413, 814644, 835008, 84416…	4.99351e-07	549	1222	62	23191	5
GO:BP	GO:0014070	response to organic cyclic compound	832476, 824308, 841324, 834545, 818959, 828064, 831173, 839748, 830058, 826642, 844423, 842851, 837387, 828416, 844307, 830779, 830401, 839559, 836865, 828481, 836359, 823994, 827623, 829308, 5008297, 815101, 824257, 6240315, 842428, 830520, 819248, 844001, 834904, 844047, 816935	0.000548445	316	1222	35	23191	31				GO:BP	GO:0010646	regulation of cell communication	834545, 825164, 823754, 838096, 829591, 838922, 832137, 830443, 837529, 836040, 834702, 839324, 843417, 831162, 841670, 838310, 821055, 843577, 836865, 828481, 836596, 825075, 844383, 818025, 843834, 839265, 820752, 814644, 824115, 838501, 818903, 840860, 843407, 819248	0.00446144	342	1222	34	23191	5
GO:BP	GO:0045087	innate immune response	833755, 843639, 838043, 826860, 831173, 827695, 836614, 826884, 834768, 843016, 821400, 829883, 826859, 830058, 836613, 839846, 830154, 835828, 816765, 839559, 821607, 820429, 830859, 843716, 840190, 839735, 28720712, 820752, 814646, 817923, 831158, 824257	0.000128059	255	1222	32	23191	30				GO:BP	GO:0023051	regulation of signaling	834545, 825164, 823754, 838096, 829591, 838922, 830443, 837529, 836040, 834702, 839324, 843417, 831162, 841670, 838310, 821055, 843577, 836865, 828481, 836596, 825075, 844383, 818025, 843834, 839265, 820752, 814644, 824115, 838501, 818903, 840860, 843407, 819248	0.00696976	338	1222	33	23191	5
GO:BP	GO:0031667	response to nutrient levels	815657, 823997, 817943, 832538, 820547, 817261, 832137, 841143, 839349, 817207, 832163, 820564, 817110, 829440, 842774, 831888, 839214, 838739, 819730, 841998, 834355, 819332, 832801, 819869, 814828, 831795, 834353, 835005, 843632, 816141, 837965, 844415, 820034, 827118, 841765, 843205, 820113, 824384	2.29232e-08	232	1222	38	23191	29				GO:BP	GO:0009966	regulation of signal transduction	834545, 825164, 823754, 829591, 838922, 830443, 837529, 836040, 834702, 839324, 843417, 831162, 841670, 838310, 821055, 843577, 836865, 828481, 836596, 825075, 844383, 818025, 843834, 839265, 820752, 814644, 824115, 838501, 818903, 840860, 843407, 819248	0.0101221	333	1222	32	23191	5
GO:BP	GO:0010646	regulation of cell communication	834545, 825164, 823754, 838096, 829591, 838922, 832137, 830443, 837529, 836040, 834702, 839324, 843417, 831162, 841670, 838310, 821055, 843577, 836865, 828481, 836596, 825075, 844383, 818025, 843834, 839265, 820752, 814644, 824115, 838501, 818903, 840860, 843407, 819248	0.00446144	342	1222	34	23191	29				GO:BP	GO:1901607	alpha-amino acid biosynthetic process	830153, 832326, 818902, 837543, 826317, 826730, 835286, 821147, 828726, 831666, 842774, 830457, 829933, 839085, 814980, 839103, 824629, 837345, 815822, 837385, 825793	0.0137088	191	1222	21	23191	5
GO:BP	GO:0031668	cellular response to extracellular stimulus	815657, 817943, 832538, 820547, 817261, 838887, 832137, 839349, 817207, 832163, 838207, 829440, 842774, 831888, 839214, 838739, 819730, 834355, 819332, 832801, 819869, 814828, 831795, 834353, 835005, 843632, 816141, 837965, 844415, 820034, 827118, 841765, 843129, 843205, 820113, 824384	5.6832e-08	219	1222	36	23191	28				GO:BP	GO:0009645	response to low light intensity stimulus	824654, 823901, 825075, 842446, 818903	0.0257514	19	1222	5	23191	5
GO:BP	GO:0071496	cellular response to external stimulus	815657, 817943, 832538, 820547, 817261, 838887, 832137, 839349, 817207, 832163, 838207, 829440, 842774, 831888, 839214, 838739, 819730, 834355, 819332, 832801, 819869, 814828, 831795, 834353, 835005, 843632, 816141, 837965, 844415, 820034, 827118, 841765, 843129, 843205, 820113, 824384	1.09486e-07	225	1222	36	23191	28				GO:BP	GO:0009646	response to absence of light	833755, 823997, 820547, 832145, 838739, 819869, 818709, 831935	0.0257811	46	1222	8	23191	5
GO:BP	GO:0072330	monocarboxylic acid biosynthetic process	836377, 820667, 843584, 822169, 828553, 830058, 820141, 830154, 827043, 842880, 838639, 816765, 822168, 839559, 838314, 843810, 824493, 843838, 829548, 843716, 829227, 834273, 819869, 818280, 829836, 839578, 837286, 815160, 822167, 823555, 844001, 820288	0.000214334	262	1222	32	23191	28				GO:BP	GO:0008652	cellular amino acid biosynthetic process	830153, 832326, 818902, 837543, 838847, 826317, 825068, 826730, 835286, 821147, 828726, 831666, 842774, 830457, 829933, 839085, 814980, 839103, 824629, 837345, 815822, 837385, 825793	0.0283358	233	1222	23	23191	5
GO:BP	GO:0006820	anion transport	835280, 817943, 843545, 838674, 834676, 835025, 830121, 824353, 834806, 834430, 844134, 817844, 834652, 843323, 820844, 828886, 823951, 837344, 839214, 828255, 834355, 831795, 834353, 837965, 818479, 836389, 844415, 823641, 816783, 843205, 836303, 824384	0.0034594	310	1222	32	23191	28				GO:BP	GO:0009414	response to water deprivation	840476, 835280, 839515, 820667, 817637, 841856, 836702, 836280, 827481, 816293, 821975, 838887, 836040, 830154, 828849, 838207, 836772, 841670, 831453, 833862, 818166, 842774, 828598, 836865, 835981, 819332, 831454, 818429, 818280, 825481, 824410, 842862, 834037, 841701, 819715, 830565, 842114, 822298, 841722, 837413, 815101, 818354, 837576, 838633, 824261, 6240315, 837071, 843129, 835307, 819248…	9.64027e-08	402	1222	52	23191	4
GO:BP	GO:0023051	regulation of signaling	834545, 825164, 823754, 838096, 829591, 838922, 830443, 837529, 836040, 834702, 839324, 843417, 831162, 841670, 838310, 821055, 843577, 836865, 828481, 836596, 825075, 844383, 818025, 843834, 839265, 820752, 814644, 824115, 838501, 818903, 840860, 843407, 819248	0.00696976	338	1222	33	23191	28				GO:BP	GO:0001101	response to acid chemical	840476, 835280, 839515, 820667, 817637, 841856, 836702, 836280, 827481, 816293, 821975, 838887, 836040, 830154, 828849, 838207, 836772, 841670, 834895, 831453, 833862, 818166, 842774, 828598, 836865, 835981, 819332, 831454, 818429, 818280, 825481, 817459, 824410, 842862, 834037, 841701, 819715, 830565, 842114, 822298, 841722, 837413, 815101, 818354, 837576, 838633, 824261, 6240315, 837071, 842428…	1.29488e-07	442	1222	55	23191	4
GO:BP	GO:0080167	response to karrikin	821206, 824678, 816167, 836053, 830765, 823901, 843450, 832147, 830443, 829883, 820102, 829891, 821855, 839933, 821710, 824493, 830589, 831965, 818280, 834910, 842485, 819386, 814644, 836389, 844164, 837576, 828511, 830637, 823641, 818586, 829623, 824738, 835256	8.70263e-13	127	1222	33	23191	27				GO:BP	GO:0009415	response to water	840476, 835280, 839515, 820667, 817637, 841856, 836702, 836280, 827481, 816293, 821975, 838887, 836040, 830154, 828849, 838207, 836772, 841670, 831453, 833862, 818166, 842774, 828598, 836865, 835981, 819332, 831454, 818429, 818280, 825481, 824410, 842862, 834037, 841701, 819715, 830565, 842114, 822298, 841722, 837413, 815101, 818354, 837576, 838633, 824261, 6240315, 837071, 843129, 835307, 819248…	1.90262e-07	411	1222	52	23191	4
GO:BP	GO:0042594	response to starvation	815657, 823997, 817943, 832538, 820547, 817261, 832137, 841143, 839349, 817207, 832163, 820564, 817110, 829440, 842774, 831888, 839214, 838739, 819730, 834355, 819332, 819869, 814828, 831795, 834353, 835005, 843632, 816141, 837965, 827118, 841765, 843205, 820113, 824384	8.3551e-08	202	1222	34	23191	27				GO:BP	GO:0098754	detoxification	840476, 816328, 839515, 817495, 817637, 817498, 820083, 832538, 831263, 821227, 843081, 839354, 834430, 831261, 833954, 839295, 826725, 826765, 835560, 838016, 834842, 832537, 830561, 828613, 830562, 838288, 819386, 837576, 843799, 817493, 843329, 818746, 823555, 817494, 832290, 844047, 817497	5.94588e-07	252	1222	37	23191	4
GO:BP	GO:0009966	regulation of signal transduction	834545, 825164, 823754, 829591, 838922, 830443, 837529, 836040, 834702, 839324, 843417, 831162, 841670, 838310, 821055, 843577, 836865, 828481, 836596, 825075, 844383, 818025, 843834, 839265, 820752, 814644, 824115, 838501, 818903, 840860, 843407, 819248	0.0101221	333	1222	32	23191	27				GO:BP	GO:0009751	response to salicylic acid	832476, 824308, 841324, 834545, 831173, 839748, 830058, 826642, 844423, 842851, 828416, 844307, 830779, 830401, 839559, 836865, 828481, 823994, 829308, 5008297, 815101, 824257, 6240315, 842428, 830520, 819248, 844001, 834904	2.42656e-06	169	1222	28	23191	4
GO:BP	GO:0031669	cellular response to nutrient levels	815657, 817943, 832538, 820547, 817261, 832137, 839349, 817207, 832163, 829440, 842774, 831888, 839214, 838739, 819730, 834355, 819332, 832801, 819869, 814828, 831795, 834353, 835005, 843632, 816141, 837965, 844415, 820034, 827118, 841765, 843205, 820113, 824384	1.4467e-08	179	1222	33	23191	26				GO:BP	GO:0009620	response to fungus	833882, 816085, 824308, 819827, 834545, 828064, 829591, 842450, 826860, 831173, 822169, 838066, 836602, 838887, 819577, 833954, 826859, 839295, 826642, 831109, 844423, 818058, 818954, 818952, 835828, 831673, 844307, 830779, 830401, 841670, 838314, 817553, 821607, 820429, 843810, 842104, 836865, 830902, 842778, 834842, 836596, 28717407, 836359, 834273, 818429, 829308, 822298, 818471, 815160, 82783…	3.43261e-05	650	1222	64	23191	4
GO:BP	GO:0044550	secondary metabolite biosynthetic process	818902, 839354, 821677, 834430, 832145, 825068, 830154, 820564, 835828, 829572, 816765, 838440, 843443, 824493, 818429, 830018, 829176, 818280, 842553, 822298, 839578, 843750, 831241, 839022, 829551, 844421, 823580	5.59924e-06	166	1222	27	23191	26				GO:BP	GO:0007568	aging	834442, 832476, 831683, 818959, 818902, 826317, 836040, 826642, 826730, 827542, 839324, 827896, 830779, 819038, 828726, 829933, 844081, 829730, 828481, 843353, 818171, 843282, 827371, 835307, 832090	7.16972e-05	168	1222	25	23191	4
GO:BP	GO:0009723	response to ethylene	824308, 836853, 839733, 836280, 829591, 843568, 819365, 838887, 834768, 822164, 836613, 830457, 817936, 836596, 839103, 819093, 820752, 819103, 828853, 815101, 835193, 831238, 6240315, 834411, 836310, 835277, 843832, 821902, 829416, 824188	0.00311005	281	1222	30	23191	26				GO:BP	GO:0072330	monocarboxylic acid biosynthetic process	836377, 820667, 843584, 822169, 828553, 830058, 820141, 830154, 827043, 842880, 838639, 816765, 822168, 839559, 838314, 843810, 824493, 843838, 829548, 843716, 829227, 834273, 819869, 818280, 829836, 839578, 837286, 815160, 822167, 823555, 844001, 820288	0.000214334	262	1222	32	23191	4
GO:BP	GO:0016042	lipid catabolic process	820667, 843787, 840045, 821175, 841217, 834636, 841830, 834348, 839544, 820639, 834635, 824005, 839508, 824760, 843785, 819730, 835983, 839760, 835981, 817604, 831268, 818869, 833748, 824204, 821243, 817457, 827663, 824021	0.00676488	269	1222	28	23191	25				GO:BP	GO:0014070	response to organic cyclic compound	832476, 824308, 841324, 834545, 818959, 828064, 831173, 839748, 830058, 826642, 844423, 842851, 837387, 828416, 844307, 830779, 830401, 839559, 836865, 828481, 836359, 823994, 827623, 829308, 5008297, 815101, 824257, 6240315, 842428, 830520, 819248, 844001, 834904, 844047, 816935	0.000548445	316	1222	35	23191	4
GO:BP	GO:0009267	cellular response to starvation	815657, 817943, 832538, 820547, 817261, 832137, 839349, 817207, 832163, 829440, 842774, 831888, 839214, 838739, 819730, 834355, 819332, 819869, 814828, 831795, 834353, 835005, 843632, 816141, 837965, 827118, 841765, 843205, 820113, 824384	9.64027e-08	164	1222	30	23191	24				GO:BP	GO:0009698	phenylpropanoid metabolic process	825164, 831877, 821677, 832145, 820564, 829572, 821710, 843443, 824493, 830018, 818280, 844383, 841593, 839578, 842814, 816830, 829551, 830604, 844421, 823580	0.00153682	147	1222	20	23191	4
GO:BP	GO:0009751	response to salicylic acid	832476, 824308, 841324, 834545, 831173, 839748, 830058, 826642, 844423, 842851, 828416, 844307, 830779, 830401, 839559, 836865, 828481, 823994, 829308, 5008297, 815101, 824257, 6240315, 842428, 830520, 819248, 844001, 834904	2.42656e-06	169	1222	28	23191	24				GO:BP	GO:0009723	response to ethylene	824308, 836853, 839733, 836280, 829591, 843568, 819365, 838887, 834768, 822164, 836613, 830457, 817936, 836596, 839103, 819093, 820752, 819103, 828853, 815101, 835193, 831238, 6240315, 834411, 836310, 835277, 843832, 821902, 829416, 824188	0.00311005	281	1222	30	23191	4
GO:BP	GO:0032101	regulation of response to external stimulus	838606, 836377, 817495, 831173, 836753, 827695, 832137, 826884, 834768, 821400, 830142, 816765, 841026, 830401, 822184, 831162, 836865, 843716, 828342, 825706, 28720712, 822298, 820752, 832530, 831158, 827898	0.000302395	195	1222	26	23191	24				GO:BP	GO:0006820	anion transport	835280, 817943, 843545, 838674, 834676, 835025, 830121, 824353, 834806, 834430, 844134, 817844, 834652, 843323, 820844, 828886, 823951, 837344, 839214, 828255, 834355, 831795, 834353, 837965, 818479, 836389, 844415, 823641, 816783, 843205, 836303, 824384	0.0034594	310	1222	32	23191	4
GO:BP	GO:0050776	regulation of immune response	838606, 836377, 833523, 817495, 831173, 836753, 827695, 826884, 834768, 821400, 830142, 816765, 841026, 830401, 822184, 831162, 836865, 843716, 828342, 825706, 28720712, 822298, 820752, 832530, 831158, 827898	0.000324195	197	1222	26	23191	24				GO:BP	GO:0045229	external encapsulating structure organization	830736, 826964, 828064, 834676, 7922320, 836702, 831289, 826706, 836858, 828776, 828553, 834430, 831646, 820941, 816713, 28720150, 831734, 817814, 830154, 835828, 816765, 839030, 824675, 822444, 839026, 817861, 830847, 822462, 819368, 843353, 836359, 842784, 817295, 824629, 824240, 829599, 836357, 825048, 839022, 828686, 831831, 842814, 834564, 837834, 830056, 843345, 827741, 836435, 828492, 8291…	0.00680798	582	1222	50	23191	4
GO:BP	GO:0002682	regulation of immune system process	838606, 836377, 833523, 817495, 831173, 836753, 827695, 826884, 834768, 821400, 830142, 816765, 841026, 830401, 822184, 831162, 836865, 843716, 828342, 825706, 28720712, 822298, 820752, 832530, 831158, 827898	0.000324195	197	1222	26	23191	24				GO:BP	GO:0050832	defense response to fungus	833882, 816085, 834545, 829591, 842450, 826860, 838066, 836602, 819577, 833954, 826859, 839295, 844423, 818058, 818954, 818952, 835828, 830401, 841670, 817553, 821607, 820429, 843810, 842104, 836865, 842778, 834842, 836596, 28717407, 834273, 818429, 829308, 822298, 818471, 827831, 829188, 814744, 817744, 818955, 843139, 827898, 820355, 824261, 837071, 836310, 835277, 827663, 827395	0.00932841	562	1222	48	23191	4
GO:BP	GO:0002831	regulation of response to biotic stimulus	838606, 836377, 817495, 831173, 836753, 827695, 826884, 834768, 821400, 830142, 816765, 841026, 830401, 822184, 831162, 836865, 843716, 828342, 825706, 28720712, 822298, 820752, 832530, 831158, 827898	0.000471036	190	1222	25	23191	23				GO:BP	GO:0051259	protein complex oligomerization	819358, 842280, 842774, 838744, 843632, 824035, 827118, 837252, 832431, 841765	0.0128026	60	1222	10	23191	4
GO:BP	GO:0009738	abscisic acid-activated signaling pathway	841856, 831722, 819262, 838922, 827481, 817812, 837529, 836040, 834702, 843257, 842880, 839324, 843417, 841670, 817553, 836865, 836596, 835981, 825481, 823994, 839265, 814644, 818609, 840860, 836519	0.0300253	262	1222	25	23191	23				GO:BP	GO:0000160	phosphorelay signal transduction system	836853, 839733, 836280, 829591, 843568, 823965, 819365, 838887, 834768, 822164, 819292, 817936, 836596, 838487, 819093, 820752, 819103, 835193, 831238, 836435, 836310, 835277, 843832, 821902, 829416, 824188	0.0152723	260	1222	26	23191	4
GO:BP	GO:1901657	glycosyl compound metabolic process	829894, 828537, 836280, 843450, 834430, 825068, 830985, 838708, 820639, 835828, 836499, 816765, 838440, 841670, 819052, 829015, 829176, 842553, 843750, 839022, 820886, 829897, 835277	0.00177005	184	1222	23	23191	22				GO:BP	GO:0071555	cell wall organization	830736, 826964, 828064, 834676, 7922320, 836702, 826706, 836858, 828776, 828553, 834430, 831646, 820941, 816713, 28720150, 831734, 817814, 830154, 835828, 816765, 839030, 822444, 817861, 830847, 822462, 819368, 836359, 842784, 817295, 824629, 824240, 829599, 836357, 825048, 839022, 828686, 831831, 834564, 837834, 830056, 843345, 827741, 836435, 828492, 829151	0.0162171	536	1222	45	23191	4
GO:BP	GO:0000160	phosphorelay signal transduction system	836853, 839733, 836280, 829591, 843568, 823965, 819365, 838887, 834768, 822164, 819292, 817936, 836596, 838487, 819093, 820752, 819103, 835193, 831238, 836435, 836310, 835277, 843832, 821902, 829416, 824188	0.0152723	260	1222	26	23191	22				GO:BP	GO:0009753	response to jasmonic acid	843639, 824308, 834545, 818046, 836602, 834768, 830443, 839748, 820790, 836613, 826730, 842851, 838639, 830779, 841026, 831162, 838310, 838314, 821055, 817022, 843577, 829730, 836865, 830859, 828481, 843353, 834273, 823994, 818025, 843834, 820752, 843750, 831241, 838501, 829623, 842428, 843407, 819248, 827725, 821902, 838353, 827834	3.82368e-13	196	1222	42	23191	3
GO:BP	GO:0009404	toxin metabolic process	839515, 817495, 818902, 817637, 817498, 820083, 821227, 839295, 830154, 816765, 818429, 829176, 822298, 838288, 819386, 837576, 843799, 817493, 843329, 817494, 817497	5.60042e-11	59	1222	21	23191	21				GO:BP	GO:0070542	response to fatty acid	843639, 824308, 834545, 818046, 836602, 834768, 830443, 839748, 820790, 836613, 826730, 842851, 838639, 830779, 841026, 831162, 838310, 838314, 821055, 817022, 843577, 829730, 836865, 830859, 828481, 843353, 834273, 823994, 818025, 843834, 820752, 843750, 831241, 838501, 829623, 842428, 843407, 819248, 827725, 821902, 838353, 827834	7.79714e-13	200	1222	42	23191	3
GO:BP	GO:0016036	cellular response to phosphate starvation	815657, 817943, 817261, 832137, 817207, 832163, 829440, 831888, 839214, 819730, 834355, 819332, 814828, 831795, 834353, 843632, 816141, 837965, 841765, 843205, 820113, 824384	5.09516e-09	80	1222	22	23191	21				GO:BP	GO:0006790	sulfur compound metabolic process	830153, 829894, 839515, 817495, 818902, 817637, 817498, 820083, 836280, 821227, 835567, 834430, 825068, 839295, 838708, 830154, 820639, 835828, 836499, 821147, 816765, 838440, 829440, 841670, 830118, 842774, 831888, 819052, 836521, 818429, 829176, 831800, 842553, 821964, 822298, 838288, 843750, 839022, 819386, 837576, 843799, 817493, 820886, 827118, 843329, 836435, 829897, 824770, 817494, 835277,…	2.18722e-07	437	1222	54	23191	3
GO:BP	GO:0007568	aging	834442, 832476, 831683, 818959, 818902, 826317, 836040, 826642, 826730, 827542, 839324, 827896, 830779, 819038, 828726, 829933, 844081, 829730, 828481, 843353, 818171, 843282, 827371, 835307, 832090	7.16972e-05	168	1222	25	23191	21				GO:BP	GO:0097305	response to alcohol	840476, 833755, 835280, 841856, 831722, 819262, 826860, 838922, 827481, 816293, 817812, 837529, 836040, 837798, 834702, 828849, 843257, 837387, 842880, 839324, 843417, 836772, 841670, 831453, 835515, 828598, 817553, 817762, 836865, 836596, 835981, 819332, 832801, 836359, 831454, 825481, 823994, 839265, 829836, 834037, 842114, 822298, 820752, 832491, 837413, 828311, 814644, 825855, 818479, 815101,…	4.1825e-06	610	1222	64	23191	3
GO:BP	GO:0015698	inorganic anion transport	817943, 843545, 838674, 824353, 834430, 844134, 817844, 843323, 820844, 828886, 839214, 828255, 834355, 831795, 834353, 837965, 818479, 844415, 823641, 816783, 843205, 836303, 824384	8.23248e-05	148	1222	23	23191	21				GO:BP	GO:0009737	response to abscisic acid	840476, 833755, 835280, 841856, 831722, 819262, 826860, 838922, 827481, 816293, 817812, 837529, 836040, 837798, 834702, 828849, 843257, 842880, 839324, 843417, 836772, 841670, 831453, 835515, 828598, 817553, 817762, 836865, 836596, 835981, 819332, 832801, 836359, 831454, 825481, 823994, 839265, 829836, 834037, 842114, 822298, 820752, 832491, 837413, 828311, 814644, 825855, 818479, 815101, 839523,…	5.93e-06	603	1222	63	23191	3
GO:BP	GO:0000302	response to reactive oxygen species	833755, 832476, 824775, 843584, 817155, 826884, 821047, 834244, 820564, 826718, 842280, 821921, 828481, 821225, 823994, 28720712, 828613, 815160, 838483, 821048, 837252, 835307, 844047	0.000170896	155	1222	23	23191	21				GO:BP	GO:0009627	systemic acquired resistance	834545, 818959, 837504, 831173, 826859, 828416, 816765, 841026, 822184, 831162, 839559, 843810, 843716, 818429, 828342, 822298, 834904	4.30237e-05	84	1222	17	23191	3
GO:BP	GO:0042430	indole-containing compound metabolic process	829894, 829668, 818902, 829591, 834430, 838708, 830154, 824750, 835828, 816765, 831666, 830457, 839085, 818429, 829176, 814980, 839103, 824629, 822298, 829897, 823555	2.37651e-08	79	1222	21	23191	20				GO:BP	GO:0018958	phenol-containing compound metabolic process	836377, 830058, 826642, 820141, 839846, 843443, 839559, 843810, 843716, 829227, 830018, 818280, 827371, 839735	0.000289984	69	1222	14	23191	3
GO:BP	GO:0097237	cellular response to toxic substance	840476, 816328, 832538, 831263, 843081, 839354, 834430, 830443, 831261, 833954, 826725, 826765, 835560, 838016, 834842, 832537, 830561, 828613, 830562, 819386, 818746, 844047	0.0100041	198	1222	22	23191	20				GO:BP	GO:0009651	response to salt stress	840476, 820667, 818902, 829753, 832538, 826860, 827481, 816293, 838256, 826884, 837529, 839349, 820019, 836103, 838207, 841670, 842280, 819052, 828598, 839669, 836865, 835981, 819332, 843353, 818429, 825481, 823994, 842862, 839735, 28720712, 842114, 825399, 835005, 837413, 835008, 818354, 837576, 840493, 829623, 837252, 842428, 836372, 835307, 827725, 844047, 823580	0.000788155	470	1222	46	23191	3
GO:BP	GO:0009867	jasmonic acid mediated signaling pathway	834545, 836602, 834768, 830443, 839748, 842851, 831162, 838310, 821055, 843577, 836865, 828481, 818025, 843834, 820752, 838501, 843407, 819248, 821902	2.19922e-05	98	1222	19	23191	19				GO:BP	GO:0010150	leaf senescence	834442, 832476, 818959, 818902, 836040, 826642, 827542, 839324, 827896, 830779, 819038, 844081, 828481, 843353, 818171, 843282, 827371, 835307, 832090	0.00295731	143	1222	19	23191	3
GO:BP	GO:0071395	cellular response to jasmonic acid stimulus	834545, 836602, 834768, 830443, 839748, 842851, 831162, 838310, 821055, 843577, 836865, 828481, 818025, 843834, 820752, 838501, 843407, 819248, 821902	4.62074e-05	103	1222	19	23191	19				GO:BP	GO:1901606	alpha-amino acid catabolic process	814732, 830154, 824750, 816765, 833862, 842774, 824493, 821072, 818280, 837385, 829623, 831935	0.00316289	68	1222	12	23191	3
GO:BP	GO:0071398	cellular response to fatty acid	834545, 836602, 834768, 830443, 839748, 842851, 831162, 838310, 821055, 843577, 836865, 828481, 818025, 843834, 820752, 838501, 843407, 819248, 821902	7.98589e-05	107	1222	19	23191	19				GO:BP	GO:0071396	cellular response to lipid	834545, 841856, 831722, 819262, 838922, 827481, 836602, 817812, 834768, 830443, 837529, 836040, 839748, 842851, 834702, 843257, 842880, 839324, 843417, 831162, 841670, 838310, 821055, 817553, 843577, 836865, 828481, 836596, 835981, 825481, 823994, 818025, 843834, 839265, 827623, 829836, 820752, 838125, 814644, 831238, 838501, 818609, 840860, 843407, 819248, 821902, 836519, 816935	0.00438498	540	1222	48	23191	3
GO:BP	GO:0044272	sulfur compound biosynthetic process	830153, 818902, 835567, 825068, 830154, 835828, 821147, 816765, 838440, 829440, 842774, 831888, 818429, 829176, 842553, 822298, 843750, 839022, 827118, 824770, 825793	0.0034594	169	1222	21	23191	19				GO:BP	GO:0090693	plant organ senescence	834442, 832476, 818959, 818902, 836040, 826642, 827542, 839324, 827896, 830779, 819038, 844081, 828481, 843353, 818171, 843282, 827371, 835307, 832090	0.00462382	149	1222	19	23191	3
GO:BP	GO:0009873	ethylene-activated signaling pathway	836853, 839733, 836280, 829591, 843568, 819365, 838887, 834768, 822164, 817936, 836596, 819093, 820752, 819103, 835193, 831238, 836310, 835277, 843832, 821902, 829416, 824188	0.0129552	203	1222	22	23191	19				GO:BP	GO:0009851	auxin biosynthetic process	823754, 830154, 816765, 830457, 825075, 839103, 824629, 818903, 834411, 823555	0.00473944	52	1222	10	23191	3
GO:BP	GO:0071369	cellular response to ethylene stimulus	836853, 839733, 836280, 829591, 843568, 819365, 838887, 834768, 822164, 817936, 836596, 819093, 820752, 819103, 835193, 831238, 836310, 835277, 843832, 821902, 829416, 824188	0.0186915	210	1222	22	23191	19				GO:BP	GO:0016042	lipid catabolic process	820667, 843787, 840045, 821175, 841217, 834636, 841830, 834348, 839544, 820639, 834635, 824005, 839508, 824760, 843785, 819730, 835983, 839760, 835981, 817604, 831268, 818869, 833748, 824204, 821243, 817457, 827663, 824021	0.00676488	269	1222	28	23191	3
GO:BP	GO:1990748	cellular detoxification	840476, 816328, 832538, 831263, 843081, 839354, 834430, 831261, 833954, 826725, 826765, 835560, 838016, 834842, 832537, 830561, 828613, 830562, 819386, 818746, 844047	0.0189004	197	1222	21	23191	19				GO:BP	GO:0043617	cellular response to sucrose starvation	820547, 838739, 819869	0.0075953	4	1222	3	23191	3
GO:BP	GO:0019760	glucosinolate metabolic process	829894, 836280, 834430, 825068, 838708, 820639, 835828, 836499, 816765, 838440, 841670, 819052, 829176, 842553, 843750, 839022, 820886, 829897, 835277	0.000324195	119	1222	19	23191	18				GO:BP	GO:0009061	anaerobic respiration	818194, 840201, 820163, 838540	0.0099474	9	1222	4	23191	3
GO:BP	GO:0019757	glycosinolate metabolic process	829894, 836280, 834430, 825068, 838708, 820639, 835828, 836499, 816765, 838440, 841670, 819052, 829176, 842553, 843750, 839022, 820886, 829897, 835277	0.000324195	119	1222	19	23191	18				GO:BP	GO:0009873	ethylene-activated signaling pathway	836853, 839733, 836280, 829591, 843568, 819365, 838887, 834768, 822164, 817936, 836596, 819093, 820752, 819103, 835193, 831238, 836310, 835277, 843832, 821902, 829416, 824188	0.0129552	203	1222	22	23191	3
GO:BP	GO:0016143	S-glycoside metabolic process	829894, 836280, 834430, 825068, 838708, 820639, 835828, 836499, 816765, 838440, 841670, 819052, 829176, 842553, 843750, 839022, 820886, 829897, 835277	0.000324195	119	1222	19	23191	18				GO:BP	GO:0071369	cellular response to ethylene stimulus	836853, 839733, 836280, 829591, 843568, 819365, 838887, 834768, 822164, 817936, 836596, 819093, 820752, 819103, 835193, 831238, 836310, 835277, 843832, 821902, 829416, 824188	0.0186915	210	1222	22	23191	3
GO:BP	GO:0044282	small molecule catabolic process	821206, 814732, 841217, 820547, 835871, 826642, 823668, 830154, 824750, 816765, 839508, 833862, 842774, 838739, 824493, 821072, 841998, 836521, 818280, 838362, 838014, 837385, 829623, 831935, 836519, 817457, 844047, 829549, 827663	0.0010672	250	1222	29	23191	18				GO:BP	GO:0008219	cell death	837504, 838043, 831173, 826884, 830918, 826859, 839846, 820564, 828416, 839559, 821607, 820429, 830902, 834842, 843716, 836359, 839735, 814646, 831158, 824257, 824188	0.0233272	201	1222	21	23191	3
GO:BP	GO:0008219	cell death	837504, 838043, 831173, 826884, 830918, 826859, 839846, 820564, 828416, 839559, 821607, 820429, 830902, 834842, 843716, 836359, 839735, 814646, 831158, 824257, 824188	0.0233272	201	1222	21	23191	18				GO:BP	GO:0009850	auxin metabolic process	823754, 830154, 816765, 830457, 825075, 839103, 824629, 837971, 818903, 834411, 823555	0.0257514	78	1222	11	23191	3
GO:BP	GO:0008652	cellular amino acid biosynthetic process	830153, 832326, 818902, 837543, 838847, 826317, 825068, 826730, 835286, 821147, 828726, 831666, 842774, 830457, 829933, 839085, 814980, 839103, 824629, 837345, 815822, 837385, 825793	0.0283358	233	1222	23	23191	18				GO:BP	GO:0006552	leucine catabolic process	823668, 838362, 829549	0.0399809	7	1222	3	23191	3
GO:BP	GO:0006749	glutathione metabolic process	839515, 817495, 817637, 817498, 820083, 821227, 839295, 830118, 831800, 838288, 819386, 837576, 843799, 817493, 843329, 817494, 817497	4.99469e-05	85	1222	17	23191	17				GO:BP	GO:0009611	response to wounding	843639, 824308, 827215, 835505, 843584, 819262, 818046, 822119, 839349, 836613, 844423, 826730, 838708, 842851, 28717292, 836103, 838639, 826631, 816765, 830779, 831162, 838310, 838314, 821055, 830457, 817022, 824011, 817553, 843577, 829730, 834842, 842994, 834273, 814828, 823994, 836497, 818025, 843834, 839265, 843998, 818471, 839578, 843750, 831241, 838483, 821048, 838501, 829623, 837071, 84242…	8.12345e-23	222	1222	58	23191	2
GO:BP	GO:0009308	amine metabolic process	829591, 830154, 824750, 816765, 831666, 830457, 839085, 821324, 831215, 829672, 814980, 839103, 830518, 842096, 824629, 835005, 831612, 829623	0.00357344	134	1222	18	23191	17				GO:BP	GO:0031347	regulation of defense response	838606, 836377, 817495, 832538, 831173, 836753, 827695, 826884, 834768, 821400, 830058, 830142, 839544, 844423, 816765, 841026, 830401, 822184, 831162, 838310, 821055, 843810, 843577, 836865, 828481, 843716, 828342, 818025, 843834, 825706, 28720712, 829308, 822298, 820752, 832530, 831158, 827898, 820355, 838501, 843407	1.90262e-07	273	1222	40	23191	2
GO:BP	GO:0006575	cellular modified amino acid metabolic process	839515, 817495, 817637, 817498, 820083, 821227, 839295, 830118, 831800, 838288, 819386, 837576, 843799, 817493, 843329, 817494, 817497	0.00972673	135	1222	17	23191	17				GO:BP	GO:0080134	regulation of response to stress	838606, 836377, 835280, 817495, 832538, 831173, 836753, 827695, 832137, 826884, 834768, 837529, 821400, 830058, 830142, 839544, 844423, 816765, 841026, 830401, 822184, 831162, 838310, 821055, 843810, 843577, 836865, 828481, 843716, 828342, 818025, 843834, 825706, 28720712, 819715, 829308, 822298, 820752, 832530, 814644, 824115, 831158, 817744, 837576, 827898, 820355, 838501, 843407, 819248, 84404…	4.35978e-07	410	1222	51	23191	2
GO:BP	GO:0012501	programmed cell death	837504, 838043, 831173, 826884, 826859, 839846, 820564, 828416, 839559, 821607, 820429, 830902, 834842, 843716, 836359, 839735, 814646, 831158, 824257	0.0128026	164	1222	19	23191	17				GO:BP	GO:0042537	benzene-containing compound metabolic process	836377, 831173, 830058, 826642, 820141, 839846, 824750, 839559, 843810, 824493, 843716, 829227, 818280, 827371, 839735, 838288	6.96345e-05	78	1222	16	23191	2
GO:BP	GO:0042440	pigment metabolic process	841377, 834442, 830765, 818902, 832672, 841029, 830985, 818093, 821855, 816173, 839933, 825109, 821710, 843443, 824861, 819052, 814828, 827371, 837528, 829560, 831241, 828853, 837526, 837109, 843788	0.00107392	201	1222	25	23191	16				GO:BP	GO:0015698	inorganic anion transport	817943, 843545, 838674, 824353, 834430, 844134, 817844, 843323, 820844, 828886, 839214, 828255, 834355, 831795, 834353, 837965, 818479, 844415, 823641, 816783, 843205, 836303, 824384	8.23248e-05	148	1222	23	23191	2
GO:BP	GO:0009698	phenylpropanoid metabolic process	825164, 831877, 821677, 832145, 820564, 829572, 821710, 843443, 824493, 830018, 818280, 844383, 841593, 839578, 842814, 816830, 829551, 830604, 844421, 823580	0.00153682	147	1222	20	23191	16				GO:BP	GO:0045087	innate immune response	833755, 843639, 838043, 826860, 831173, 827695, 836614, 826884, 834768, 843016, 821400, 829883, 826859, 830058, 836613, 839846, 830154, 835828, 816765, 839559, 821607, 820429, 830859, 843716, 840190, 839735, 28720712, 820752, 814646, 817923, 831158, 824257	0.000128059	255	1222	32	23191	2
GO:BP	GO:0010150	leaf senescence	834442, 832476, 818959, 818902, 836040, 826642, 827542, 839324, 827896, 830779, 819038, 844081, 828481, 843353, 818171, 843282, 827371, 835307, 832090	0.00295731	143	1222	19	23191	16				GO:BP	GO:0000302	response to reactive oxygen species	833755, 832476, 824775, 843584, 817155, 826884, 821047, 834244, 820564, 826718, 842280, 821921, 828481, 821225, 823994, 28720712, 828613, 815160, 838483, 821048, 837252, 835307, 844047	0.000170896	155	1222	23	23191	2
GO:BP	GO:0090693	plant organ senescence	834442, 832476, 818959, 818902, 836040, 826642, 827542, 839324, 827896, 830779, 819038, 844081, 828481, 843353, 818171, 843282, 827371, 835307, 832090	0.00462382	149	1222	19	23191	16				GO:BP	GO:0009696	salicylic acid metabolic process	836377, 830058, 826642, 820141, 839846, 839559, 843810, 843716, 829227, 818280, 827371, 839735	0.000301652	52	1222	12	23191	2
GO:BP	GO:1901607	alpha-amino acid biosynthetic process	830153, 832326, 818902, 837543, 826317, 826730, 835286, 821147, 828726, 831666, 842774, 830457, 829933, 839085, 814980, 839103, 824629, 837345, 815822, 837385, 825793	0.0137088	191	1222	21	23191	16				GO:BP	GO:0032101	regulation of response to external stimulus	838606, 836377, 817495, 831173, 836753, 827695, 832137, 826884, 834768, 821400, 830142, 816765, 841026, 830401, 822184, 831162, 836865, 843716, 828342, 825706, 28720712, 822298, 820752, 832530, 831158, 827898	0.000302395	195	1222	26	23191	2
GO:BP	GO:0009407	toxin catabolic process	839515, 817495, 817637, 817498, 820083, 821227, 839295, 838288, 819386, 837576, 843799, 817493, 843329, 817494, 817497	2.65634e-07	46	1222	15	23191	15				GO:BP	GO:0050776	regulation of immune response	838606, 836377, 833523, 817495, 831173, 836753, 827695, 826884, 834768, 821400, 830142, 816765, 841026, 830401, 822184, 831162, 836865, 843716, 828342, 825706, 28720712, 822298, 820752, 832530, 831158, 827898	0.000324195	197	1222	26	23191	2
GO:BP	GO:0044106	cellular amine metabolic process	829591, 830154, 824750, 816765, 831666, 830457, 839085, 821324, 831215, 814980, 839103, 842096, 824629, 835005, 831612, 829623	0.00011068	81	1222	16	23191	15				GO:BP	GO:0002682	regulation of immune system process	838606, 836377, 833523, 817495, 831173, 836753, 827695, 826884, 834768, 821400, 830142, 816765, 841026, 830401, 822184, 831162, 836865, 843716, 828342, 825706, 28720712, 822298, 820752, 832530, 831158, 827898	0.000324195	197	1222	26	23191	2
GO:BP	GO:0046148	pigment biosynthetic process	841377, 834442, 830765, 818902, 832672, 841029, 830985, 818093, 821855, 816173, 839933, 825109, 821710, 843443, 824861, 814828, 837528, 829560, 831241, 828853, 837526, 837109, 843788	0.000402295	165	1222	23	23191	15				GO:BP	GO:0002831	regulation of response to biotic stimulus	838606, 836377, 817495, 831173, 836753, 827695, 826884, 834768, 821400, 830142, 816765, 841026, 830401, 822184, 831162, 836865, 843716, 828342, 825706, 28720712, 822298, 820752, 832530, 831158, 827898	0.000471036	190	1222	25	23191	2
GO:BP	GO:0009072	aromatic amino acid family metabolic process	832326, 829591, 838847, 830154, 824750, 816765, 831666, 830457, 839085, 824493, 818280, 814980, 839103, 824629, 837345	0.000561107	84	1222	15	23191	15				GO:BP	GO:0120254	olefinic compound metabolic process	820667, 826317, 826730, 842880, 841670, 821710, 828726, 829933, 824493, 825075, 834273, 818280, 817457, 827663	0.000608881	75	1222	14	23191	2
GO:BP	GO:0002239	response to oomycetes	829753, 831722, 832538, 825143, 830918, 832145, 820901, 826642, 818058, 830154, 816765, 842104, 828131, 825144, 843716, 836149	0.00320159	110	1222	16	23191	15				GO:BP	GO:0046189	phenol-containing compound biosynthetic process	836377, 830058, 820141, 843443, 839559, 843810, 843716, 829227, 830018	0.000885022	34	1222	9	23191	2
GO:BP	GO:0042435	indole-containing compound biosynthetic process	829668, 818902, 830154, 835828, 816765, 831666, 830457, 839085, 818429, 829176, 814980, 839103, 824629, 822298, 823555	3.39086e-06	55	1222	15	23191	14				GO:BP	GO:0044272	sulfur compound biosynthetic process	830153, 818902, 835567, 825068, 830154, 835828, 821147, 816765, 838440, 829440, 842774, 831888, 818429, 829176, 842553, 822298, 843750, 839022, 827118, 824770, 825793	0.0034594	169	1222	21	23191	2
GO:BP	GO:0009627	systemic acquired resistance	834545, 818959, 837504, 831173, 826859, 828416, 816765, 841026, 822184, 831162, 839559, 843810, 843716, 818429, 828342, 822298, 834904	4.30237e-05	84	1222	17	23191	14				GO:BP	GO:0098661	inorganic anion transmembrane transport	817943, 824353, 844134, 820844, 839214, 834353, 837965, 844415, 816783, 843205, 836303	0.00447745	61	1222	11	23191	2
GO:BP	GO:0042537	benzene-containing compound metabolic process	836377, 831173, 830058, 826642, 820141, 839846, 824750, 839559, 843810, 824493, 843716, 829227, 818280, 827371, 839735, 838288	6.96345e-05	78	1222	16	23191	14				GO:BP	GO:0055081	anion homeostasis	817943, 823896, 821175, 821047, 837965, 840860, 824349	0.00680798	28	1222	7	23191	2
GO:BP	GO:0006576	cellular biogenic amine metabolic process	829591, 830154, 824750, 816765, 831666, 830457, 839085, 821324, 831215, 814980, 839103, 842096, 824629, 829623	0.000324195	70	1222	14	23191	14				GO:BP	GO:0010600	regulation of auxin biosynthetic process	823754, 830457, 825075, 839103, 818903	0.00736481	14	1222	5	23191	2
GO:BP	GO:0009812	flavonoid metabolic process	824678, 828669, 830765, 818902, 830443, 816173, 839933, 821710, 843443, 819052, 814828, 829560, 831241, 830693, 837109	0.0034594	100	1222	15	23191	14				GO:BP	GO:0097237	cellular response to toxic substance	840476, 816328, 832538, 831263, 843081, 839354, 834430, 830443, 831261, 833954, 826725, 826765, 835560, 838016, 834842, 832537, 830561, 828613, 830562, 819386, 818746, 844047	0.0100041	198	1222	22	23191	2
GO:BP	GO:0009411	response to UV	824678, 831646, 821855, 836103, 842104, 816819, 843716, 830018, 818280, 814646, 818869, 831241, 821048, 824257	0.02716	114	1222	14	23191	14				GO:BP	GO:0012501	programmed cell death	837504, 838043, 831173, 826884, 826859, 839846, 820564, 828416, 839559, 821607, 820429, 830902, 834842, 843716, 836359, 839735, 814646, 831158, 824257	0.0128026	164	1222	19	23191	2
GO:BP	GO:0006817	phosphate ion transport	817943, 838674, 817844, 820844, 839214, 834355, 831795, 834353, 837965, 818479, 816783, 843205, 836303, 824384	4.16827e-07	41	1222	14	23191	13				GO:BP	GO:0016998	cell wall macromolecule catabolic process	818959, 834996, 818964, 823908, 837940, 820429, 828131	0.0158296	33	1222	7	23191	2
GO:BP	GO:2000022	regulation of jasmonic acid mediated signaling pathway	834545, 830443, 831162, 838310, 821055, 843577, 836865, 828481, 818025, 843834, 838501, 843407, 819248	3.39086e-06	41	1222	13	23191	13				GO:BP	GO:1990748	cellular detoxification	840476, 816328, 832538, 831263, 843081, 839354, 834430, 831261, 833954, 826725, 826765, 835560, 838016, 834842, 832537, 830561, 828613, 830562, 819386, 818746, 844047	0.0189004	197	1222	21	23191	2
GO:BP	GO:0016054	organic acid catabolic process	814732, 841217, 820547, 826642, 823668, 830154, 824750, 816765, 839508, 833862, 842774, 838739, 824493, 821072, 841998, 818280, 838362, 837385, 829623, 831935, 817457, 829549, 827663	0.000471036	167	1222	23	23191	13				GO:BP	GO:0009064	glutamine family amino acid metabolic process	818902, 814732, 833862, 818470, 839085, 821072, 816929, 829548, 829176, 839103, 831612, 829623, 831935	0.0220791	99	1222	13	23191	2
GO:BP	GO:0009813	flavonoid biosynthetic process	824678, 828669, 830765, 818902, 830443, 816173, 839933, 821710, 843443, 814828, 829560, 831241, 830693, 837109	0.00135993	81	1222	14	23191	13				GO:BP	GO:0046885	regulation of hormone biosynthetic process	823754, 830457, 825075, 839103, 818903	0.0257514	19	1222	5	23191	2
GO:BP	GO:0120254	olefinic compound metabolic process	820667, 826317, 826730, 842880, 841670, 821710, 828726, 829933, 824493, 825075, 834273, 818280, 817457, 827663	0.000608881	75	1222	14	23191	12				GO:BP	GO:0009738	abscisic acid-activated signaling pathway	841856, 831722, 819262, 838922, 827481, 817812, 837529, 836040, 834702, 843257, 842880, 839324, 843417, 841670, 817553, 836865, 836596, 835981, 825481, 823994, 839265, 814644, 818609, 840860, 836519	0.0300253	262	1222	25	23191	2
GO:BP	GO:0009626	plant-type hypersensitive response	838043, 831173, 826884, 826859, 839846, 839559, 821607, 820429, 843716, 839735, 814646, 831158, 824257	0.00895429	88	1222	13	23191	12				GO:BP	GO:0090354	regulation of auxin metabolic process	823754, 830457, 825075, 839103, 818903	0.0306039	20	1222	5	23191	2
GO:BP	GO:0034050	programmed cell death induced by symbiont	838043, 831173, 826884, 826859, 839846, 839559, 821607, 820429, 843716, 839735, 814646, 831158, 824257	0.00982631	89	1222	13	23191	12				GO:BP	GO:0009900	dehiscence	828669, 819827, 843584, 838314, 835005, 830056	0.0332094	29	1222	6	23191	2
GO:BP	GO:0051702	biological process involved in interaction with symbiont	838043, 831173, 826884, 826859, 839846, 839559, 821607, 820429, 843716, 839735, 814646, 831158, 824257	0.0105959	90	1222	13	23191	12				GO:BP	GO:0010200	response to chitin	842931, 838674, 817155, 829591, 834768, 829700, 820901, 818319, 844423, 836322, 836587, 835012, 836103, 827896, 818166, 841413, 817936, 836865, 824446, 828481, 830840, 830902, 832801, 838487, 818429, 824410, 818025, 824764, 829308, 819093, 820752, 817923, 816209, 824115, 835193, 822447, 819248, 840897, 824188	1.6531e-16	138	1222	39	23191	1
GO:BP	GO:0018958	phenol-containing compound metabolic process	836377, 830058, 826642, 820141, 839846, 843443, 839559, 843810, 843716, 829227, 830018, 818280, 827371, 839735	0.000289984	69	1222	14	23191	11				GO:BP	GO:0010243	response to organonitrogen compound	842931, 818959, 838674, 817155, 829591, 834768, 829700, 820901, 818319, 844423, 836322, 836587, 835012, 836103, 837387, 827896, 836772, 834895, 818166, 841413, 817936, 836865, 824446, 828481, 830840, 830902, 832801, 838487, 818429, 817459, 824410, 818025, 824764, 829308, 819093, 820752, 817923, 816209, 824115, 837576, 835193, 842428, 822447, 819248, 840897, 844047, 824188	7.77001e-12	261	1222	47	23191	1
GO:BP	GO:0042908	xenobiotic transport	825186, 828669, 835280, 820498, 837711, 830058, 828402, 842994, 842485, 831637, 837853, 832090	0.00649166	74	1222	12	23191	11				GO:BP	GO:0016036	cellular response to phosphate starvation	815657, 817943, 817261, 832137, 817207, 832163, 829440, 831888, 839214, 819730, 834355, 819332, 814828, 831795, 834353, 843632, 816141, 837965, 841765, 843205, 820113, 824384	5.09516e-09	80	1222	22	23191	1
GO:BP	GO:0046395	carboxylic acid catabolic process	814732, 826642, 823668, 830154, 824750, 816765, 833862, 842774, 824493, 821072, 818280, 838362, 837385, 829623, 831935, 817457, 829549, 827663	0.0145434	154	1222	18	23191	11				GO:BP	GO:0042430	indole-containing compound metabolic process	829894, 829668, 818902, 829591, 834430, 838708, 830154, 824750, 835828, 816765, 831666, 830457, 839085, 818429, 829176, 814980, 839103, 824629, 822298, 829897, 823555	2.37651e-08	79	1222	21	23191	1
GO:BP	GO:0010224	response to UV-B	824678, 831646, 836103, 816819, 843716, 830018, 818280, 814646, 818869, 831241, 821048	0.0162181	73	1222	11	23191	11				GO:BP	GO:0006817	phosphate ion transport	817943, 838674, 817844, 820844, 839214, 834355, 831795, 834353, 837965, 818479, 816783, 843205, 836303, 824384	4.16827e-07	41	1222	14	23191	1
GO:BP	GO:0009064	glutamine family amino acid metabolic process	818902, 814732, 833862, 818470, 839085, 821072, 816929, 829548, 829176, 839103, 831612, 829623, 831935	0.0220791	99	1222	13	23191	11				GO:BP	GO:0042435	indole-containing compound biosynthetic process	829668, 818902, 830154, 835828, 816765, 831666, 830457, 839085, 818429, 829176, 814980, 839103, 824629, 822298, 823555	3.39086e-06	55	1222	15	23191	1
GO:BP	GO:0010193	response to ozone	832476, 843584, 826884, 834244, 826718, 821921, 828481, 821225, 828613, 815160, 821048	1.67067e-05	33	1222	11	23191	10				GO:BP	GO:0044550	secondary metabolite biosynthetic process	818902, 839354, 821677, 834430, 832145, 825068, 830154, 820564, 835828, 829572, 816765, 838440, 843443, 824493, 818429, 830018, 829176, 818280, 842553, 822298, 839578, 843750, 831241, 839022, 829551, 844421, 823580	5.59924e-06	166	1222	27	23191	1
GO:BP	GO:0009696	salicylic acid metabolic process	836377, 830058, 826642, 820141, 839846, 839559, 843810, 843716, 829227, 818280, 827371, 839735	0.000301652	52	1222	12	23191	10				GO:BP	GO:0010193	response to ozone	832476, 843584, 826884, 834244, 826718, 821921, 828481, 821225, 828613, 815160, 821048	1.67067e-05	33	1222	11	23191	1
GO:BP	GO:0006568	tryptophan metabolic process	829591, 830154, 824750, 816765, 831666, 830457, 839085, 814980, 839103, 824629	0.000324195	37	1222	10	23191	10				GO:BP	GO:0044106	cellular amine metabolic process	829591, 830154, 824750, 816765, 831666, 830457, 839085, 821324, 831215, 814980, 839103, 842096, 824629, 835005, 831612, 829623	0.00011068	81	1222	16	23191	1
GO:BP	GO:0006586	indolalkylamine metabolic process	829591, 830154, 824750, 816765, 831666, 830457, 839085, 814980, 839103, 824629	0.000324195	37	1222	10	23191	10				GO:BP	GO:0019760	glucosinolate metabolic process	829894, 836280, 834430, 825068, 838708, 820639, 835828, 836499, 816765, 838440, 841670, 819052, 829176, 842553, 843750, 839022, 820886, 829897, 835277	0.000324195	119	1222	19	23191	1
GO:BP	GO:0042542	response to hydrogen peroxide	833755, 832476, 817155, 821047, 820564, 842280, 828481, 823994, 28720712, 837252, 844047	0.0112798	69	1222	11	23191	10				GO:BP	GO:0019757	glycosinolate metabolic process	829894, 836280, 834430, 825068, 838708, 820639, 835828, 836499, 816765, 838440, 841670, 819052, 829176, 842553, 843750, 839022, 820886, 829897, 835277	0.000324195	119	1222	19	23191	1
GO:BP	GO:0005984	disaccharide metabolic process	818902, 827419, 826603, 823393, 828355, 819751, 836638, 835220, 840493, 830874	0.0472594	74	1222	10	23191	10				GO:BP	GO:0016143	S-glycoside metabolic process	829894, 836280, 834430, 825068, 838708, 820639, 835828, 836499, 816765, 838440, 841670, 819052, 829176, 842553, 843750, 839022, 820886, 829897, 835277	0.000324195	119	1222	19	23191	1
GO:BP	GO:0009063	cellular amino acid catabolic process	814732, 823668, 830154, 824750, 816765, 833862, 842774, 824493, 821072, 818280, 838362, 837385, 829623, 831935, 829549	0.00107001	89	1222	15	23191	9				GO:BP	GO:0009697	salicylic acid biosynthetic process	836377, 830058, 820141, 839559, 843810, 843716, 829227	0.00118672	21	1222	7	23191	1
GO:BP	GO:1901606	alpha-amino acid catabolic process	814732, 830154, 824750, 816765, 833862, 842774, 824493, 821072, 818280, 837385, 829623, 831935	0.00316289	68	1222	12	23191	9				GO:BP	GO:0009813	flavonoid biosynthetic process	824678, 828669, 830765, 818902, 830443, 816173, 839933, 821710, 843443, 814828, 829560, 831241, 830693, 837109	0.00135993	81	1222	14	23191	1
GO:BP	GO:0098661	inorganic anion transmembrane transport	817943, 824353, 844134, 820844, 839214, 834353, 837965, 844415, 816783, 843205, 836303	0.00447745	61	1222	11	23191	9				GO:BP	GO:0009835	fruit ripening	826317, 826730, 828726, 829933, 843282	0.00138566	10	1222	5	23191	1
GO:BP	GO:0009309	amine biosynthetic process	831666, 830457, 839085, 821324, 814980, 839103, 842096, 824629, 829623	0.0128026	50	1222	9	23191	9				GO:BP	GO:0002213	defense response to insect	817495, 830142, 839544, 842851, 835828, 824011, 831268, 843832	0.00153682	29	1222	8	23191	1
GO:BP	GO:0042401	cellular biogenic amine biosynthetic process	831666, 830457, 839085, 821324, 814980, 839103, 842096, 824629, 829623	0.0128026	50	1222	9	23191	9				GO:BP	GO:0010337	regulation of salicylic acid metabolic process	836377, 820141, 839846, 839559, 843716, 829227, 839735	0.00154618	22	1222	7	23191	1
GO:BP	GO:0009073	aromatic amino acid family biosynthetic process	832326, 838847, 831666, 830457, 839085, 814980, 839103, 824629, 837345	0.02716	57	1222	9	23191	9				GO:BP	GO:1901657	glycosyl compound metabolic process	829894, 828537, 836280, 843450, 834430, 825068, 830985, 838708, 820639, 835828, 836499, 816765, 838440, 841670, 819052, 829015, 829176, 842553, 843750, 839022, 820886, 829897, 835277	0.00177005	184	1222	23	23191	1
GO:BP	GO:1901659	glycosyl compound biosynthetic process	843450, 825068, 830985, 835828, 816765, 838440, 842553, 843750, 839022	0.0489566	63	1222	9	23191	9				GO:BP	GO:0002239	response to oomycetes	829753, 831722, 832538, 825143, 830918, 832145, 820901, 826642, 818058, 830154, 816765, 842104, 828131, 825144, 843716, 836149	0.00320159	110	1222	16	23191	1
GO:BP	GO:0009642	response to light intensity	833755, 823997, 824654, 823901, 820547, 816293, 832145, 834652, 821855, 836103, 819358, 835515, 838314, 838739, 825075, 819869, 839449, 818709, 828613, 827146, 842446, 818903, 831935, 837071	9.36912e-06	140	1222	24	23191	8				GO:BP	GO:0009812	flavonoid metabolic process	824678, 828669, 830765, 818902, 830443, 816173, 839933, 821710, 843443, 819052, 814828, 829560, 831241, 830693, 837109	0.0034594	100	1222	15	23191	1
GO:BP	GO:0010112	regulation of systemic acquired resistance	831173, 816765, 841026, 822184, 831162, 843716, 828342, 822298	0.000324195	23	1222	8	23191	8				GO:BP	GO:0009308	amine metabolic process	829591, 830154, 824750, 816765, 831666, 830457, 839085, 821324, 831215, 829672, 814980, 839103, 830518, 842096, 824629, 835005, 831612, 829623	0.00357344	134	1222	18	23191	1
GO:BP	GO:0052542	defense response by callose deposition	834676, 834430, 830154, 835828, 816765, 839735, 824629, 839022	0.00153682	29	1222	8	23191	8				GO:BP	GO:0055062	phosphate ion homeostasis	817943, 823896, 821175, 821047, 837965, 824349	0.00457829	19	1222	6	23191	1
GO:BP	GO:0009682	induced systemic resistance	826860, 834768, 826859, 830154, 835828, 816765, 840190, 820752	0.0019493	30	1222	8	23191	8				GO:BP	GO:0072506	trivalent inorganic anion homeostasis	817943, 823896, 821175, 821047, 837965, 824349	0.00457829	19	1222	6	23191	1
GO:BP	GO:0046351	disaccharide biosynthetic process	818902, 827419, 826603, 828355, 836638, 835220, 840493, 830874	0.00541965	35	1222	8	23191	8				GO:BP	GO:0042908	xenobiotic transport	825186, 828669, 835280, 820498, 837711, 830058, 828402, 842994, 842485, 831637, 837853, 832090	0.00649166	74	1222	12	23191	1
GO:BP	GO:0009694	jasmonic acid metabolic process	822169, 838639, 841026, 822168, 824011, 834273, 827371, 815160, 822167	0.0128026	50	1222	9	23191	8				GO:BP	GO:0035435	phosphate ion transmembrane transport	817943, 839214, 834353, 837965, 816783, 843205, 836303	0.00823436	29	1222	7	23191	1
GO:BP	GO:0052545	callose localization	834676, 834430, 830154, 835828, 816765, 839735, 824629, 839022	0.0232067	45	1222	8	23191	8				GO:BP	GO:0009626	plant-type hypersensitive response	838043, 831173, 826884, 826859, 839846, 839559, 821607, 820429, 843716, 839735, 814646, 831158, 824257	0.00895429	88	1222	13	23191	1
GO:BP	GO:0009850	auxin metabolic process	823754, 830154, 816765, 830457, 825075, 839103, 824629, 837971, 818903, 834411, 823555	0.0257514	78	1222	11	23191	8				GO:BP	GO:0034050	programmed cell death induced by symbiont	838043, 831173, 826884, 826859, 839846, 839559, 821607, 820429, 843716, 839735, 814646, 831158, 824257	0.00982631	89	1222	13	23191	1
GO:BP	GO:0033037	polysaccharide localization	834676, 834430, 830154, 835828, 816765, 839735, 824629, 839022	0.0316685	48	1222	8	23191	8				GO:BP	GO:0051702	biological process involved in interaction with symbiont	838043, 831173, 826884, 826859, 839846, 839559, 821607, 820429, 843716, 839735, 814646, 831158, 824257	0.0105959	90	1222	13	23191	1
GO:BP	GO:0006040	amino sugar metabolic process	818959, 818964, 823908, 820429, 828131, 824770, 827725, 822376	0.0355647	49	1222	8	23191	8				GO:BP	GO:0042542	response to hydrogen peroxide	833755, 832476, 817155, 821047, 820564, 842280, 828481, 823994, 28720712, 837252, 844047	0.0112798	69	1222	11	23191	1
GO:BP	GO:0009312	oligosaccharide biosynthetic process	818902, 827419, 826603, 828355, 836638, 835220, 840493, 830874	0.0489566	52	1222	8	23191	8				GO:BP	GO:0009694	jasmonic acid metabolic process	822169, 838639, 841026, 822168, 824011, 834273, 827371, 815160, 822167	0.0128026	50	1222	9	23191	1
GO:BP	GO:0052544	defense response by callose deposition in cell wall	834676, 834430, 830154, 835828, 816765, 824629, 839022	0.000205666	16	1222	7	23191	7				GO:BP	GO:0009065	glutamine family amino acid catabolic process	814732, 833862, 821072, 829623, 831935	0.0208039	18	1222	5	23191	1
GO:BP	GO:0052482	defense response by cell wall thickening	834676, 834430, 830154, 835828, 816765, 824629, 839022	0.000205666	16	1222	7	23191	7				GO:BP	GO:1901616	organic hydroxy compound catabolic process	821206, 826642, 836521, 818280, 838014, 836519, 817457, 827663	0.0232067	45	1222	8	23191	1
GO:BP	GO:0046189	phenol-containing compound biosynthetic process	836377, 830058, 820141, 843443, 839559, 843810, 843716, 829227, 830018	0.000885022	34	1222	9	23191	7				GO:BP	GO:0010966	regulation of phosphate transport	817943, 838674	0.02716	2	1222	2	23191	1
GO:BP	GO:0002213	defense response to insect	817495, 830142, 839544, 842851, 835828, 824011, 831268, 843832	0.00153682	29	1222	8	23191	7				GO:BP	GO:0009901	anther dehiscence	828669, 819827, 843584, 838314, 835005	0.0306039	20	1222	5	23191	1
GO:BP	GO:0009851	auxin biosynthetic process	823754, 830154, 816765, 830457, 825075, 839103, 824629, 818903, 834411, 823555	0.00473944	52	1222	10	23191	7				GO:BP	GO:0016115	terpenoid catabolic process	841217, 839508, 817457, 827663	0.0448793	14	1222	4	23191	1
GO:BP	GO:0052543	callose deposition in cell wall	834676, 834430, 830154, 835828, 816765, 824629, 839022	0.00680798	28	1222	7	23191	7
GO:BP	GO:1902074	response to salt	823754, 817110, 842880, 834210, 836596, 832491, 835307	0.00823436	29	1222	7	23191	7
GO:BP	GO:0052386	cell wall thickening	834676, 834430, 830154, 835828, 816765, 824629, 839022	0.00992393	30	1222	7	23191	7				Cellular component
GO:BP	GO:1901071	glucosamine-containing compound metabolic process	818959, 818964, 823908, 820429, 828131, 827725, 822376	0.013705	32	1222	7	23191	7				GO:CC	GO:0016020	membrane	843168, 825186, 831037, 5008299, 826737, 821206, 818365, 815657, 817555, 824678, 840476, 828669, 835013, 833755, 842679, 831625, 843639, 828399, 828924, 820400, 816167, 837186, 817116, 825158, 817816, 824709, 833523, 830639, 839916, 815147, 832235, 829894, 831683, 815558, 835280, 842891, 837748, 827546, 835505, 817943, 843545, 820667, 817626, 838674, 818235, 843001, 817637, 821660, 832672, 820554…	0.00249835	9599	1121	577	20918	92
GO:BP	GO:0009625	response to insect	830154, 820639, 816765, 819038, 841670, 838236, 822298	0.0158296	33	1222	7	23191	7				GO:CC	GO:0071944	cell periphery	838606, 830736, 826964, 821206, 840476, 833755, 843639, 825158, 824709, 833523, 830639, 839916, 815147, 816328, 832235, 831683, 835280, 842891, 837748, 839515, 834996, 838674, 843001, 828064, 817637, 820554, 836608, 829753, 817864, 838339, 834676, 823754, 830879, 831722, 7922320, 837504, 836702, 835025, 824004, 844220, 817250, 825143, 838043, 842450, 818014, 825104, 826860, 822315, 836753, 838922…	1.47084e-09	4164	1121	316	20918	34
GO:BP	GO:1901616	organic hydroxy compound catabolic process	821206, 826642, 836521, 818280, 838014, 836519, 817457, 827663	0.0232067	45	1222	8	23191	7				GO:CC	GO:0005886	plasma membrane	821206, 840476, 833755, 843639, 825158, 824709, 833523, 830639, 839916, 815147, 831683, 835280, 842891, 837748, 838674, 843001, 817637, 820554, 836608, 829753, 817864, 838339, 834676, 823754, 830879, 831722, 835025, 824004, 844220, 817250, 825143, 838043, 842450, 818014, 825104, 822315, 836753, 838922, 822148, 840254, 831289, 3767664, 822169, 835567, 827481, 837302, 831684, 816689, 816293, 818148…	5.6834e-06	3465	1121	254	20918	26
GO:BP	GO:0010120	camalexin biosynthetic process	818902, 830154, 816765, 818429, 829176, 822298	0.000324195	12	1222	6	23191	6				GO:CC	GO:0005576	extracellular region	838606, 830736, 826964, 840476, 816645, 837649, 816328, 832235, 815558, 818959, 839515, 843787, 834996, 828064, 817637, 840045, 818964, 7922320, 837504, 836702, 844220, 836844, 831263, 831877, 826860, 844219, 826706, 818046, 817261, 833886, 820569, 831646, 823739, 834636, 5007888, 839444, 829883, 842184, 833954, 841830, 820102, 826859, 837940, 837178, 820901, 839295, 830142, 843593, 821047, 83578…	0.0214426	1923	1121	134	20918	23
GO:BP	GO:0052317	camalexin metabolic process	818902, 830154, 816765, 818429, 829176, 822298	0.000324195	12	1222	6	23191	6				GO:CC	GO:0048046	apoplast	838606, 830736, 840476, 816645, 815558, 818959, 834996, 817637, 818964, 837504, 836702, 844220, 831877, 844219, 833886, 820569, 829883, 842184, 820102, 826859, 837178, 820901, 843593, 835789, 820584, 820639, 828861, 828416, 841964, 821147, 837452, 830118, 814816, 820723, 819052, 818860, 842576, 842784, 833914, 830026, 828686, 833910, 827831, 815822, 831326, 827583, 838478, 832194, 841765, 843129,…	1.67192e-05	463	1121	53	20918	13
GO:BP	GO:0046217	indole phytoalexin metabolic process	818902, 830154, 816765, 818429, 829176, 822298	0.000507447	13	1222	6	23191	6				GO:CC	GO:0009521	photosystem	824654, 823901, 818006, 816545, 837178, 844733, 821855, 835515, 818005, 836525, 817630, 842446, 820043	0.0324195	95	1121	13	20918	11
GO:BP	GO:0052315	phytoalexin biosynthetic process	818902, 830154, 816765, 818429, 829176, 822298	0.000507447	13	1222	6	23191	6				GO:CC	GO:0009523	photosystem II	824654, 823901, 818006, 837178, 844733, 821855, 835515, 818005, 817630, 842446, 820043	0.0432198	76	1121	11	20918	9
GO:BP	GO:0009403	toxin biosynthetic process	818902, 830154, 816765, 818429, 829176, 822298	0.000507447	13	1222	6	23191	6				GO:CC	GO:0030312	external encapsulating structure	838606, 830736, 826964, 840476, 824709, 816328, 832235, 839515, 834996, 828064, 817637, 7922320, 837504, 836702, 844220, 818014, 826860, 840254, 831289, 844219, 818046, 833886, 831646, 823739, 833954, 820102, 829999, 826859, 831856, 837940, 820901, 820620, 843593, 818058, 835789, 820584, 823740, 836716, 829997, 841016, 839026, 814816, 819052, 828591, 831965, 819368, 828131, 830811, 828365, 839760…	1.67192e-05	813	1121	79	20918	8
GO:BP	GO:0009700	indole phytoalexin biosynthetic process	818902, 830154, 816765, 818429, 829176, 822298	0.000507447	13	1222	6	23191	6				GO:CC	GO:0005618	cell wall	838606, 830736, 826964, 840476, 824709, 816328, 832235, 839515, 834996, 828064, 817637, 7922320, 837504, 836702, 844220, 818014, 826860, 840254, 844219, 818046, 833886, 831646, 823739, 833954, 820102, 829999, 826859, 831856, 837940, 820901, 820620, 843593, 818058, 835789, 820584, 823740, 829997, 841016, 819052, 828591, 831965, 819368, 828131, 830811, 828365, 839760, 840190, 836359, 814828, 842784…	0.000235344	793	1121	73	20918	8
GO:BP	GO:0052314	phytoalexin metabolic process	818902, 830154, 816765, 818429, 829176, 822298	0.000507447	13	1222	6	23191	6				GO:CC	GO:0009522	photosystem I	824654, 823901, 818006, 816545, 821855, 835515, 818005, 836525, 842446, 820043	0.00249835	43	1121	10	20918	8
GO:BP	GO:0009697	salicylic acid biosynthetic process	836377, 830058, 820141, 839559, 843810, 843716, 829227	0.00118672	21	1222	7	23191	6				GO:CC	GO:0010287	plastoglobule	824654, 823901, 818006, 816545, 844733, 831687, 835515, 821921, 834273, 818005, 822299, 842446, 820043	0.00632102	78	1121	13	20918	8
GO:BP	GO:0010337	regulation of salicylic acid metabolic process	836377, 820141, 839846, 839559, 843716, 829227, 839735	0.00154618	22	1222	7	23191	6				GO:CC	GO:0099503	secretory vesicle	830736, 826964, 815558, 818959, 818964, 837504, 844220, 826860, 835871, 818952, 820639, 823740, 828861, 828416, 814816, 820429, 829176, 827348, 834910, 816830, 818955, 6240315, 827725, 834904	0.000818616	173	1121	24	20918	4
GO:BP	GO:0005992	trehalose biosynthetic process	818902, 828355, 836638, 835220, 840493, 830874	0.00779225	21	1222	6	23191	6				GO:CC	GO:0009505	plant-type cell wall	830736, 826964, 834996, 7922320, 844220, 818014, 826860, 823739, 833954, 829999, 837940, 820584, 823740, 829997, 841016, 819052, 831965, 840190, 836359, 830578, 816141, 817918, 834564, 827831, 818746, 830604, 827834	0.00528824	237	1121	27	20918	3
GO:BP	GO:0035435	phosphate ion transmembrane transport	817943, 839214, 834353, 837965, 816783, 843205, 836303	0.00823436	29	1222	7	23191	6				GO:CC	GO:0030062	mitochondrial tricarboxylic acid cycle enzyme complex	820547, 838739, 841998	0.0298031	5	1121	3	20918	3
GO:BP	GO:0015979	photosynthesis	824654, 824775, 823901, 818006, 843903, 816545, 837178, 844733, 835286, 821855, 824861, 835515, 820723, 844805, 844729, 818860, 819353, 839449, 825797, 818005, 828853, 836525, 817630, 834535, 842446, 841765, 820043, 843788	0.00895429	275	1222	28	23191	6				GO:CC	GO:0005947	mitochondrial alpha-ketoglutarate dehydrogenase complex	820547, 838739, 841998	0.0298031	5	1121	3	20918	3
GO:BP	GO:0051552	flavone metabolic process	830765, 816173, 839933, 819052, 829560, 837109	0.012075	23	1222	6	23191	6				GO:CC	GO:0031225	anchored component of membrane	828924, 824709, 830639, 820554, 818014, 834988, 831289, 828776, 820941, 819622, 831261, 832145, 836552, 831046, 816779, 828861, 837769, 819038, 824587, 839026, 814816, 821607, 829757, 819927, 825337, 843353, 818171, 842784, 835611, 817295, 829599, 824298, 826657, 830520, 832044	0.00323122	331	1121	35	20918	1
GO:BP	GO:0005991	trehalose metabolic process	818902, 828355, 836638, 835220, 840493, 830874	0.012075	23	1222	6	23191	6
GO:BP	GO:0051259	protein complex oligomerization	819358, 842280, 842774, 838744, 843632, 824035, 827118, 837252, 832431, 841765	0.0128026	60	1222	10	23191	6
GO:BP	GO:0006030	chitin metabolic process	818959, 818964, 823908, 820429, 828131, 827725	0.0142789	24	1222	6	23191	6				Molecular function
GO:BP	GO:0006026	aminoglycan catabolic process	818959, 818964, 823908, 820429, 828131, 827725	0.0142789	24	1222	6	23191	6				GO:MF	GO:0003824	catalytic activity	843168, 838606, 841377, 3766646, 831037, 829536, 833882, 830736, 835865, 826737, 821206, 830153, 815657, 817555, 824678, 840476, 838410, 827081, 842679, 843639, 828399, 824308, 837649, 837186, 830765, 843534, 824709, 829813, 833523, 824297, 844269, 830639, 838076, 815147, 842931, 834178, 816328, 827215, 832326, 832235, 829894, 843688, 842891, 818959, 829668, 839515, 817943, 820667, 843787, 842197…	8.63383e-09	9873	1144	641	21313	109
GO:BP	GO:1901072	glucosamine-containing compound catabolic process	818959, 818964, 823908, 820429, 828131, 827725	0.0142789	24	1222	6	23191	6				GO:MF	GO:0046872	metal ion binding	841377, 829536, 821206, 840476, 838410, 833755, 827081, 842679, 830765, 816328, 827215, 832235, 842731, 829894, 843688, 839515, 820667, 817626, 838674, 817637, 832285, 818140, 816818, 824654, 824775, 817131, 843584, 821175, 823901, 835856, 838503, 831263, 831877, 841217, 836753, 838922, 822148, 827962, 835567, 827481, 839354, 827247, 817261, 833886, 841029, 826884, 834430, 830443, 827243, 836040,…	0.0263757	3893	1144	249	21313	48
GO:BP	GO:0046348	amino sugar catabolic process	818959, 818964, 823908, 820429, 828131, 827725	0.0142789	24	1222	6	23191	6				GO:MF	GO:0043169	cation binding	841377, 829536, 821206, 840476, 838410, 833755, 827081, 842679, 830765, 816328, 827215, 832235, 842731, 829894, 843688, 839515, 820667, 817626, 838674, 817637, 832285, 818140, 816818, 824654, 824775, 817131, 843584, 821175, 823901, 835856, 838503, 831263, 831877, 841217, 836753, 838922, 822148, 827962, 835567, 827481, 839354, 827247, 817261, 833886, 841029, 826884, 834430, 830443, 827243, 836040,…	0.0294781	3912	1144	249	21313	48
GO:BP	GO:0006032	chitin catabolic process	818959, 818964, 823908, 820429, 828131, 827725	0.0142789	24	1222	6	23191	6				GO:MF	GO:0016491	oxidoreductase activity	833882, 840476, 830765, 830639, 816328, 827215, 832235, 829894, 820667, 817626, 828833, 824775, 820049, 843560, 843584, 831263, 833559, 831877, 841217, 820547, 844372, 843081, 818046, 827247, 829088, 841029, 830443, 821931, 831561, 827243, 831261, 844285, 832145, 839748, 833954, 829999, 829891, 844733, 826642, 830142, 821047, 835286, 826725, 823668, 824495, 830154, 820564, 835828, 828861, 826765,…	7.76736e-06	1677	1144	143	21313	36
GO:BP	GO:0009695	jasmonic acid biosynthetic process	822169, 838639, 822168, 834273, 815160, 822167	0.0173742	25	1222	6	23191	6				GO:MF	GO:0005215	transporter activity	825186, 828669, 839916, 835280, 837748, 827546, 843545, 820498, 821052, 823896, 835025, 822148, 830121, 831653, 824353, 837484, 834806, 834430, 832795, 828470, 836729, 828691, 837711, 830058, 837881, 828402, 844134, 817844, 834652, 843323, 824829, 820844, 827227, 838207, 822325, 817490, 842164, 824675, 834895, 828886, 823951, 842166, 817998, 837344, 839902, 824563, 839214, 828255, 842994, 834355,…	0.0263757	1247	1144	92	21313	16
GO:BP	GO:0000162	tryptophan biosynthetic process	831666, 830457, 839085, 814980, 839103, 824629	0.0251346	27	1222	6	23191	6				GO:MF	GO:0022857	transmembrane transporter activity	825186, 828669, 839916, 835280, 837748, 827546, 843545, 820498, 821052, 823896, 835025, 831653, 824353, 837484, 834806, 834430, 832795, 828470, 836729, 837711, 830058, 828402, 844134, 817844, 834652, 843323, 824829, 820844, 827227, 838207, 822325, 817490, 842164, 824675, 834895, 828886, 823951, 842166, 817998, 837344, 839902, 824563, 839214, 828255, 842994, 834355, 821863, 832446, 838744, 817427,…	0.034203	1202	1144	88	21313	16
GO:BP	GO:0046219	indolalkylamine biosynthetic process	831666, 830457, 839085, 814980, 839103, 824629	0.0251346	27	1222	6	23191	6				GO:MF	GO:0046906	tetrapyrrole binding	816328, 827215, 829894, 817626, 824654, 823901, 831263, 818006, 833954, 829891, 844733, 824495, 830154, 824750, 835828, 835560, 816765, 825109, 835515, 842798, 819277, 837865, 824011, 837932, 838016, 828365, 828367, 834273, 818005, 830561, 830562, 822298, 827771, 832585, 839347, 835308, 825361, 839233, 834535, 842446, 832584, 830693, 829897, 818746, 820043, 817315, 817457, 827663	0.000219519	432	1144	48	21313	15
GO:BP	GO:0006022	aminoglycan metabolic process	818959, 818964, 823908, 820429, 828131, 827725	0.0283358	28	1222	6	23191	6				GO:MF	GO:0019904	protein domain specific binding	824654, 823901, 835567, 831684, 818006, 816545, 837178, 819358, 835515, 816819, 818005, 828613, 828853, 836525, 842446, 827395	0.000111295	69	1144	16	21313	13
GO:BP	GO:0055062	phosphate ion homeostasis	817943, 823896, 821175, 821047, 837965, 824349	0.00457829	19	1222	6	23191	5				GO:MF	GO:0016798	hydrolase activity, acting on glycosyl bonds	830736, 827081, 842679, 824709, 834178, 818959, 834996, 818964, 836702, 842107, 827695, 823908, 826706, 827419, 821975, 819577, 839444, 837940, 834669, 835789, 842851, 820584, 826718, 841670, 843624, 827694, 819052, 820429, 817861, 842104, 828131, 829672, 834560, 842784, 835611, 830518, 817295, 819751, 829599, 832332, 828686, 830056, 817744, 842139, 840493, 3767579, 842923, 832194, 829151, 827725…	0.00960125	583	1144	52	21313	9
GO:BP	GO:0072506	trivalent inorganic anion homeostasis	817943, 823896, 821175, 821047, 837965, 824349	0.00457829	19	1222	6	23191	5				GO:MF	GO:0016705	oxidoreductase activity, acting on paired donors, with incorporation or reduction of molecular oxygen	830765, 827215, 829894, 817626, 841217, 829891, 824495, 830154, 835828, 816765, 839508, 824861, 842798, 837865, 824011, 837932, 828365, 828367, 834273, 842553, 822298, 827771, 838125, 832585, 839347, 835308, 825361, 839233, 832584, 834411, 830693, 829897, 817315, 817457, 820288, 827663, 835256	0.0236699	401	1144	37	21313	9
GO:BP	GO:0055081	anion homeostasis	817943, 823896, 821175, 821047, 837965, 840860, 824349	0.00680798	28	1222	7	23191	5				GO:MF	GO:0016829	lyase activity	843639, 824308, 827215, 832326, 814732, 832672, 826317, 825068, 826730, 844307, 817367, 824438, 835825, 828726, 842774, 820723, 830457, 829933, 824493, 818860, 829548, 834273, 818280, 814828, 814980, 839103, 824629, 842350, 842185, 822298, 837345, 822602, 831326, 843139, 837385, 829623, 830867, 841765, 823555, 832290	0.0461177	470	1144	40	21313	9
GO:BP	GO:0042343	indole glucosinolate metabolic process	829894, 834430, 838708, 835828, 829897	0.0128026	16	1222	5	23191	5				GO:MF	GO:0004497	monooxygenase activity	827215, 829894, 817626, 841029, 829891, 824495, 830154, 835828, 816765, 824861, 842798, 837865, 824011, 837932, 828365, 828367, 842553, 822298, 838014, 827771, 832585, 839347, 835308, 825361, 839233, 832584, 834411, 830693, 829897, 817315, 817457, 827663	0.0233453	330	1144	32	21313	8
GO:BP	GO:0016998	cell wall macromolecule catabolic process	818959, 834996, 818964, 823908, 837940, 820429, 828131	0.0158296	33	1222	7	23191	5				GO:MF	GO:0005506	iron ion binding	827215, 829894, 817626, 824775, 835567, 841029, 829891, 821047, 824495, 830154, 835828, 816765, 842798, 837865, 824011, 837932, 828365, 828367, 834273, 822298, 838014, 827771, 832585, 839347, 835308, 825361, 839233, 832584, 830693, 829897, 817315, 817457, 827663	0.0306153	355	1144	33	21313	8
GO:BP	GO:0051555	flavonol biosynthetic process	830765, 816173, 839933, 829560, 837109	0.0306039	20	1222	5	23191	5				GO:MF	GO:0020037	heme binding	816328, 827215, 829894, 817626, 831263, 833954, 829891, 824495, 830154, 824750, 835828, 835560, 816765, 842798, 819277, 837865, 824011, 837932, 838016, 828365, 828367, 834273, 830561, 830562, 822298, 827771, 832585, 839347, 835308, 825361, 839233, 834535, 832584, 830693, 829897, 818746, 817315, 817457, 827663	0.00947141	396	1144	39	21313	7
GO:BP	GO:0051553	flavone biosynthetic process	830765, 816173, 839933, 829560, 837109	0.0372497	21	1222	5	23191	5				GO:MF	GO:0016168	chlorophyll binding	824654, 823901, 818006, 844733, 835515, 818005, 842446, 820043	0.0125523	34	1144	8	21313	7
GO:BP	GO:0051554	flavonol metabolic process	830765, 816173, 839933, 829560, 837109	0.0372497	21	1222	5	23191	5				GO:MF	GO:0016757	glycosyltransferase activity	843168, 826737, 815657, 824482, 824737, 818140, 836702, 829559, 816190, 835567, 836858, 832147, 827221, 816713, 824736, 826603, 830985, 835854, 836672, 28720150, 831734, 832163, 819696, 827687, 817814, 839030, 839933, 823393, 821710, 822444, 831666, 831888, 830847, 822462, 816041, 816040, 834147, 821730, 816507, 828865, 834037, 842114, 824240, 825446, 828866, 829560, 825048, 839022, 829306, 82868…	0.000805329	647	1144	62	21313	6
GO:BP	GO:0009074	aromatic amino acid family catabolic process	830154, 824750, 816765, 824493, 818280	0.0372497	21	1222	5	23191	5				GO:MF	GO:0008194	UDP-glycosyltransferase activity	826737, 815657, 824482, 824737, 829559, 816190, 836858, 827221, 816713, 824736, 826603, 832163, 817814, 839030, 839933, 823393, 821710, 831888, 830847, 822462, 816041, 816040, 834147, 821730, 816507, 828865, 842114, 824240, 825446, 828866, 829560, 825048, 839022, 829306, 843345, 10723139, 837109, 838841, 822376	3.7297e-05	289	1144	39	21313	4
GO:BP	GO:0000103	sulfate assimilation	830153, 836521, 827118, 836519, 825793	0.0448793	22	1222	5	23191	5				GO:MF	GO:0016758	hexosyltransferase activity	826737, 815657, 824737, 836702, 829559, 836858, 832147, 827221, 816713, 824736, 826603, 835854, 831734, 832163, 817814, 839030, 839933, 823393, 821710, 831888, 830847, 822462, 816041, 816040, 834147, 816507, 834037, 842114, 824240, 825446, 829560, 825048, 839022, 829306, 828686, 843345, 824569, 10723139, 837109, 838841, 829151, 822376	0.000378679	366	1144	42	21313	4
GO:BP	GO:0009395	phospholipid catabolic process	821175, 834348, 819730, 821243, 824021	0.0448793	22	1222	5	23191	5				GO:MF	GO:0015291	secondary active transmembrane transporter activity	828669, 835280, 835025, 831653, 824353, 837484, 828470, 837711, 830058, 828402, 844134, 817844, 834652, 843323, 820844, 823951, 839902, 828255, 842994, 834355, 832446, 836505, 834353, 842485, 831637, 834268, 818479, 836389, 837853, 816783, 824349, 832090	0.0130069	313	1144	32	21313	4
GO:BP	GO:0009835	fruit ripening	826317, 826730, 828726, 829933, 843282	0.00138566	10	1222	5	23191	4				GO:MF	GO:0016836	hydro-lyase activity	832326, 825068, 817367, 824438, 829548, 834273, 824629, 842185, 837345, 831326, 823555, 832290	0.0442173	88	1144	12	21313	4
GO:BP	GO:0009644	response to high light intensity	824654, 823901, 816293, 821855, 819358, 835515, 838314, 827146, 842446, 837071	0.0128026	60	1222	10	23191	4				GO:MF	GO:0061809	NAD+ nucleotidase, cyclic ADP-ribose generating	827081, 842679, 834178, 842107, 827695, 819577, 834669, 842851, 826718, 843624, 827694, 842104, 834560, 832332, 842139, 842923, 834157, 827395	0.00862167	127	1144	18	21313	3
GO:BP	GO:0006779	porphyrin-containing compound biosynthetic process	834442, 832672, 841029, 818093, 821855, 825109, 824861, 837528, 828853, 837526, 843788	0.0199155	75	1222	11	23191	4				GO:MF	GO:0003953	NAD+ nucleosidase activity	827081, 842679, 834178, 842107, 827695, 819577, 834669, 842851, 826718, 843624, 827694, 842104, 834560, 832332, 842139, 842923, 834157, 827395	0.00862167	127	1144	18	21313	3
GO:BP	GO:0042218	1-aminocyclopropane-1-carboxylate biosynthetic process	826317, 826730, 828726, 829933	0.0203243	11	1222	4	23191	4				GO:MF	GO:0050135	NAD(P)+ nucleosidase activity	827081, 842679, 834178, 842107, 827695, 819577, 834669, 842851, 826718, 843624, 827694, 842104, 834560, 832332, 842139, 842923, 834157, 827395	0.00862167	127	1144	18	21313	3
GO:BP	GO:0009065	glutamine family amino acid catabolic process	814732, 833862, 821072, 829623, 831935	0.0208039	18	1222	5	23191	4				GO:MF	GO:0035251	UDP-glucosyltransferase activity	824737, 829559, 827221, 816713, 824736, 826603, 817814, 839933, 823393, 821710, 830847, 816041, 816040, 816507, 829560, 839022, 10723139, 838841	0.0169882	142	1144	18	21313	3
GO:BP	GO:0033014	tetrapyrrole biosynthetic process	834442, 832672, 841029, 818093, 821855, 825109, 824861, 837528, 828853, 837526, 843788	0.0257514	78	1222	11	23191	4				GO:MF	GO:0003863	3-methyl-2-oxobutanoate dehydrogenase (2-methylpropanoyl-transferring) activity	820547, 838739, 841998	0.0169882	4	1144	3	21313	3
GO:BP	GO:0018871	1-aminocyclopropane-1-carboxylate metabolic process	826317, 826730, 828726, 829933	0.02716	12	1222	4	23191	4				GO:MF	GO:0016799	hydrolase activity, hydrolyzing N-glycosyl compounds	827081, 842679, 834178, 842107, 827695, 819577, 834669, 842851, 826718, 843624, 827694, 842104, 829672, 834560, 830518, 832332, 842139, 842923, 834157, 827395	0.0172758	167	1144	20	21313	3
GO:BP	GO:0009901	anther dehiscence	828669, 819827, 843584, 838314, 835005	0.0306039	20	1222	5	23191	4				GO:MF	GO:0046527	glucosyltransferase activity	824737, 836702, 829559, 827221, 816713, 824736, 826603, 817814, 839933, 823393, 821710, 830847, 816041, 816040, 816507, 829560, 839022, 828686, 10723139, 838841, 829151	0.0176815	180	1144	21	21313	3
GO:BP	GO:0009900	dehiscence	828669, 819827, 843584, 838314, 835005, 830056	0.0332094	29	1222	6	23191	4				GO:MF	GO:0008509	anion transmembrane transporter activity	835280, 843545, 824353, 834806, 834430, 844134, 834652, 843323, 820844, 828886, 823951, 837344, 839214, 828255, 834353, 837965, 836389, 844415, 823641, 816783, 843205, 836303	0.0285985	203	1144	22	21313	3
GO:BP	GO:0042436	indole-containing compound catabolic process	834430, 830154, 824750, 816765	0.0350243	13	1222	4	23191	4				GO:MF	GO:0005509	calcium ion binding	840476, 833755, 836753, 827481, 837178, 834244, 828283, 825805, 844307, 838401, 838716, 835825, 820192, 818931, 842958, 827826, 824241, 834842, 818709, 843998, 835537, 830686, 843997, 835008, 825806, 838756, 820033, 825844, 817630, 836303	0.00862167	272	1144	30	21313	2
GO:BP	GO:0042402	cellular biogenic amine catabolic process	830154, 824750, 816765, 831215	0.0448793	14	1222	4	23191	4				GO:MF	GO:0015293	symporter activity	835025, 824353, 844134, 817844, 843323, 820844, 823951, 839902, 828255, 834355, 832446, 836505, 834353, 818479, 836389	0.0116482	101	1144	15	21313	2
GO:BP	GO:0080142	regulation of salicylic acid biosynthetic process	836377, 820141, 843716, 829227	0.0448793	14	1222	4	23191	4				GO:MF	GO:0004485	methylcrotonoyl-CoA carboxylase activity	838362, 829549	0.0461177	2	1144	2	21313	2
GO:BP	GO:0009310	amine catabolic process	830154, 824750, 816765, 831215	0.0448793	14	1222	4	23191	4				GO:MF	GO:0080043	quercetin 3-O-glucosyltransferase activity	824737, 829559, 827221, 824736, 839933, 821710, 816041, 816040, 839022, 10723139, 838841	0.0167409	64	1144	11	21313	1
GO:BP	GO:0019374	galactolipid metabolic process	815657, 832163, 819730, 820113	0.0448793	14	1222	4	23191	4				GO:MF	GO:0042910	xenobiotic transmembrane transporter activity	825186, 828669, 835280, 820498, 837711, 830058, 828402, 842994, 842485, 831637, 837853, 832090	0.0167409	74	1144	12	21313	1
GO:BP	GO:0046505	sulfolipid metabolic process	829440, 831888, 824770	0.00230622	3	1222	3	23191	3				GO:MF	GO:0015103	inorganic anion transmembrane transporter activity	843545, 824353, 844134, 843323, 820844, 828886, 839214, 828255, 834353, 837965, 844415, 823641, 816783, 843205, 836303	0.0172758	108	1144	15	21313	1
GO:BP	GO:0046506	sulfolipid biosynthetic process	829440, 831888, 824770	0.00230622	3	1222	3	23191	3				GO:MF	GO:0015035	protein-disulfide reductase activity	843560, 827247, 827243, 839748, 825468, 827246, 831066, 829251, 825470, 827244, 817603, 827245	0.0236699	79	1144	12	21313	1
GO:BP	GO:0010600	regulation of auxin biosynthetic process	823754, 830457, 825075, 839103, 818903	0.00736481	14	1222	5	23191	3				GO:MF	GO:0015036	disulfide oxidoreductase activity	843560, 827247, 827243, 839748, 825468, 827246, 831066, 829251, 825470, 827244, 817603, 827245	0.0323829	84	1144	12	21313	1
GO:BP	GO:0046885	regulation of hormone biosynthetic process	823754, 830457, 825075, 839103, 818903	0.0257514	19	1222	5	23191	3				GO:MF	GO:0080044	quercetin 7-O-glucosyltransferase activity	824737, 827221, 824736, 821710, 816041, 829560, 839022, 10723139, 838841	0.0433964	55	1144	9	21313	1
GO:BP	GO:0009646	response to absence of light	833755, 823997, 820547, 832145, 838739, 819869, 818709, 831935	0.0257811	46	1222	8	23191	3				GO:MF	GO:0016151	nickel cation binding	836772, 819353, 838633, 824261	0.0461177	12	1144	4	21313	1
GO:BP	GO:0090354	regulation of auxin metabolic process	823754, 830457, 825075, 839103, 818903	0.0306039	20	1222	5	23191	3
GO:BP	GO:0016115	terpenoid catabolic process	841217, 839508, 817457, 827663	0.0448793	14	1222	4	23191	3
GO:BP	GO:0018298	protein-chromophore linkage	824654, 823901, 818006, 844733, 835515, 818005, 814800, 842446, 836435, 820043	0.0103126	58	1222	10	23191	2
GO:BP	GO:0062211	root regeneration	829591, 836596	0.02716	2	1222	2	23191	2
GO:BP	GO:0071276	cellular response to cadmium ion	839354, 834430	0.02716	2	1222	2	23191	2
GO:BP	GO:1901349	glucosinolate transport	823951, 836389	0.02716	2	1222	2	23191	2
GO:BP	GO:0090449	phloem glucosinolate loading	823951, 836389	0.02716	2	1222	2	23191	2
GO:BP	GO:0080164	regulation of nitric oxide metabolic process	833755, 842958	0.02716	2	1222	2	23191	2
GO:BP	GO:0098849	cellular detoxification of cadmium ion	839354, 834430	0.02716	2	1222	2	23191	2
GO:BP	GO:0009765	photosynthesis, light harvesting	824654, 823901, 818006, 843903, 835515, 839449, 818005, 842446, 820043	0.00135993	36	1222	9	23191	1
GO:BP	GO:0009768	photosynthesis, light harvesting in photosystem I	824654, 823901, 818006, 835515, 818005, 842446, 820043	0.00206455	23	1222	7	23191	1
GO:BP	GO:0009061	anaerobic respiration	818194, 840201, 820163, 838540	0.0099474	9	1222	4	23191	1
GO:BP	GO:0010966	regulation of phosphate transport	817943, 838674	0.02716	2	1222	2	23191	1
Cellular component
GO:CC	GO:0016020	membrane	843168, 825186, 831037, 5008299, 826737, 821206, 818365, 815657, 817555, 824678, 840476, 828669, 835013, 833755, 842679, 831625, 843639, 828399, 828924, 820400, 816167, 837186, 817116, 825158, 817816, 824709, 833523, 830639, 839916, 815147, 832235, 829894, 831683, 815558, 835280, 842891, 837748, 827546, 835505, 817943, 843545, 820667, 817626, 838674, 818235, 843001, 817637, 821660, 832672, 820554…	0.00249835	9599	1121	577	20918	485
GO:CC	GO:0071944	cell periphery	838606, 830736, 826964, 821206, 840476, 833755, 843639, 825158, 824709, 833523, 830639, 839916, 815147, 816328, 832235, 831683, 835280, 842891, 837748, 839515, 834996, 838674, 843001, 828064, 817637, 820554, 836608, 829753, 817864, 838339, 834676, 823754, 830879, 831722, 7922320, 837504, 836702, 835025, 824004, 844220, 817250, 825143, 838043, 842450, 818014, 825104, 826860, 822315, 836753, 838922…	1.47084e-09	4164	1121	316	20918	282
GO:CC	GO:0005886	plasma membrane	821206, 840476, 833755, 843639, 825158, 824709, 833523, 830639, 839916, 815147, 831683, 835280, 842891, 837748, 838674, 843001, 817637, 820554, 836608, 829753, 817864, 838339, 834676, 823754, 830879, 831722, 835025, 824004, 844220, 817250, 825143, 838043, 842450, 818014, 825104, 822315, 836753, 838922, 822148, 840254, 831289, 3767664, 822169, 835567, 827481, 837302, 831684, 816689, 816293, 818148…	5.6834e-06	3465	1121	254	20918	228
GO:CC	GO:0005576	extracellular region	838606, 830736, 826964, 840476, 816645, 837649, 816328, 832235, 815558, 818959, 839515, 843787, 834996, 828064, 817637, 840045, 818964, 7922320, 837504, 836702, 844220, 836844, 831263, 831877, 826860, 844219, 826706, 818046, 817261, 833886, 820569, 831646, 823739, 834636, 5007888, 839444, 829883, 842184, 833954, 841830, 820102, 826859, 837940, 837178, 820901, 839295, 830142, 843593, 821047, 83578…	0.0214426	1923	1121	134	20918	111
GO:CC	GO:0030312	external encapsulating structure	838606, 830736, 826964, 840476, 824709, 816328, 832235, 839515, 834996, 828064, 817637, 7922320, 837504, 836702, 844220, 818014, 826860, 840254, 831289, 844219, 818046, 833886, 831646, 823739, 833954, 820102, 829999, 826859, 831856, 837940, 820901, 820620, 843593, 818058, 835789, 820584, 823740, 836716, 829997, 841016, 839026, 814816, 819052, 828591, 831965, 819368, 828131, 830811, 828365, 839760…	1.67192e-05	813	1121	79	20918	71
GO:CC	GO:0005618	cell wall	838606, 830736, 826964, 840476, 824709, 816328, 832235, 839515, 834996, 828064, 817637, 7922320, 837504, 836702, 844220, 818014, 826860, 840254, 844219, 818046, 833886, 831646, 823739, 833954, 820102, 829999, 826859, 831856, 837940, 820901, 820620, 843593, 818058, 835789, 820584, 823740, 829997, 841016, 819052, 828591, 831965, 819368, 828131, 830811, 828365, 839760, 840190, 836359, 814828, 842784…	0.000235344	793	1121	73	20918	65
GO:CC	GO:0048046	apoplast	838606, 830736, 840476, 816645, 815558, 818959, 834996, 817637, 818964, 837504, 836702, 844220, 831877, 844219, 833886, 820569, 829883, 842184, 820102, 826859, 837178, 820901, 843593, 835789, 820584, 820639, 828861, 828416, 841964, 821147, 837452, 830118, 814816, 820723, 819052, 818860, 842576, 842784, 833914, 830026, 828686, 833910, 827831, 815822, 831326, 827583, 838478, 832194, 841765, 843129,…	1.67192e-05	463	1121	53	20918	40
GO:CC	GO:0031225	anchored component of membrane	828924, 824709, 830639, 820554, 818014, 834988, 831289, 828776, 820941, 819622, 831261, 832145, 836552, 831046, 816779, 828861, 837769, 819038, 824587, 839026, 814816, 821607, 829757, 819927, 825337, 843353, 818171, 842784, 835611, 817295, 829599, 824298, 826657, 830520, 832044	0.00323122	331	1121	35	20918	34
GO:CC	GO:0009505	plant-type cell wall	830736, 826964, 834996, 7922320, 844220, 818014, 826860, 823739, 833954, 829999, 837940, 820584, 823740, 829997, 841016, 819052, 831965, 840190, 836359, 830578, 816141, 817918, 834564, 827831, 818746, 830604, 827834	0.00528824	237	1121	27	20918	24
GO:CC	GO:0099503	secretory vesicle	830736, 826964, 815558, 818959, 818964, 837504, 844220, 826860, 835871, 818952, 820639, 823740, 828861, 828416, 814816, 820429, 829176, 827348, 834910, 816830, 818955, 6240315, 827725, 834904	0.000818616	173	1121	24	20918	20
GO:CC	GO:0031012	extracellular matrix	831289, 843593, 836716, 839026, 814816, 840190, 843353, 833914, 816817	9.21109e-05	23	1121	9	20918	9
GO:CC	GO:0010287	plastoglobule	824654, 823901, 818006, 816545, 844733, 831687, 835515, 821921, 834273, 818005, 822299, 842446, 820043	0.00632102	78	1121	13	20918	5
GO:CC	GO:0009522	photosystem I	824654, 823901, 818006, 816545, 821855, 835515, 818005, 836525, 842446, 820043	0.00249835	43	1121	10	20918	2
GO:CC	GO:0009521	photosystem	824654, 823901, 818006, 816545, 837178, 844733, 821855, 835515, 818005, 836525, 817630, 842446, 820043	0.0324195	95	1121	13	20918	2
GO:CC	GO:0009523	photosystem II	824654, 823901, 818006, 837178, 844733, 821855, 835515, 818005, 817630, 842446, 820043	0.0432198	76	1121	11	20918	2
Molecular function
GO:MF	GO:0003824	catalytic activity	843168, 838606, 841377, 3766646, 831037, 829536, 833882, 830736, 835865, 826737, 821206, 830153, 815657, 817555, 824678, 840476, 838410, 827081, 842679, 843639, 828399, 824308, 837649, 837186, 830765, 843534, 824709, 829813, 833523, 824297, 844269, 830639, 838076, 815147, 842931, 834178, 816328, 827215, 832326, 832235, 829894, 843688, 842891, 818959, 829668, 839515, 817943, 820667, 843787, 842197…	8.63383e-09	9873	1144	641	21313	532
GO:MF	GO:0046872	metal ion binding	841377, 829536, 821206, 840476, 838410, 833755, 827081, 842679, 830765, 816328, 827215, 832235, 842731, 829894, 843688, 839515, 820667, 817626, 838674, 817637, 832285, 818140, 816818, 824654, 824775, 817131, 843584, 821175, 823901, 835856, 838503, 831263, 831877, 841217, 836753, 838922, 822148, 827962, 835567, 827481, 839354, 827247, 817261, 833886, 841029, 826884, 834430, 830443, 827243, 836040,…	0.0263757	3893	1144	249	21313	201
GO:MF	GO:0043169	cation binding	841377, 829536, 821206, 840476, 838410, 833755, 827081, 842679, 830765, 816328, 827215, 832235, 842731, 829894, 843688, 839515, 820667, 817626, 838674, 817637, 832285, 818140, 816818, 824654, 824775, 817131, 843584, 821175, 823901, 835856, 838503, 831263, 831877, 841217, 836753, 838922, 822148, 827962, 835567, 827481, 839354, 827247, 817261, 833886, 841029, 826884, 834430, 830443, 827243, 836040,…	0.0294781	3912	1144	249	21313	201
GO:MF	GO:0016491	oxidoreductase activity	833882, 840476, 830765, 830639, 816328, 827215, 832235, 829894, 820667, 817626, 828833, 824775, 820049, 843560, 843584, 831263, 833559, 831877, 841217, 820547, 844372, 843081, 818046, 827247, 829088, 841029, 830443, 821931, 831561, 827243, 831261, 844285, 832145, 839748, 833954, 829999, 829891, 844733, 826642, 830142, 821047, 835286, 826725, 823668, 824495, 830154, 820564, 835828, 828861, 826765,…	7.76736e-06	1677	1144	143	21313	107
GO:MF	GO:0005215	transporter activity	825186, 828669, 839916, 835280, 837748, 827546, 843545, 820498, 821052, 823896, 835025, 822148, 830121, 831653, 824353, 837484, 834806, 834430, 832795, 828470, 836729, 828691, 837711, 830058, 837881, 828402, 844134, 817844, 834652, 843323, 824829, 820844, 827227, 838207, 822325, 817490, 842164, 824675, 834895, 828886, 823951, 842166, 817998, 837344, 839902, 824563, 839214, 828255, 842994, 834355,…	0.0263757	1247	1144	92	21313	76
GO:MF	GO:0022857	transmembrane transporter activity	825186, 828669, 839916, 835280, 837748, 827546, 843545, 820498, 821052, 823896, 835025, 831653, 824353, 837484, 834806, 834430, 832795, 828470, 836729, 837711, 830058, 828402, 844134, 817844, 834652, 843323, 824829, 820844, 827227, 838207, 822325, 817490, 842164, 824675, 834895, 828886, 823951, 842166, 817998, 837344, 839902, 824563, 839214, 828255, 842994, 834355, 821863, 832446, 838744, 817427,…	0.034203	1202	1144	88	21313	72
GO:MF	GO:0016757	glycosyltransferase activity	843168, 826737, 815657, 824482, 824737, 818140, 836702, 829559, 816190, 835567, 836858, 832147, 827221, 816713, 824736, 826603, 830985, 835854, 836672, 28720150, 831734, 832163, 819696, 827687, 817814, 839030, 839933, 823393, 821710, 822444, 831666, 831888, 830847, 822462, 816041, 816040, 834147, 821730, 816507, 828865, 834037, 842114, 824240, 825446, 828866, 829560, 825048, 839022, 829306, 82868…	0.000805329	647	1144	62	21313	56
GO:MF	GO:0042578	phosphoric ester hydrolase activity	829536, 821206, 821175, 817858, 836753, 817261, 828776, 843016, 818389, 836040, 834348, 821047, 838305, 837935, 827629, 821127, 824760, 818456, 834356, 817553, 819730, 828591, 839348, 835983, 835981, 836521, 828355, 825374, 821596, 825706, 825399, 824448, 814646, 836638, 843632, 816141, 830496, 835220, 840493, 818609, 836435, 830874, 821243, 836519, 820113, 824021	0.000215087	404	1144	46	21313	46
GO:MF	GO:0016798	hydrolase activity, acting on glycosyl bonds	830736, 827081, 842679, 824709, 834178, 818959, 834996, 818964, 836702, 842107, 827695, 823908, 826706, 827419, 821975, 819577, 839444, 837940, 834669, 835789, 842851, 820584, 826718, 841670, 843624, 827694, 819052, 820429, 817861, 842104, 828131, 829672, 834560, 842784, 835611, 830518, 817295, 819751, 829599, 832332, 828686, 830056, 817744, 842139, 840493, 3767579, 842923, 832194, 829151, 827725…	0.00960125	583	1144	52	21313	43
GO:MF	GO:0016758	hexosyltransferase activity	826737, 815657, 824737, 836702, 829559, 836858, 832147, 827221, 816713, 824736, 826603, 835854, 831734, 832163, 817814, 839030, 839933, 823393, 821710, 831888, 830847, 822462, 816041, 816040, 834147, 816507, 834037, 842114, 824240, 825446, 829560, 825048, 839022, 829306, 828686, 843345, 824569, 10723139, 837109, 838841, 829151, 822376	0.000378679	366	1144	42	21313	38
GO:MF	GO:0008194	UDP-glycosyltransferase activity	826737, 815657, 824482, 824737, 829559, 816190, 836858, 827221, 816713, 824736, 826603, 832163, 817814, 839030, 839933, 823393, 821710, 831888, 830847, 822462, 816041, 816040, 834147, 821730, 816507, 828865, 842114, 824240, 825446, 828866, 829560, 825048, 839022, 829306, 843345, 10723139, 837109, 838841, 822376	3.7297e-05	289	1144	39	21313	35
GO:MF	GO:0016791	phosphatase activity	829536, 821206, 817858, 836753, 817261, 818389, 836040, 821047, 838305, 837935, 821127, 818456, 834356, 817553, 828591, 839348, 836521, 828355, 825374, 821596, 825706, 825399, 824448, 814646, 836638, 843632, 816141, 830496, 835220, 840493, 818609, 836435, 830874, 836519, 820113	0.0089487	339	1144	35	21313	35
GO:MF	GO:0046906	tetrapyrrole binding	816328, 827215, 829894, 817626, 824654, 823901, 831263, 818006, 833954, 829891, 844733, 824495, 830154, 824750, 835828, 835560, 816765, 825109, 835515, 842798, 819277, 837865, 824011, 837932, 838016, 828365, 828367, 834273, 818005, 830561, 830562, 822298, 827771, 832585, 839347, 835308, 825361, 839233, 834535, 842446, 832584, 830693, 829897, 818746, 820043, 817315, 817457, 827663	0.000219519	432	1144	48	21313	33
GO:MF	GO:0020037	heme binding	816328, 827215, 829894, 817626, 831263, 833954, 829891, 824495, 830154, 824750, 835828, 835560, 816765, 842798, 819277, 837865, 824011, 837932, 838016, 828365, 828367, 834273, 830561, 830562, 822298, 827771, 832585, 839347, 835308, 825361, 839233, 834535, 832584, 830693, 829897, 818746, 817315, 817457, 827663	0.00947141	396	1144	39	21313	32
GO:MF	GO:0016829	lyase activity	843639, 824308, 827215, 832326, 814732, 832672, 826317, 825068, 826730, 844307, 817367, 824438, 835825, 828726, 842774, 820723, 830457, 829933, 824493, 818860, 829548, 834273, 818280, 814828, 814980, 839103, 824629, 842350, 842185, 822298, 837345, 822602, 831326, 843139, 837385, 829623, 830867, 841765, 823555, 832290	0.0461177	470	1144	40	21313	31
GO:MF	GO:0005509	calcium ion binding	840476, 833755, 836753, 827481, 837178, 834244, 828283, 825805, 844307, 838401, 838716, 835825, 820192, 818931, 842958, 827826, 824241, 834842, 818709, 843998, 835537, 830686, 843997, 835008, 825806, 838756, 820033, 825844, 817630, 836303	0.00862167	272	1144	30	21313	28
GO:MF	GO:0015291	secondary active transmembrane transporter activity	828669, 835280, 835025, 831653, 824353, 837484, 828470, 837711, 830058, 828402, 844134, 817844, 834652, 843323, 820844, 823951, 839902, 828255, 842994, 834355, 832446, 836505, 834353, 842485, 831637, 834268, 818479, 836389, 837853, 816783, 824349, 832090	0.0130069	313	1144	32	21313	28
GO:MF	GO:0016705	oxidoreductase activity, acting on paired donors, with incorporation or reduction of molecular oxygen	830765, 827215, 829894, 817626, 841217, 829891, 824495, 830154, 835828, 816765, 839508, 824861, 842798, 837865, 824011, 837932, 828365, 828367, 834273, 842553, 822298, 827771, 838125, 832585, 839347, 835308, 825361, 839233, 832584, 834411, 830693, 829897, 817315, 817457, 820288, 827663, 835256	0.0236699	401	1144	37	21313	28
GO:MF	GO:0005506	iron ion binding	827215, 829894, 817626, 824775, 835567, 841029, 829891, 821047, 824495, 830154, 835828, 816765, 842798, 837865, 824011, 837932, 828365, 828367, 834273, 822298, 838014, 827771, 832585, 839347, 835308, 825361, 839233, 832584, 830693, 829897, 817315, 817457, 827663	0.0306153	355	1144	33	21313	25
GO:MF	GO:0004497	monooxygenase activity	827215, 829894, 817626, 841029, 829891, 824495, 830154, 835828, 816765, 824861, 842798, 837865, 824011, 837932, 828365, 828367, 842553, 822298, 838014, 827771, 832585, 839347, 835308, 825361, 839233, 832584, 834411, 830693, 829897, 817315, 817457, 827663	0.0233453	330	1144	32	21313	24
GO:MF	GO:0016765	transferase activity, transferring alkyl or aryl (other than methyl) groups	841377, 839515, 817495, 817637, 817498, 820083, 838847, 821227, 839295, 829617, 831800, 842096, 838288, 819386, 837576, 843799, 817493, 843329, 836435, 817494, 817497	0.00947141	165	1144	21	21313	21
GO:MF	GO:0008509	anion transmembrane transporter activity	835280, 843545, 824353, 834806, 834430, 844134, 834652, 843323, 820844, 828886, 823951, 837344, 839214, 828255, 834353, 837965, 836389, 844415, 823641, 816783, 843205, 836303	0.0285985	203	1144	22	21313	19
GO:MF	GO:0046527	glucosyltransferase activity	824737, 836702, 829559, 827221, 816713, 824736, 826603, 817814, 839933, 823393, 821710, 830847, 816041, 816040, 816507, 829560, 839022, 828686, 10723139, 838841, 829151	0.0176815	180	1144	21	21313	18
GO:MF	GO:0016799	hydrolase activity, hydrolyzing N-glycosyl compounds	827081, 842679, 834178, 842107, 827695, 819577, 834669, 842851, 826718, 843624, 827694, 842104, 829672, 834560, 830518, 832332, 842139, 842923, 834157, 827395	0.0172758	167	1144	20	21313	17
GO:MF	GO:0004364	glutathione transferase activity	839515, 817495, 817637, 817498, 820083, 821227, 839295, 831800, 838288, 819386, 837576, 843799, 817493, 843329, 817494, 817497	4.57732e-05	64	1144	16	21313	16
GO:MF	GO:0016667	oxidoreductase activity, acting on a sulfur group of donors	843560, 827247, 829088, 827243, 839748, 825468, 827246, 831066, 828273, 825821, 829251, 825470, 830637, 827244, 817603, 825793, 827245	0.00960125	120	1144	17	21313	16
GO:MF	GO:0061809	NAD+ nucleotidase, cyclic ADP-ribose generating	827081, 842679, 834178, 842107, 827695, 819577, 834669, 842851, 826718, 843624, 827694, 842104, 834560, 832332, 842139, 842923, 834157, 827395	0.00862167	127	1144	18	21313	15
GO:MF	GO:0003953	NAD+ nucleosidase activity	827081, 842679, 834178, 842107, 827695, 819577, 834669, 842851, 826718, 843624, 827694, 842104, 834560, 832332, 842139, 842923, 834157, 827395	0.00862167	127	1144	18	21313	15
GO:MF	GO:0050135	NAD(P)+ nucleosidase activity	827081, 842679, 834178, 842107, 827695, 819577, 834669, 842851, 826718, 843624, 827694, 842104, 834560, 832332, 842139, 842923, 834157, 827395	0.00862167	127	1144	18	21313	15
GO:MF	GO:0035251	UDP-glucosyltransferase activity	824737, 829559, 827221, 816713, 824736, 826603, 817814, 839933, 823393, 821710, 830847, 816041, 816040, 816507, 829560, 839022, 10723139, 838841	0.0169882	142	1144	18	21313	15
GO:MF	GO:0015103	inorganic anion transmembrane transporter activity	843545, 824353, 844134, 843323, 820844, 828886, 839214, 828255, 834353, 837965, 844415, 823641, 816783, 843205, 836303	0.0172758	108	1144	15	21313	14
GO:MF	GO:0015293	symporter activity	835025, 824353, 844134, 817844, 843323, 820844, 823951, 839902, 828255, 834355, 832446, 836505, 834353, 818479, 836389	0.0116482	101	1144	15	21313	13
GO:MF	GO:0016830	carbon-carbon lyase activity	814732, 835825, 820723, 830457, 818860, 814980, 839103, 824629, 842350, 822298, 837385, 829623, 830867, 841765	0.049797	114	1144	14	21313	12
GO:MF	GO:0008081	phosphoric diester hydrolase activity	821175, 828776, 843016, 834348, 827629, 824760, 819730, 835983, 835981, 821243, 824021	0.00947141	57	1144	11	21313	11
GO:MF	GO:0042910	xenobiotic transmembrane transporter activity	825186, 828669, 835280, 820498, 837711, 830058, 828402, 842994, 842485, 831637, 837853, 832090	0.0167409	74	1144	12	21313	11
GO:MF	GO:0015035	protein-disulfide reductase activity	843560, 827247, 827243, 839748, 825468, 827246, 831066, 829251, 825470, 827244, 817603, 827245	0.0236699	79	1144	12	21313	11
GO:MF	GO:0015036	disulfide oxidoreductase activity	843560, 827247, 827243, 839748, 825468, 827246, 831066, 829251, 825470, 827244, 817603, 827245	0.0323829	84	1144	12	21313	11
GO:MF	GO:0080043	quercetin 3-O-glucosyltransferase activity	824737, 829559, 827221, 824736, 839933, 821710, 816041, 816040, 839022, 10723139, 838841	0.0167409	64	1144	11	21313	10
GO:MF	GO:0004620	phospholipase activity	828516, 839544, 824760, 819730, 835983, 835981, 817604, 818869, 821243, 824021	0.0277322	60	1144	10	21313	10
GO:MF	GO:0072341	modified amino acid binding	839515, 817637, 821227, 839295, 838288, 819386, 838633, 817494	0.00668092	28	1144	8	21313	8
GO:MF	GO:0019203	carbohydrate phosphatase activity	821206, 821127, 818456, 828355, 836638, 835220, 840493, 830874	0.00862167	30	1144	8	21313	8
GO:MF	GO:1901681	sulfur compound binding	839515, 817637, 821227, 839295, 819869, 838288, 819386, 830867, 817494	0.00947141	40	1144	9	21313	8
GO:MF	GO:0080044	quercetin 7-O-glucosyltransferase activity	824737, 827221, 824736, 821710, 816041, 829560, 839022, 10723139, 838841	0.0433964	55	1144	9	21313	8
GO:MF	GO:0003993	acid phosphatase activity	817261, 821047, 837935, 828591, 821596, 824448, 816141, 836435	0.0433964	45	1144	8	21313	8
GO:MF	GO:0016836	hydro-lyase activity	832326, 825068, 817367, 824438, 829548, 834273, 824629, 842185, 837345, 831326, 823555, 832290	0.0442173	88	1144	12	21313	8
GO:MF	GO:1900750	oligopeptide binding	839515, 817637, 821227, 839295, 838288, 819386, 817494	0.00328317	19	1144	7	21313	7
GO:MF	GO:0043295	glutathione binding	839515, 817637, 821227, 839295, 838288, 819386, 817494	0.00328317	19	1144	7	21313	7
GO:MF	GO:0004568	chitinase activity	818959, 818964, 823908, 820429, 828131, 827725	0.0285985	24	1144	6	21313	6
GO:MF	GO:0004805	trehalose-phosphatase activity	828355, 836638, 835220, 840493, 830874	0.00985574	12	1144	5	21313	5
GO:MF	GO:0004629	phospholipase C activity	824760, 835983, 835981, 821243, 824021	0.0132676	13	1144	5	21313	5
GO:MF	GO:0016847	1-aminocyclopropane-1-carboxylate synthase activity	826317, 826730, 828726, 829933	0.015759	8	1144	4	21313	4
GO:MF	GO:0047893	flavonol 3-O-glucosyltransferase activity	829559, 816041, 816040, 829560	0.0367702	11	1144	4	21313	4
GO:MF	GO:0035529	NADH pyrophosphatase activity	826884, 829090, 829091, 828648	0.0461177	12	1144	4	21313	4
GO:MF	GO:0019904	protein domain specific binding	824654, 823901, 835567, 831684, 818006, 816545, 837178, 819358, 835515, 816819, 818005, 828613, 828853, 836525, 842446, 827395	0.000111295	69	1144	16	21313	3
GO:MF	GO:0046509	1,2-diacylglycerol 3-beta-galactosyltransferase activity	815657, 832163, 829306	0.00862167	3	1144	3	21313	3
GO:MF	GO:0046423	allene-oxide cyclase activity	822169, 822168, 822167	0.0169882	4	1144	3	21313	3
GO:MF	GO:0008964	phosphoenolpyruvate carboxylase activity	820723, 818860, 841765	0.0285985	5	1144	3	21313	3
GO:MF	GO:0016756	glutathione gamma-glutamylcysteinyltransferase activity	839354, 834430, 830118	0.0285985	5	1144	3	21313	3
GO:MF	GO:0016207	4-coumarate-CoA ligase activity	821677, 841593, 842814	0.0285985	5	1144	3	21313	3
GO:MF	GO:0016151	nickel cation binding	836772, 819353, 838633, 824261	0.0461177	12	1144	4	21313	3
GO:MF	GO:0090448	glucosinolate:proton symporter activity	823951, 836389	0.0461177	2	1144	2	21313	2
GO:MF	GO:0016168	chlorophyll binding	824654, 823901, 818006, 844733, 835515, 818005, 842446, 820043	0.0125523	34	1144	8	21313	1

## Sheet: B) GO_LowP vs FullP_ROOTS
GO enrichment analysis in Low P vs Full P_ROOTS
Up-regulated													Down-regulated
Biological process													Biological process
source	term_id	term_name	intersections	adjusted_p_value	term_size	query_size	intersection_size	effective_domain_size	intersection_size_UP				source	term_id	term_name	intersections	adjusted_p_value	term_size	query_size	intersection_size	effective_domain_size	intersection_size_DOWN
GO:BP	GO:0050896	response to stimulus	825706, 5008297, 827419, 842068, 842923, 844423, 831888, 822807, 831683, 838310, 829998, 839748, 819827, 822645, 815101, 828255, 827481, 839324, 835280, 838128, 818046, 827971, 830565, 834545, 842114, 842891, 836702, 835277, 835193, 842994, 843632, 829308, 834355, 843997, 831258, 839214, 824305, 830878, 821206, 821902, 830832, 831453, 817022, 831795, 822164, 835560, 817943, 818955, 839411, 843205…	2.55665e-19	6465	243	139	23191	121				GO:BP	GO:0050896	response to stimulus	825706, 5008297, 827419, 842068, 842923, 844423, 831888, 822807, 831683, 838310, 829998, 839748, 819827, 822645, 815101, 828255, 827481, 839324, 835280, 838128, 818046, 827971, 830565, 834545, 842114, 842891, 836702, 835277, 835193, 842994, 843632, 829308, 834355, 843997, 831258, 839214, 824305, 830878, 821206, 821902, 830832, 831453, 817022, 831795, 822164, 835560, 817943, 818955, 839411, 843205…	2.55665e-19	6465	243	139	23191	18
GO:BP	GO:0006950	response to stress	825706, 5008297, 827419, 842923, 844423, 831888, 822807, 838310, 829998, 819827, 815101, 827481, 839324, 835280, 818046, 827971, 830565, 834545, 842114, 836702, 835277, 835193, 842994, 843632, 829308, 834355, 843997, 839214, 824305, 830878, 821206, 821902, 831453, 817022, 831795, 835560, 817943, 818955, 843205, 832202, 843584, 815657, 834904, 836602, 5008138, 832163, 820429, 842851, 837071, 83386…	5.65925e-21	3906	243	108	23191	98				GO:BP	GO:0006950	response to stress	825706, 5008297, 827419, 842923, 844423, 831888, 822807, 838310, 829998, 819827, 815101, 827481, 839324, 835280, 818046, 827971, 830565, 834545, 842114, 836702, 835277, 835193, 842994, 843632, 829308, 834355, 843997, 839214, 824305, 830878, 821206, 821902, 831453, 817022, 831795, 835560, 817943, 818955, 843205, 832202, 843584, 815657, 834904, 836602, 5008138, 832163, 820429, 842851, 837071, 83386…	5.65925e-21	3906	243	108	23191	10
GO:BP	GO:0042221	response to chemical	5008297, 842068, 842923, 844423, 831683, 838310, 829998, 839748, 822645, 815101, 828255, 827481, 839324, 835280, 838128, 818046, 827971, 830565, 834545, 842114, 836702, 835277, 835193, 843632, 829308, 843997, 824305, 821902, 831453, 817022, 822164, 835560, 832202, 843584, 834904, 836602, 5008138, 820429, 842851, 837071, 833862, 828358, 841722, 815160, 819093, 817495, 838887, 817780, 821175, 81926…	2.55665e-19	3153	243	93	23191	87				GO:BP	GO:0051716	cellular response to stimulus	842068, 842923, 831888, 838310, 839748, 827481, 839324, 838128, 827971, 834545, 842891, 835277, 835193, 843632, 834355, 843997, 839214, 821206, 821902, 831453, 831795, 822164, 835560, 817943, 843205, 832202, 815657, 834904, 836602, 5008138, 832163, 820429, 842851, 825109, 819093, 838887, 825144, 817780, 821175, 819262, 819332, 832137, 819228, 829591, 838503, 836372, 833986, 843577, 824384, 816935…	2.57244e-09	3313	243	75	23191	10
GO:BP	GO:0051716	cellular response to stimulus	842068, 842923, 831888, 838310, 839748, 827481, 839324, 838128, 827971, 834545, 842891, 835277, 835193, 843632, 834355, 843997, 839214, 821206, 821902, 831453, 831795, 822164, 835560, 817943, 843205, 832202, 815657, 834904, 836602, 5008138, 832163, 820429, 842851, 825109, 819093, 838887, 825144, 817780, 821175, 819262, 819332, 832137, 819228, 829591, 838503, 836372, 833986, 843577, 824384, 816935…	2.57244e-09	3313	243	75	23191	65				GO:BP	GO:0009605	response to external stimulus	825706, 844423, 831888, 822807, 819827, 834545, 835277, 843632, 829308, 834355, 831258, 839214, 831795, 817943, 818955, 839411, 843205, 843584, 815657, 834904, 836602, 832163, 820429, 842851, 837071, 815160, 817495, 838887, 825144, 842438, 819332, 838353, 832137, 828425, 824308, 829591, 824384, 819730, 826642, 829440, 827395, 838548, 827695, 818952, 842104, 834273, 844348, 7922319, 827118, 824120…	6.35767e-12	1914	243	59	23191	9
GO:BP	GO:1901700	response to oxygen-containing compound	5008297, 844423, 831683, 838310, 829998, 839748, 815101, 828255, 827481, 839324, 835280, 818046, 830565, 834545, 842114, 836702, 835193, 829308, 824305, 821902, 831453, 817022, 843584, 834904, 836602, 842851, 837071, 833862, 841722, 815160, 819093, 838887, 819262, 819332, 838353, 832476, 824308, 829591, 821185, 838503, 830292, 843577, 816935, 826642, 818025, 823641, 818479, 843834, 834273, 841701…	1.29736e-13	1691	243	58	23191	55				GO:BP	GO:0007154	cell communication	842068, 842923, 831888, 838310, 839748, 827481, 839324, 838128, 834545, 842891, 835277, 835193, 843632, 834355, 839214, 821206, 821902, 831453, 831795, 822164, 817943, 843205, 815657, 834904, 836602, 832163, 842851, 825109, 819093, 838887, 825144, 842438, 819262, 819332, 832137, 829591, 843577, 824384, 816935, 819730, 818025, 829440, 827395, 827695, 842104, 843834, 844046, 816287, 838922, 827118,…	2.10752e-08	2336	243	58	23191	8
GO:BP	GO:0009605	response to external stimulus	825706, 844423, 831888, 822807, 819827, 834545, 835277, 843632, 829308, 834355, 831258, 839214, 831795, 817943, 818955, 839411, 843205, 843584, 815657, 834904, 836602, 832163, 820429, 842851, 837071, 815160, 817495, 838887, 825144, 842438, 819332, 838353, 832137, 828425, 824308, 829591, 824384, 819730, 826642, 829440, 827395, 838548, 827695, 818952, 842104, 834273, 844348, 7922319, 827118, 824120…	6.35767e-12	1914	243	59	23191	50				GO:BP	GO:0009628	response to abiotic stimulus	827419, 842923, 829998, 815101, 827481, 839324, 835280, 827971, 830565, 842114, 836702, 835193, 843632, 843997, 831258, 830878, 821206, 830832, 831453, 832202, 5008138, 837071, 833862, 841722, 818006, 838887, 818902, 817780, 821175, 819332, 832137, 819228, 821185, 836372, 833986, 830292, 840201, 836053, 832537, 819607, 844142, 823641, 842104, 841701, 824120, 820639, 837529, 838207, 821908, 819365…	2.36216e-06	2214	243	51	23191	8
GO:BP	GO:0010033	response to organic substance	5008297, 842068, 844423, 831683, 838310, 829998, 839748, 815101, 827481, 839324, 835280, 838128, 818046, 834545, 842114, 835277, 835193, 829308, 824305, 821902, 831453, 817022, 822164, 834904, 836602, 842851, 828358, 819093, 838887, 819262, 819332, 838353, 832476, 824308, 829591, 838503, 830292, 843577, 816935, 819730, 826642, 818025, 818479, 843834, 844046, 834273, 844348, 838922, 831162, 837529…	1.70489e-08	2063	243	54	23191	50				GO:BP	GO:0051707	response to other organism	825706, 844423, 822807, 819827, 834545, 835277, 829308, 818955, 839411, 843584, 834904, 836602, 820429, 842851, 837071, 815160, 817495, 838887, 825144, 842438, 838353, 828425, 824308, 829591, 826642, 827395, 838548, 827695, 818952, 842104, 834273, 844348, 7922319, 820639, 831162, 830918, 821036, 830859, 836310, 838314, 831326	3.36359e-07	1457	243	41	23191	7
GO:BP	GO:0007154	cell communication	842068, 842923, 831888, 838310, 839748, 827481, 839324, 838128, 834545, 842891, 835277, 835193, 843632, 834355, 839214, 821206, 821902, 831453, 831795, 822164, 817943, 843205, 815657, 834904, 836602, 832163, 842851, 825109, 819093, 838887, 825144, 842438, 819262, 819332, 832137, 829591, 843577, 824384, 816935, 819730, 818025, 829440, 827395, 827695, 842104, 843834, 844046, 816287, 838922, 827118,…	2.10752e-08	2336	243	58	23191	50				GO:BP	GO:0043207	response to external biotic stimulus	825706, 844423, 822807, 819827, 834545, 835277, 829308, 818955, 839411, 843584, 834904, 836602, 820429, 842851, 837071, 815160, 817495, 838887, 825144, 842438, 838353, 828425, 824308, 829591, 826642, 827395, 838548, 827695, 818952, 842104, 834273, 844348, 7922319, 820639, 831162, 830918, 821036, 830859, 836310, 838314, 831326	3.36359e-07	1457	243	41	23191	7
GO:BP	GO:0070887	cellular response to chemical stimulus	842068, 842923, 838310, 839748, 827481, 839324, 838128, 827971, 834545, 835277, 835193, 843632, 843997, 821902, 822164, 835560, 832202, 834904, 836602, 5008138, 842851, 819093, 838887, 817780, 821175, 819262, 832137, 829591, 838503, 836372, 833986, 843577, 816935, 840201, 818025, 832537, 844142, 823641, 843834, 844046, 844348, 838922, 824120, 831162, 837529, 838207, 836310, 843081, 819365	7.97268e-09	1716	243	49	23191	44				GO:BP	GO:0044419	biological process involved in interspecies interaction between organisms	825706, 844423, 822807, 819827, 834545, 835277, 829308, 818955, 839411, 843584, 834904, 836602, 820429, 842851, 837071, 815160, 817495, 838887, 825144, 842438, 838353, 828425, 824308, 829591, 826642, 827395, 838548, 827695, 818952, 842104, 834273, 844348, 7922319, 820639, 831162, 830918, 821036, 830859, 836310, 838314, 831326	4.1181e-07	1473	243	41	23191	7
GO:BP	GO:0009725	response to hormone	842068, 838310, 829998, 839748, 815101, 827481, 839324, 835280, 838128, 818046, 834545, 842114, 835277, 835193, 824305, 821902, 831453, 817022, 822164, 836602, 842851, 828358, 819093, 838887, 819262, 819332, 838353, 824308, 829591, 838503, 843577, 816935, 819730, 818025, 818479, 843834, 844046, 834273, 844348, 838922, 831162, 837529, 830859, 836310, 819365, 838314	2.06209e-08	1593	243	46	23191	44				GO:BP	GO:0009607	response to biotic stimulus	825706, 844423, 822807, 819827, 834545, 835277, 829308, 818955, 839411, 843584, 834904, 836602, 820429, 842851, 837071, 815160, 817495, 838887, 825144, 842438, 838353, 828425, 824308, 829591, 826642, 827395, 838548, 827695, 818952, 842104, 834273, 844348, 7922319, 820639, 831162, 830918, 821036, 830859, 836310, 838314, 831326	4.66894e-07	1482	243	41	23191	7
GO:BP	GO:0009719	response to endogenous stimulus	842068, 838310, 829998, 839748, 815101, 827481, 839324, 835280, 838128, 818046, 834545, 842114, 835277, 835193, 824305, 821902, 831453, 817022, 822164, 836602, 842851, 828358, 819093, 838887, 819262, 819332, 838353, 824308, 829591, 838503, 843577, 816935, 819730, 818025, 818479, 843834, 844046, 834273, 844348, 838922, 831162, 837529, 830859, 836310, 819365, 838314	3.27154e-08	1624	243	46	23191	44				GO:BP	GO:0007165	signal transduction	842068, 842923, 838310, 839748, 827481, 839324, 838128, 834545, 842891, 835277, 835193, 821206, 821902, 831453, 822164, 834904, 836602, 842851, 825109, 819093, 838887, 825144, 819262, 829591, 843577, 816935, 819730, 818025, 827395, 827695, 842104, 843834, 844046, 816287, 838922, 831162, 837529, 830918, 821036, 836310, 819365	0.00048736	1991	243	41	23191	7
GO:BP	GO:0009628	response to abiotic stimulus	827419, 842923, 829998, 815101, 827481, 839324, 835280, 827971, 830565, 842114, 836702, 835193, 843632, 843997, 831258, 830878, 821206, 830832, 831453, 832202, 5008138, 837071, 833862, 841722, 818006, 838887, 818902, 817780, 821175, 819332, 832137, 819228, 821185, 836372, 833986, 830292, 840201, 836053, 832537, 819607, 844142, 823641, 842104, 841701, 824120, 820639, 837529, 838207, 821908, 819365…	2.36216e-06	2214	243	51	23191	43				GO:BP	GO:0023052	signaling	842068, 842923, 838310, 839748, 827481, 839324, 838128, 834545, 842891, 835277, 835193, 821206, 821902, 831453, 822164, 834904, 836602, 842851, 825109, 819093, 838887, 825144, 819262, 829591, 843577, 816935, 819730, 818025, 827395, 827695, 842104, 843834, 844046, 816287, 838922, 831162, 837529, 830918, 821036, 836310, 819365	0.000746775	2033	243	41	23191	7
GO:BP	GO:0006952	defense response	825706, 5008297, 842923, 844423, 822807, 838310, 819827, 834545, 835277, 829308, 821902, 818955, 834904, 836602, 820429, 842851, 837071, 819093, 817495, 825144, 842438, 838353, 828425, 829591, 843577, 826642, 818025, 827395, 838548, 827695, 818952, 842104, 843834, 834273, 844348, 7922319, 820639, 831162, 830918, 830859, 836310, 831326	6.26604e-06	1700	243	42	23191	36				GO:BP	GO:0042221	response to chemical	5008297, 842068, 842923, 844423, 831683, 838310, 829998, 839748, 822645, 815101, 828255, 827481, 839324, 835280, 838128, 818046, 827971, 830565, 834545, 842114, 836702, 835277, 835193, 843632, 829308, 843997, 824305, 821902, 831453, 817022, 822164, 835560, 832202, 843584, 834904, 836602, 5008138, 820429, 842851, 837071, 833862, 828358, 841722, 815160, 819093, 817495, 838887, 817780, 821175, 81926…	2.55665e-19	3153	243	93	23191	6
GO:BP	GO:0051707	response to other organism	825706, 844423, 822807, 819827, 834545, 835277, 829308, 818955, 839411, 843584, 834904, 836602, 820429, 842851, 837071, 815160, 817495, 838887, 825144, 842438, 838353, 828425, 824308, 829591, 826642, 827395, 838548, 827695, 818952, 842104, 834273, 844348, 7922319, 820639, 831162, 830918, 821036, 830859, 836310, 838314, 831326	3.36359e-07	1457	243	41	23191	34				GO:BP	GO:0006952	defense response	825706, 5008297, 842923, 844423, 822807, 838310, 819827, 834545, 835277, 829308, 821902, 818955, 834904, 836602, 820429, 842851, 837071, 819093, 817495, 825144, 842438, 838353, 828425, 829591, 843577, 826642, 818025, 827395, 838548, 827695, 818952, 842104, 843834, 834273, 844348, 7922319, 820639, 831162, 830918, 830859, 836310, 831326	6.26604e-06	1700	243	42	23191	6
GO:BP	GO:0043207	response to external biotic stimulus	825706, 844423, 822807, 819827, 834545, 835277, 829308, 818955, 839411, 843584, 834904, 836602, 820429, 842851, 837071, 815160, 817495, 838887, 825144, 842438, 838353, 828425, 824308, 829591, 826642, 827395, 838548, 827695, 818952, 842104, 834273, 844348, 7922319, 820639, 831162, 830918, 821036, 830859, 836310, 838314, 831326	3.36359e-07	1457	243	41	23191	34				GO:BP	GO:0098542	defense response to other organism	825706, 844423, 822807, 834545, 835277, 829308, 818955, 834904, 836602, 820429, 842851, 837071, 817495, 825144, 842438, 838353, 828425, 829591, 826642, 827395, 838548, 827695, 818952, 842104, 834273, 844348, 7922319, 820639, 831162, 830918, 830859, 836310, 831326	1.15681e-05	1193	243	33	23191	6
GO:BP	GO:0044419	biological process involved in interspecies interaction between organisms	825706, 844423, 822807, 819827, 834545, 835277, 829308, 818955, 839411, 843584, 834904, 836602, 820429, 842851, 837071, 815160, 817495, 838887, 825144, 842438, 838353, 828425, 824308, 829591, 826642, 827395, 838548, 827695, 818952, 842104, 834273, 844348, 7922319, 820639, 831162, 830918, 821036, 830859, 836310, 838314, 831326	4.1181e-07	1473	243	41	23191	34				GO:BP	GO:0006955	immune response	825706, 844423, 822807, 834545, 835277, 829308, 818955, 834904, 836602, 820429, 842851, 837071, 817495, 825144, 842438, 838353, 828425, 829591, 826642, 827395, 838548, 827695, 818952, 842104, 834273, 844348, 7922319, 820639, 831162, 830918, 830859, 836310, 831326	1.33359e-05	1202	243	33	23191	6
GO:BP	GO:0009607	response to biotic stimulus	825706, 844423, 822807, 819827, 834545, 835277, 829308, 818955, 839411, 843584, 834904, 836602, 820429, 842851, 837071, 815160, 817495, 838887, 825144, 842438, 838353, 828425, 824308, 829591, 826642, 827395, 838548, 827695, 818952, 842104, 834273, 844348, 7922319, 820639, 831162, 830918, 821036, 830859, 836310, 838314, 831326	4.66894e-07	1482	243	41	23191	34				GO:BP	GO:0002376	immune system process	825706, 844423, 822807, 834545, 835277, 829308, 818955, 834904, 836602, 820429, 842851, 837071, 817495, 825144, 842438, 838353, 828425, 829591, 826642, 827395, 838548, 827695, 818952, 842104, 834273, 844348, 7922319, 820639, 831162, 830918, 830859, 836310, 831326	1.39982e-05	1206	243	33	23191	6
GO:BP	GO:0007165	signal transduction	842068, 842923, 838310, 839748, 827481, 839324, 838128, 834545, 842891, 835277, 835193, 821206, 821902, 831453, 822164, 834904, 836602, 842851, 825109, 819093, 838887, 825144, 819262, 829591, 843577, 816935, 819730, 818025, 827395, 827695, 842104, 843834, 844046, 816287, 838922, 831162, 837529, 830918, 821036, 836310, 819365	0.00048736	1991	243	41	23191	34				GO:BP	GO:0055085	transmembrane transport	814939, 828255, 835280, 817844, 842994, 834355, 839214, 821863, 817943, 843205, 843454, 832562, 832694, 826384, 832431, 823951, 824035, 837688, 823641, 818479, 844046, 816287, 821052, 838207, 821036, 823896	0.0179289	1318	243	26	23191	6
GO:BP	GO:0023052	signaling	842068, 842923, 838310, 839748, 827481, 839324, 838128, 834545, 842891, 835277, 835193, 821206, 821902, 831453, 822164, 834904, 836602, 842851, 825109, 819093, 838887, 825144, 819262, 829591, 843577, 816935, 819730, 818025, 827395, 827695, 842104, 843834, 844046, 816287, 838922, 831162, 837529, 830918, 821036, 836310, 819365	0.000746775	2033	243	41	23191	34				GO:BP	GO:0070887	cellular response to chemical stimulus	842068, 842923, 838310, 839748, 827481, 839324, 838128, 827971, 834545, 835277, 835193, 843632, 843997, 821902, 822164, 835560, 832202, 834904, 836602, 5008138, 842851, 819093, 838887, 817780, 821175, 819262, 832137, 829591, 838503, 836372, 833986, 843577, 816935, 840201, 818025, 832537, 844142, 823641, 843834, 844046, 844348, 838922, 824120, 831162, 837529, 838207, 836310, 843081, 819365	7.97268e-09	1716	243	49	23191	5
GO:BP	GO:0033993	response to lipid	838310, 829998, 839748, 815101, 827481, 839324, 835280, 818046, 834545, 842114, 824305, 821902, 831453, 817022, 836602, 842851, 819262, 819332, 838353, 824308, 843577, 816935, 818025, 818479, 843834, 834273, 844348, 838922, 831162, 837529, 830859, 838314	4.1181e-07	966	243	32	23191	32				GO:BP	GO:0010033	response to organic substance	5008297, 842068, 844423, 831683, 838310, 829998, 839748, 815101, 827481, 839324, 835280, 838128, 818046, 834545, 842114, 835277, 835193, 829308, 824305, 821902, 831453, 817022, 822164, 834904, 836602, 842851, 828358, 819093, 838887, 819262, 819332, 838353, 832476, 824308, 829591, 838503, 830292, 843577, 816935, 819730, 826642, 818025, 818479, 843834, 844046, 834273, 844348, 838922, 831162, 837529…	1.70489e-08	2063	243	54	23191	4
GO:BP	GO:0033554	cellular response to stress	842923, 831888, 827971, 843632, 834355, 843997, 839214, 831795, 817943, 843205, 832202, 815657, 5008138, 832163, 820429, 838887, 817780, 821175, 819332, 832137, 819228, 836372, 833986, 824384, 840201, 819730, 829440, 844142, 827118, 824120, 837529, 838207, 819365	3.5653e-05	1265	243	33	23191	30				GO:BP	GO:1901700	response to oxygen-containing compound	5008297, 844423, 831683, 838310, 829998, 839748, 815101, 828255, 827481, 839324, 835280, 818046, 830565, 834545, 842114, 836702, 835193, 829308, 824305, 821902, 831453, 817022, 843584, 834904, 836602, 842851, 837071, 833862, 841722, 815160, 819093, 838887, 819262, 819332, 838353, 832476, 824308, 829591, 821185, 838503, 830292, 843577, 816935, 826642, 818025, 823641, 818479, 843834, 834273, 841701…	1.29736e-13	1691	243	58	23191	3
GO:BP	GO:0098542	defense response to other organism	825706, 844423, 822807, 834545, 835277, 829308, 818955, 834904, 836602, 820429, 842851, 837071, 817495, 825144, 842438, 838353, 828425, 829591, 826642, 827395, 838548, 827695, 818952, 842104, 834273, 844348, 7922319, 820639, 831162, 830918, 830859, 836310, 831326	1.15681e-05	1193	243	33	23191	27				GO:BP	GO:0033554	cellular response to stress	842923, 831888, 827971, 843632, 834355, 843997, 839214, 831795, 817943, 843205, 832202, 815657, 5008138, 832163, 820429, 838887, 817780, 821175, 819332, 832137, 819228, 836372, 833986, 824384, 840201, 819730, 829440, 844142, 827118, 824120, 837529, 838207, 819365	3.5653e-05	1265	243	33	23191	3
GO:BP	GO:0006955	immune response	825706, 844423, 822807, 834545, 835277, 829308, 818955, 834904, 836602, 820429, 842851, 837071, 817495, 825144, 842438, 838353, 828425, 829591, 826642, 827395, 838548, 827695, 818952, 842104, 834273, 844348, 7922319, 820639, 831162, 830918, 830859, 836310, 831326	1.33359e-05	1202	243	33	23191	27				GO:BP	GO:0071310	cellular response to organic substance	842068, 838310, 839748, 827481, 839324, 838128, 834545, 835277, 835193, 821902, 822164, 834904, 836602, 842851, 819093, 838887, 819262, 829591, 838503, 843577, 816935, 818025, 843834, 844046, 844348, 838922, 831162, 837529, 836310, 819365	0.000164482	1182	243	30	23191	3
GO:BP	GO:0002376	immune system process	825706, 844423, 822807, 834545, 835277, 829308, 818955, 834904, 836602, 820429, 842851, 837071, 817495, 825144, 842438, 838353, 828425, 829591, 826642, 827395, 838548, 827695, 818952, 842104, 834273, 844348, 7922319, 820639, 831162, 830918, 830859, 836310, 831326	1.39982e-05	1206	243	33	23191	27				GO:BP	GO:0006811	ion transport	828255, 835280, 817844, 834355, 839214, 821863, 831795, 817943, 839411, 843205, 5008200, 823951, 824384, 823641, 818479, 816287, 821052, 838207, 821036, 828869	0.00981829	855	243	20	23191	3
GO:BP	GO:0032870	cellular response to hormone stimulus	842068, 838310, 839748, 827481, 839324, 838128, 834545, 835277, 835193, 821902, 822164, 836602, 842851, 819093, 838887, 819262, 829591, 838503, 843577, 816935, 818025, 843834, 844046, 844348, 838922, 831162, 837529, 836310, 819365	2.23892e-05	999	243	29	23191	27				GO:BP	GO:0051049	regulation of transport	831258, 817943, 832562, 824384, 819730, 821052	0.0484799	149	243	6	23191	3
GO:BP	GO:0071495	cellular response to endogenous stimulus	842068, 838310, 839748, 827481, 839324, 838128, 834545, 835277, 835193, 821902, 822164, 836602, 842851, 819093, 838887, 819262, 829591, 838503, 843577, 816935, 818025, 843834, 844046, 844348, 838922, 831162, 837529, 836310, 819365	3.74481e-05	1031	243	29	23191	27				GO:BP	GO:0009725	response to hormone	842068, 838310, 829998, 839748, 815101, 827481, 839324, 835280, 838128, 818046, 834545, 842114, 835277, 835193, 824305, 821902, 831453, 817022, 822164, 836602, 842851, 828358, 819093, 838887, 819262, 819332, 838353, 824308, 829591, 838503, 843577, 816935, 819730, 818025, 818479, 843834, 844046, 834273, 844348, 838922, 831162, 837529, 830859, 836310, 819365, 838314	2.06209e-08	1593	243	46	23191	2
GO:BP	GO:0071310	cellular response to organic substance	842068, 838310, 839748, 827481, 839324, 838128, 834545, 835277, 835193, 821902, 822164, 834904, 836602, 842851, 819093, 838887, 819262, 829591, 838503, 843577, 816935, 818025, 843834, 844046, 844348, 838922, 831162, 837529, 836310, 819365	0.000164482	1182	243	30	23191	27				GO:BP	GO:0009719	response to endogenous stimulus	842068, 838310, 829998, 839748, 815101, 827481, 839324, 835280, 838128, 818046, 834545, 842114, 835277, 835193, 824305, 821902, 831453, 817022, 822164, 836602, 842851, 828358, 819093, 838887, 819262, 819332, 838353, 824308, 829591, 838503, 843577, 816935, 819730, 818025, 818479, 843834, 844046, 834273, 844348, 838922, 831162, 837529, 830859, 836310, 819365, 838314	3.27154e-08	1624	243	46	23191	2
GO:BP	GO:0009755	hormone-mediated signaling pathway	842068, 838310, 839748, 827481, 839324, 838128, 834545, 835277, 835193, 821902, 822164, 836602, 842851, 819093, 838887, 819262, 829591, 843577, 816935, 818025, 843834, 844046, 838922, 831162, 837529, 836310, 819365	6.11596e-05	944	243	27	23191	25				GO:BP	GO:0071456	cellular response to hypoxia	842923, 827971, 843632, 843997, 832202, 5008138, 817780, 821175, 832137, 836372, 833986, 840201, 844142, 819365	9.02538e-06	239	243	14	23191	2
GO:BP	GO:0010035	response to inorganic substance	829998, 815101, 828255, 827481, 835280, 830565, 842114, 836702, 831453, 843584, 820429, 837071, 833862, 841722, 815160, 838887, 819332, 832476, 821185, 831877, 823641, 841701, 831560, 821047, 838207	0.000636107	962	243	25	23191	25				GO:BP	GO:0036294	cellular response to decreased oxygen levels	842923, 827971, 843632, 843997, 832202, 5008138, 817780, 821175, 832137, 836372, 833986, 840201, 844142, 819365	9.43413e-06	241	243	14	23191	2
GO:BP	GO:0043436	oxoacid metabolic process	828255, 835277, 821206, 817022, 829933, 843584, 815657, 832163, 833862, 815160, 818902, 829591, 814732, 830292, 821072, 826642, 823641, 834273, 828732, 825793, 820639, 824005, 838314, 822167	0.0179289	1179	243	24	23191	23				GO:BP	GO:0071453	cellular response to oxygen levels	842923, 827971, 843632, 843997, 832202, 5008138, 817780, 821175, 832137, 836372, 833986, 840201, 844142, 819365	9.43413e-06	241	243	14	23191	2
GO:BP	GO:0006082	organic acid metabolic process	828255, 835277, 821206, 817022, 829933, 843584, 815657, 832163, 833862, 815160, 818902, 829591, 814732, 830292, 821072, 826642, 823641, 834273, 828732, 825793, 820639, 824005, 838314, 822167	0.0280077	1228	243	24	23191	23				GO:BP	GO:0032870	cellular response to hormone stimulus	842068, 838310, 839748, 827481, 839324, 838128, 834545, 835277, 835193, 821902, 822164, 836602, 842851, 819093, 838887, 819262, 829591, 838503, 843577, 816935, 818025, 843834, 844046, 844348, 838922, 831162, 837529, 836310, 819365	2.23892e-05	999	243	29	23191	2
GO:BP	GO:0009620	response to fungus	844423, 819827, 834545, 835277, 829308, 818955, 836602, 820429, 837071, 815160, 838887, 824308, 829591, 826642, 827395, 838548, 818952, 842104, 834273, 844348, 836310, 838314	4.04308e-05	650	243	22	23191	21				GO:BP	GO:0001666	response to hypoxia	842923, 827971, 843632, 843997, 832202, 5008138, 817780, 821175, 832137, 836372, 833986, 840201, 844142, 819365	2.59681e-05	265	243	14	23191	2
GO:BP	GO:1901701	cellular response to oxygen-containing compound	838310, 839748, 827481, 839324, 834545, 821902, 834904, 836602, 842851, 838887, 819262, 843577, 816935, 818025, 823641, 843834, 844348, 838922, 831162, 837529, 838207	0.000791521	741	243	21	23191	20				GO:BP	GO:0036293	response to decreased oxygen levels	842923, 827971, 843632, 843997, 832202, 5008138, 817780, 821175, 832137, 836372, 833986, 840201, 844142, 819365	3.02899e-05	269	243	14	23191	2
GO:BP	GO:0055085	transmembrane transport	814939, 828255, 835280, 817844, 842994, 834355, 839214, 821863, 817943, 843205, 843454, 832562, 832694, 826384, 832431, 823951, 824035, 837688, 823641, 818479, 844046, 816287, 821052, 838207, 821036, 823896	0.0179289	1318	243	26	23191	20				GO:BP	GO:0070482	response to oxygen levels	842923, 827971, 843632, 843997, 832202, 5008138, 817780, 821175, 832137, 836372, 833986, 840201, 844142, 819365	3.09163e-05	270	243	14	23191	2
GO:BP	GO:0009753	response to jasmonic acid	838310, 839748, 818046, 834545, 824305, 821902, 817022, 836602, 842851, 838353, 824308, 843577, 818025, 843834, 834273, 831162, 830859, 838314	5.19109e-10	196	243	18	23191	18				GO:BP	GO:0071495	cellular response to endogenous stimulus	842068, 838310, 839748, 827481, 839324, 838128, 834545, 835277, 835193, 821902, 822164, 836602, 842851, 819093, 838887, 819262, 829591, 838503, 843577, 816935, 818025, 843834, 844046, 844348, 838922, 831162, 837529, 836310, 819365	3.74481e-05	1031	243	29	23191	2
GO:BP	GO:0070542	response to fatty acid	838310, 839748, 818046, 834545, 824305, 821902, 817022, 836602, 842851, 838353, 824308, 843577, 818025, 843834, 834273, 831162, 830859, 838314	6.40199e-10	200	243	18	23191	18				GO:BP	GO:0009755	hormone-mediated signaling pathway	842068, 838310, 839748, 827481, 839324, 838128, 834545, 835277, 835193, 821902, 822164, 836602, 842851, 819093, 838887, 819262, 829591, 843577, 816935, 818025, 843834, 844046, 838922, 831162, 837529, 836310, 819365	6.11596e-05	944	243	27	23191	2
GO:BP	GO:0009611	response to wounding	844423, 838310, 818046, 842994, 824305, 817022, 843584, 842851, 837071, 819262, 838353, 824308, 843577, 818025, 843834, 834273, 831162, 838314	2.57244e-09	222	243	18	23191	18				GO:BP	GO:0009723	response to ethylene	815101, 835277, 835193, 821902, 822164, 819093, 838887, 824308, 829591, 844046, 836310, 819365	0.000870666	281	243	12	23191	2
GO:BP	GO:0048583	regulation of response to stimulus	825706, 844423, 838310, 839324, 835280, 834545, 829308, 817495, 832137, 829591, 843577, 818025, 832537, 827695, 843834, 844046, 844348, 838922, 831162, 837529	0.00267452	761	243	20	23191	18				GO:BP	GO:0009873	ethylene-activated signaling pathway	835277, 835193, 821902, 822164, 819093, 838887, 829591, 844046, 836310, 819365	0.00114112	203	243	10	23191	2
GO:BP	GO:0031668	cellular response to extracellular stimulus	831888, 843632, 834355, 839214, 831795, 817943, 843205, 815657, 832163, 838887, 819332, 832137, 824384, 819730, 829440, 827118, 824120, 838207	2.41995e-09	219	243	18	23191	17				GO:BP	GO:0071369	cellular response to ethylene stimulus	835277, 835193, 821902, 822164, 819093, 838887, 829591, 844046, 836310, 819365	0.00144556	210	243	10	23191	2
GO:BP	GO:0071496	cellular response to external stimulus	831888, 843632, 834355, 839214, 831795, 817943, 843205, 815657, 832163, 838887, 819332, 832137, 824384, 819730, 829440, 827118, 824120, 838207	2.84912e-09	225	243	18	23191	17				GO:BP	GO:0048583	regulation of response to stimulus	825706, 844423, 838310, 839324, 835280, 834545, 829308, 817495, 832137, 829591, 843577, 818025, 832537, 827695, 843834, 844046, 844348, 838922, 831162, 837529	0.00267452	761	243	20	23191	2
GO:BP	GO:0009991	response to extracellular stimulus	831888, 843632, 834355, 839214, 831795, 817943, 843205, 815657, 832163, 838887, 819332, 832137, 824384, 819730, 829440, 827118, 824120, 838207	4.16309e-08	273	243	18	23191	17				GO:BP	GO:0000160	phosphorelay signal transduction system	835277, 835193, 821902, 822164, 819093, 838887, 829591, 844046, 836310, 819365	0.00644814	260	243	10	23191	2
GO:BP	GO:0071396	cellular response to lipid	838310, 839748, 827481, 839324, 834545, 821902, 836602, 842851, 819262, 843577, 816935, 818025, 843834, 844348, 838922, 831162, 837529	0.00114737	540	243	17	23191	17				GO:BP	GO:0009617	response to bacterium	825706, 844423, 834545, 829308, 839411, 843584, 836602, 825144, 838353, 828425, 826642, 820639, 830918, 831326	0.0190146	534	243	14	23191	2
GO:BP	GO:0006811	ion transport	828255, 835280, 817844, 834355, 839214, 821863, 831795, 817943, 839411, 843205, 5008200, 823951, 824384, 823641, 818479, 816287, 821052, 838207, 821036, 828869	0.00981829	855	243	20	23191	17				GO:BP	GO:0008610	lipid biosynthetic process	843694, 831888, 841377, 822602, 821206, 843584, 815657, 832163, 832482, 815160, 819228, 819730, 829440, 834273, 838314, 822167	0.0234314	671	243	16	23191	2
GO:BP	GO:0009414	response to water deprivation	829998, 815101, 827481, 835280, 830565, 842114, 836702, 831453, 837071, 833862, 841722, 838887, 819332, 821185, 841701, 838207	0.000139726	402	243	16	23191	16				GO:BP	GO:0044255	cellular lipid metabolic process	843694, 831888, 841377, 822602, 821243, 821206, 834348, 843584, 815657, 832163, 815160, 821175, 819228, 819730, 829440, 834273, 824005, 838314	0.0267702	813	243	18	23191	2
GO:BP	GO:0009415	response to water	829998, 815101, 827481, 835280, 830565, 842114, 836702, 831453, 837071, 833862, 841722, 838887, 819332, 821185, 841701, 838207	0.000177473	411	243	16	23191	16				GO:BP	GO:0051259	protein complex oligomerization	843632, 832431, 824035, 827118	0.0381455	60	243	4	23191	2
GO:BP	GO:0001101	response to acid chemical	829998, 815101, 827481, 835280, 830565, 842114, 836702, 831453, 837071, 833862, 841722, 838887, 819332, 821185, 841701, 838207	0.0004273	442	243	16	23191	16				GO:BP	GO:0016036	cellular response to phosphate starvation	831888, 843632, 834355, 839214, 831795, 817943, 843205, 815657, 832163, 819332, 832137, 824384, 819730, 829440	2.17714e-11	80	243	14	23191	1
GO:BP	GO:0044255	cellular lipid metabolic process	843694, 831888, 841377, 822602, 821243, 821206, 834348, 843584, 815657, 832163, 815160, 821175, 819228, 819730, 829440, 834273, 824005, 838314	0.0267702	813	243	18	23191	16				GO:BP	GO:0031668	cellular response to extracellular stimulus	831888, 843632, 834355, 839214, 831795, 817943, 843205, 815657, 832163, 838887, 819332, 832137, 824384, 819730, 829440, 827118, 824120, 838207	2.41995e-09	219	243	18	23191	1
GO:BP	GO:0009267	cellular response to starvation	831888, 843632, 834355, 839214, 831795, 817943, 843205, 815657, 832163, 819332, 832137, 824384, 819730, 829440, 827118, 824120	2.41995e-09	164	243	16	23191	15				GO:BP	GO:0009267	cellular response to starvation	831888, 843632, 834355, 839214, 831795, 817943, 843205, 815657, 832163, 819332, 832137, 824384, 819730, 829440, 827118, 824120	2.41995e-09	164	243	16	23191	1
GO:BP	GO:0031669	cellular response to nutrient levels	831888, 843632, 834355, 839214, 831795, 817943, 843205, 815657, 832163, 819332, 832137, 824384, 819730, 829440, 827118, 824120	6.51319e-09	179	243	16	23191	15				GO:BP	GO:0071496	cellular response to external stimulus	831888, 843632, 834355, 839214, 831795, 817943, 843205, 815657, 832163, 838887, 819332, 832137, 824384, 819730, 829440, 827118, 824120, 838207	2.84912e-09	225	243	18	23191	1
GO:BP	GO:0042594	response to starvation	831888, 843632, 834355, 839214, 831795, 817943, 843205, 815657, 832163, 819332, 832137, 824384, 819730, 829440, 827118, 824120	2.90816e-08	202	243	16	23191	15				GO:BP	GO:0031669	cellular response to nutrient levels	831888, 843632, 834355, 839214, 831795, 817943, 843205, 815657, 832163, 819332, 832137, 824384, 819730, 829440, 827118, 824120	6.51319e-09	179	243	16	23191	1
GO:BP	GO:0031667	response to nutrient levels	831888, 843632, 834355, 839214, 831795, 817943, 843205, 815657, 832163, 819332, 832137, 824384, 819730, 829440, 827118, 824120	1.88974e-07	232	243	16	23191	15				GO:BP	GO:0042594	response to starvation	831888, 843632, 834355, 839214, 831795, 817943, 843205, 815657, 832163, 819332, 832137, 824384, 819730, 829440, 827118, 824120	2.90816e-08	202	243	16	23191	1
GO:BP	GO:0050832	defense response to fungus	844423, 834545, 835277, 829308, 818955, 836602, 820429, 837071, 829591, 827395, 838548, 818952, 842104, 834273, 844348, 836310	0.0048265	562	243	16	23191	15				GO:BP	GO:0009991	response to extracellular stimulus	831888, 843632, 834355, 839214, 831795, 817943, 843205, 815657, 832163, 838887, 819332, 832137, 824384, 819730, 829440, 827118, 824120, 838207	4.16309e-08	273	243	18	23191	1
GO:BP	GO:0008610	lipid biosynthetic process	843694, 831888, 841377, 822602, 821206, 843584, 815657, 832163, 832482, 815160, 819228, 819730, 829440, 834273, 838314, 822167	0.0234314	671	243	16	23191	14				GO:BP	GO:0031667	response to nutrient levels	831888, 843632, 834355, 839214, 831795, 817943, 843205, 815657, 832163, 819332, 832137, 824384, 819730, 829440, 827118, 824120	1.88974e-07	232	243	16	23191	1
GO:BP	GO:0016036	cellular response to phosphate starvation	831888, 843632, 834355, 839214, 831795, 817943, 843205, 815657, 832163, 819332, 832137, 824384, 819730, 829440	2.17714e-11	80	243	14	23191	13				GO:BP	GO:0006817	phosphate ion transport	817844, 834355, 839214, 831795, 817943, 843205, 824384, 818479	4.1181e-07	41	243	8	23191	1
GO:BP	GO:0080134	regulation of response to stress	825706, 844423, 838310, 835280, 829308, 817495, 832137, 843577, 818025, 827695, 843834, 844348, 831162, 837529	0.00203481	410	243	14	23191	13				GO:BP	GO:0009620	response to fungus	844423, 819827, 834545, 835277, 829308, 818955, 836602, 820429, 837071, 815160, 838887, 824308, 829591, 826642, 827395, 838548, 818952, 842104, 834273, 844348, 836310, 838314	4.04308e-05	650	243	22	23191	1
GO:BP	GO:0071456	cellular response to hypoxia	842923, 827971, 843632, 843997, 832202, 5008138, 817780, 821175, 832137, 836372, 833986, 840201, 844142, 819365	9.02538e-06	239	243	14	23191	12				GO:BP	GO:0009751	response to salicylic acid	5008297, 844423, 839748, 815101, 834545, 829308, 834904, 842851, 832476, 824308, 826642	4.63197e-05	169	243	11	23191	1
GO:BP	GO:0036294	cellular response to decreased oxygen levels	842923, 827971, 843632, 843997, 832202, 5008138, 817780, 821175, 832137, 836372, 833986, 840201, 844142, 819365	9.43413e-06	241	243	14	23191	12				GO:BP	GO:0015698	inorganic anion transport	828255, 817844, 834355, 839214, 831795, 817943, 843205, 824384, 823641, 818479	9.42999e-05	148	243	10	23191	1
GO:BP	GO:0071453	cellular response to oxygen levels	842923, 827971, 843632, 843997, 832202, 5008138, 817780, 821175, 832137, 836372, 833986, 840201, 844142, 819365	9.43413e-06	241	243	14	23191	12				GO:BP	GO:1901701	cellular response to oxygen-containing compound	838310, 839748, 827481, 839324, 834545, 821902, 834904, 836602, 842851, 838887, 819262, 843577, 816935, 818025, 823641, 843834, 844348, 838922, 831162, 837529, 838207	0.000791521	741	243	21	23191	1
GO:BP	GO:0001666	response to hypoxia	842923, 827971, 843632, 843997, 832202, 5008138, 817780, 821175, 832137, 836372, 833986, 840201, 844142, 819365	2.59681e-05	265	243	14	23191	12				GO:BP	GO:0055062	phosphate ion homeostasis	817943, 821175, 821047, 823896	0.000799578	19	243	4	23191	1
GO:BP	GO:0036293	response to decreased oxygen levels	842923, 827971, 843632, 843997, 832202, 5008138, 817780, 821175, 832137, 836372, 833986, 840201, 844142, 819365	3.02899e-05	269	243	14	23191	12				GO:BP	GO:0072506	trivalent inorganic anion homeostasis	817943, 821175, 821047, 823896	0.000799578	19	243	4	23191	1
GO:BP	GO:0070482	response to oxygen levels	842923, 827971, 843632, 843997, 832202, 5008138, 817780, 821175, 832137, 836372, 833986, 840201, 844142, 819365	3.09163e-05	270	243	14	23191	12				GO:BP	GO:0006820	anion transport	828255, 835280, 817844, 834355, 839214, 831795, 817943, 843205, 823951, 824384, 823641, 818479	0.00202254	310	243	12	23191	1
GO:BP	GO:0009617	response to bacterium	825706, 844423, 834545, 829308, 839411, 843584, 836602, 825144, 838353, 828425, 826642, 820639, 830918, 831326	0.0190146	534	243	14	23191	12				GO:BP	GO:0080134	regulation of response to stress	825706, 844423, 838310, 835280, 829308, 817495, 832137, 843577, 818025, 827695, 843834, 844348, 831162, 837529	0.00203481	410	243	14	23191	1
GO:BP	GO:0006790	sulfur compound metabolic process	831888, 835277, 817495, 818902, 817493, 829440, 821227, 827118, 825793, 817494, 820639, 843329	0.0261779	437	243	12	23191	12				GO:BP	GO:0014070	response to organic cyclic compound	5008297, 844423, 839748, 815101, 834545, 829308, 834904, 842851, 832476, 824308, 816935, 826642	0.00231726	316	243	12	23191	1
GO:BP	GO:0006820	anion transport	828255, 835280, 817844, 834355, 839214, 831795, 817943, 843205, 823951, 824384, 823641, 818479	0.00202254	310	243	12	23191	11				GO:BP	GO:0031347	regulation of defense response	825706, 844423, 838310, 829308, 817495, 843577, 818025, 827695, 843834, 844348, 831162	0.00255934	273	243	11	23191	1
GO:BP	GO:0014070	response to organic cyclic compound	5008297, 844423, 839748, 815101, 834545, 829308, 834904, 842851, 832476, 824308, 816935, 826642	0.00231726	316	243	12	23191	11				GO:BP	GO:0006536	glutamate metabolic process	833862, 814732, 830292, 821072	0.00275692	27	243	4	23191	1
GO:BP	GO:0010646	regulation of cell communication	838310, 839324, 834545, 832137, 829591, 843577, 818025, 843834, 844046, 838922, 831162, 837529	0.0044205	342	243	12	23191	11				GO:BP	GO:0055081	anion homeostasis	817943, 821175, 821047, 823896	0.0031481	28	243	4	23191	1
GO:BP	GO:0009409	response to cold	827419, 829998, 827481, 830565, 842114, 830878, 821206, 831453, 819228, 841701, 820639	0.0465069	416	243	11	23191	11				GO:BP	GO:0010646	regulation of cell communication	838310, 839324, 834545, 832137, 829591, 843577, 818025, 843834, 844046, 838922, 831162, 837529	0.0044205	342	243	12	23191	1
GO:BP	GO:0009867	jasmonic acid mediated signaling pathway	838310, 839748, 834545, 821902, 836602, 842851, 843577, 818025, 843834, 831162	3.34458e-06	98	243	10	23191	10				GO:BP	GO:0050832	defense response to fungus	844423, 834545, 835277, 829308, 818955, 836602, 820429, 837071, 829591, 827395, 838548, 818952, 842104, 834273, 844348, 836310	0.0048265	562	243	16	23191	1
GO:BP	GO:0071395	cellular response to jasmonic acid stimulus	838310, 839748, 834545, 821902, 836602, 842851, 843577, 818025, 843834, 831162	5.20827e-06	103	243	10	23191	10				GO:BP	GO:0009966	regulation of signal transduction	838310, 839324, 834545, 829591, 843577, 818025, 843834, 844046, 838922, 831162, 837529	0.0106329	333	243	11	23191	1
GO:BP	GO:0071398	cellular response to fatty acid	838310, 839748, 834545, 821902, 836602, 842851, 843577, 818025, 843834, 831162	7.0255e-06	107	243	10	23191	10				GO:BP	GO:0023051	regulation of signaling	838310, 839324, 834545, 829591, 843577, 818025, 843834, 844046, 838922, 831162, 837529	0.0118625	338	243	11	23191	1
GO:BP	GO:0009751	response to salicylic acid	5008297, 844423, 839748, 815101, 834545, 829308, 834904, 842851, 832476, 824308, 826642	4.63197e-05	169	243	11	23191	10				GO:BP	GO:0043436	oxoacid metabolic process	828255, 835277, 821206, 817022, 829933, 843584, 815657, 832163, 833862, 815160, 818902, 829591, 814732, 830292, 821072, 826642, 823641, 834273, 828732, 825793, 820639, 824005, 838314, 822167	0.0179289	1179	243	24	23191	1
GO:BP	GO:0009723	response to ethylene	815101, 835277, 835193, 821902, 822164, 819093, 838887, 824308, 829591, 844046, 836310, 819365	0.000870666	281	243	12	23191	10				GO:BP	GO:0006082	organic acid metabolic process	828255, 835277, 821206, 817022, 829933, 843584, 815657, 832163, 833862, 815160, 818902, 829591, 814732, 830292, 821072, 826642, 823641, 834273, 828732, 825793, 820639, 824005, 838314, 822167	0.0280077	1228	243	24	23191	1
GO:BP	GO:0031347	regulation of defense response	825706, 844423, 838310, 829308, 817495, 843577, 818025, 827695, 843834, 844348, 831162	0.00255934	273	243	11	23191	10				GO:BP	GO:0010200	response to chitin	844423, 835193, 829308, 819093, 829591, 818025	0.0360658	138	243	6	23191	1
GO:BP	GO:0009966	regulation of signal transduction	838310, 839324, 834545, 829591, 843577, 818025, 843834, 844046, 838922, 831162, 837529	0.0106329	333	243	11	23191	10				GO:BP	GO:0035435	phosphate ion transmembrane transport	839214, 817943, 843205	0.0360658	29	243	3	23191	1
GO:BP	GO:0023051	regulation of signaling	838310, 839324, 834545, 829591, 843577, 818025, 843834, 844046, 838922, 831162, 837529	0.0118625	338	243	11	23191	10				GO:BP	GO:0009064	glutamine family amino acid metabolic process	833862, 818902, 814732, 830292, 821072	0.0400235	99	243	5	23191	1
GO:BP	GO:0009636	response to toxic substance	822645, 835560, 817495, 817493, 832537, 821227, 817494, 824120, 843081, 843329	0.0134448	292	243	10	23191	10				GO:BP	GO:0009863	salicylic acid mediated signaling pathway	839748, 834545, 834904, 842851	0.0498005	66	243	4	23191	1
GO:BP	GO:0015698	inorganic anion transport	828255, 817844, 834355, 839214, 831795, 817943, 843205, 824384, 823641, 818479	9.42999e-05	148	243	10	23191	9
GO:BP	GO:0098754	detoxification	835560, 817495, 817493, 832537, 821227, 817494, 824120, 843081, 843329	0.0173934	252	243	9	23191	9
GO:BP	GO:0009873	ethylene-activated signaling pathway	835277, 835193, 821902, 822164, 819093, 838887, 829591, 844046, 836310, 819365	0.00114112	203	243	10	23191	8				Molecular function
GO:BP	GO:0071369	cellular response to ethylene stimulus	835277, 835193, 821902, 822164, 819093, 838887, 829591, 844046, 836310, 819365	0.00144556	210	243	10	23191	8				GO:MF	GO:0016491	oxidoreductase activity	827246, 839748, 818046, 827247, 829999, 820200, 835560, 839411, 843584, 829088, 832482, 833862, 815160, 831322, 827245, 825821, 819228, 833986, 830292, 821072, 826642, 831877, 831066, 831561, 827244, 827243, 822224, 834273, 828732, 831560, 825793, 821047, 828861, 842152, 843081, 838314, 817603	0.00512513	1677	238	37	21313	4
GO:BP	GO:0000160	phosphorelay signal transduction system	835277, 835193, 821902, 822164, 819093, 838887, 829591, 844046, 836310, 819365	0.00644814	260	243	10	23191	8				GO:MF	GO:0051540	metal cluster binding	827246, 827247, 827245, 830292, 827244, 827243, 825793, 817603	0.0287321	178	238	8	21313	1
GO:BP	GO:0006817	phosphate ion transport	817844, 834355, 839214, 831795, 817943, 843205, 824384, 818479	4.1181e-07	41	243	8	23191	7				GO:MF	GO:0051536	iron-sulfur cluster binding	827246, 827247, 827245, 830292, 827244, 827243, 825793, 817603	0.0287321	178	238	8	21313	1
GO:BP	GO:2000022	regulation of jasmonic acid mediated signaling pathway	838310, 834545, 843577, 818025, 843834, 831162	9.96783e-05	41	243	6	23191	6				GO:MF	GO:0016701	oxidoreductase activity, acting on single donors with incorporation of molecular oxygen	843584, 833986, 828732, 838314	0.0287321	40	238	4	21313	1
GO:BP	GO:0009404	toxin metabolic process	817495, 818902, 817493, 821227, 817494, 843329	0.000746775	59	243	6	23191	6				GO:MF	GO:0016639	oxidoreductase activity, acting on the CH-NH2 group of donors, NAD or NADP as acceptor	830292, 821072	0.0476297	7	238	2	21313	1
GO:BP	GO:0046467	membrane lipid biosynthetic process	831888, 815657, 832163, 819228, 819730, 829440	0.0100396	103	243	6	23191	6
GO:BP	GO:0006643	membrane lipid metabolic process	831888, 815657, 832163, 819228, 819730, 829440	0.0246039	126	243	6	23191	6
GO:BP	GO:0009407	toxin catabolic process	817495, 817493, 821227, 817494, 843329	0.00203481	46	243	5	23191	5
GO:BP	GO:0009247	glycolipid biosynthetic process	831888, 815657, 832163, 819730, 829440	0.00687032	62	243	5	23191	5
GO:BP	GO:0046434	organophosphate catabolic process	821243, 821206, 834348, 821175, 819730	0.00786633	64	243	5	23191	5
GO:BP	GO:0006664	glycolipid metabolic process	831888, 815657, 832163, 819730, 829440	0.00982509	68	243	5	23191	5
GO:BP	GO:1903509	liposaccharide metabolic process	831888, 815657, 832163, 819730, 829440	0.00982509	68	243	5	23191	5
GO:BP	GO:0006749	glutathione metabolic process	817495, 817493, 821227, 817494, 843329	0.0234314	85	243	5	23191	5
GO:BP	GO:0010200	response to chitin	844423, 835193, 829308, 819093, 829591, 818025	0.0360658	138	243	6	23191	5
GO:BP	GO:0048466	androecium development	819827, 820200, 843584, 815160, 838314	0.0428593	101	243	5	23191	5
GO:BP	GO:0048443	stamen development	819827, 820200, 843584, 815160, 838314	0.0428593	101	243	5	23191	5
GO:BP	GO:0009395	phospholipid catabolic process	821243, 834348, 821175, 819730	0.00138157	22	243	4	23191	4
GO:BP	GO:0031408	oxylipin biosynthetic process	843584, 815160, 834273, 838314	0.00191522	24	243	4	23191	4
GO:BP	GO:0031407	oxylipin metabolic process	843584, 815160, 834273, 838314	0.00246653	26	243	4	23191	4
GO:BP	GO:0046351	disaccharide biosynthetic process	827419, 828355, 818902, 826603	0.00687032	35	243	4	23191	4
GO:BP	GO:0009312	oligosaccharide biosynthetic process	827419, 828355, 818902, 826603	0.0246039	52	243	4	23191	4
GO:BP	GO:0009064	glutamine family amino acid metabolic process	833862, 818902, 814732, 830292, 821072	0.0400235	99	243	5	23191	4
GO:BP	GO:0055062	phosphate ion homeostasis	817943, 821175, 821047, 823896	0.000799578	19	243	4	23191	3
GO:BP	GO:0072506	trivalent inorganic anion homeostasis	817943, 821175, 821047, 823896	0.000799578	19	243	4	23191	3
GO:BP	GO:0006536	glutamate metabolic process	833862, 814732, 830292, 821072	0.00275692	27	243	4	23191	3
GO:BP	GO:0055081	anion homeostasis	817943, 821175, 821047, 823896	0.0031481	28	243	4	23191	3
GO:BP	GO:0019374	galactolipid metabolic process	815657, 832163, 819730	0.0056083	14	243	3	23191	3
GO:BP	GO:0009065	glutamine family amino acid catabolic process	833862, 814732, 821072	0.0106329	18	243	3	23191	3
GO:BP	GO:0009901	anther dehiscence	819827, 843584, 838314	0.0140298	20	243	3	23191	3
GO:BP	GO:0009695	jasmonic acid biosynthetic process	815160, 834273, 822167	0.0249434	25	243	3	23191	3
GO:BP	GO:0035335	peptidyl-tyrosine dephosphorylation	825706, 839348, 817858	0.0301107	27	243	3	23191	3
GO:BP	GO:0009900	dehiscence	819827, 843584, 838314	0.0360658	29	243	3	23191	3
GO:BP	GO:0051049	regulation of transport	831258, 817943, 832562, 824384, 819730, 821052	0.0484799	149	243	6	23191	3
GO:BP	GO:0010193	response to ozone	843584, 815160, 832476	0.0484799	33	243	3	23191	3
GO:BP	GO:0009863	salicylic acid mediated signaling pathway	839748, 834545, 834904, 842851	0.0498005	66	243	4	23191	3
GO:BP	GO:0046505	sulfolipid metabolic process	831888, 829440	0.00487037	3	243	2	23191	2
GO:BP	GO:0046506	sulfolipid biosynthetic process	831888, 829440	0.00487037	3	243	2	23191	2
GO:BP	GO:0046475	glycerophospholipid catabolic process	834348, 821175	0.00487037	3	243	2	23191	2
GO:BP	GO:0072502	cellular trivalent inorganic anion homeostasis	821175, 821047	0.00890385	4	243	2	23191	2
GO:BP	GO:0030643	cellular phosphate ion homeostasis	821175, 821047	0.00890385	4	243	2	23191	2
GO:BP	GO:0030002	cellular anion homeostasis	821175, 821047	0.0134448	5	243	2	23191	2
GO:BP	GO:0035435	phosphate ion transmembrane transport	839214, 817943, 843205	0.0360658	29	243	3	23191	2
GO:BP	GO:0051259	protein complex oligomerization	843632, 832431, 824035, 827118	0.0381455	60	243	4	23191	2
GO:BP	GO:0009405	obsolete pathogenesis	818955, 818952	0.0388132	9	243	2	23191	2
GO:BP	GO:0046503	glycerolipid catabolic process	834348, 821175	0.0388132	9	243	2	23191	2
Molecular function
GO:MF	GO:0016491	oxidoreductase activity	827246, 839748, 818046, 827247, 829999, 820200, 835560, 839411, 843584, 829088, 832482, 833862, 815160, 831322, 827245, 825821, 819228, 833986, 830292, 821072, 826642, 831877, 831066, 831561, 827244, 827243, 822224, 834273, 828732, 831560, 825793, 821047, 828861, 842152, 843081, 838314, 817603	0.00512513	1677	238	37	21313	33
GO:MF	GO:0042578	phosphoric ester hydrolase activity	825706, 837935, 828355, 843632, 821243, 834356, 821206, 834348, 821175, 819730, 839348, 817858, 821047	0.0287321	404	238	13	21313	13
GO:MF	GO:0016667	oxidoreductase activity, acting on a sulfur group of donors	827246, 839748, 827247, 820200, 829088, 827245, 825821, 831066, 827244, 827243, 825793, 817603	4.1284e-06	120	238	12	21313	12
GO:MF	GO:0015035	protein-disulfide reductase activity	827246, 839748, 827247, 820200, 827245, 831066, 827244, 827243, 817603	4.8199e-05	79	238	9	21313	9
GO:MF	GO:0015036	disulfide oxidoreductase activity	827246, 839748, 827247, 820200, 827245, 831066, 827244, 827243, 817603	5.47611e-05	84	238	9	21313	9
GO:MF	GO:0051540	metal cluster binding	827246, 827247, 827245, 830292, 827244, 827243, 825793, 817603	0.0287321	178	238	8	21313	7
GO:MF	GO:0051536	iron-sulfur cluster binding	827246, 827247, 827245, 830292, 827244, 827243, 825793, 817603	0.0287321	178	238	8	21313	7
GO:MF	GO:0051537	2 iron, 2 sulfur cluster binding	827246, 827247, 827245, 827244, 827243, 817603	0.00528321	62	238	6	21313	6
GO:MF	GO:0015293	symporter activity	828255, 817844, 834355, 832694, 823951, 818479	0.0287321	101	238	6	21313	6
GO:MF	GO:0004364	glutathione transferase activity	817495, 817493, 821227, 817494, 843329	0.0287321	64	238	5	21313	5
GO:MF	GO:0016701	oxidoreductase activity, acting on single donors with incorporation of molecular oxygen	843584, 833986, 828732, 838314	0.0287321	40	238	4	21313	3
GO:MF	GO:0035250	UDP-galactosyltransferase activity	842114, 815657, 832163	0.0287321	16	238	3	21313	3
GO:MF	GO:0005315	inorganic phosphate transmembrane transporter activity	817844, 834355, 818479	0.0361412	20	238	3	21313	3
GO:MF	GO:0046509	1,2-diacylglycerol 3-beta-galactosyltransferase activity	815657, 832163	0.0245297	3	238	2	21313	2
GO:MF	GO:0016165	linoleate 13S-lipoxygenase activity	843584, 838314	0.0287321	4	238	2	21313	2
GO:MF	GO:0099106	ion channel regulator activity	818955, 818952	0.0476297	7	238	2	21313	2
GO:MF	GO:0016248	channel inhibitor activity	818955, 818952	0.0476297	7	238	2	21313	2
GO:MF	GO:0017080	sodium channel regulator activity	818955, 818952	0.0476297	7	238	2	21313	2
GO:MF	GO:0019871	sodium channel inhibitor activity	818955, 818952	0.0476297	7	238	2	21313	2
GO:MF	GO:0008200	ion channel inhibitor activity	818955, 818952	0.0476297	7	238	2	21313	2
GO:MF	GO:0016639	oxidoreductase activity, acting on the CH-NH2 group of donors, NAD or NADP as acceptor	830292, 821072	0.0476297	7	238	2	21313	1

## Sheet: C) GO_LowP+POT1 vs FullP_SHOOTS
GO enrichment analysis in Low P+POT1 vs Full P_SHOOTS
Up-regulated													Down-regulated
Biological process													Biological process
source	term_id	term_name	intersections	adjusted_p_value	term_size	query_size	intersection_size	effective_domain_size	intersection_size_UP				source	term_id	term_name	intersections	adjusted_p_value	term_size	query_size	intersection_size	effective_domain_size	intersection_size_DOWN
GO:BP	GO:0050896	response to stimulus	832546, 819995, 824234, 834753, 835562, 839883, 815657, 840476, 838410, 835603, 834570, 833755, 827081, 816085, 842679, 843639, 822377, 837264, 841486, 840424, 839576, 832476, 824308, 818194, 831078, 829539, 841550, 816167, 836464, 818419, 831375, 817134, 836377, 821472, 833523, 834531, 840250, 842281, 839729, 826791, 838159, 815147, 836433, 843696, 842931, 834178, 824119, 827215, 832326, 2872014…	1.1854e-101	6465	2065	1020	23191	830				GO:BP	GO:0050896	response to stimulus	832546, 819995, 824234, 834753, 835562, 839883, 815657, 840476, 838410, 835603, 834570, 833755, 827081, 816085, 842679, 843639, 822377, 837264, 841486, 840424, 839576, 832476, 824308, 818194, 831078, 829539, 841550, 816167, 836464, 818419, 831375, 817134, 836377, 821472, 833523, 834531, 840250, 842281, 839729, 826791, 838159, 815147, 836433, 843696, 842931, 834178, 824119, 827215, 832326, 2872014…	1.1854e-101	6465	2065	1020	23191	190
GO:BP	GO:0006950	response to stress	832546, 819995, 834753, 835562, 839883, 815657, 840476, 838410, 835603, 834570, 833755, 827081, 816085, 842679, 843639, 822377, 837264, 841486, 840424, 839576, 832476, 824308, 818194, 836464, 818419, 817134, 836377, 821472, 833523, 840250, 842281, 826791, 838159, 815147, 836433, 843696, 834178, 827215, 832326, 28720140, 841160, 837531, 819827, 818562, 835280, 841849, 834545, 818959, 820924, 83951…	5.54249e-92	3906	2065	715	23191	624				GO:BP	GO:0065007	biological regulation	819995, 836201, 3769879, 836566, 824234, 820173, 817555, 820748, 835603, 833755, 827081, 842679, 842685, 837264, 841486, 839576, 832476, 832209, 828204, 831078, 841550, 831375, 817134, 836377, 834044, 833523, 834531, 817591, 842281, 819828, 834178, 28720140, 841751, 827260, 819827, 832790, 835280, 834545, 842891, 825164, 823997, 838184, 836853, 834694, 817943, 843685, 834695, 828950, 834334, 8165…	2.53962e-05	6661	2065	687	23191	177
GO:BP	GO:0065007	biological regulation	819995, 836201, 3769879, 836566, 824234, 820173, 817555, 820748, 835603, 833755, 827081, 842679, 842685, 837264, 841486, 839576, 832476, 832209, 828204, 831078, 841550, 831375, 817134, 836377, 834044, 833523, 834531, 817591, 842281, 819828, 834178, 28720140, 841751, 827260, 819827, 832790, 835280, 834545, 842891, 825164, 823997, 838184, 836853, 834694, 817943, 843685, 834695, 828950, 834334, 8165…	2.53962e-05	6661	2065	687	23191	510				GO:BP	GO:0050789	regulation of biological process	836201, 3769879, 836566, 824234, 820173, 817555, 820748, 833755, 827081, 842679, 842685, 837264, 841486, 832476, 828204, 831078, 841550, 831375, 817134, 836377, 834044, 833523, 834531, 817591, 842281, 819828, 834178, 28720140, 841751, 827260, 819827, 832790, 835280, 834545, 842891, 825164, 823997, 838184, 836853, 834694, 817943, 843685, 834695, 828950, 834334, 816585, 841376, 836152, 824420, 8174…	2.52154e-07	5940	2065	638	23191	163
GO:BP	GO:0042221	response to chemical	832546, 819995, 824234, 835562, 839883, 840476, 838410, 835603, 834570, 833755, 816085, 843639, 822377, 841486, 832476, 824308, 818194, 831078, 829539, 818419, 831375, 817134, 821472, 840250, 842281, 839729, 826791, 836433, 842931, 824119, 841751, 841160, 832790, 818562, 835280, 841849, 834545, 825164, 818959, 837903, 820924, 839515, 843325, 836853, 843685, 834334, 820667, 836152, 818064, 817495,…	1.93316e-80	3153	2065	599	23191	486				GO:BP	GO:0050794	regulation of cellular process	824234, 820173, 817555, 820748, 827081, 842679, 837264, 841486, 832476, 828204, 831078, 841550, 831375, 817134, 836377, 834044, 834531, 817591, 842281, 834178, 28720140, 841751, 827260, 819827, 832790, 834545, 842891, 825164, 823997, 838184, 836853, 834694, 817943, 843685, 834695, 828950, 834334, 816585, 841376, 836152, 824420, 818902, 827435, 839655, 816762, 836264, 832285, 814936, 836114, 84244…	7.26542e-07	5329	2065	576	23191	157
GO:BP	GO:0050789	regulation of biological process	836201, 3769879, 836566, 824234, 820173, 817555, 820748, 833755, 827081, 842679, 842685, 837264, 841486, 832476, 828204, 831078, 841550, 831375, 817134, 836377, 834044, 833523, 834531, 817591, 842281, 819828, 834178, 28720140, 841751, 827260, 819827, 832790, 835280, 834545, 842891, 825164, 823997, 838184, 836853, 834694, 817943, 843685, 834695, 828950, 834334, 816585, 841376, 836152, 824420, 8174…	2.52154e-07	5940	2065	638	23191	475				GO:BP	GO:0042221	response to chemical	832546, 819995, 824234, 835562, 839883, 840476, 838410, 835603, 834570, 833755, 816085, 843639, 822377, 841486, 832476, 824308, 818194, 831078, 829539, 818419, 831375, 817134, 821472, 840250, 842281, 839729, 826791, 836433, 842931, 824119, 841751, 841160, 832790, 818562, 835280, 841849, 834545, 825164, 818959, 837903, 820924, 839515, 843325, 836853, 843685, 834334, 820667, 836152, 818064, 817495,…	1.93316e-80	3153	2065	599	23191	113
GO:BP	GO:0051716	cellular response to stimulus	819995, 824234, 835562, 839883, 815657, 840476, 838410, 834570, 827081, 816085, 842679, 837264, 841486, 840424, 818194, 831078, 841550, 818419, 831375, 817134, 834531, 840250, 842281, 836433, 834178, 824119, 28720140, 841751, 827260, 832790, 834545, 842891, 825164, 843325, 819326, 838184, 836853, 834694, 817943, 843685, 834695, 828950, 816585, 836152, 838674, 834603, 816762, 843280, 816757, 83611…	2.14197e-52	3313	2065	551	23191	460				GO:BP	GO:0031326	regulation of cellular biosynthetic process	824234, 820173, 817555, 820748, 837264, 841486, 832476, 828204, 817134, 836377, 834044, 817591, 841751, 819827, 823997, 836853, 843685, 834334, 841376, 824420, 818902, 827435, 839655, 816762, 836264, 832285, 814936, 842441, 836367, 823754, 844267, 837266, 839300, 831591, 816346, 839733, 830539, 829929, 834736, 818708, 817131, 818887, 836076, 832538, 839864, 840915, 830062, 836280, 822338, 819262,…	0.0430341	2826	2065	290	23191	104
GO:BP	GO:0050794	regulation of cellular process	824234, 820173, 817555, 820748, 827081, 842679, 837264, 841486, 832476, 828204, 831078, 841550, 831375, 817134, 836377, 834044, 834531, 817591, 842281, 834178, 28720140, 841751, 827260, 819827, 832790, 834545, 842891, 825164, 823997, 838184, 836853, 834694, 817943, 843685, 834695, 828950, 834334, 816585, 841376, 836152, 824420, 818902, 827435, 839655, 816762, 836264, 832285, 814936, 836114, 84244…	7.26542e-07	5329	2065	576	23191	419				GO:BP	GO:0051252	regulation of RNA metabolic process	824234, 820173, 817555, 820748, 841486, 832476, 828204, 817134, 836377, 817591, 841751, 819827, 823997, 836853, 843685, 834334, 841376, 824420, 818902, 827435, 839655, 816762, 836264, 832285, 814936, 842441, 836367, 844267, 837266, 839300, 831591, 816346, 839733, 830539, 829929, 834736, 817131, 818887, 836076, 832538, 839864, 840915, 830062, 836280, 819262, 829591, 835856, 821629, 834878, 836690,…	0.0410978	2581	2065	267	23191	98
GO:BP	GO:0009605	response to external stimulus	832546, 819995, 834753, 835562, 815657, 833755, 816085, 843639, 840424, 824308, 817134, 836377, 821472, 840250, 842281, 826791, 815147, 837531, 819827, 818562, 834545, 818959, 839515, 823997, 843994, 819326, 817943, 843685, 828950, 816585, 836152, 818064, 824608, 817495, 839804, 828064, 830590, 816762, 829753, 843280, 816757, 832285, 820498, 821037, 828415, 839300, 831722, 816346, 821832, 836518,…	8.0343e-55	1914	2065	385	23191	337				GO:BP	GO:1903506	regulation of nucleic acid-templated transcription	824234, 820173, 817555, 820748, 841486, 832476, 828204, 817134, 836377, 817591, 841751, 819827, 823997, 836853, 843685, 834334, 841376, 824420, 818902, 827435, 839655, 816762, 836264, 814936, 836367, 837266, 839300, 831591, 816346, 839733, 830539, 829929, 834736, 817131, 818887, 836076, 832538, 839864, 840915, 830062, 836280, 819262, 829591, 835856, 821629, 834878, 836690, 832503, 817948, 836841,…	0.0118834	2450	2065	261	23191	97
GO:BP	GO:0006952	defense response	832546, 834753, 833755, 827081, 816085, 842679, 843639, 841486, 839576, 836377, 821472, 833523, 840250, 842281, 826791, 838159, 815147, 843696, 834178, 832326, 28720140, 837531, 819827, 818562, 834545, 818959, 820924, 839515, 819326, 834694, 834695, 828950, 816585, 836152, 818064, 824608, 817495, 838674, 816227, 816762, 816757, 832285, 836367, 828415, 831722, 816346, 821832, 836518, 827891, 84210…	1.36872e-55	1700	2065	358	23191	329				GO:BP	GO:2001141	regulation of RNA biosynthetic process	824234, 820173, 817555, 820748, 841486, 832476, 828204, 817134, 836377, 817591, 841751, 819827, 823997, 836853, 843685, 834334, 841376, 824420, 818902, 827435, 839655, 816762, 836264, 814936, 836367, 837266, 839300, 831591, 816346, 839733, 830539, 829929, 834736, 817131, 818887, 836076, 832538, 839864, 840915, 830062, 836280, 819262, 829591, 835856, 821629, 834878, 836690, 832503, 817948, 836841,…	0.0118834	2450	2065	261	23191	97
GO:BP	GO:0009628	response to abiotic stimulus	839883, 840476, 838410, 834570, 833755, 816085, 822377, 818194, 816167, 817134, 840250, 842281, 836433, 841160, 818562, 835280, 841849, 839515, 843325, 823997, 843685, 834334, 820667, 818902, 838674, 839804, 828064, 817637, 814962, 834603, 816762, 829753, 836114, 836367, 823754, 839300, 828516, 843258, 818708, 838835, 818887, 832538, 840399, 840915, 830062, 836280, 821175, 837724, 836797, 818457,…	4.73595e-46	2214	2065	403	23191	324				GO:BP	GO:0006355	regulation of transcription, DNA-templated	824234, 820173, 817555, 820748, 841486, 832476, 828204, 817134, 836377, 817591, 841751, 819827, 823997, 836853, 843685, 834334, 841376, 824420, 818902, 827435, 839655, 816762, 836264, 814936, 836367, 837266, 839300, 831591, 816346, 839733, 830539, 829929, 834736, 817131, 818887, 836076, 832538, 839864, 840915, 830062, 836280, 819262, 829591, 835856, 821629, 834878, 836690, 832503, 817948, 836841,…	0.0118834	2450	2065	261	23191	97
GO:BP	GO:0010033	response to organic substance	832546, 819995, 824234, 840476, 835603, 833755, 843639, 822377, 841486, 832476, 824308, 831078, 829539, 831375, 817134, 821472, 842281, 839729, 842931, 841751, 841160, 832790, 818562, 835280, 841849, 834545, 825164, 818959, 837903, 820924, 836853, 843685, 834334, 836152, 818064, 838674, 828064, 814962, 816762, 835441, 816757, 836367, 823754, 837266, 839300, 831722, 816346, 828405, 839733, 834736,…	6.65744e-53	2063	2065	400	23191	313				GO:BP	GO:0006950	response to stress	832546, 819995, 834753, 835562, 839883, 815657, 840476, 838410, 835603, 834570, 833755, 827081, 816085, 842679, 843639, 822377, 837264, 841486, 840424, 839576, 832476, 824308, 818194, 836464, 818419, 817134, 836377, 821472, 833523, 840250, 842281, 826791, 838159, 815147, 836433, 843696, 834178, 827215, 832326, 28720140, 841160, 837531, 819827, 818562, 835280, 841849, 834545, 818959, 820924, 83951…	5.54249e-92	3906	2065	715	23191	91
GO:BP	GO:0007154	cell communication	819995, 824234, 815657, 827081, 842679, 841486, 840424, 831078, 841550, 831375, 817134, 834531, 842281, 834178, 28720140, 841751, 827260, 832790, 834545, 842891, 825164, 838184, 836853, 834694, 817943, 843685, 834695, 828950, 816585, 836152, 816762, 843280, 816757, 836114, 836367, 823754, 839300, 831722, 816346, 839733, 821832, 836518, 843258, 827891, 816430, 838835, 842107, 836153, 818887, 83253…	7.50756e-31	2336	2065	377	23191	308				GO:BP	GO:0051716	cellular response to stimulus	819995, 824234, 835562, 839883, 815657, 840476, 838410, 834570, 827081, 816085, 842679, 837264, 841486, 840424, 818194, 831078, 841550, 818419, 831375, 817134, 834531, 840250, 842281, 836433, 834178, 824119, 28720140, 841751, 827260, 832790, 834545, 842891, 825164, 843325, 819326, 838184, 836853, 834694, 817943, 843685, 834695, 828950, 816585, 836152, 838674, 834603, 816762, 843280, 816757, 83611…	2.14197e-52	3313	2065	551	23191	91
GO:BP	GO:1901700	response to oxygen-containing compound	832546, 819995, 824234, 840476, 835603, 834570, 833755, 843639, 822377, 832476, 824308, 829539, 831375, 817134, 821472, 840250, 842281, 839729, 842931, 841160, 832790, 818562, 835280, 841849, 834545, 820924, 839515, 843325, 834334, 820667, 836152, 818064, 838674, 828064, 817637, 814962, 816762, 836367, 837266, 839300, 831722, 816346, 828405, 834736, 836518, 843258, 834230, 818887, 843584, 840915,…	3.45134e-61	1691	2065	368	23191	305				GO:BP	GO:0010033	response to organic substance	832546, 819995, 824234, 840476, 835603, 833755, 843639, 822377, 841486, 832476, 824308, 831078, 829539, 831375, 817134, 821472, 842281, 839729, 842931, 841751, 841160, 832790, 818562, 835280, 841849, 834545, 825164, 818959, 837903, 820924, 836853, 843685, 834334, 836152, 818064, 838674, 828064, 814962, 816762, 835441, 816757, 836367, 823754, 837266, 839300, 831722, 816346, 828405, 839733, 834736,…	6.65744e-53	2063	2065	400	23191	87
GO:BP	GO:0036211	protein modification process	829536, 834753, 818619, 817555, 834170, 843639, 837264, 816969, 829539, 821472, 834044, 833523, 820023, 822257, 819828, 815147, 842931, 843162, 837531, 834545, 842891, 825164, 820924, 840345, 838184, 817943, 843685, 823869, 828950, 836152, 818064, 838674, 816227, 843968, 814962, 839655, 839125, 836860, 835600, 828415, 831722, 818140, 834649, 843552, 843560, 834736, 836518, 843258, 827891, 816430,…	0.000476446	3200	2065	347	23191	293				GO:BP	GO:0009628	response to abiotic stimulus	839883, 840476, 838410, 834570, 833755, 816085, 822377, 818194, 816167, 817134, 840250, 842281, 836433, 841160, 818562, 835280, 841849, 839515, 843325, 823997, 843685, 834334, 820667, 818902, 838674, 839804, 828064, 817637, 814962, 834603, 816762, 829753, 836114, 836367, 823754, 839300, 828516, 843258, 818708, 838835, 818887, 832538, 840399, 840915, 830062, 836280, 821175, 837724, 836797, 818457,…	4.73595e-46	2214	2065	403	23191	79
GO:BP	GO:0006464	cellular protein modification process	829536, 834753, 818619, 817555, 834170, 843639, 837264, 816969, 829539, 821472, 834044, 833523, 820023, 822257, 819828, 815147, 842931, 843162, 837531, 834545, 842891, 825164, 820924, 840345, 838184, 817943, 843685, 823869, 828950, 836152, 818064, 838674, 816227, 843968, 814962, 839655, 839125, 836860, 835600, 828415, 831722, 818140, 834649, 843552, 843560, 834736, 836518, 843258, 827891, 816430,…	0.000476446	3200	2065	347	23191	293				GO:BP	GO:0009719	response to endogenous stimulus	832546, 819995, 824234, 840476, 835603, 833755, 843639, 822377, 841486, 824308, 831078, 831375, 817134, 842281, 841751, 841160, 832790, 818562, 835280, 841849, 834545, 825164, 837903, 836853, 843685, 836152, 828064, 814962, 816762, 835441, 816757, 836367, 823754, 839300, 831722, 816346, 828405, 839733, 836518, 843258, 818887, 840915, 830062, 836280, 829859, 819262, 829591, 838503, 824516, 818457,…	3.01519e-37	1624	2065	307	23191	77
GO:BP	GO:0070887	cellular response to chemical stimulus	824234, 835562, 839883, 840476, 838410, 834570, 816085, 841486, 818194, 831078, 818419, 831375, 842281, 836433, 824119, 841751, 832790, 834545, 825164, 843325, 836853, 843685, 836152, 834603, 816762, 836367, 823754, 839300, 831722, 816346, 839733, 836518, 828516, 843258, 818708, 834230, 818887, 832538, 840399, 840915, 830062, 836280, 821175, 819262, 837724, 829591, 838503, 831263, 824516, 836797,…	8.6647e-53	1716	2065	354	23191	287				GO:BP	GO:0009725	response to hormone	832546, 819995, 824234, 840476, 835603, 833755, 843639, 822377, 841486, 824308, 831078, 831375, 817134, 842281, 841751, 841160, 832790, 818562, 835280, 841849, 834545, 825164, 837903, 836853, 843685, 836152, 828064, 814962, 835441, 816757, 836367, 823754, 839300, 831722, 816346, 828405, 839733, 836518, 843258, 818887, 840915, 830062, 836280, 829859, 819262, 829591, 838503, 824516, 818457, 826860,…	1.94363e-36	1593	2065	301	23191	77
GO:BP	GO:0044419	biological process involved in interspecies interaction between organisms	832546, 834753, 833755, 816085, 843639, 824308, 836377, 821472, 840250, 842281, 826791, 815147, 837531, 819827, 818562, 834545, 818959, 839515, 819326, 843685, 828950, 816585, 836152, 818064, 824608, 817495, 828064, 816762, 829753, 816757, 832285, 820498, 821037, 828415, 831722, 816346, 821832, 836518, 827891, 836153, 832538, 819253, 843584, 828967, 839794, 817250, 834517, 827073, 825143, 837724,…	1.88137e-52	1473	2065	320	23191	286				GO:BP	GO:0007154	cell communication	819995, 824234, 815657, 827081, 842679, 841486, 840424, 831078, 841550, 831375, 817134, 834531, 842281, 834178, 28720140, 841751, 827260, 832790, 834545, 842891, 825164, 838184, 836853, 834694, 817943, 843685, 834695, 828950, 816585, 836152, 816762, 843280, 816757, 836114, 836367, 823754, 839300, 831722, 816346, 839733, 821832, 836518, 843258, 827891, 816430, 838835, 842107, 836153, 818887, 83253…	7.50756e-31	2336	2065	377	23191	69
GO:BP	GO:0009607	response to biotic stimulus	832546, 834753, 833755, 816085, 843639, 824308, 836377, 821472, 840250, 842281, 826791, 815147, 837531, 819827, 818562, 834545, 818959, 839515, 819326, 843685, 828950, 816585, 836152, 818064, 824608, 817495, 828064, 816762, 829753, 816757, 832285, 820498, 821037, 828415, 831722, 816346, 821832, 836518, 827891, 836153, 832538, 819253, 843584, 828967, 839794, 817250, 834517, 827073, 825143, 837724,…	7.18778e-52	1482	2065	320	23191	286				GO:BP	GO:0070887	cellular response to chemical stimulus	824234, 835562, 839883, 840476, 838410, 834570, 816085, 841486, 818194, 831078, 818419, 831375, 842281, 836433, 824119, 841751, 832790, 834545, 825164, 843325, 836853, 843685, 836152, 834603, 816762, 836367, 823754, 839300, 831722, 816346, 839733, 836518, 828516, 843258, 818708, 834230, 818887, 832538, 840399, 840915, 830062, 836280, 821175, 819262, 837724, 829591, 838503, 831263, 824516, 836797,…	8.6647e-53	1716	2065	354	23191	67
GO:BP	GO:0043207	response to external biotic stimulus	832546, 834753, 833755, 816085, 843639, 824308, 836377, 821472, 840250, 842281, 826791, 815147, 837531, 819827, 818562, 834545, 818959, 839515, 819326, 843685, 828950, 816585, 836152, 818064, 824608, 817495, 828064, 816762, 829753, 816757, 832285, 820498, 821037, 828415, 831722, 816346, 821832, 836518, 827891, 836153, 832538, 819253, 843584, 828967, 839794, 817250, 834517, 827073, 825143, 837724,…	5.74506e-53	1457	2065	319	23191	285				GO:BP	GO:0007165	signal transduction	824234, 827081, 842679, 841486, 831078, 841550, 831375, 817134, 834531, 842281, 834178, 28720140, 841751, 827260, 832790, 834545, 842891, 825164, 838184, 836853, 834694, 843685, 834695, 828950, 836152, 816762, 836114, 836367, 823754, 839300, 831722, 816346, 839733, 821832, 836518, 843258, 838835, 842107, 836153, 818887, 840915, 830062, 834092, 836280, 834517, 825143, 819262, 829591, 834692, 81687…	4.68538e-28	1991	2065	328	23191	65
GO:BP	GO:0051707	response to other organism	832546, 834753, 833755, 816085, 843639, 824308, 836377, 821472, 840250, 842281, 826791, 815147, 837531, 819827, 818562, 834545, 818959, 839515, 819326, 843685, 828950, 816585, 836152, 818064, 824608, 817495, 828064, 816762, 829753, 816757, 832285, 820498, 821037, 828415, 831722, 816346, 821832, 836518, 827891, 836153, 832538, 819253, 843584, 828967, 839794, 817250, 834517, 827073, 825143, 837724,…	5.74506e-53	1457	2065	319	23191	285				GO:BP	GO:0023052	signaling	824234, 827081, 842679, 841486, 831078, 841550, 831375, 817134, 834531, 842281, 834178, 28720140, 841751, 827260, 832790, 834545, 842891, 825164, 838184, 836853, 834694, 843685, 834695, 828950, 836152, 816762, 836114, 836367, 823754, 839300, 831722, 816346, 839733, 821832, 836518, 843258, 838835, 842107, 836153, 818887, 840915, 830062, 834092, 836280, 834517, 825143, 819262, 829591, 834692, 81687…	1.04033e-26	2033	2065	329	23191	65
GO:BP	GO:0006793	phosphorus metabolic process	832546, 819987, 841377, 829536, 834753, 818619, 830153, 817555, 834170, 837415, 843639, 837264, 843840, 834044, 833523, 840250, 820023, 826791, 822257, 815147, 843162, 841160, 837531, 842891, 840345, 817600, 838184, 843685, 828950, 829519, 836152, 816227, 843968, 839655, 840326, 816757, 839125, 835600, 828415, 831722, 834649, 828516, 843258, 827891, 816430, 838835, 836153, 828967, 839794, 830564,…	3.7221e-09	2514	2065	314	23191	277				GO:BP	GO:1901700	response to oxygen-containing compound	832546, 819995, 824234, 840476, 835603, 834570, 833755, 843639, 822377, 832476, 824308, 829539, 831375, 817134, 821472, 840250, 842281, 839729, 842931, 841160, 832790, 818562, 835280, 841849, 834545, 820924, 839515, 843325, 834334, 820667, 836152, 818064, 838674, 828064, 817637, 814962, 816762, 836367, 837266, 839300, 831722, 816346, 828405, 834736, 836518, 843258, 834230, 818887, 843584, 840915,…	3.45134e-61	1691	2065	368	23191	63
GO:BP	GO:0006796	phosphate-containing compound metabolic process	832546, 819987, 841377, 829536, 834753, 818619, 830153, 817555, 834170, 837415, 843639, 837264, 843840, 834044, 833523, 840250, 820023, 826791, 822257, 815147, 843162, 841160, 837531, 842891, 840345, 817600, 838184, 843685, 828950, 829519, 836152, 816227, 843968, 839655, 840326, 816757, 839125, 835600, 828415, 831722, 834649, 828516, 843258, 827891, 816430, 838835, 836153, 828967, 839794, 830564,…	1.09698e-08	2471	2065	307	23191	271				GO:BP	GO:0036211	protein modification process	829536, 834753, 818619, 817555, 834170, 843639, 837264, 816969, 829539, 821472, 834044, 833523, 820023, 822257, 819828, 815147, 842931, 843162, 837531, 834545, 842891, 825164, 820924, 840345, 838184, 817943, 843685, 823869, 828950, 836152, 818064, 838674, 816227, 843968, 814962, 839655, 839125, 836860, 835600, 828415, 831722, 818140, 834649, 843552, 843560, 834736, 836518, 843258, 827891, 816430,…	0.000476446	3200	2065	347	23191	54
GO:BP	GO:0023052	signaling	824234, 827081, 842679, 841486, 831078, 841550, 831375, 817134, 834531, 842281, 834178, 28720140, 841751, 827260, 832790, 834545, 842891, 825164, 838184, 836853, 834694, 843685, 834695, 828950, 836152, 816762, 836114, 836367, 823754, 839300, 831722, 816346, 839733, 821832, 836518, 843258, 838835, 842107, 836153, 818887, 840915, 830062, 834092, 836280, 834517, 825143, 819262, 829591, 834692, 81687…	1.04033e-26	2033	2065	329	23191	264				GO:BP	GO:0006464	cellular protein modification process	829536, 834753, 818619, 817555, 834170, 843639, 837264, 816969, 829539, 821472, 834044, 833523, 820023, 822257, 819828, 815147, 842931, 843162, 837531, 834545, 842891, 825164, 820924, 840345, 838184, 817943, 843685, 823869, 828950, 836152, 818064, 838674, 816227, 843968, 814962, 839655, 839125, 836860, 835600, 828415, 831722, 818140, 834649, 843552, 843560, 834736, 836518, 843258, 827891, 816430,…	0.000476446	3200	2065	347	23191	54
GO:BP	GO:0007165	signal transduction	824234, 827081, 842679, 841486, 831078, 841550, 831375, 817134, 834531, 842281, 834178, 28720140, 841751, 827260, 832790, 834545, 842891, 825164, 838184, 836853, 834694, 843685, 834695, 828950, 836152, 816762, 836114, 836367, 823754, 839300, 831722, 816346, 839733, 821832, 836518, 843258, 838835, 842107, 836153, 818887, 840915, 830062, 834092, 836280, 834517, 825143, 819262, 829591, 834692, 81687…	4.68538e-28	1991	2065	328	23191	263				GO:BP	GO:0071310	cellular response to organic substance	824234, 841486, 831078, 831375, 842281, 841751, 832790, 834545, 825164, 836853, 843685, 836152, 816762, 836367, 823754, 839300, 831722, 816346, 839733, 836518, 843258, 818887, 840915, 830062, 836280, 819262, 829591, 838503, 824516, 831173, 830345, 838922, 843527, 840254, 828993, 818662, 827481, 829361, 817841, 836602, 817812, 816556, 838887, 824408, 843828, 834768, 830443, 829880, 839396, 837529,…	9.98321e-17	1182	2065	197	23191	51
GO:BP	GO:0002376	immune system process	832546, 834753, 833755, 816085, 843639, 836377, 821472, 833523, 840250, 842281, 826791, 815147, 837531, 818562, 834545, 818959, 839515, 819326, 828950, 816585, 836152, 818064, 817495, 816762, 816757, 832285, 828415, 831722, 816346, 821832, 836518, 827891, 836153, 832538, 828967, 817250, 834517, 827073, 825143, 829591, 838043, 842450, 826860, 831173, 834690, 836753, 832660, 830345, 841616, 825371,…	1.81061e-37	1206	2065	252	23191	231				GO:BP	GO:0009605	response to external stimulus	832546, 819995, 834753, 835562, 815657, 833755, 816085, 843639, 840424, 824308, 817134, 836377, 821472, 840250, 842281, 826791, 815147, 837531, 819827, 818562, 834545, 818959, 839515, 823997, 843994, 819326, 817943, 843685, 828950, 816585, 836152, 818064, 824608, 817495, 839804, 828064, 830590, 816762, 829753, 843280, 816757, 832285, 820498, 821037, 828415, 839300, 831722, 816346, 821832, 836518,…	8.0343e-55	1914	2065	385	23191	48
GO:BP	GO:0009719	response to endogenous stimulus	832546, 819995, 824234, 840476, 835603, 833755, 843639, 822377, 841486, 824308, 831078, 831375, 817134, 842281, 841751, 841160, 832790, 818562, 835280, 841849, 834545, 825164, 837903, 836853, 843685, 836152, 828064, 814962, 816762, 835441, 816757, 836367, 823754, 839300, 831722, 816346, 828405, 839733, 836518, 843258, 818887, 840915, 830062, 836280, 829859, 819262, 829591, 838503, 824516, 818457,…	3.01519e-37	1624	2065	307	23191	230				GO:BP	GO:0071495	cellular response to endogenous stimulus	824234, 841486, 831078, 831375, 842281, 841751, 832790, 834545, 825164, 836853, 843685, 836152, 816762, 836367, 823754, 839300, 831722, 816346, 839733, 836518, 843258, 818887, 840915, 830062, 836280, 819262, 829591, 838503, 824516, 830345, 838922, 843527, 840254, 828993, 818662, 827481, 829361, 817841, 836602, 817812, 838887, 824408, 843828, 834768, 830443, 829880, 839396, 837529, 836040, 832587,…	5.53865e-18	1031	2065	182	23191	48
GO:BP	GO:0006955	immune response	832546, 834753, 833755, 816085, 843639, 836377, 821472, 833523, 840250, 842281, 826791, 815147, 837531, 818562, 834545, 818959, 839515, 819326, 828950, 816585, 836152, 818064, 817495, 816762, 816757, 832285, 828415, 831722, 816346, 821832, 836518, 827891, 836153, 832538, 828967, 817250, 834517, 827073, 825143, 829591, 838043, 842450, 826860, 831173, 834690, 836753, 832660, 830345, 841616, 825371,…	2.16917e-36	1202	2065	249	23191	228				GO:BP	GO:0032870	cellular response to hormone stimulus	824234, 841486, 831078, 831375, 842281, 841751, 832790, 834545, 825164, 836853, 843685, 836152, 836367, 823754, 839300, 831722, 816346, 839733, 836518, 843258, 818887, 840915, 830062, 836280, 819262, 829591, 838503, 824516, 830345, 838922, 843527, 840254, 828993, 818662, 827481, 829361, 817841, 836602, 817812, 838887, 824408, 843828, 834768, 830443, 829880, 839396, 837529, 836040, 832587, 842527,…	2.78431e-17	999	2065	176	23191	48
GO:BP	GO:0098542	defense response to other organism	832546, 834753, 833755, 816085, 843639, 836377, 821472, 840250, 842281, 826791, 815147, 837531, 818562, 834545, 818959, 839515, 819326, 828950, 816585, 836152, 818064, 817495, 816762, 816757, 832285, 828415, 831722, 816346, 821832, 836518, 827891, 836153, 832538, 828967, 817250, 834517, 827073, 825143, 829591, 838043, 842450, 826860, 831173, 834690, 836753, 832660, 830345, 841616, 825371, 832618,…	1.38194e-35	1193	2065	246	23191	225				GO:BP	GO:0009755	hormone-mediated signaling pathway	824234, 841486, 831078, 831375, 842281, 841751, 832790, 834545, 825164, 836853, 843685, 836152, 836367, 823754, 839300, 831722, 816346, 839733, 836518, 843258, 818887, 840915, 830062, 836280, 819262, 829591, 824516, 830345, 838922, 843527, 840254, 828993, 818662, 827481, 829361, 836602, 817812, 838887, 824408, 843828, 834768, 830443, 829880, 839396, 837529, 836040, 832587, 842527, 839748, 843219,…	1.48606e-16	944	2065	167	23191	47
GO:BP	GO:0009725	response to hormone	832546, 819995, 824234, 840476, 835603, 833755, 843639, 822377, 841486, 824308, 831078, 831375, 817134, 842281, 841751, 841160, 832790, 818562, 835280, 841849, 834545, 825164, 837903, 836853, 843685, 836152, 828064, 814962, 835441, 816757, 836367, 823754, 839300, 831722, 816346, 828405, 839733, 836518, 843258, 818887, 840915, 830062, 836280, 829859, 819262, 829591, 838503, 824516, 818457, 826860,…	1.94363e-36	1593	2065	301	23191	224				GO:BP	GO:0033993	response to lipid	832546, 819995, 824234, 840476, 835603, 833755, 843639, 822377, 824308, 831375, 817134, 842281, 841160, 832790, 818562, 835280, 841849, 834545, 836152, 828064, 814962, 836367, 839300, 831722, 816346, 828405, 836518, 843258, 818887, 840915, 830062, 829859, 819262, 818457, 826860, 830345, 838922, 843527, 828993, 827481, 818046, 816293, 817841, 836602, 817812, 833957, 824408, 836026, 834768, 830443,…	1.87043e-35	966	2065	214	23191	45
GO:BP	GO:0033554	cellular response to stress	819995, 839883, 815657, 838410, 834570, 816085, 837264, 840424, 818194, 840250, 842281, 836433, 843325, 819326, 817943, 843685, 838674, 834603, 816762, 843280, 816757, 835850, 828516, 818708, 832538, 840399, 840915, 834517, 821175, 837724, 838043, 836797, 831173, 820547, 829559, 843860, 834943, 838981, 3767664, 832043, 836614, 835924, 838066, 836547, 837302, 817261, 817575, 843625, 828715, 838887…	7.86041e-29	1265	2065	240	23191	219				GO:BP	GO:0048367	shoot system development	836201, 3769879, 820748, 833755, 842685, 832476, 817134, 842281, 819827, 832790, 818959, 843685, 5007837, 818902, 838674, 816762, 823754, 836076, 843584, 828967, 835856, 821629, 836753, 832503, 817948, 836841, 818554, 833957, 824408, 827384, 836040, 821676, 820307, 838512, 819988, 828149, 826642, 842254, 836878, 831256, 826887, 822547, 839324, 821744, 827896, 5008138, 830779, 827995, 824134, 8341…	0.0173588	964	2065	113	23191	44
GO:BP	GO:0016310	phosphorylation	819987, 834753, 818619, 830153, 817555, 834170, 843639, 837264, 834044, 833523, 840250, 820023, 822257, 815147, 843162, 837531, 842891, 840345, 817600, 838184, 843685, 828950, 829519, 836152, 816227, 843968, 839655, 840326, 839125, 835600, 828415, 831722, 834649, 843258, 827891, 816430, 836153, 828967, 839794, 822338, 825143, 842186, 816877, 824879, 836398, 839797, 836753, 819320, 830345, 841616,…	1.70143e-11	1689	2065	237	23191	212				GO:BP	GO:0044281	small molecule metabolic process	831136, 839883, 830153, 815657, 821967, 835603, 834570, 843639, 836464, 836377, 842281, 829996, 827215, 832326, 829894, 841160, 818562, 818376, 816585, 829519, 820667, 831519, 843761, 818902, 814962, 814732, 816757, 836367, 818708, 834230, 843584, 836280, 822338, 821175, 829591, 824516, 831433, 837543, 831173, 820547, 823601, 836609, 834943, 836690, 822169, 834475, 816694, 816556, 843450, 824408,…	0.00139785	1833	2065	209	23191	40
GO:BP	GO:0031326	regulation of cellular biosynthetic process	824234, 820173, 817555, 820748, 837264, 841486, 832476, 828204, 817134, 836377, 834044, 817591, 841751, 819827, 823997, 836853, 843685, 834334, 841376, 824420, 818902, 827435, 839655, 816762, 836264, 832285, 814936, 842441, 836367, 823754, 844267, 837266, 839300, 831591, 816346, 839733, 830539, 829929, 834736, 818708, 817131, 818887, 836076, 832538, 839864, 840915, 830062, 836280, 822338, 819262,…	0.0430341	2826	2065	290	23191	186				GO:BP	GO:0006793	phosphorus metabolic process	832546, 819987, 841377, 829536, 834753, 818619, 830153, 817555, 834170, 837415, 843639, 837264, 843840, 834044, 833523, 840250, 820023, 826791, 822257, 815147, 843162, 841160, 837531, 842891, 840345, 817600, 838184, 843685, 828950, 829519, 836152, 816227, 843968, 839655, 840326, 816757, 839125, 835600, 828415, 831722, 834649, 828516, 843258, 827891, 816430, 838835, 836153, 828967, 839794, 830564,…	3.7221e-09	2514	2065	314	23191	37
GO:BP	GO:0006468	protein phosphorylation	834753, 818619, 817555, 834170, 843639, 837264, 834044, 833523, 820023, 822257, 815147, 843162, 837531, 842891, 840345, 838184, 843685, 828950, 836152, 816227, 843968, 839655, 839125, 835600, 828415, 831722, 834649, 843258, 827891, 816430, 836153, 828967, 825143, 842186, 816877, 824879, 839797, 836753, 819320, 830345, 841616, 3767664, 832618, 828412, 843411, 837302, 817841, 817812, 832662, 816852…	3.99438e-14	1277	2065	200	23191	183				GO:BP	GO:0006796	phosphate-containing compound metabolic process	832546, 819987, 841377, 829536, 834753, 818619, 830153, 817555, 834170, 837415, 843639, 837264, 843840, 834044, 833523, 840250, 820023, 826791, 822257, 815147, 843162, 841160, 837531, 842891, 840345, 817600, 838184, 843685, 828950, 829519, 836152, 816227, 843968, 839655, 840326, 816757, 839125, 835600, 828415, 831722, 834649, 828516, 843258, 827891, 816430, 838835, 836153, 828967, 839794, 830564,…	1.09698e-08	2471	2065	307	23191	36
GO:BP	GO:0033993	response to lipid	832546, 819995, 824234, 840476, 835603, 833755, 843639, 822377, 824308, 831375, 817134, 842281, 841160, 832790, 818562, 835280, 841849, 834545, 836152, 828064, 814962, 836367, 839300, 831722, 816346, 828405, 836518, 843258, 818887, 840915, 830062, 829859, 819262, 818457, 826860, 830345, 838922, 843527, 828993, 827481, 818046, 816293, 817841, 836602, 817812, 833957, 824408, 836026, 834768, 830443,…	1.87043e-35	966	2065	214	23191	169				GO:BP	GO:0009416	response to light stimulus	839883, 834570, 833755, 817134, 823997, 839804, 836114, 839300, 838835, 818887, 830062, 820547, 829361, 816293, 824408, 834912, 824287, 816703, 827384, 821508, 838421, 834784, 818374, 836480, 830029, 837387, 834852, 832750, 821744, 843417, 830779, 843890, 827463, 824838, 839666, 839508, 829277, 831453, 818741, 831441, 823942, 838314, 838739, 819607, 842104, 829604, 820716, 828645, 830453, 816819,…	0.0210158	746	2065	90	23191	36
GO:BP	GO:0044281	small molecule metabolic process	831136, 839883, 830153, 815657, 821967, 835603, 834570, 843639, 836464, 836377, 842281, 829996, 827215, 832326, 829894, 841160, 818562, 818376, 816585, 829519, 820667, 831519, 843761, 818902, 814962, 814732, 816757, 836367, 818708, 834230, 843584, 836280, 822338, 821175, 829591, 824516, 831433, 837543, 831173, 820547, 823601, 836609, 834943, 836690, 822169, 834475, 816694, 816556, 843450, 824408,…	0.00139785	1833	2065	209	23191	169				GO:BP	GO:0009314	response to radiation	839883, 834570, 833755, 817134, 823997, 839804, 836114, 839300, 838835, 818887, 830062, 820547, 829361, 816293, 824408, 834912, 824287, 816703, 827384, 821508, 838421, 834784, 818374, 836480, 830029, 837387, 834852, 832750, 821744, 843417, 830779, 843890, 827463, 824838, 839666, 839508, 829277, 831453, 818741, 831441, 823942, 838314, 838739, 819607, 842104, 829604, 820716, 828645, 830453, 816819,…	0.0454269	770	2065	90	23191	36
GO:BP	GO:0051252	regulation of RNA metabolic process	824234, 820173, 817555, 820748, 841486, 832476, 828204, 817134, 836377, 817591, 841751, 819827, 823997, 836853, 843685, 834334, 841376, 824420, 818902, 827435, 839655, 816762, 836264, 832285, 814936, 842441, 836367, 844267, 837266, 839300, 831591, 816346, 839733, 830539, 829929, 834736, 817131, 818887, 836076, 832538, 839864, 840915, 830062, 836280, 819262, 829591, 835856, 821629, 834878, 836690,…	0.0410978	2581	2065	267	23191	169				GO:BP	GO:0043207	response to external biotic stimulus	832546, 834753, 833755, 816085, 843639, 824308, 836377, 821472, 840250, 842281, 826791, 815147, 837531, 819827, 818562, 834545, 818959, 839515, 819326, 843685, 828950, 816585, 836152, 818064, 824608, 817495, 828064, 816762, 829753, 816757, 832285, 820498, 821037, 828415, 831722, 816346, 821832, 836518, 827891, 836153, 832538, 819253, 843584, 828967, 839794, 817250, 834517, 827073, 825143, 837724,…	5.74506e-53	1457	2065	319	23191	34
GO:BP	GO:1903506	regulation of nucleic acid-templated transcription	824234, 820173, 817555, 820748, 841486, 832476, 828204, 817134, 836377, 817591, 841751, 819827, 823997, 836853, 843685, 834334, 841376, 824420, 818902, 827435, 839655, 816762, 836264, 814936, 836367, 837266, 839300, 831591, 816346, 839733, 830539, 829929, 834736, 817131, 818887, 836076, 832538, 839864, 840915, 830062, 836280, 819262, 829591, 835856, 821629, 834878, 836690, 832503, 817948, 836841,…	0.0118834	2450	2065	261	23191	164				GO:BP	GO:0051707	response to other organism	832546, 834753, 833755, 816085, 843639, 824308, 836377, 821472, 840250, 842281, 826791, 815147, 837531, 819827, 818562, 834545, 818959, 839515, 819326, 843685, 828950, 816585, 836152, 818064, 824608, 817495, 828064, 816762, 829753, 816757, 832285, 820498, 821037, 828415, 831722, 816346, 821832, 836518, 827891, 836153, 832538, 819253, 843584, 828967, 839794, 817250, 834517, 827073, 825143, 837724,…	5.74506e-53	1457	2065	319	23191	34
GO:BP	GO:2001141	regulation of RNA biosynthetic process	824234, 820173, 817555, 820748, 841486, 832476, 828204, 817134, 836377, 817591, 841751, 819827, 823997, 836853, 843685, 834334, 841376, 824420, 818902, 827435, 839655, 816762, 836264, 814936, 836367, 837266, 839300, 831591, 816346, 839733, 830539, 829929, 834736, 817131, 818887, 836076, 832538, 839864, 840915, 830062, 836280, 819262, 829591, 835856, 821629, 834878, 836690, 832503, 817948, 836841,…	0.0118834	2450	2065	261	23191	164				GO:BP	GO:0044419	biological process involved in interspecies interaction between organisms	832546, 834753, 833755, 816085, 843639, 824308, 836377, 821472, 840250, 842281, 826791, 815147, 837531, 819827, 818562, 834545, 818959, 839515, 819326, 843685, 828950, 816585, 836152, 818064, 824608, 817495, 828064, 816762, 829753, 816757, 832285, 820498, 821037, 828415, 831722, 816346, 821832, 836518, 827891, 836153, 832538, 819253, 843584, 828967, 839794, 817250, 834517, 827073, 825143, 837724,…	1.88137e-52	1473	2065	320	23191	34
GO:BP	GO:0006355	regulation of transcription, DNA-templated	824234, 820173, 817555, 820748, 841486, 832476, 828204, 817134, 836377, 817591, 841751, 819827, 823997, 836853, 843685, 834334, 841376, 824420, 818902, 827435, 839655, 816762, 836264, 814936, 836367, 837266, 839300, 831591, 816346, 839733, 830539, 829929, 834736, 817131, 818887, 836076, 832538, 839864, 840915, 830062, 836280, 819262, 829591, 835856, 821629, 834878, 836690, 832503, 817948, 836841,…	0.0118834	2450	2065	261	23191	164				GO:BP	GO:0009607	response to biotic stimulus	832546, 834753, 833755, 816085, 843639, 824308, 836377, 821472, 840250, 842281, 826791, 815147, 837531, 819827, 818562, 834545, 818959, 839515, 819326, 843685, 828950, 816585, 836152, 818064, 824608, 817495, 828064, 816762, 829753, 816757, 832285, 820498, 821037, 828415, 831722, 816346, 821832, 836518, 827891, 836153, 832538, 819253, 843584, 828967, 839794, 817250, 834517, 827073, 825143, 837724,…	7.18778e-52	1482	2065	320	23191	34
GO:BP	GO:0071310	cellular response to organic substance	824234, 841486, 831078, 831375, 842281, 841751, 832790, 834545, 825164, 836853, 843685, 836152, 816762, 836367, 823754, 839300, 831722, 816346, 839733, 836518, 843258, 818887, 840915, 830062, 836280, 819262, 829591, 838503, 824516, 831173, 830345, 838922, 843527, 840254, 828993, 818662, 827481, 829361, 817841, 836602, 817812, 816556, 838887, 824408, 843828, 834768, 830443, 829880, 839396, 837529,…	9.98321e-17	1182	2065	197	23191	146				GO:BP	GO:0006082	organic acid metabolic process	839883, 830153, 815657, 821967, 835603, 834570, 836464, 836377, 842281, 827215, 832326, 829894, 818562, 816585, 820667, 831519, 818902, 814962, 814732, 836367, 818708, 843584, 836280, 829591, 824516, 837543, 831173, 820547, 823601, 834943, 836690, 822169, 824408, 834430, 829880, 837540, 825068, 821508, 821676, 829301, 816820, 830058, 826642, 842551, 826730, 820141, 838708, 839846, 832163, 823668,…	0.00128759	1228	2065	148	23191	30
GO:BP	GO:0009617	response to bacterium	836377, 840250, 842281, 815147, 818562, 834545, 839515, 819326, 828950, 836152, 824608, 816762, 816757, 832285, 828415, 831722, 821832, 836518, 836153, 832538, 819253, 843584, 828967, 817250, 825143, 826860, 831173, 834690, 836753, 830345, 841616, 832618, 828412, 817841, 836602, 828715, 824408, 826884, 834430, 834768, 836044, 830918, 816913, 832170, 831856, 830058, 822474, 839295, 826642, 829589,…	1.26389e-36	534	2065	150	23191	140				GO:BP	GO:0006952	defense response	832546, 834753, 833755, 827081, 816085, 842679, 843639, 841486, 839576, 836377, 821472, 833523, 840250, 842281, 826791, 838159, 815147, 843696, 834178, 832326, 28720140, 837531, 819827, 818562, 834545, 818959, 820924, 839515, 819326, 834694, 834695, 828950, 816585, 836152, 818064, 824608, 817495, 838674, 816227, 816762, 816757, 832285, 836367, 828415, 831722, 816346, 821832, 836518, 827891, 84210…	1.36872e-55	1700	2065	358	23191	29
GO:BP	GO:0010035	response to inorganic substance	832546, 840476, 835603, 834570, 833755, 822377, 832476, 818419, 840250, 842281, 826791, 818562, 835280, 841849, 818959, 839515, 843325, 820667, 817637, 818736, 836367, 843258, 843584, 840915, 836280, 831877, 818457, 827481, 816293, 821975, 838887, 833957, 826884, 834430, 836040, 833891, 831856, 818579, 839295, 837429, 818319, 821047, 843185, 824921, 834244, 819838, 818294, 830154, 817194, 828849,…	2.10907e-15	962	2065	166	23191	137				GO:BP	GO:0010035	response to inorganic substance	832546, 840476, 835603, 834570, 833755, 822377, 832476, 818419, 840250, 842281, 826791, 818562, 835280, 841849, 818959, 839515, 843325, 820667, 817637, 818736, 836367, 843258, 843584, 840915, 836280, 831877, 818457, 827481, 816293, 821975, 838887, 833957, 826884, 834430, 836040, 833891, 831856, 818579, 839295, 837429, 818319, 821047, 843185, 824921, 834244, 819838, 818294, 830154, 817194, 828849,…	2.10907e-15	962	2065	166	23191	29
GO:BP	GO:0071495	cellular response to endogenous stimulus	824234, 841486, 831078, 831375, 842281, 841751, 832790, 834545, 825164, 836853, 843685, 836152, 816762, 836367, 823754, 839300, 831722, 816346, 839733, 836518, 843258, 818887, 840915, 830062, 836280, 819262, 829591, 838503, 824516, 830345, 838922, 843527, 840254, 828993, 818662, 827481, 829361, 817841, 836602, 817812, 838887, 824408, 843828, 834768, 830443, 829880, 839396, 837529, 836040, 832587,…	5.53865e-18	1031	2065	182	23191	134				GO:BP	GO:0048583	regulation of response to stimulus	824234, 841486, 831078, 817134, 836377, 833523, 842281, 832790, 835280, 834545, 825164, 843685, 836152, 817495, 816762, 836367, 823754, 816346, 821832, 832538, 830062, 827073, 829591, 824516, 831173, 836753, 838922, 832618, 833957, 824408, 832137, 826884, 834768, 830443, 829880, 839396, 837529, 836040, 821400, 832587, 821676, 832170, 838421, 843936, 828599, 830058, 822474, 830142, 825139, 843068,…	1.42077e-19	761	2065	151	23191	27
GO:BP	GO:0032870	cellular response to hormone stimulus	824234, 841486, 831078, 831375, 842281, 841751, 832790, 834545, 825164, 836853, 843685, 836152, 836367, 823754, 839300, 831722, 816346, 839733, 836518, 843258, 818887, 840915, 830062, 836280, 819262, 829591, 838503, 824516, 830345, 838922, 843527, 840254, 828993, 818662, 827481, 829361, 817841, 836602, 817812, 838887, 824408, 843828, 834768, 830443, 829880, 839396, 837529, 836040, 832587, 842527,…	2.78431e-17	999	2065	176	23191	128				GO:BP	GO:1901701	cellular response to oxygen-containing compound	824234, 831375, 842281, 832790, 834545, 836152, 816762, 836367, 839300, 831722, 816346, 836518, 843258, 834230, 818887, 830062, 819262, 824516, 831173, 830345, 838922, 843527, 828993, 827481, 817841, 836602, 817812, 816556, 838887, 824408, 834768, 830443, 839396, 837529, 836040, 832587, 839748, 821676, 820768, 817119, 827526, 842851, 834702, 817460, 816909, 820564, 838207, 843257, 830029, 837597,…	1.28239e-13	741	2065	133	23191	26
GO:BP	GO:0001666	response to hypoxia	839883, 838410, 834570, 816085, 818194, 836433, 843325, 843685, 834603, 828516, 818708, 840399, 821175, 837724, 836797, 831173, 829559, 838981, 3767664, 832043, 836614, 835924, 838066, 836547, 837302, 843625, 832147, 824408, 832137, 826884, 828836, 819622, 832202, 822119, 830313, 838517, 834244, 820019, 832596, 842612, 835828, 832750, 836499, 827896, 5008138, 843006, 834978, 843623, 842280, 83966…	3.27071e-69	265	2065	136	23191	126				GO:BP	GO:0016310	phosphorylation	819987, 834753, 818619, 830153, 817555, 834170, 843639, 837264, 834044, 833523, 840250, 820023, 822257, 815147, 843162, 837531, 842891, 840345, 817600, 838184, 843685, 828950, 829519, 836152, 816227, 843968, 839655, 840326, 839125, 835600, 828415, 831722, 834649, 843258, 827891, 816430, 836153, 828967, 839794, 822338, 825143, 842186, 816877, 824879, 836398, 839797, 836753, 819320, 830345, 841616,…	1.70143e-11	1689	2065	237	23191	25
GO:BP	GO:0036293	response to decreased oxygen levels	839883, 838410, 834570, 816085, 818194, 836433, 843325, 843685, 834603, 828516, 818708, 840399, 821175, 837724, 836797, 831173, 829559, 838981, 3767664, 832043, 836614, 835924, 838066, 836547, 837302, 843625, 832147, 824408, 832137, 826884, 828836, 819622, 832202, 822119, 830313, 838517, 834244, 820019, 832596, 842612, 835828, 832750, 836499, 827896, 5008138, 843006, 834978, 843623, 842280, 83966…	3.45842e-68	269	2065	136	23191	126				GO:BP	GO:0009737	response to abscisic acid	819995, 840476, 833755, 822377, 817134, 842281, 841160, 835280, 841849, 836367, 839300, 831722, 843258, 840915, 829859, 819262, 818457, 826860, 830345, 838922, 843527, 827481, 816293, 817812, 833957, 837529, 836040, 832587, 821676, 817119, 824921, 827526, 834702, 828849, 843257, 837597, 823846, 842880, 839324, 832750, 843417, 821732, 836881, 824920, 839666, 831453, 841395, 823942, 843950, 819566,…	1.32476e-18	603	2065	127	23191	24
GO:BP	GO:0070482	response to oxygen levels	839883, 838410, 834570, 816085, 818194, 836433, 843325, 843685, 834603, 828516, 818708, 840399, 821175, 837724, 836797, 831173, 829559, 838981, 3767664, 832043, 836614, 835924, 838066, 836547, 837302, 843625, 832147, 824408, 832137, 826884, 828836, 819622, 832202, 822119, 830313, 838517, 834244, 820019, 832596, 842612, 835828, 832750, 836499, 827896, 5008138, 843006, 834978, 843623, 842280, 83966…	5.6771e-68	270	2065	136	23191	126				GO:BP	GO:0097305	response to alcohol	819995, 840476, 833755, 822377, 817134, 842281, 841160, 835280, 841849, 836367, 839300, 831722, 843258, 840915, 829859, 819262, 818457, 826860, 830345, 838922, 843527, 827481, 816293, 817812, 833957, 837529, 836040, 832587, 821676, 817119, 824921, 827526, 834702, 828849, 843257, 837387, 837597, 823846, 842880, 839324, 832750, 843417, 821732, 836881, 824920, 839666, 831453, 841395, 823942, 843950,…	1.32476e-18	610	2065	128	23191	24
GO:BP	GO:0071456	cellular response to hypoxia	839883, 838410, 834570, 816085, 818194, 836433, 843325, 843685, 834603, 828516, 818708, 840399, 821175, 837724, 836797, 831173, 829559, 838981, 3767664, 832043, 836614, 835924, 838066, 836547, 837302, 843625, 832147, 832137, 826884, 828836, 819622, 832202, 822119, 830313, 838517, 834244, 820019, 832596, 842612, 835828, 832750, 836499, 827896, 5008138, 843006, 843623, 842280, 839666, 823393, 84383…	3.629e-72	239	2065	132	23191	124				GO:BP	GO:0043436	oxoacid metabolic process	830153, 815657, 821967, 835603, 834570, 836464, 836377, 842281, 827215, 832326, 829894, 818562, 816585, 820667, 831519, 818902, 814962, 814732, 836367, 818708, 843584, 836280, 829591, 824516, 837543, 831173, 823601, 834943, 822169, 824408, 834430, 829880, 825068, 821508, 829301, 816820, 830058, 826642, 842551, 826730, 820141, 838708, 839846, 832163, 823668, 823707, 830154, 824750, 835828, 842880,…	0.00714969	1179	2065	138	23191	24
GO:BP	GO:0071453	cellular response to oxygen levels	839883, 838410, 834570, 816085, 818194, 836433, 843325, 843685, 834603, 828516, 818708, 840399, 821175, 837724, 836797, 831173, 829559, 838981, 3767664, 832043, 836614, 835924, 838066, 836547, 837302, 843625, 832147, 832137, 826884, 828836, 819622, 832202, 822119, 830313, 838517, 834244, 820019, 832596, 842612, 835828, 832750, 836499, 827896, 5008138, 843006, 843623, 842280, 839666, 823393, 84383…	9.98404e-72	241	2065	132	23191	124				GO:BP	GO:0006979	response to oxidative stress	832546, 835562, 835603, 833755, 832476, 818419, 826791, 837531, 818562, 839515, 832672, 833779, 816743, 844177, 818708, 843584, 831263, 819320, 821227, 833957, 832147, 826884, 833954, 822119, 837429, 821047, 834244, 828418, 821578, 826730, 829140, 819838, 838052, 820564, 820264, 823846, 822547, 835560, 841082, 838544, 827463, 826718, 837894, 842280, 2745879, 839666, 836533, 830118, 823942, 836884…	4.29493e-17	465	2065	104	23191	22
GO:BP	GO:0036294	cellular response to decreased oxygen levels	839883, 838410, 834570, 816085, 818194, 836433, 843325, 843685, 834603, 828516, 818708, 840399, 821175, 837724, 836797, 831173, 829559, 838981, 3767664, 832043, 836614, 835924, 838066, 836547, 837302, 843625, 832147, 832137, 826884, 828836, 819622, 832202, 822119, 830313, 838517, 834244, 820019, 832596, 842612, 835828, 832750, 836499, 827896, 5008138, 843006, 843623, 842280, 839666, 823393, 84383…	9.98404e-72	241	2065	132	23191	124				GO:BP	GO:0071396	cellular response to lipid	824234, 831375, 832790, 834545, 836152, 836367, 839300, 831722, 816346, 836518, 843258, 818887, 830062, 819262, 830345, 838922, 843527, 828993, 827481, 817841, 836602, 817812, 824408, 834768, 830443, 839396, 837529, 836040, 832587, 839748, 821676, 820768, 817119, 827526, 842851, 834702, 843257, 830029, 837597, 842880, 839324, 832750, 843417, 836881, 831162, 824920, 838310, 841395, 824807, 819566,…	9.0239e-14	540	2065	107	23191	22
GO:BP	GO:0048583	regulation of response to stimulus	824234, 841486, 831078, 817134, 836377, 833523, 842281, 832790, 835280, 834545, 825164, 843685, 836152, 817495, 816762, 836367, 823754, 816346, 821832, 832538, 830062, 827073, 829591, 824516, 831173, 836753, 838922, 832618, 833957, 824408, 832137, 826884, 834768, 830443, 829880, 839396, 837529, 836040, 821400, 832587, 821676, 832170, 838421, 843936, 828599, 830058, 822474, 830142, 825139, 843068,…	1.42077e-19	761	2065	151	23191	124				GO:BP	GO:0048827	phyllome development	832476, 842281, 819827, 818959, 843685, 818902, 816762, 823754, 843584, 832503, 836841, 833957, 824408, 836040, 820307, 838512, 819988, 828149, 826642, 842254, 836878, 831256, 822547, 839324, 827896, 830779, 827995, 824134, 834197, 2745879, 836383, 840064, 838314, 824807, 824011, 844081, 828481, 828645, 830453, 819176, 843353, 839040, 818171, 823706, 817273, 836497, 825047, 818820, 831234, 829847…	0.0289206	553	2065	69	23191	22
GO:BP	GO:0009755	hormone-mediated signaling pathway	824234, 841486, 831078, 831375, 842281, 841751, 832790, 834545, 825164, 836853, 843685, 836152, 836367, 823754, 839300, 831722, 816346, 839733, 836518, 843258, 818887, 840915, 830062, 836280, 819262, 829591, 824516, 830345, 838922, 843527, 840254, 828993, 818662, 827481, 829361, 836602, 817812, 838887, 824408, 843828, 834768, 830443, 829880, 839396, 837529, 836040, 832587, 842527, 839748, 843219,…	1.48606e-16	944	2065	167	23191	120				GO:BP	GO:0002376	immune system process	832546, 834753, 833755, 816085, 843639, 836377, 821472, 833523, 840250, 842281, 826791, 815147, 837531, 818562, 834545, 818959, 839515, 819326, 828950, 816585, 836152, 818064, 817495, 816762, 816757, 832285, 828415, 831722, 816346, 821832, 836518, 827891, 836153, 832538, 828967, 817250, 834517, 827073, 825143, 829591, 838043, 842450, 826860, 831173, 834690, 836753, 832660, 830345, 841616, 825371,…	1.81061e-37	1206	2065	252	23191	21
GO:BP	GO:0006082	organic acid metabolic process	839883, 830153, 815657, 821967, 835603, 834570, 836464, 836377, 842281, 827215, 832326, 829894, 818562, 816585, 820667, 831519, 818902, 814962, 814732, 836367, 818708, 843584, 836280, 829591, 824516, 837543, 831173, 820547, 823601, 834943, 836690, 822169, 824408, 834430, 829880, 837540, 825068, 821508, 821676, 829301, 816820, 830058, 826642, 842551, 826730, 820141, 838708, 839846, 832163, 823668,…	0.00128759	1228	2065	148	23191	118				GO:BP	GO:0006955	immune response	832546, 834753, 833755, 816085, 843639, 836377, 821472, 833523, 840250, 842281, 826791, 815147, 837531, 818562, 834545, 818959, 839515, 819326, 828950, 816585, 836152, 818064, 817495, 816762, 816757, 832285, 828415, 831722, 816346, 821832, 836518, 827891, 836153, 832538, 828967, 817250, 834517, 827073, 825143, 829591, 838043, 842450, 826860, 831173, 834690, 836753, 832660, 830345, 841616, 825371,…	2.16917e-36	1202	2065	249	23191	21
GO:BP	GO:0042742	defense response to bacterium	836377, 840250, 842281, 815147, 818562, 834545, 839515, 819326, 828950, 836152, 816762, 816757, 832285, 828415, 831722, 836518, 836153, 832538, 828967, 817250, 825143, 826860, 831173, 834690, 836753, 830345, 841616, 832618, 828412, 817841, 836602, 828715, 824408, 826884, 834430, 834768, 836044, 830918, 816913, 830058, 822474, 839295, 829589, 826752, 825139, 827890, 828418, 844423, 820141, 830154,…	3.60624e-29	457	2065	125	23191	117				GO:BP	GO:0098542	defense response to other organism	832546, 834753, 833755, 816085, 843639, 836377, 821472, 840250, 842281, 826791, 815147, 837531, 818562, 834545, 818959, 839515, 819326, 828950, 816585, 836152, 818064, 817495, 816762, 816757, 832285, 828415, 831722, 816346, 821832, 836518, 827891, 836153, 832538, 828967, 817250, 834517, 827073, 825143, 829591, 838043, 842450, 826860, 831173, 834690, 836753, 832660, 830345, 841616, 825371, 832618,…	1.38194e-35	1193	2065	246	23191	21
GO:BP	GO:0043436	oxoacid metabolic process	830153, 815657, 821967, 835603, 834570, 836464, 836377, 842281, 827215, 832326, 829894, 818562, 816585, 820667, 831519, 818902, 814962, 814732, 836367, 818708, 843584, 836280, 829591, 824516, 837543, 831173, 823601, 834943, 822169, 824408, 834430, 829880, 825068, 821508, 829301, 816820, 830058, 826642, 842551, 826730, 820141, 838708, 839846, 832163, 823668, 823707, 830154, 824750, 835828, 842880,…	0.00714969	1179	2065	138	23191	114				GO:BP	GO:0033554	cellular response to stress	819995, 839883, 815657, 838410, 834570, 816085, 837264, 840424, 818194, 840250, 842281, 836433, 843325, 819326, 817943, 843685, 838674, 834603, 816762, 843280, 816757, 835850, 828516, 818708, 832538, 840399, 840915, 834517, 821175, 837724, 838043, 836797, 831173, 820547, 829559, 843860, 834943, 838981, 3767664, 832043, 836614, 835924, 838066, 836547, 837302, 817261, 817575, 843625, 828715, 838887…	7.86041e-29	1265	2065	240	23191	21
GO:BP	GO:1901701	cellular response to oxygen-containing compound	824234, 831375, 842281, 832790, 834545, 836152, 816762, 836367, 839300, 831722, 816346, 836518, 843258, 834230, 818887, 830062, 819262, 824516, 831173, 830345, 838922, 843527, 828993, 827481, 817841, 836602, 817812, 816556, 838887, 824408, 834768, 830443, 839396, 837529, 836040, 832587, 839748, 821676, 820768, 817119, 827526, 842851, 834702, 817460, 816909, 820564, 838207, 843257, 830029, 837597,…	1.28239e-13	741	2065	133	23191	107				GO:BP	GO:0019748	secondary metabolic process	842281, 829894, 825164, 839515, 843685, 816585, 817495, 818902, 817637, 836367, 836280, 822338, 824516, 831877, 821227, 834943, 836690, 824408, 821677, 834430, 829880, 825068, 836368, 816829, 821508, 838421, 839295, 842551, 838708, 830154, 820564, 835828, 838393, 842880, 836499, 817571, 816765, 838440, 823557, 826811, 829277, 843749, 841409, 836533, 843443, 824493, 827046, 838210, 829144, 818429,…	3.37112e-13	371	2065	82	23191	20
GO:BP	GO:0097305	response to alcohol	819995, 840476, 833755, 822377, 817134, 842281, 841160, 835280, 841849, 836367, 839300, 831722, 843258, 840915, 829859, 819262, 818457, 826860, 830345, 838922, 843527, 827481, 816293, 817812, 833957, 837529, 836040, 832587, 821676, 817119, 824921, 827526, 834702, 828849, 843257, 837387, 837597, 823846, 842880, 839324, 832750, 843417, 821732, 836881, 824920, 839666, 831453, 841395, 823942, 843950,…	1.32476e-18	610	2065	128	23191	104				GO:BP	GO:0009266	response to temperature stimulus	840476, 833755, 817134, 818562, 834334, 838674, 828064, 816762, 829753, 836367, 843258, 840915, 818457, 826860, 843527, 827481, 816293, 817575, 832147, 821806, 824945, 831856, 839349, 824514, 843068, 834770, 817439, 820019, 829853, 839381, 841592, 822047, 822168, 836881, 842280, 837619, 839666, 831453, 831554, 823942, 843950, 837457, 828598, 826409, 819331, 821904, 836011, 817925, 821148, 820273,…	6.25397e-06	633	2065	95	23191	19
GO:BP	GO:0009620	response to fungus	816085, 824308, 842281, 819827, 834545, 843685, 816585, 818064, 828064, 816762, 816757, 821832, 819253, 839794, 829591, 842450, 826860, 831173, 832660, 825371, 822169, 838066, 836602, 838887, 819577, 3768875, 833954, 843936, 820768, 822474, 839295, 826642, 838296, 831109, 844423, 818058, 836410, 818954, 824808, 835828, 831673, 832750, 844307, 841082, 830779, 838544, 830401, 833810, 2745879, 83761…	2.02405e-12	650	2065	118	23191	104				GO:BP	GO:0006970	response to osmotic stress	840476, 822377, 842281, 841160, 818562, 841849, 843685, 834334, 820667, 818902, 814962, 829753, 823754, 843258, 832538, 840915, 818457, 826860, 827481, 816293, 831653, 817575, 817812, 838256, 833957, 826884, 829880, 837529, 816031, 830984, 843936, 839349, 824921, 820019, 819838, 838207, 820264, 823846, 842880, 839324, 836366, 821732, 836881, 824920, 826623, 842280, 839666, 831453, 833862, 836884,…	1.73967e-14	549	2065	110	23191	17
GO:BP	GO:0009737	response to abscisic acid	819995, 840476, 833755, 822377, 817134, 842281, 841160, 835280, 841849, 836367, 839300, 831722, 843258, 840915, 829859, 819262, 818457, 826860, 830345, 838922, 843527, 827481, 816293, 817812, 833957, 837529, 836040, 832587, 821676, 817119, 824921, 827526, 834702, 828849, 843257, 837597, 823846, 842880, 839324, 832750, 843417, 821732, 836881, 824920, 839666, 831453, 841395, 823942, 843950, 819566,…	1.32476e-18	603	2065	127	23191	103				GO:BP	GO:0006468	protein phosphorylation	834753, 818619, 817555, 834170, 843639, 837264, 834044, 833523, 820023, 822257, 815147, 843162, 837531, 842891, 840345, 838184, 843685, 828950, 836152, 816227, 843968, 839655, 839125, 835600, 828415, 831722, 834649, 843258, 827891, 816430, 836153, 828967, 825143, 842186, 816877, 824879, 839797, 836753, 819320, 830345, 841616, 3767664, 832618, 828412, 843411, 837302, 817841, 817812, 832662, 816852…	3.99438e-14	1277	2065	200	23191	17
GO:BP	GO:1901698	response to nitrogen compound	829539, 821472, 842281, 842931, 818562, 818959, 820924, 843325, 834334, 836152, 818064, 838674, 814962, 816762, 837266, 834736, 830062, 829591, 824516, 821402, 832660, 816864, 834768, 829880, 824155, 842527, 820768, 829700, 820901, 837429, 823813, 818319, 844423, 834770, 836322, 836587, 817460, 835012, 816909, 837387, 827896, 823557, 827463, 836881, 834895, 839666, 835111, 818166, 824807, 841595,…	4.75001e-35	312	2065	108	23191	97				GO:BP	GO:0009651	response to salt stress	840476, 822377, 842281, 841160, 818562, 841849, 843685, 834334, 820667, 818902, 814962, 829753, 843258, 832538, 840915, 818457, 826860, 827481, 816293, 817575, 838256, 833957, 826884, 829880, 837529, 816031, 830984, 843936, 839349, 824921, 820019, 819838, 838207, 820264, 823846, 836366, 821732, 836881, 824920, 826623, 842280, 839666, 836884, 818566, 828598, 819260, 826409, 819331, 821904, 836011,…	2.34829e-12	470	2065	94	23191	17
GO:BP	GO:0010243	response to organonitrogen compound	829539, 821472, 842281, 842931, 818959, 820924, 834334, 836152, 818064, 838674, 814962, 816762, 837266, 834736, 830062, 829591, 824516, 821402, 832660, 816864, 834768, 829880, 824155, 842527, 820768, 829700, 820901, 837429, 823813, 818319, 844423, 834770, 836322, 836587, 817460, 835012, 816909, 837387, 827896, 827463, 836881, 834895, 839666, 835111, 818166, 824807, 841595, 841413, 819566, 829282,…	1.76998e-37	261	2065	101	23191	94				GO:BP	GO:0009966	regulation of signal transduction	824234, 841486, 831078, 842281, 832790, 834545, 825164, 843685, 836152, 836367, 823754, 816346, 830062, 829591, 824516, 838922, 824408, 830443, 829880, 839396, 837529, 836040, 832587, 821676, 834702, 837597, 839324, 832750, 843417, 838544, 831162, 838310, 824807, 821055, 829282, 831515, 835956, 821891, 816775, 843577, 836739, 836865, 828481, 836596, 830964, 824763, 828718, 844383, 817273, 818025,…	1.45725e-11	333	2065	73	23191	16
GO:BP	GO:0006970	response to osmotic stress	840476, 822377, 842281, 841160, 818562, 841849, 843685, 834334, 820667, 818902, 814962, 829753, 823754, 843258, 832538, 840915, 818457, 826860, 827481, 816293, 831653, 817575, 817812, 838256, 833957, 826884, 829880, 837529, 816031, 830984, 843936, 839349, 824921, 820019, 819838, 838207, 820264, 823846, 842880, 839324, 836366, 821732, 836881, 824920, 826623, 842280, 839666, 831453, 833862, 836884,…	1.73967e-14	549	2065	110	23191	93				GO:BP	GO:0010646	regulation of cell communication	824234, 841486, 831078, 842281, 832790, 834545, 825164, 843685, 836152, 836367, 823754, 816346, 830062, 829591, 824516, 838922, 824408, 832137, 830443, 829880, 839396, 837529, 836040, 832587, 821676, 834702, 837597, 839324, 832750, 843417, 838544, 831162, 838310, 824807, 821055, 829282, 831515, 835956, 821891, 816775, 843577, 836739, 836865, 828481, 836596, 830964, 824763, 828718, 844383, 817273,…	1.94891e-11	342	2065	74	23191	16
GO:BP	GO:0001101	response to acid chemical	840476, 834570, 822377, 840250, 842281, 835280, 841849, 839515, 820667, 817637, 836367, 843258, 840915, 836280, 818457, 827481, 816293, 821975, 838887, 836040, 824921, 818294, 830154, 817460, 828849, 838207, 823846, 832750, 834895, 839666, 831453, 833862, 835111, 818741, 823942, 818166, 843950, 824807, 819566, 818566, 828598, 835956, 826409, 819331, 821904, 816775, 820155, 817925, 824214, 818414,…	7.84738e-16	442	2065	98	23191	87				GO:BP	GO:0023051	regulation of signaling	824234, 841486, 831078, 842281, 832790, 834545, 825164, 843685, 836152, 836367, 823754, 816346, 830062, 829591, 824516, 838922, 824408, 830443, 829880, 839396, 837529, 836040, 832587, 821676, 834702, 837597, 839324, 832750, 843417, 838544, 831162, 838310, 824807, 821055, 829282, 831515, 835956, 821891, 816775, 843577, 836739, 836865, 828481, 836596, 830964, 824763, 828718, 844383, 817273, 818025,…	2.99788e-11	338	2065	73	23191	16
GO:BP	GO:0009611	response to wounding	832546, 843639, 824308, 836464, 827215, 835505, 843685, 836152, 824608, 836518, 843584, 840915, 819262, 841602, 818046, 817841, 821508, 820768, 822119, 839349, 836613, 843500, 814817, 844423, 826730, 838708, 817439, 842851, 28717292, 822547, 838639, 826631, 816765, 830779, 826958, 843623, 831162, 826811, 838310, 839666, 835800, 821297, 836884, 838314, 821055, 830457, 817022, 824011, 817553, 82640…	1.39811e-39	222	2065	95	23191	85				GO:BP	GO:0035556	intracellular signal transduction	841486, 841751, 827260, 836853, 843685, 836114, 839733, 840915, 836280, 829591, 814797, 836753, 818662, 827481, 817812, 838887, 824408, 843828, 834768, 817518, 842527, 821676, 822164, 843936, 820768, 825220, 829797, 834244, 834770, 820019, 826735, 817460, 837387, 828283, 821865, 839324, 824871, 827463, 824920, 834895, 824760, 842481, 824807, 819566, 817936, 826409, 821891, 819730, 824214, 835868,…	1.82894e-05	684	2065	99	23191	16
GO:BP	GO:0071396	cellular response to lipid	824234, 831375, 832790, 834545, 836152, 836367, 839300, 831722, 816346, 836518, 843258, 818887, 830062, 819262, 830345, 838922, 843527, 828993, 827481, 817841, 836602, 817812, 824408, 834768, 830443, 839396, 837529, 836040, 832587, 839748, 821676, 820768, 817119, 827526, 842851, 834702, 843257, 830029, 837597, 842880, 839324, 832750, 843417, 836881, 831162, 824920, 838310, 841395, 824807, 819566,…	9.0239e-14	540	2065	107	23191	85				GO:BP	GO:0010817	regulation of hormone levels	831078, 842281, 816585, 823754, 824516, 822148, 841602, 836841, 828993, 837972, 843219, 837881, 830154, 816765, 829277, 840064, 830457, 831515, 829096, 830453, 818862, 817157, 839103, 830518, 834284, 843247, 822709, 831890, 836461, 823322, 838565, 832812, 834851, 817376, 839625, 835813, 834411, 824513, 823555, 818298	0.0145723	273	2065	40	23191	16
GO:BP	GO:0080134	regulation of response to stress	836377, 842281, 835280, 817495, 816762, 816346, 821832, 832538, 827073, 831173, 836753, 832618, 833957, 824408, 832137, 826884, 834768, 829880, 837529, 821400, 832170, 843936, 828599, 830058, 822474, 830142, 825139, 839544, 844423, 829035, 824808, 820264, 832750, 816765, 836686, 841026, 833963, 830401, 822184, 831162, 838310, 821297, 835358, 824807, 821055, 824681, 828457, 817746, 843577, 836865,…	1.03163e-14	410	2065	91	23191	84				GO:BP	GO:0009639	response to red or far red light	839883, 834570, 817134, 839804, 839300, 838835, 818887, 830062, 829361, 816703, 827384, 838421, 834784, 818374, 830029, 830779, 843890, 839508, 829277, 831453, 831441, 820716, 818596, 814823, 828638, 844196, 830832, 819244, 829847, 827051, 827663, 838883, 835256	0.0454269	231	2065	33	23191	16
GO:BP	GO:0035556	intracellular signal transduction	841486, 841751, 827260, 836853, 843685, 836114, 839733, 840915, 836280, 829591, 814797, 836753, 818662, 827481, 817812, 838887, 824408, 843828, 834768, 817518, 842527, 821676, 822164, 843936, 820768, 825220, 829797, 834244, 834770, 820019, 826735, 817460, 837387, 828283, 821865, 839324, 824871, 827463, 824920, 834895, 824760, 842481, 824807, 819566, 817936, 826409, 821891, 819730, 824214, 835868,…	1.82894e-05	684	2065	99	23191	83				GO:BP	GO:0014070	response to organic cyclic compound	832476, 824308, 842281, 834545, 818959, 836152, 828064, 816762, 816346, 818887, 840915, 830062, 824516, 831173, 828412, 828993, 817841, 816556, 824408, 839748, 830058, 826642, 844423, 842851, 830029, 837387, 828416, 844307, 830779, 838544, 836686, 830401, 836884, 824807, 836865, 828481, 821135, 843908, 824307, 828718, 823994, 834284, 827623, 826473, 829308, 834127, 829158, 818348, 5008297, 827397…	2.51556e-11	316	2065	70	23191	15
GO:BP	GO:0006979	response to oxidative stress	832546, 835562, 835603, 833755, 832476, 818419, 826791, 837531, 818562, 839515, 832672, 833779, 816743, 844177, 818708, 843584, 831263, 819320, 821227, 833957, 832147, 826884, 833954, 822119, 837429, 821047, 834244, 828418, 821578, 826730, 829140, 819838, 838052, 820564, 820264, 823846, 822547, 835560, 841082, 838544, 827463, 826718, 837894, 842280, 2745879, 839666, 836533, 830118, 823942, 836884…	4.29493e-17	465	2065	104	23191	82				GO:BP	GO:0009409	response to cold	840476, 833755, 817134, 834334, 838674, 828064, 816762, 829753, 836367, 843258, 840915, 818457, 826860, 843527, 827481, 816293, 817575, 832147, 821806, 839349, 824514, 834770, 817439, 820019, 839381, 841592, 822168, 836881, 837619, 839666, 831453, 831554, 843950, 837457, 828598, 826409, 819331, 821904, 836011, 821148, 838236, 818429, 832474, 823706, 823994, 836497, 836632, 842862, 842114, 829563,…	8.8203e-08	416	2065	75	23191	15
GO:BP	GO:0010200	response to chitin	829539, 821472, 842281, 842931, 820924, 834334, 818064, 838674, 814962, 837266, 834736, 830062, 829591, 821402, 832660, 816864, 834768, 829880, 824155, 842527, 820768, 829700, 820901, 823813, 818319, 844423, 834770, 836322, 836587, 835012, 816909, 827896, 827463, 836881, 839666, 818166, 824807, 841595, 841413, 829282, 817936, 821904, 836739, 823815, 836865, 824446, 828481, 830840, 830902, 831850,…	6.18962e-53	138	2065	86	23191	81				GO:BP	GO:0048511	rhythmic process	3769879, 831078, 817134, 819828, 836076, 821629, 838413, 816293, 838515, 820690, 821744, 824871, 836533, 843218, 818596, 824646, 823994, 829158, 829847, 822286, 820804, 819956, 832518, 838883, 844421	0.018906	150	2065	25	23191	15
GO:BP	GO:0009415	response to water	840476, 834570, 822377, 840250, 842281, 835280, 841849, 839515, 820667, 817637, 836367, 843258, 840915, 836280, 818457, 827481, 816293, 821975, 838887, 836040, 824921, 818294, 830154, 828849, 838207, 823846, 832750, 839666, 831453, 833862, 835111, 818741, 823942, 818166, 843950, 824807, 818566, 828598, 835956, 819331, 821904, 816775, 820155, 817925, 824214, 818414, 823815, 836865, 836074, 5007997…	1.18874e-14	411	2065	91	23191	80				GO:BP	GO:0009620	response to fungus	816085, 824308, 842281, 819827, 834545, 843685, 816585, 818064, 828064, 816762, 816757, 821832, 819253, 839794, 829591, 842450, 826860, 831173, 832660, 825371, 822169, 838066, 836602, 838887, 819577, 3768875, 833954, 843936, 820768, 822474, 839295, 826642, 838296, 831109, 844423, 818058, 836410, 818954, 824808, 835828, 831673, 832750, 844307, 841082, 830779, 838544, 830401, 833810, 2745879, 83761…	2.02405e-12	650	2065	118	23191	14
GO:BP	GO:0009414	response to water deprivation	840476, 834570, 822377, 840250, 842281, 835280, 841849, 839515, 820667, 817637, 836367, 843258, 840915, 836280, 818457, 827481, 816293, 821975, 838887, 836040, 824921, 818294, 830154, 828849, 838207, 823846, 832750, 839666, 831453, 833862, 835111, 818741, 823942, 818166, 843950, 824807, 818566, 828598, 835956, 819331, 821904, 816775, 820155, 817925, 824214, 818414, 823815, 836865, 836074, 5007997…	7.03373e-14	402	2065	88	23191	79				GO:BP	GO:0016053	organic acid biosynthetic process	839883, 830153, 821967, 835603, 836377, 832326, 818562, 816585, 820667, 831519, 818902, 814962, 836367, 818708, 843584, 837543, 823601, 836690, 822169, 824408, 825068, 830058, 826730, 820141, 830154, 842880, 838639, 832750, 816765, 822168, 839508, 829277, 828726, 821845, 835358, 838314, 818566, 830457, 839085, 820499, 824493, 843838, 815963, 843269, 828815, 828645, 821135, 843716, 837082, 834273,…	0.0117534	577	2065	74	23191	14
GO:BP	GO:0009651	response to salt stress	840476, 822377, 842281, 841160, 818562, 841849, 843685, 834334, 820667, 818902, 814962, 829753, 843258, 832538, 840915, 818457, 826860, 827481, 816293, 817575, 838256, 833957, 826884, 829880, 837529, 816031, 830984, 843936, 839349, 824921, 820019, 819838, 838207, 820264, 823846, 836366, 821732, 836881, 824920, 826623, 842280, 839666, 836884, 818566, 828598, 819260, 826409, 819331, 821904, 836011,…	2.34829e-12	470	2065	94	23191	77				GO:BP	GO:0009698	phenylpropanoid metabolic process	842281, 825164, 822338, 824516, 831877, 821677, 838421, 820564, 838393, 817571, 836533, 843443, 824493, 827046, 829144, 818312, 818280, 823579, 844383, 836802, 831202, 829521, 830078, 820078, 819019, 844421	0.00757423	147	2065	26	23191	13
GO:BP	GO:0009266	response to temperature stimulus	840476, 833755, 817134, 818562, 834334, 838674, 828064, 816762, 829753, 836367, 843258, 840915, 818457, 826860, 843527, 827481, 816293, 817575, 832147, 821806, 824945, 831856, 839349, 824514, 843068, 834770, 817439, 820019, 829853, 839381, 841592, 822047, 822168, 836881, 842280, 837619, 839666, 831453, 831554, 823942, 843950, 837457, 828598, 826409, 819331, 821904, 836011, 817925, 821148, 820273,…	6.25397e-06	633	2065	95	23191	76				GO:BP	GO:1901615	organic hydroxy compound metabolic process	834570, 836377, 827215, 841160, 829519, 820667, 843761, 814962, 816757, 836367, 821175, 824408, 834348, 830058, 826642, 820141, 827526, 839846, 836480, 830788, 816173, 842880, 832750, 821732, 839933, 837254, 843443, 821297, 835494, 830894, 830453, 821135, 843716, 824360, 836521, 834273, 818280, 818701, 826367, 834284, 828732, 818549, 839735, 822709, 837953, 829560, 822299, 835991, 834851, 831359,…	0.00883095	378	2065	53	23191	13
GO:BP	GO:0006790	sulfur compound metabolic process	830153, 834531, 842281, 829894, 837903, 839515, 843685, 816585, 817495, 818902, 817637, 836280, 821227, 834943, 824408, 834430, 829880, 825068, 836368, 821508, 821676, 839295, 842551, 838708, 830154, 830788, 835828, 836499, 816765, 838544, 838440, 823557, 829440, 826811, 829277, 843749, 841409, 830118, 821845, 831888, 820499, 815963, 838210, 836521, 818429, 829176, 823579, 843107, 819056, 838542,…	2.44987e-09	437	2065	82	23191	73				GO:BP	GO:0048366	leaf development	832476, 842281, 818959, 843685, 818902, 816762, 823754, 833957, 824408, 836040, 820307, 838512, 828149, 826642, 836878, 822547, 839324, 827896, 830779, 827995, 824134, 834197, 2745879, 836383, 840064, 824807, 844081, 828481, 828645, 819176, 843353, 818171, 817273, 836497, 818820, 831234, 827740, 822092, 818670, 816209, 819129, 817788, 830366, 828053, 833948, 838378, 829843, 831157, 831345, 815862…	0.0172823	392	2065	53	23191	13
GO:BP	GO:0050832	defense response to fungus	816085, 842281, 834545, 816585, 818064, 816762, 816757, 821832, 829591, 842450, 826860, 832660, 825371, 838066, 836602, 819577, 3768875, 833954, 843936, 820768, 822474, 839295, 838296, 844423, 818058, 818954, 824808, 835828, 841082, 830401, 829277, 836533, 821297, 824807, 817553, 821607, 835956, 828457, 828313, 842104, 836865, 842778, 834842, 821135, 5007997, 836596, 824405, 834273, 825163, 81842…	0.000100845	562	2065	82	23191	73				GO:BP	GO:0044282	small molecule catabolic process	839883, 834570, 841160, 814732, 834230, 820547, 836690, 835871, 826642, 827526, 823668, 830154, 830788, 824750, 816765, 821732, 839508, 833862, 835494, 838739, 824493, 821072, 821135, 836521, 818280, 838362, 828732, 815903, 832812, 837385, 829452, 829623, 829082, 818588, 836519, 827663	0.0298954	250	2065	36	23191	12
GO:BP	GO:0031347	regulation of defense response	836377, 842281, 817495, 816762, 816346, 821832, 832538, 827073, 831173, 836753, 832618, 833957, 824408, 826884, 834768, 821400, 832170, 828599, 830058, 822474, 830142, 825139, 839544, 844423, 829035, 824808, 832750, 816765, 836686, 841026, 833963, 830401, 822184, 831162, 838310, 821297, 835358, 824807, 821055, 824681, 828457, 817746, 843577, 836865, 829604, 828481, 843716, 821213, 837210, 818025,…	1.9244e-17	273	2065	75	23191	69				GO:BP	GO:1901698	response to nitrogen compound	829539, 821472, 842281, 842931, 818562, 818959, 820924, 843325, 834334, 836152, 818064, 838674, 814962, 816762, 837266, 834736, 830062, 829591, 824516, 821402, 832660, 816864, 834768, 829880, 824155, 842527, 820768, 829700, 820901, 837429, 823813, 818319, 844423, 834770, 836322, 836587, 817460, 835012, 816909, 837387, 827896, 823557, 827463, 836881, 834895, 839666, 835111, 818166, 824807, 841595,…	4.75001e-35	312	2065	108	23191	11
GO:BP	GO:0048367	shoot system development	836201, 3769879, 820748, 833755, 842685, 832476, 817134, 842281, 819827, 832790, 818959, 843685, 5007837, 818902, 838674, 816762, 823754, 836076, 843584, 828967, 835856, 821629, 836753, 832503, 817948, 836841, 818554, 833957, 824408, 827384, 836040, 821676, 820307, 838512, 819988, 828149, 826642, 842254, 836878, 831256, 826887, 822547, 839324, 821744, 827896, 5008138, 830779, 827995, 824134, 8341…	0.0173588	964	2065	113	23191	69				GO:BP	GO:0001101	response to acid chemical	840476, 834570, 822377, 840250, 842281, 835280, 841849, 839515, 820667, 817637, 836367, 843258, 840915, 836280, 818457, 827481, 816293, 821975, 838887, 836040, 824921, 818294, 830154, 817460, 828849, 838207, 823846, 832750, 834895, 839666, 831453, 833862, 835111, 818741, 823942, 818166, 843950, 824807, 819566, 818566, 828598, 835956, 826409, 819331, 821904, 816775, 820155, 817925, 824214, 818414,…	7.84738e-16	442	2065	98	23191	11
GO:BP	GO:0045087	innate immune response	834753, 833755, 843639, 840250, 842281, 826791, 837531, 819326, 816346, 821832, 827891, 834517, 838043, 826860, 831173, 836614, 828715, 833957, 824408, 826884, 834768, 821400, 829883, 821676, 832170, 830058, 836613, 838296, 819889, 839846, 830154, 816909, 835828, 830029, 832750, 816765, 836686, 829277, 821297, 824807, 829282, 821607, 820848, 828457, 826409, 829604, 830859, 821135, 843716, 840190,…	2.5977e-19	255	2065	75	23191	67				GO:BP	GO:0009415	response to water	840476, 834570, 822377, 840250, 842281, 835280, 841849, 839515, 820667, 817637, 836367, 843258, 840915, 836280, 818457, 827481, 816293, 821975, 838887, 836040, 824921, 818294, 830154, 828849, 838207, 823846, 832750, 839666, 831453, 833862, 835111, 818741, 823942, 818166, 843950, 824807, 818566, 828598, 835956, 819331, 821904, 816775, 820155, 817925, 824214, 818414, 823815, 836865, 836074, 5007997…	1.18874e-14	411	2065	91	23191	11
GO:BP	GO:0009753	response to jasmonic acid	832546, 835603, 843639, 824308, 841160, 818562, 834545, 836152, 836518, 840915, 818046, 817841, 836602, 824408, 836026, 834768, 830443, 839748, 820768, 836613, 826730, 817439, 842851, 838639, 830779, 838544, 841026, 831162, 826811, 838310, 835800, 836884, 838314, 824807, 821055, 817022, 829282, 820155, 843577, 829730, 836865, 830859, 828481, 824763, 843353, 824307, 834273, 828718, 823994, 818025,…	3.19243e-24	196	2065	71	23191	64				GO:BP	GO:0048584	positive regulation of response to stimulus	831078, 842281, 832790, 843685, 817495, 816762, 821832, 830062, 831173, 838922, 832618, 833957, 824408, 832137, 826884, 834768, 829880, 839396, 821400, 821676, 832170, 838421, 843936, 828599, 830142, 839544, 834702, 839324, 832750, 843417, 838544, 836686, 821297, 835358, 824807, 824681, 835956, 817746, 836865, 818862, 843716, 837210, 826541, 841591, 843247, 819715, 828713, 820752, 819244, 823322,…	3.0227e-09	271	2065	59	23191	11
GO:BP	GO:0070542	response to fatty acid	832546, 835603, 843639, 824308, 841160, 818562, 834545, 836152, 836518, 840915, 818046, 817841, 836602, 824408, 836026, 834768, 830443, 839748, 820768, 836613, 826730, 817439, 842851, 838639, 830779, 838544, 841026, 831162, 826811, 838310, 835800, 836884, 838314, 824807, 821055, 817022, 829282, 820155, 843577, 829730, 836865, 830859, 828481, 824763, 843353, 824307, 834273, 828718, 823994, 818025,…	1.27861e-23	200	2065	71	23191	64				GO:BP	GO:0048585	negative regulation of response to stimulus	841486, 836377, 833523, 842281, 825164, 816346, 830062, 836753, 824408, 829880, 837529, 836040, 832587, 830058, 822474, 825139, 829035, 820264, 833963, 821891, 816775, 836739, 829604, 836596, 830964, 844383, 817273, 839265, 834892, 829806, 820752, 819244, 838565, 841606, 831158, 838378, 820355, 842953, 831615, 819956	0.000184017	220	2065	40	23191	11
GO:BP	GO:0019748	secondary metabolic process	842281, 829894, 825164, 839515, 843685, 816585, 817495, 818902, 817637, 836367, 836280, 822338, 824516, 831877, 821227, 834943, 836690, 824408, 821677, 834430, 829880, 825068, 836368, 816829, 821508, 838421, 839295, 842551, 838708, 830154, 820564, 835828, 838393, 842880, 836499, 817571, 816765, 838440, 823557, 826811, 829277, 843749, 841409, 836533, 843443, 824493, 827046, 838210, 829144, 818429,…	3.37112e-13	371	2065	82	23191	62				GO:BP	GO:0009636	response to toxic substance	835562, 840476, 818419, 842281, 824119, 839515, 817495, 817637, 834230, 832538, 831263, 824516, 821227, 843081, 834430, 830443, 831261, 836368, 833954, 839295, 829140, 835560, 841082, 838544, 823557, 841409, 836533, 843218, 838016, 834842, 821135, 816041, 832537, 838542, 831800, 829795, 839602, 830562, 819244, 824074, 819386, 818301, 823067, 824073, 817493, 843329, 818746, 823555, 817494	0.000198118	292	2065	49	23191	11
GO:BP	GO:0009409	response to cold	840476, 833755, 817134, 834334, 838674, 828064, 816762, 829753, 836367, 843258, 840915, 818457, 826860, 843527, 827481, 816293, 817575, 832147, 821806, 839349, 824514, 834770, 817439, 820019, 839381, 841592, 822168, 836881, 837619, 839666, 831453, 831554, 843950, 837457, 828598, 826409, 819331, 821904, 836011, 821148, 838236, 818429, 832474, 823706, 823994, 836497, 836632, 842862, 842114, 829563,…	8.8203e-08	416	2065	75	23191	60				GO:BP	GO:0098754	detoxification	835562, 840476, 818419, 842281, 824119, 839515, 817495, 817637, 834230, 832538, 831263, 824516, 821227, 843081, 834430, 831261, 836368, 833954, 839295, 829140, 835560, 838544, 823557, 841409, 836533, 843218, 838016, 834842, 821135, 832537, 838542, 829795, 839602, 830562, 824074, 819386, 818301, 823067, 824073, 817493, 843329, 818746, 823555, 817494	0.000198118	252	2065	44	23191	11
GO:BP	GO:0016053	organic acid biosynthetic process	839883, 830153, 821967, 835603, 836377, 832326, 818562, 816585, 820667, 831519, 818902, 814962, 836367, 818708, 843584, 837543, 823601, 836690, 822169, 824408, 825068, 830058, 826730, 820141, 830154, 842880, 838639, 832750, 816765, 822168, 839508, 829277, 828726, 821845, 835358, 838314, 818566, 830457, 839085, 820499, 824493, 843838, 815963, 843269, 828815, 828645, 821135, 843716, 837082, 834273,…	0.0117534	577	2065	74	23191	60				GO:BP	GO:0046394	carboxylic acid biosynthetic process	830153, 821967, 835603, 836377, 832326, 818562, 816585, 820667, 831519, 818902, 814962, 836367, 818708, 843584, 837543, 823601, 822169, 824408, 825068, 830058, 826730, 820141, 830154, 842880, 838639, 832750, 816765, 822168, 829277, 828726, 821845, 835358, 838314, 818566, 830457, 839085, 820499, 824493, 843838, 815963, 843269, 828815, 821135, 843716, 837082, 834273, 818280, 817197, 814980, 839103,…	0.0188534	542	2065	69	23191	11
GO:BP	GO:0010646	regulation of cell communication	824234, 841486, 831078, 842281, 832790, 834545, 825164, 843685, 836152, 836367, 823754, 816346, 830062, 829591, 824516, 838922, 824408, 832137, 830443, 829880, 839396, 837529, 836040, 832587, 821676, 834702, 837597, 839324, 832750, 843417, 838544, 831162, 838310, 824807, 821055, 829282, 831515, 835956, 821891, 816775, 843577, 836739, 836865, 828481, 836596, 830964, 824763, 828718, 844383, 817273,…	1.94891e-11	342	2065	74	23191	58				GO:BP	GO:0044262	cellular carbohydrate metabolic process	840184, 819828, 841160, 818562, 829519, 828501, 843761, 834996, 818902, 816757, 822338, 821175, 840109, 836609, 843519, 834943, 844144, 834475, 821975, 816556, 843450, 826884, 839942, 837540, 816031, 834348, 838512, 843783, 827905, 814817, 843185, 827526, 816753, 829152, 830788, 834978, 827198, 837619, 823393, 831554, 821297, 821148, 843779, 836521, 828355, 826367, 828732, 820380, 819751, 831690,…	0.0379361	503	2065	63	23191	11
GO:BP	GO:0046394	carboxylic acid biosynthetic process	830153, 821967, 835603, 836377, 832326, 818562, 816585, 820667, 831519, 818902, 814962, 836367, 818708, 843584, 837543, 823601, 822169, 824408, 825068, 830058, 826730, 820141, 830154, 842880, 838639, 832750, 816765, 822168, 829277, 828726, 821845, 835358, 838314, 818566, 830457, 839085, 820499, 824493, 843838, 815963, 843269, 828815, 821135, 843716, 837082, 834273, 818280, 817197, 814980, 839103,…	0.0188534	542	2065	69	23191	58				GO:BP	GO:0001666	response to hypoxia	839883, 838410, 834570, 816085, 818194, 836433, 843325, 843685, 834603, 828516, 818708, 840399, 821175, 837724, 836797, 831173, 829559, 838981, 3767664, 832043, 836614, 835924, 838066, 836547, 837302, 843625, 832147, 824408, 832137, 826884, 828836, 819622, 832202, 822119, 830313, 838517, 834244, 820019, 832596, 842612, 835828, 832750, 836499, 827896, 5008138, 843006, 834978, 843623, 842280, 83966…	3.27071e-69	265	2065	136	23191	10
GO:BP	GO:0009966	regulation of signal transduction	824234, 841486, 831078, 842281, 832790, 834545, 825164, 843685, 836152, 836367, 823754, 816346, 830062, 829591, 824516, 838922, 824408, 830443, 829880, 839396, 837529, 836040, 832587, 821676, 834702, 837597, 839324, 832750, 843417, 838544, 831162, 838310, 824807, 821055, 829282, 831515, 835956, 821891, 816775, 843577, 836739, 836865, 828481, 836596, 830964, 824763, 828718, 844383, 817273, 818025,…	1.45725e-11	333	2065	73	23191	57				GO:BP	GO:0036293	response to decreased oxygen levels	839883, 838410, 834570, 816085, 818194, 836433, 843325, 843685, 834603, 828516, 818708, 840399, 821175, 837724, 836797, 831173, 829559, 838981, 3767664, 832043, 836614, 835924, 838066, 836547, 837302, 843625, 832147, 824408, 832137, 826884, 828836, 819622, 832202, 822119, 830313, 838517, 834244, 820019, 832596, 842612, 835828, 832750, 836499, 827896, 5008138, 843006, 834978, 843623, 842280, 83966…	3.45842e-68	269	2065	136	23191	10
GO:BP	GO:0023051	regulation of signaling	824234, 841486, 831078, 842281, 832790, 834545, 825164, 843685, 836152, 836367, 823754, 816346, 830062, 829591, 824516, 838922, 824408, 830443, 829880, 839396, 837529, 836040, 832587, 821676, 834702, 837597, 839324, 832750, 843417, 838544, 831162, 838310, 824807, 821055, 829282, 831515, 835956, 821891, 816775, 843577, 836739, 836865, 828481, 836596, 830964, 824763, 828718, 844383, 817273, 818025,…	2.99788e-11	338	2065	73	23191	57				GO:BP	GO:0070482	response to oxygen levels	839883, 838410, 834570, 816085, 818194, 836433, 843325, 843685, 834603, 828516, 818708, 840399, 821175, 837724, 836797, 831173, 829559, 838981, 3767664, 832043, 836614, 835924, 838066, 836547, 837302, 843625, 832147, 824408, 832137, 826884, 828836, 819622, 832202, 822119, 830313, 838517, 834244, 820019, 832596, 842612, 835828, 832750, 836499, 827896, 5008138, 843006, 834978, 843623, 842280, 83966…	5.6771e-68	270	2065	136	23191	10
GO:BP	GO:0014070	response to organic cyclic compound	832476, 824308, 842281, 834545, 818959, 836152, 828064, 816762, 816346, 818887, 840915, 830062, 824516, 831173, 828412, 828993, 817841, 816556, 824408, 839748, 830058, 826642, 844423, 842851, 830029, 837387, 828416, 844307, 830779, 838544, 836686, 830401, 836884, 824807, 836865, 828481, 821135, 843908, 824307, 828718, 823994, 834284, 827623, 826473, 829308, 834127, 829158, 818348, 5008297, 827397…	2.51556e-11	316	2065	70	23191	55				GO:BP	GO:0009611	response to wounding	832546, 843639, 824308, 836464, 827215, 835505, 843685, 836152, 824608, 836518, 843584, 840915, 819262, 841602, 818046, 817841, 821508, 820768, 822119, 839349, 836613, 843500, 814817, 844423, 826730, 838708, 817439, 842851, 28717292, 822547, 838639, 826631, 816765, 830779, 826958, 843623, 831162, 826811, 838310, 839666, 835800, 821297, 836884, 838314, 821055, 830457, 817022, 824011, 817553, 82640…	1.39811e-39	222	2065	95	23191	10
GO:BP	GO:0009416	response to light stimulus	839883, 834570, 833755, 817134, 823997, 839804, 836114, 839300, 838835, 818887, 830062, 820547, 829361, 816293, 824408, 834912, 824287, 816703, 827384, 821508, 838421, 834784, 818374, 836480, 830029, 837387, 834852, 832750, 821744, 843417, 830779, 843890, 827463, 824838, 839666, 839508, 829277, 831453, 818741, 831441, 823942, 838314, 838739, 819607, 842104, 829604, 820716, 828645, 830453, 816819,…	0.0210158	746	2065	90	23191	54				GO:BP	GO:0009617	response to bacterium	836377, 840250, 842281, 815147, 818562, 834545, 839515, 819326, 828950, 836152, 824608, 816762, 816757, 832285, 828415, 831722, 821832, 836518, 836153, 832538, 819253, 843584, 828967, 817250, 825143, 826860, 831173, 834690, 836753, 830345, 841616, 832618, 828412, 817841, 836602, 828715, 824408, 826884, 834430, 834768, 836044, 830918, 816913, 832170, 831856, 830058, 822474, 839295, 826642, 829589,…	1.26389e-36	534	2065	150	23191	10
GO:BP	GO:0009314	response to radiation	839883, 834570, 833755, 817134, 823997, 839804, 836114, 839300, 838835, 818887, 830062, 820547, 829361, 816293, 824408, 834912, 824287, 816703, 827384, 821508, 838421, 834784, 818374, 836480, 830029, 837387, 834852, 832750, 821744, 843417, 830779, 843890, 827463, 824838, 839666, 839508, 829277, 831453, 818741, 831441, 823942, 838314, 838739, 819607, 842104, 829604, 820716, 828645, 830453, 816819,…	0.0454269	770	2065	90	23191	54				GO:BP	GO:0071407	cellular response to organic cyclic compound	842281, 834545, 836152, 816762, 816346, 818887, 830062, 824516, 831173, 828993, 817841, 816556, 824408, 839748, 842851, 830029, 838544, 836686, 830401, 824807, 836865, 821135, 828718, 834284, 827623, 834127, 827397, 818670, 842953, 824257, 815862, 831615, 840158, 838107, 819248, 832692	3.44264e-05	176	2065	36	23191	10
GO:BP	GO:0050776	regulation of immune response	836377, 833523, 842281, 817495, 816762, 816346, 821832, 827073, 831173, 836753, 832618, 833957, 824408, 826884, 834768, 821400, 832170, 828599, 822474, 830142, 825139, 843068, 824808, 832750, 824259, 816765, 836686, 841026, 833963, 830401, 822184, 831162, 821297, 835358, 824807, 824681, 828457, 836865, 829604, 843716, 837210, 818549, 825706, 28720712, 829806, 822298, 820752, 819244, 832530, 84160…	2.39936e-14	197	2065	57	23191	52				GO:BP	GO:0016054	organic acid catabolic process	839883, 834570, 814732, 820547, 836690, 826642, 823668, 830154, 824750, 816765, 821732, 839508, 833862, 835494, 838739, 824493, 821072, 821135, 818280, 838362, 815903, 832812, 837385, 829452, 829623, 818588, 827663	0.0196963	167	2065	27	23191	10
GO:BP	GO:0002682	regulation of immune system process	836377, 833523, 842281, 817495, 816762, 816346, 821832, 827073, 831173, 836753, 832618, 833957, 824408, 826884, 834768, 821400, 832170, 828599, 822474, 830142, 825139, 843068, 824808, 832750, 824259, 816765, 836686, 841026, 833963, 830401, 822184, 831162, 821297, 835358, 824807, 824681, 828457, 836865, 829604, 843716, 837210, 818549, 825706, 28720712, 829806, 822298, 820752, 819244, 832530, 84160…	2.39936e-14	197	2065	57	23191	52				GO:BP	GO:0009414	response to water deprivation	840476, 834570, 822377, 840250, 842281, 835280, 841849, 839515, 820667, 817637, 836367, 843258, 840915, 836280, 818457, 827481, 816293, 821975, 838887, 836040, 824921, 818294, 830154, 828849, 838207, 823846, 832750, 839666, 831453, 833862, 835111, 818741, 823942, 818166, 843950, 824807, 818566, 828598, 835956, 819331, 821904, 816775, 820155, 817925, 824214, 818414, 823815, 836865, 836074, 5007997…	7.03373e-14	402	2065	88	23191	9
GO:BP	GO:0044262	cellular carbohydrate metabolic process	840184, 819828, 841160, 818562, 829519, 828501, 843761, 834996, 818902, 816757, 822338, 821175, 840109, 836609, 843519, 834943, 844144, 834475, 821975, 816556, 843450, 826884, 839942, 837540, 816031, 834348, 838512, 843783, 827905, 814817, 843185, 827526, 816753, 829152, 830788, 834978, 827198, 837619, 823393, 831554, 821297, 821148, 843779, 836521, 828355, 826367, 828732, 820380, 819751, 831690,…	0.0379361	503	2065	63	23191	52				GO:BP	GO:0000302	response to reactive oxygen species	835603, 833755, 832476, 818562, 843584, 833957, 826884, 837429, 821047, 834244, 819838, 820564, 820264, 822547, 838544, 827463, 826718, 842280, 2745879, 836884, 840064, 824807, 836011, 828481, 822488, 821135, 821225, 823994, 827622, 28720712, 828713, 819244, 818670, 823768, 815160, 838483, 828053, 821048, 823964, 838212, 838883, 843660	1.27102e-09	155	2065	42	23191	9
GO:BP	GO:0032101	regulation of response to external stimulus	836377, 842281, 817495, 816762, 816346, 821832, 827073, 831173, 836753, 832618, 833957, 824408, 832137, 826884, 834768, 821400, 832170, 828599, 822474, 830142, 825139, 824808, 832750, 816765, 836686, 841026, 833963, 830401, 822184, 831162, 821297, 835358, 824807, 824681, 828457, 836865, 829604, 843716, 837210, 818549, 825706, 28720712, 829806, 822298, 820752, 819244, 832530, 841606, 831158, 82805…	2.40692e-13	195	2065	55	23191	50				GO:BP	GO:0006790	sulfur compound metabolic process	830153, 834531, 842281, 829894, 837903, 839515, 843685, 816585, 817495, 818902, 817637, 836280, 821227, 834943, 824408, 834430, 829880, 825068, 836368, 821508, 821676, 839295, 842551, 838708, 830154, 830788, 835828, 836499, 816765, 838544, 838440, 823557, 829440, 826811, 829277, 843749, 841409, 830118, 821845, 831888, 820499, 815963, 838210, 836521, 818429, 829176, 823579, 843107, 819056, 838542,…	2.44987e-09	437	2065	82	23191	9
GO:BP	GO:0002831	regulation of response to biotic stimulus	836377, 842281, 817495, 816762, 816346, 821832, 827073, 831173, 836753, 832618, 833957, 824408, 826884, 834768, 821400, 832170, 828599, 822474, 830142, 825139, 824808, 832750, 816765, 836686, 841026, 833963, 830401, 822184, 831162, 821297, 835358, 824807, 824681, 828457, 836865, 829604, 843716, 837210, 818549, 825706, 28720712, 829806, 822298, 820752, 819244, 832530, 841606, 831158, 828053, 83837…	2.89311e-13	190	2065	54	23191	49				GO:BP	GO:0009738	abscisic acid-activated signaling pathway	836367, 839300, 831722, 843258, 819262, 830345, 838922, 843527, 827481, 817812, 837529, 836040, 832587, 821676, 817119, 827526, 834702, 843257, 837597, 842880, 839324, 832750, 843417, 836881, 824920, 841395, 819566, 817553, 835956, 816775, 836739, 824214, 818414, 823815, 836865, 836074, 836596, 830964, 821495, 825481, 823706, 823994, 826541, 839265, 838073, 814644, 841606, 838470, 818609, 818199,…	1.26105e-07	262	2065	54	23191	9
GO:BP	GO:0009723	response to ethylene	841486, 824308, 841751, 836853, 843685, 839733, 840915, 836280, 829591, 828993, 838887, 833957, 824408, 834768, 842527, 822164, 820768, 825220, 836613, 834770, 827463, 824807, 830457, 817936, 821891, 817124, 836596, 824307, 839103, 816754, 819093, 840510, 820752, 816866, 818670, 825160, 828053, 842953, 829843, 827464, 831615, 6240315, 842745, 835813, 834411, 835410, 817680, 836310, 836637, 835277…	9.13685e-08	281	2065	57	23191	49				GO:BP	GO:0097306	cellular response to alcohol	836367, 839300, 831722, 843258, 819262, 830345, 838922, 843527, 827481, 817812, 837529, 836040, 832587, 821676, 817119, 827526, 834702, 843257, 837597, 842880, 839324, 832750, 843417, 836881, 824920, 841395, 819566, 817553, 835956, 816775, 836739, 824214, 818414, 823815, 836865, 836074, 836596, 830964, 821495, 825481, 823706, 823994, 826541, 839265, 829836, 822092, 838073, 814644, 841606, 838470,…	3.81735e-07	293	2065	57	23191	9
GO:BP	GO:0048584	positive regulation of response to stimulus	831078, 842281, 832790, 843685, 817495, 816762, 821832, 830062, 831173, 838922, 832618, 833957, 824408, 832137, 826884, 834768, 829880, 839396, 821400, 821676, 832170, 838421, 843936, 828599, 830142, 839544, 834702, 839324, 832750, 843417, 838544, 836686, 821297, 835358, 824807, 824681, 835956, 817746, 836865, 818862, 843716, 837210, 826541, 841591, 843247, 819715, 828713, 820752, 819244, 823322,…	3.0227e-09	271	2065	59	23191	48				GO:BP	GO:0071215	cellular response to abscisic acid stimulus	836367, 839300, 831722, 843258, 819262, 830345, 838922, 843527, 827481, 817812, 837529, 836040, 832587, 821676, 817119, 827526, 834702, 843257, 837597, 842880, 839324, 832750, 843417, 836881, 824920, 841395, 819566, 817553, 835956, 816775, 836739, 824214, 818414, 823815, 836865, 836074, 836596, 830964, 821495, 825481, 823706, 823994, 826541, 839265, 829836, 822092, 838073, 814644, 841606, 838470,…	3.81735e-07	293	2065	57	23191	9
GO:BP	GO:0097306	cellular response to alcohol	836367, 839300, 831722, 843258, 819262, 830345, 838922, 843527, 827481, 817812, 837529, 836040, 832587, 821676, 817119, 827526, 834702, 843257, 837597, 842880, 839324, 832750, 843417, 836881, 824920, 841395, 819566, 817553, 835956, 816775, 836739, 824214, 818414, 823815, 836865, 836074, 836596, 830964, 821495, 825481, 823706, 823994, 826541, 839265, 829836, 822092, 838073, 814644, 841606, 838470,…	3.81735e-07	293	2065	57	23191	48				GO:BP	GO:0080167	response to karrikin	816167, 840250, 830062, 823601, 843450, 832147, 830443, 828836, 829883, 836501, 829891, 829663, 839933, 824493, 831965, 818596, 818280, 840253, 834910, 842485, 819386, 814644, 844164, 828511, 830637, 823641, 829452, 829623, 824738, 830409, 838883, 835256	1.15113e-06	127	2065	32	23191	9
GO:BP	GO:0071215	cellular response to abscisic acid stimulus	836367, 839300, 831722, 843258, 819262, 830345, 838922, 843527, 827481, 817812, 837529, 836040, 832587, 821676, 817119, 827526, 834702, 843257, 837597, 842880, 839324, 832750, 843417, 836881, 824920, 841395, 819566, 817553, 835956, 816775, 836739, 824214, 818414, 823815, 836865, 836074, 836596, 830964, 821495, 825481, 823706, 823994, 826541, 839265, 829836, 822092, 838073, 814644, 841606, 838470,…	3.81735e-07	293	2065	57	23191	48				GO:BP	GO:0000160	phosphorelay signal transduction system	841486, 841751, 836853, 843685, 839733, 840915, 836280, 829591, 818662, 838887, 824408, 843828, 834768, 842527, 822164, 820768, 825220, 834770, 824871, 827463, 824807, 817936, 821891, 817124, 836596, 816754, 819093, 840510, 820752, 816866, 818670, 836412, 829843, 827464, 842745, 835410, 832518, 817680, 836310, 820883, 836637, 835277, 843832, 821902, 829416, 824188, 831174	4.08649e-05	260	2065	47	23191	9
GO:BP	GO:0048827	phyllome development	832476, 842281, 819827, 818959, 843685, 818902, 816762, 823754, 843584, 832503, 836841, 833957, 824408, 836040, 820307, 838512, 819988, 828149, 826642, 842254, 836878, 831256, 822547, 839324, 827896, 830779, 827995, 824134, 834197, 2745879, 836383, 840064, 838314, 824807, 824011, 844081, 828481, 828645, 830453, 819176, 843353, 839040, 818171, 823706, 817273, 836497, 825047, 818820, 831234, 829847…	0.0289206	553	2065	69	23191	47				GO:BP	GO:0050832	defense response to fungus	816085, 842281, 834545, 816585, 818064, 816762, 816757, 821832, 829591, 842450, 826860, 832660, 825371, 838066, 836602, 819577, 3768875, 833954, 843936, 820768, 822474, 839295, 838296, 844423, 818058, 818954, 824808, 835828, 841082, 830401, 829277, 836533, 821297, 824807, 817553, 821607, 835956, 828457, 828313, 842104, 836865, 842778, 834842, 821135, 5007997, 836596, 824405, 834273, 825163, 81842…	0.000100845	562	2065	82	23191	9
GO:BP	GO:0009991	response to extracellular stimulus	819995, 835562, 815657, 840424, 823997, 817943, 816585, 843280, 816757, 832538, 824516, 820547, 834943, 817261, 838887, 832137, 842527, 839349, 832163, 820564, 838207, 817110, 823557, 829440, 835111, 822124, 831888, 843444, 839214, 838739, 819730, 834355, 819332, 832801, 840990, 832474, 814828, 831795, 828638, 834353, 836210, 843632, 828053, 835456, 827118, 839815, 28717277, 824754, 814853, 84320…	6.25397e-06	273	2065	51	23191	46				GO:BP	GO:0097237	cellular response to toxic substance	835562, 840476, 818419, 842281, 824119, 834230, 832538, 831263, 824516, 843081, 834430, 830443, 831261, 833954, 829140, 835560, 838544, 836533, 843218, 838016, 834842, 821135, 832537, 838542, 829795, 830562, 824074, 819386, 818301, 823067, 824073, 818746	0.00949	198	2065	32	23191	9
GO:BP	GO:0009738	abscisic acid-activated signaling pathway	836367, 839300, 831722, 843258, 819262, 830345, 838922, 843527, 827481, 817812, 837529, 836040, 832587, 821676, 817119, 827526, 834702, 843257, 837597, 842880, 839324, 832750, 843417, 836881, 824920, 841395, 819566, 817553, 835956, 816775, 836739, 824214, 818414, 823815, 836865, 836074, 836596, 830964, 821495, 825481, 823706, 823994, 826541, 839265, 838073, 814644, 841606, 838470, 818609, 818199,…	1.26105e-07	262	2065	54	23191	45				GO:BP	GO:1990748	cellular detoxification	835562, 840476, 818419, 842281, 824119, 834230, 832538, 831263, 824516, 843081, 834430, 831261, 833954, 829140, 835560, 838544, 836533, 843218, 838016, 834842, 821135, 832537, 838542, 829795, 830562, 824074, 819386, 818301, 823067, 824073, 818746	0.0156845	197	2065	31	23191	9
GO:BP	GO:0031668	cellular response to extracellular stimulus	819995, 815657, 840424, 817943, 816585, 843280, 816757, 832538, 820547, 834943, 817261, 838887, 832137, 842527, 839349, 832163, 838207, 823557, 829440, 835111, 822124, 831888, 843444, 839214, 838739, 819730, 834355, 819332, 832801, 840990, 832474, 814828, 831795, 828638, 834353, 836210, 843632, 828053, 835456, 827118, 839815, 28717277, 824754, 814853, 843205, 842462	7.72391e-07	219	2065	46	23191	43				GO:BP	GO:0071456	cellular response to hypoxia	839883, 838410, 834570, 816085, 818194, 836433, 843325, 843685, 834603, 828516, 818708, 840399, 821175, 837724, 836797, 831173, 829559, 838981, 3767664, 832043, 836614, 835924, 838066, 836547, 837302, 843625, 832147, 832137, 826884, 828836, 819622, 832202, 822119, 830313, 838517, 834244, 820019, 832596, 842612, 835828, 832750, 836499, 827896, 5008138, 843006, 843623, 842280, 839666, 823393, 84383…	3.629e-72	239	2065	132	23191	8
GO:BP	GO:0071496	cellular response to external stimulus	819995, 815657, 840424, 817943, 816585, 843280, 816757, 832538, 820547, 834943, 817261, 838887, 832137, 842527, 839349, 832163, 838207, 823557, 829440, 835111, 822124, 831888, 843444, 839214, 838739, 819730, 834355, 819332, 832801, 840990, 832474, 814828, 831795, 828638, 834353, 836210, 843632, 828053, 835456, 827118, 839815, 28717277, 824754, 814853, 843205, 842462	1.64946e-06	225	2065	46	23191	43				GO:BP	GO:0071453	cellular response to oxygen levels	839883, 838410, 834570, 816085, 818194, 836433, 843325, 843685, 834603, 828516, 818708, 840399, 821175, 837724, 836797, 831173, 829559, 838981, 3767664, 832043, 836614, 835924, 838066, 836547, 837302, 843625, 832147, 832137, 826884, 828836, 819622, 832202, 822119, 830313, 838517, 834244, 820019, 832596, 842612, 835828, 832750, 836499, 827896, 5008138, 843006, 843623, 842280, 839666, 823393, 84383…	9.98404e-72	241	2065	132	23191	8
GO:BP	GO:0009751	response to salicylic acid	832476, 824308, 834545, 840915, 831173, 828412, 817841, 816556, 824408, 839748, 830058, 826642, 844423, 842851, 828416, 844307, 830779, 838544, 836686, 830401, 836884, 824807, 836865, 828481, 821135, 824307, 828718, 823994, 829308, 818348, 5008297, 827397, 818670, 842953, 824257, 842863, 831615, 6240315, 838107, 842428, 828426, 818588, 830520, 819248, 844001, 824212, 843660, 831174	8.71154e-12	169	2065	48	23191	42				GO:BP	GO:0036294	cellular response to decreased oxygen levels	839883, 838410, 834570, 816085, 818194, 836433, 843325, 843685, 834603, 828516, 818708, 840399, 821175, 837724, 836797, 831173, 829559, 838981, 3767664, 832043, 836614, 835924, 838066, 836547, 837302, 843625, 832147, 832137, 826884, 828836, 819622, 832202, 822119, 830313, 838517, 834244, 820019, 832596, 842612, 835828, 832750, 836499, 827896, 5008138, 843006, 843623, 842280, 839666, 823393, 84383…	9.98404e-72	241	2065	132	23191	8
GO:BP	GO:0008219	cell death	840250, 842281, 819326, 834517, 838043, 831173, 828412, 828715, 833957, 824408, 826884, 830918, 821676, 832170, 819889, 839846, 820564, 830029, 828416, 832750, 3768908, 836686, 836574, 838880, 821607, 817746, 830902, 834842, 821135, 843716, 817197, 823706, 841591, 839735, 834892, 824900, 814646, 836311, 831158, 830366, 824257, 815862, 823964, 824212, 824188, 838212, 843660, 827714	6.15705e-09	201	2065	48	23191	41				GO:BP	GO:0042742	defense response to bacterium	836377, 840250, 842281, 815147, 818562, 834545, 839515, 819326, 828950, 836152, 816762, 816757, 832285, 828415, 831722, 836518, 836153, 832538, 828967, 817250, 825143, 826860, 831173, 834690, 836753, 830345, 841616, 832618, 828412, 817841, 836602, 828715, 824408, 826884, 834430, 834768, 836044, 830918, 816913, 830058, 822474, 839295, 829589, 826752, 825139, 827890, 828418, 844423, 820141, 830154,…	3.60624e-29	457	2065	125	23191	8
GO:BP	GO:0046777	protein autophosphorylation	817555, 843162, 837531, 842891, 843685, 828967, 836753, 832618, 816852, 826913, 833891, 843936, 825288, 825139, 827890, 837387, 828283, 839324, 830083, 824920, 842066, 819260, 826409, 820053, 833803, 841779, 838236, 842064, 826541, 818549, 838182, 841778, 822051, 831316, 815625, 830366, 828796, 838470, 818521, 816235, 836150, 837646, 814673	3.36914e-07	192	2065	43	23191	41				GO:BP	GO:0045087	innate immune response	834753, 833755, 843639, 840250, 842281, 826791, 837531, 819326, 816346, 821832, 827891, 834517, 838043, 826860, 831173, 836614, 828715, 833957, 824408, 826884, 834768, 821400, 829883, 821676, 832170, 830058, 836613, 838296, 819889, 839846, 830154, 816909, 835828, 830029, 832750, 816765, 836686, 829277, 821297, 824807, 829282, 821607, 820848, 828457, 826409, 829604, 830859, 821135, 843716, 840190,…	2.5977e-19	255	2065	75	23191	8
GO:BP	GO:1901615	organic hydroxy compound metabolic process	834570, 836377, 827215, 841160, 829519, 820667, 843761, 814962, 816757, 836367, 821175, 824408, 834348, 830058, 826642, 820141, 827526, 839846, 836480, 830788, 816173, 842880, 832750, 821732, 839933, 837254, 843443, 821297, 835494, 830894, 830453, 821135, 843716, 824360, 836521, 834273, 818280, 818701, 826367, 834284, 828732, 818549, 839735, 822709, 837953, 829560, 822299, 835991, 834851, 831359,…	0.00883095	378	2065	53	23191	40				GO:BP	GO:0009723	response to ethylene	841486, 824308, 841751, 836853, 843685, 839733, 840915, 836280, 829591, 828993, 838887, 833957, 824408, 834768, 842527, 822164, 820768, 825220, 836613, 834770, 827463, 824807, 830457, 817936, 821891, 817124, 836596, 824307, 839103, 816754, 819093, 840510, 820752, 816866, 818670, 825160, 828053, 842953, 829843, 827464, 831615, 6240315, 842745, 835813, 834411, 835410, 817680, 836310, 836637, 835277…	9.13685e-08	281	2065	57	23191	8
GO:BP	GO:0048366	leaf development	832476, 842281, 818959, 843685, 818902, 816762, 823754, 833957, 824408, 836040, 820307, 838512, 828149, 826642, 836878, 822547, 839324, 827896, 830779, 827995, 824134, 834197, 2745879, 836383, 840064, 824807, 844081, 828481, 828645, 819176, 843353, 818171, 817273, 836497, 818820, 831234, 827740, 822092, 818670, 816209, 819129, 817788, 830366, 828053, 833948, 838378, 829843, 831157, 831345, 815862…	0.0172823	392	2065	53	23191	40				GO:BP	GO:0042542	response to hydrogen peroxide	833755, 832476, 833957, 821047, 819838, 820564, 820264, 822547, 838544, 842280, 836884, 840064, 836011, 828481, 823994, 28720712, 828713, 823768, 828053, 838212, 838883, 843660	1.51752e-06	69	2065	22	23191	8
GO:BP	GO:0044272	sulfur compound biosynthetic process	830153, 843685, 816585, 818902, 834943, 824408, 825068, 821508, 842551, 830154, 835828, 816765, 838440, 829440, 826811, 829277, 843749, 821845, 831888, 820499, 815963, 838210, 818429, 829176, 823706, 841433, 822298, 839303, 836210, 843750, 839022, 821861, 827118, 824770, 831452, 827011, 836888, 825793, 838438, 822144	2.20739e-07	169	2065	40	23191	39				GO:BP	GO:0010243	response to organonitrogen compound	829539, 821472, 842281, 842931, 818959, 820924, 834334, 836152, 818064, 838674, 814962, 816762, 837266, 834736, 830062, 829591, 824516, 821402, 832660, 816864, 834768, 829880, 824155, 842527, 820768, 829700, 820901, 837429, 823813, 818319, 844423, 834770, 836322, 836587, 817460, 835012, 816909, 837387, 827896, 827463, 836881, 834895, 839666, 835111, 818166, 824807, 841595, 841413, 819566, 829282,…	1.76998e-37	261	2065	101	23191	7
GO:BP	GO:1901657	glycosyl compound metabolic process	842281, 829894, 816585, 836280, 822338, 834943, 843450, 834430, 829880, 825068, 821508, 842551, 838708, 835828, 836499, 816765, 838440, 823557, 826811, 829277, 843749, 830894, 838210, 829176, 819056, 828538, 838706, 839602, 841433, 836210, 843750, 839022, 835489, 816815, 829082, 831452, 827011, 835277, 831174, 838438, 822144	7.6173e-07	184	2065	41	23191	38				GO:BP	GO:0009753	response to jasmonic acid	832546, 835603, 843639, 824308, 841160, 818562, 834545, 836152, 836518, 840915, 818046, 817841, 836602, 824408, 836026, 834768, 830443, 839748, 820768, 836613, 826730, 817439, 842851, 838639, 830779, 838544, 841026, 831162, 826811, 838310, 835800, 836884, 838314, 824807, 821055, 817022, 829282, 820155, 843577, 829730, 836865, 830859, 828481, 824763, 843353, 824307, 834273, 828718, 823994, 818025,…	3.19243e-24	196	2065	71	23191	7
GO:BP	GO:0000160	phosphorelay signal transduction system	841486, 841751, 836853, 843685, 839733, 840915, 836280, 829591, 818662, 838887, 824408, 843828, 834768, 842527, 822164, 820768, 825220, 834770, 824871, 827463, 824807, 817936, 821891, 817124, 836596, 816754, 819093, 840510, 820752, 816866, 818670, 836412, 829843, 827464, 842745, 835410, 832518, 817680, 836310, 820883, 836637, 835277, 843832, 821902, 829416, 824188, 831174	4.08649e-05	260	2065	47	23191	38				GO:BP	GO:0070542	response to fatty acid	832546, 835603, 843639, 824308, 841160, 818562, 834545, 836152, 836518, 840915, 818046, 817841, 836602, 824408, 836026, 834768, 830443, 839748, 820768, 836613, 826730, 817439, 842851, 838639, 830779, 838544, 841026, 831162, 826811, 838310, 835800, 836884, 838314, 824807, 821055, 817022, 829282, 820155, 843577, 829730, 836865, 830859, 828481, 824763, 843353, 824307, 834273, 828718, 823994, 818025,…	1.27861e-23	200	2065	71	23191	7
GO:BP	GO:0031667	response to nutrient levels	819995, 835562, 815657, 840424, 823997, 817943, 843280, 816757, 832538, 824516, 820547, 834943, 817261, 832137, 842527, 839349, 832163, 820564, 817110, 823557, 829440, 831888, 843444, 839214, 838739, 819730, 834355, 819332, 832801, 840990, 814828, 831795, 828638, 834353, 836210, 843632, 835456, 827118, 28717277, 824754, 814853, 843205	0.000126817	232	2065	42	23191	38				GO:BP	GO:0080134	regulation of response to stress	836377, 842281, 835280, 817495, 816762, 816346, 821832, 832538, 827073, 831173, 836753, 832618, 833957, 824408, 832137, 826884, 834768, 829880, 837529, 821400, 832170, 843936, 828599, 830058, 822474, 830142, 825139, 839544, 844423, 829035, 824808, 820264, 832750, 816765, 836686, 841026, 833963, 830401, 822184, 831162, 838310, 821297, 835358, 824807, 821055, 824681, 828457, 817746, 843577, 836865,…	1.03163e-14	410	2065	91	23191	7
GO:BP	GO:0009636	response to toxic substance	835562, 840476, 818419, 842281, 824119, 839515, 817495, 817637, 834230, 832538, 831263, 824516, 821227, 843081, 834430, 830443, 831261, 836368, 833954, 839295, 829140, 835560, 841082, 838544, 823557, 841409, 836533, 843218, 838016, 834842, 821135, 816041, 832537, 838542, 831800, 829795, 839602, 830562, 819244, 824074, 819386, 818301, 823067, 824073, 817493, 843329, 818746, 823555, 817494	0.000198118	292	2065	49	23191	38				GO:BP	GO:0008219	cell death	840250, 842281, 819326, 834517, 838043, 831173, 828412, 828715, 833957, 824408, 826884, 830918, 821676, 832170, 819889, 839846, 820564, 830029, 828416, 832750, 3768908, 836686, 836574, 838880, 821607, 817746, 830902, 834842, 821135, 843716, 817197, 823706, 841591, 839735, 834892, 824900, 814646, 836311, 831158, 830366, 824257, 815862, 823964, 824212, 824188, 838212, 843660, 827714	6.15705e-09	201	2065	48	23191	7
GO:BP	GO:0006820	anion transport	819995, 840424, 835280, 817943, 838674, 843280, 835025, 820864, 843527, 830121, 834430, 820496, 828400, 829301, 832170, 834248, 817844, 823707, 820844, 826811, 828886, 823951, 837344, 839214, 834355, 820491, 831795, 828638, 834353, 832468, 821270, 818479, 832812, 814645, 828559, 823641, 838735, 28717277, 816783, 814853, 843205, 816235, 836303, 841013	0.0162936	310	2065	44	23191	38				GO:BP	GO:0007568	aging	832476, 818959, 843685, 818902, 816762, 833957, 824408, 821706, 836040, 820307, 826642, 826730, 822547, 839324, 827896, 830779, 2745879, 828726, 836383, 824807, 844081, 829730, 828481, 819176, 843353, 837082, 818171, 831234, 822092, 818670, 819129, 830366, 828053, 833948, 829843, 831157, 831345, 815862, 818505	5.34007e-07	168	2065	39	23191	7
GO:BP	GO:0002239	response to oomycetes	842281, 828950, 836152, 829753, 831722, 821832, 836153, 832538, 825143, 837724, 830345, 817841, 818506, 836044, 830918, 820307, 828599, 821309, 820901, 826642, 825139, 818058, 830154, 832750, 816765, 836686, 828032, 824807, 842104, 828131, 825144, 843716, 837210, 818348, 824548, 841606, 831345, 836149, 836150	5.79398e-13	110	2065	39	23191	37				GO:BP	GO:0062012	regulation of small molecule metabolic process	836377, 836367, 818708, 829591, 834943, 836690, 824408, 821676, 829301, 820141, 839846, 842880, 832750, 821297, 823942, 843716, 818701, 819562, 818549, 839735, 837953, 831359, 840158, 842462, 843236	0.00131146	124	2065	25	23191	7
GO:BP	GO:0042594	response to starvation	819995, 835562, 815657, 840424, 823997, 817943, 843280, 816757, 832538, 824516, 820547, 834943, 817261, 832137, 842527, 839349, 832163, 820564, 817110, 823557, 829440, 831888, 843444, 839214, 838739, 819730, 834355, 819332, 840990, 814828, 831795, 828638, 834353, 836210, 843632, 835456, 827118, 28717277, 824754, 814853, 843205	9.26122e-06	202	2065	41	23191	37				GO:BP	GO:0009624	response to nematode	821037, 843519, 842387, 838676, 830058, 830355, 827463, 2745879, 833782, 831202, 842267, 842786, 818640, 828527, 827464, 816815, 824349, 843660	0.00334408	81	2065	18	23191	7
GO:BP	GO:0071369	cellular response to ethylene stimulus	841486, 841751, 836853, 843685, 839733, 840915, 836280, 829591, 838887, 824408, 834768, 842527, 822164, 820768, 825220, 834770, 827463, 824807, 817936, 821891, 817124, 836596, 816754, 819093, 840510, 820752, 816866, 818670, 825160, 829843, 827464, 842745, 835410, 817680, 836310, 836637, 835277, 843832, 821902, 829416, 824188, 831174	1.01552e-05	210	2065	42	23191	37				GO:BP	GO:0042445	hormone metabolic process	816585, 823754, 841602, 828993, 837972, 843219, 830154, 816765, 829277, 830457, 829096, 830453, 839103, 830518, 834284, 822709, 831890, 832812, 834851, 817376, 839625, 834411, 824513, 823555, 818298	0.0381533	159	2065	25	23191	7
GO:BP	GO:0009873	ethylene-activated signaling pathway	841486, 841751, 836853, 843685, 839733, 840915, 836280, 829591, 838887, 824408, 834768, 842527, 822164, 820768, 825220, 834770, 827463, 824807, 817936, 821891, 817124, 836596, 816754, 819093, 840510, 820752, 816866, 818670, 829843, 827464, 842745, 835410, 817680, 836310, 836637, 835277, 843832, 821902, 829416, 824188, 831174	1.04721e-05	203	2065	41	23191	37				GO:BP	GO:0042446	hormone biosynthetic process	816585, 823754, 828993, 843219, 830154, 816765, 829277, 830457, 830453, 839103, 830518, 834284, 822709, 831890, 834851, 817376, 834411, 824513, 823555, 818298	0.0384994	118	2065	20	23191	7
GO:BP	GO:1901605	alpha-amino acid metabolic process	830153, 832326, 831519, 818902, 814732, 829591, 837543, 823601, 826730, 830154, 824750, 816765, 829277, 833862, 828726, 818470, 821845, 835494, 818566, 830457, 839085, 820499, 824493, 821072, 815963, 843269, 828815, 837082, 829176, 818280, 814980, 839103, 841433, 836210, 837385, 829452, 829623, 840158, 818588, 836888, 842462, 838352, 825793	0.0138259	298	2065	43	23191	37				GO:BP	GO:0031347	regulation of defense response	836377, 842281, 817495, 816762, 816346, 821832, 832538, 827073, 831173, 836753, 832618, 833957, 824408, 826884, 834768, 821400, 832170, 828599, 830058, 822474, 830142, 825139, 839544, 844423, 829035, 824808, 832750, 816765, 836686, 841026, 833963, 830401, 822184, 831162, 838310, 821297, 835358, 824807, 821055, 824681, 828457, 817746, 843577, 836865, 829604, 828481, 843716, 821213, 837210, 818025,…	1.9244e-17	273	2065	75	23191	6
GO:BP	GO:0031669	cellular response to nutrient levels	819995, 815657, 840424, 817943, 843280, 816757, 832538, 820547, 834943, 817261, 832137, 842527, 839349, 832163, 823557, 829440, 831888, 843444, 839214, 838739, 819730, 834355, 819332, 832801, 840990, 814828, 831795, 828638, 834353, 836210, 843632, 835456, 827118, 28717277, 824754, 814853, 843205	1.99913e-05	179	2065	37	23191	35				GO:BP	GO:0009751	response to salicylic acid	832476, 824308, 834545, 840915, 831173, 828412, 817841, 816556, 824408, 839748, 830058, 826642, 844423, 842851, 828416, 844307, 830779, 838544, 836686, 830401, 836884, 824807, 836865, 828481, 821135, 824307, 828718, 823994, 829308, 818348, 5008297, 827397, 818670, 842953, 824257, 842863, 831615, 6240315, 838107, 842428, 828426, 818588, 830520, 819248, 844001, 824212, 843660, 831174	8.71154e-12	169	2065	48	23191	6
GO:BP	GO:0007166	cell surface receptor signaling pathway	842891, 838184, 828950, 836152, 831722, 836153, 825143, 816877, 830345, 817841, 836044, 824945, 830918, 829238, 825139, 827890, 843068, 838180, 844307, 836686, 833810, 828032, 843327, 825144, 824943, 838182, 824939, 824942, 818348, 824548, 815863, 815862, 836149, 827630, 836150, 842832	2.876e-09	123	2065	36	23191	34				GO:BP	GO:0012501	programmed cell death	840250, 842281, 819326, 834517, 838043, 831173, 828412, 828715, 833957, 824408, 826884, 821676, 832170, 819889, 839846, 820564, 830029, 828416, 832750, 3768908, 836574, 838880, 821607, 830902, 834842, 821135, 843716, 817197, 823706, 841591, 839735, 824900, 814646, 831158, 824257, 823964, 824212, 838212, 843660, 827714	9.22714e-08	164	2065	40	23191	6
GO:BP	GO:0012501	programmed cell death	840250, 842281, 819326, 834517, 838043, 831173, 828412, 828715, 833957, 824408, 826884, 821676, 832170, 819889, 839846, 820564, 830029, 828416, 832750, 3768908, 836574, 838880, 821607, 830902, 834842, 821135, 843716, 817197, 823706, 841591, 839735, 824900, 814646, 831158, 824257, 823964, 824212, 838212, 843660, 827714	9.22714e-08	164	2065	40	23191	34				GO:BP	GO:0090693	plant organ senescence	832476, 818959, 843685, 818902, 816762, 833957, 824408, 821706, 836040, 820307, 826642, 822547, 839324, 827896, 830779, 2745879, 836383, 824807, 844081, 828481, 819176, 843353, 818171, 831234, 822092, 818670, 819129, 830366, 828053, 833948, 829843, 831157, 831345, 815862, 818505	1.71288e-06	149	2065	35	23191	6
GO:BP	GO:0044550	secondary metabolite biosynthetic process	843685, 816585, 818902, 822338, 834943, 824408, 821677, 834430, 825068, 821508, 842551, 830154, 820564, 835828, 816765, 838440, 826811, 829277, 843749, 843443, 824493, 838210, 818429, 829176, 818312, 818280, 823579, 823706, 841433, 831202, 822298, 836210, 843750, 839022, 829521, 830078, 827011, 844421, 838438	3.82318e-07	166	2065	39	23191	34				GO:BP	GO:0010150	leaf senescence	832476, 818959, 843685, 818902, 816762, 833957, 824408, 836040, 820307, 826642, 822547, 839324, 827896, 830779, 2745879, 836383, 824807, 844081, 828481, 819176, 843353, 818171, 831234, 822092, 818670, 819129, 830366, 828053, 833948, 829843, 831157, 831345, 815862, 818505	1.89511e-06	143	2065	34	23191	6
GO:BP	GO:0009267	cellular response to starvation	819995, 815657, 840424, 817943, 843280, 816757, 832538, 820547, 834943, 817261, 832137, 842527, 839349, 832163, 823557, 829440, 831888, 843444, 839214, 838739, 819730, 834355, 819332, 840990, 814828, 831795, 828638, 834353, 836210, 843632, 835456, 827118, 28717277, 824754, 814853, 843205	6.34365e-06	164	2065	36	23191	34				GO:BP	GO:0009968	negative regulation of signal transduction	841486, 825164, 830062, 824408, 837529, 836040, 832587, 821891, 816775, 836739, 836596, 830964, 844383, 817273, 839265, 820752, 838565, 841606, 842953, 831615	0.00932338	103	2065	20	23191	6
GO:BP	GO:0071395	cellular response to jasmonic acid stimulus	834545, 836152, 836518, 817841, 836602, 824408, 834768, 830443, 839748, 820768, 842851, 831162, 838310, 824807, 821055, 829282, 843577, 836865, 828481, 824763, 828718, 818025, 843834, 820752, 819244, 835489, 818670, 842953, 838501, 831615, 838107, 843407, 819248, 821902	2.5156e-10	103	2065	34	23191	33				GO:BP	GO:1901605	alpha-amino acid metabolic process	830153, 832326, 831519, 818902, 814732, 829591, 837543, 823601, 826730, 830154, 824750, 816765, 829277, 833862, 828726, 818470, 821845, 835494, 818566, 830457, 839085, 820499, 824493, 821072, 815963, 843269, 828815, 837082, 829176, 818280, 814980, 839103, 841433, 836210, 837385, 829452, 829623, 840158, 818588, 836888, 842462, 838352, 825793	0.0138259	298	2065	43	23191	6
GO:BP	GO:0071398	cellular response to fatty acid	834545, 836152, 836518, 817841, 836602, 824408, 834768, 830443, 839748, 820768, 842851, 831162, 838310, 824807, 821055, 829282, 843577, 836865, 828481, 824763, 828718, 818025, 843834, 820752, 819244, 835489, 818670, 842953, 838501, 831615, 838107, 843407, 819248, 821902	8.2526e-10	107	2065	34	23191	33				GO:BP	GO:0023057	negative regulation of signaling	841486, 825164, 830062, 824408, 837529, 836040, 832587, 821891, 816775, 836739, 836596, 830964, 844383, 817273, 839265, 820752, 838565, 841606, 842953, 831615	0.0138427	107	2065	20	23191	6
GO:BP	GO:0000302	response to reactive oxygen species	835603, 833755, 832476, 818562, 843584, 833957, 826884, 837429, 821047, 834244, 819838, 820564, 820264, 822547, 838544, 827463, 826718, 842280, 2745879, 836884, 840064, 824807, 836011, 828481, 822488, 821135, 821225, 823994, 827622, 28720712, 828713, 819244, 818670, 823768, 815160, 838483, 828053, 821048, 823964, 838212, 838883, 843660	1.27102e-09	155	2065	42	23191	33				GO:BP	GO:0010648	negative regulation of cell communication	841486, 825164, 830062, 824408, 837529, 836040, 832587, 821891, 816775, 836739, 836596, 830964, 844383, 817273, 839265, 820752, 838565, 841606, 842953, 831615	0.0138427	107	2065	20	23191	6
GO:BP	GO:0098754	detoxification	835562, 840476, 818419, 842281, 824119, 839515, 817495, 817637, 834230, 832538, 831263, 824516, 821227, 843081, 834430, 831261, 836368, 833954, 839295, 829140, 835560, 838544, 823557, 841409, 836533, 843218, 838016, 834842, 821135, 832537, 838542, 829795, 839602, 830562, 824074, 819386, 818301, 823067, 824073, 817493, 843329, 818746, 823555, 817494	0.000198118	252	2065	44	23191	33				GO:BP	GO:0006820	anion transport	819995, 840424, 835280, 817943, 838674, 843280, 835025, 820864, 843527, 830121, 834430, 820496, 828400, 829301, 832170, 834248, 817844, 823707, 820844, 826811, 828886, 823951, 837344, 839214, 834355, 820491, 831795, 828638, 834353, 832468, 821270, 818479, 832812, 814645, 828559, 823641, 838735, 28717277, 816783, 814853, 843205, 816235, 836303, 841013	0.0162936	310	2065	44	23191	6
GO:BP	GO:0042430	indole-containing compound metabolic process	842281, 829894, 843685, 816585, 818902, 829591, 824408, 834430, 838708, 830154, 824750, 835828, 816765, 829277, 830457, 839085, 843269, 828815, 818429, 829176, 819056, 823706, 814980, 838706, 839103, 839602, 822298, 836210, 832812, 840158, 818588, 823555, 838438	2.56691e-13	79	2065	33	23191	32				GO:BP	GO:0009063	cellular amino acid catabolic process	814732, 823668, 830154, 824750, 816765, 833862, 835494, 824493, 821072, 818280, 838362, 815903, 837385, 829452, 829623, 818588	0.048516	89	2065	16	23191	6
GO:BP	GO:0007568	aging	832476, 818959, 843685, 818902, 816762, 833957, 824408, 821706, 836040, 820307, 826642, 826730, 822547, 839324, 827896, 830779, 2745879, 828726, 836383, 824807, 844081, 829730, 828481, 819176, 843353, 837082, 818171, 831234, 822092, 818670, 819129, 830366, 828053, 833948, 829843, 831157, 831345, 815862, 818505	5.34007e-07	168	2065	39	23191	32				GO:BP	GO:0010200	response to chitin	829539, 821472, 842281, 842931, 820924, 834334, 818064, 838674, 814962, 837266, 834736, 830062, 829591, 821402, 832660, 816864, 834768, 829880, 824155, 842527, 820768, 829700, 820901, 823813, 818319, 844423, 834770, 836322, 836587, 835012, 816909, 827896, 827463, 836881, 839666, 818166, 824807, 841595, 841413, 829282, 817936, 821904, 836739, 823815, 836865, 824446, 828481, 830840, 830902, 831850,…	6.18962e-53	138	2065	86	23191	5
GO:BP	GO:0009867	jasmonic acid mediated signaling pathway	834545, 836152, 836518, 836602, 824408, 834768, 830443, 839748, 842851, 831162, 838310, 824807, 821055, 829282, 843577, 836865, 828481, 824763, 828718, 818025, 843834, 820752, 819244, 818670, 842953, 838501, 831615, 838107, 843407, 819248, 821902	6.42897e-09	98	2065	31	23191	30				GO:BP	GO:0050776	regulation of immune response	836377, 833523, 842281, 817495, 816762, 816346, 821832, 827073, 831173, 836753, 832618, 833957, 824408, 826884, 834768, 821400, 832170, 828599, 822474, 830142, 825139, 843068, 824808, 832750, 824259, 816765, 836686, 841026, 833963, 830401, 822184, 831162, 821297, 835358, 824807, 824681, 828457, 836865, 829604, 843716, 837210, 818549, 825706, 28720712, 829806, 822298, 820752, 819244, 832530, 84160…	2.39936e-14	197	2065	57	23191	5
GO:BP	GO:0016143	S-glycoside metabolic process	842281, 829894, 816585, 836280, 834943, 834430, 829880, 825068, 821508, 842551, 838708, 835828, 836499, 816765, 838440, 823557, 826811, 829277, 843749, 838210, 829176, 819056, 838706, 839602, 841433, 836210, 843750, 839022, 816815, 827011, 835277, 831174, 838438	7.33938e-08	119	2065	33	23191	30				GO:BP	GO:0002682	regulation of immune system process	836377, 833523, 842281, 817495, 816762, 816346, 821832, 827073, 831173, 836753, 832618, 833957, 824408, 826884, 834768, 821400, 832170, 828599, 822474, 830142, 825139, 843068, 824808, 832750, 824259, 816765, 836686, 841026, 833963, 830401, 822184, 831162, 821297, 835358, 824807, 824681, 828457, 836865, 829604, 843716, 837210, 818549, 825706, 28720712, 829806, 822298, 820752, 819244, 832530, 84160…	2.39936e-14	197	2065	57	23191	5
GO:BP	GO:0019760	glucosinolate metabolic process	842281, 829894, 816585, 836280, 834943, 834430, 829880, 825068, 821508, 842551, 838708, 835828, 836499, 816765, 838440, 823557, 826811, 829277, 843749, 838210, 829176, 819056, 838706, 839602, 841433, 836210, 843750, 839022, 816815, 827011, 835277, 831174, 838438	7.33938e-08	119	2065	33	23191	30				GO:BP	GO:0032101	regulation of response to external stimulus	836377, 842281, 817495, 816762, 816346, 821832, 827073, 831173, 836753, 832618, 833957, 824408, 832137, 826884, 834768, 821400, 832170, 828599, 822474, 830142, 825139, 824808, 832750, 816765, 836686, 841026, 833963, 830401, 822184, 831162, 821297, 835358, 824807, 824681, 828457, 836865, 829604, 843716, 837210, 818549, 825706, 28720712, 829806, 822298, 820752, 819244, 832530, 841606, 831158, 82805…	2.40692e-13	195	2065	55	23191	5
GO:BP	GO:0019757	glycosinolate metabolic process	842281, 829894, 816585, 836280, 834943, 834430, 829880, 825068, 821508, 842551, 838708, 835828, 836499, 816765, 838440, 823557, 826811, 829277, 843749, 838210, 829176, 819056, 838706, 839602, 841433, 836210, 843750, 839022, 816815, 827011, 835277, 831174, 838438	7.33938e-08	119	2065	33	23191	30				GO:BP	GO:0002831	regulation of response to biotic stimulus	836377, 842281, 817495, 816762, 816346, 821832, 827073, 831173, 836753, 832618, 833957, 824408, 826884, 834768, 821400, 832170, 828599, 822474, 830142, 825139, 824808, 832750, 816765, 836686, 841026, 833963, 830401, 822184, 831162, 821297, 835358, 824807, 824681, 828457, 836865, 829604, 843716, 837210, 818549, 825706, 28720712, 829806, 822298, 820752, 819244, 832530, 841606, 831158, 828053, 83837…	2.89311e-13	190	2065	54	23191	5
GO:BP	GO:0044403	biological process involved in symbiotic interaction	840250, 842281, 819326, 834517, 838043, 831173, 828715, 824408, 826884, 821676, 832170, 819889, 839846, 830029, 832750, 838544, 821607, 820155, 821135, 843716, 817197, 823706, 841591, 839735, 814646, 831158, 824257, 835875, 823964, 824212, 819969	2.52154e-07	113	2065	31	23191	29				GO:BP	GO:0044550	secondary metabolite biosynthetic process	843685, 816585, 818902, 822338, 834943, 824408, 821677, 834430, 825068, 821508, 842551, 830154, 820564, 835828, 816765, 838440, 826811, 829277, 843749, 843443, 824493, 838210, 818429, 829176, 818312, 818280, 823579, 823706, 841433, 831202, 822298, 836210, 843750, 839022, 829521, 830078, 827011, 844421, 838438	3.82318e-07	166	2065	39	23191	5
GO:BP	GO:0090693	plant organ senescence	832476, 818959, 843685, 818902, 816762, 833957, 824408, 821706, 836040, 820307, 826642, 822547, 839324, 827896, 830779, 2745879, 836383, 824807, 844081, 828481, 819176, 843353, 818171, 831234, 822092, 818670, 819129, 830366, 828053, 833948, 829843, 831157, 831345, 815862, 818505	1.71288e-06	149	2065	35	23191	29				GO:BP	GO:0009991	response to extracellular stimulus	819995, 835562, 815657, 840424, 823997, 817943, 816585, 843280, 816757, 832538, 824516, 820547, 834943, 817261, 838887, 832137, 842527, 839349, 832163, 820564, 838207, 817110, 823557, 829440, 835111, 822124, 831888, 843444, 839214, 838739, 819730, 834355, 819332, 832801, 840990, 832474, 814828, 831795, 828638, 834353, 836210, 843632, 828053, 835456, 827118, 839815, 28717277, 824754, 814853, 84320…	6.25397e-06	273	2065	51	23191	5
GO:BP	GO:0048585	negative regulation of response to stimulus	841486, 836377, 833523, 842281, 825164, 816346, 830062, 836753, 824408, 829880, 837529, 836040, 832587, 830058, 822474, 825139, 829035, 820264, 833963, 821891, 816775, 836739, 829604, 836596, 830964, 844383, 817273, 839265, 834892, 829806, 820752, 819244, 838565, 841606, 831158, 838378, 820355, 842953, 831615, 819956	0.000184017	220	2065	40	23191	29				GO:BP	GO:0071369	cellular response to ethylene stimulus	841486, 841751, 836853, 843685, 839733, 840915, 836280, 829591, 838887, 824408, 834768, 842527, 822164, 820768, 825220, 834770, 827463, 824807, 817936, 821891, 817124, 836596, 816754, 819093, 840510, 820752, 816866, 818670, 825160, 829843, 827464, 842745, 835410, 817680, 836310, 836637, 835277, 843832, 821902, 829416, 824188, 831174	1.01552e-05	210	2065	42	23191	5
GO:BP	GO:0002229	defense response to oomycetes	842281, 828950, 836152, 831722, 836153, 832538, 825143, 830345, 817841, 836044, 830918, 828599, 826642, 825139, 830154, 832750, 816765, 836686, 828032, 824807, 842104, 825144, 843716, 837210, 818348, 824548, 841606, 831345, 836149, 836150	1.21319e-09	87	2065	30	23191	28				GO:BP	GO:0010647	positive regulation of cell communication	831078, 832790, 843685, 838922, 824408, 832137, 829880, 839396, 821676, 834702, 839324, 832750, 843417, 838544, 824807, 835956, 836865, 826541, 841591, 843247, 828713, 823322, 825476, 838073, 814644, 824115	4.6749e-05	109	2065	26	23191	5
GO:BP	GO:0010150	leaf senescence	832476, 818959, 843685, 818902, 816762, 833957, 824408, 836040, 820307, 826642, 822547, 839324, 827896, 830779, 2745879, 836383, 824807, 844081, 828481, 819176, 843353, 818171, 831234, 822092, 818670, 819129, 830366, 828053, 833948, 829843, 831157, 831345, 815862, 818505	1.89511e-06	143	2065	34	23191	28				GO:BP	GO:0009967	positive regulation of signal transduction	831078, 832790, 843685, 838922, 824408, 829880, 839396, 821676, 834702, 839324, 832750, 843417, 838544, 824807, 835956, 836865, 826541, 841591, 843247, 828713, 823322, 825476, 838073, 814644, 824115	7.35828e-05	105	2065	25	23191	5
GO:BP	GO:0009626	plant-type hypersensitive response	840250, 842281, 819326, 834517, 838043, 831173, 828715, 824408, 826884, 821676, 832170, 819889, 839846, 830029, 832750, 821607, 821135, 843716, 817197, 823706, 841591, 839735, 814646, 831158, 824257, 823964, 824212	1.72583e-07	88	2065	27	23191	26				GO:BP	GO:0023056	positive regulation of signaling	831078, 832790, 843685, 838922, 824408, 829880, 839396, 821676, 834702, 839324, 832750, 843417, 838544, 824807, 835956, 836865, 826541, 841591, 843247, 828713, 823322, 825476, 838073, 814644, 824115	8.76909e-05	106	2065	25	23191	5
GO:BP	GO:0034050	programmed cell death induced by symbiont	840250, 842281, 819326, 834517, 838043, 831173, 828715, 824408, 826884, 821676, 832170, 819889, 839846, 830029, 832750, 821607, 821135, 843716, 817197, 823706, 841591, 839735, 814646, 831158, 824257, 823964, 824212	2.22225e-07	89	2065	27	23191	26				GO:BP	GO:0045088	regulation of innate immune response	842281, 816346, 821832, 831173, 833957, 826884, 834768, 821400, 832170, 836686, 821297, 824807, 829604, 28720712, 829806, 820752, 819244, 831158, 838378	0.00250419	86	2065	19	23191	5
GO:BP	GO:0051702	biological process involved in interaction with symbiont	840250, 842281, 819326, 834517, 838043, 831173, 828715, 824408, 826884, 821676, 832170, 819889, 839846, 830029, 832750, 821607, 821135, 843716, 817197, 823706, 841591, 839735, 814646, 831158, 824257, 823964, 824212	2.76592e-07	90	2065	27	23191	26				GO:BP	GO:0010565	regulation of cellular ketone metabolic process	836377, 836367, 818708, 829591, 836690, 824408, 829301, 820141, 839846, 842880, 832750, 823942, 843716, 818701, 818549, 839735, 837953, 840158, 842462, 843236	0.00334408	95	2065	20	23191	5
GO:BP	GO:0031349	positive regulation of defense response	842281, 817495, 816762, 821832, 831173, 832618, 833957, 824408, 826884, 834768, 821400, 832170, 828599, 830142, 839544, 836686, 821297, 835358, 824807, 824681, 817746, 843716, 837210, 820752, 819244, 841606, 831345, 837999	5.8486e-07	99	2065	28	23191	26				GO:BP	GO:0009641	shade avoidance	818887, 827384, 838421, 834784, 843890, 829277, 844196	0.0249604	22	2065	7	23191	5
GO:BP	GO:0071407	cellular response to organic cyclic compound	842281, 834545, 836152, 816762, 816346, 818887, 830062, 824516, 831173, 828993, 817841, 816556, 824408, 839748, 842851, 830029, 838544, 836686, 830401, 824807, 836865, 821135, 828718, 834284, 827623, 834127, 827397, 818670, 842953, 824257, 815862, 831615, 840158, 838107, 819248, 832692	3.44264e-05	176	2065	36	23191	26				GO:BP	GO:0010928	regulation of auxin mediated signaling pathway	831078, 842281, 823754, 829591, 824516, 829880, 831515, 836865, 843247, 823322, 835813	0.0298954	48	2065	11	23191	5
GO:BP	GO:0009308	amine metabolic process	829591, 843219, 829301, 830154, 824750, 816765, 829277, 830457, 839085, 831215, 817053, 843269, 829096, 828815, 814980, 839103, 830518, 831890, 836210, 817376, 829623, 840158, 818588, 831452, 824513, 842462, 818298, 843236, 822144	9.94937e-05	134	2065	29	23191	26				GO:BP	GO:0042594	response to starvation	819995, 835562, 815657, 840424, 823997, 817943, 843280, 816757, 832538, 824516, 820547, 834943, 817261, 832137, 842527, 839349, 832163, 820564, 817110, 823557, 829440, 831888, 843444, 839214, 838739, 819730, 834355, 819332, 840990, 814828, 831795, 828638, 834353, 836210, 843632, 835456, 827118, 28717277, 824754, 814853, 843205	9.26122e-06	202	2065	41	23191	4
GO:BP	GO:0032103	positive regulation of response to external stimulus	842281, 817495, 816762, 821832, 831173, 832618, 833957, 824408, 832137, 826884, 834768, 821400, 832170, 828599, 830142, 836686, 821297, 835358, 824807, 824681, 843716, 837210, 820752, 819244, 841606, 831345, 837999	7.18057e-07	94	2065	27	23191	25				GO:BP	GO:0009873	ethylene-activated signaling pathway	841486, 841751, 836853, 843685, 839733, 840915, 836280, 829591, 838887, 824408, 834768, 842527, 822164, 820768, 825220, 834770, 827463, 824807, 817936, 821891, 817124, 836596, 816754, 819093, 840510, 820752, 816866, 818670, 829843, 827464, 842745, 835410, 817680, 836310, 836637, 835277, 843832, 821902, 829416, 824188, 831174	1.04721e-05	203	2065	41	23191	4
GO:BP	GO:0002684	positive regulation of immune system process	842281, 817495, 816762, 821832, 831173, 832618, 833957, 824408, 826884, 834768, 821400, 832170, 828599, 830142, 836686, 821297, 835358, 824807, 824681, 843716, 837210, 820752, 819244, 841606, 831345, 837999	1.30265e-06	91	2065	26	23191	24				GO:BP	GO:1900055	regulation of leaf senescence	818902, 833957, 822547, 839324, 836383, 824807, 844081, 819176, 843353, 831234, 818670, 819129, 830366, 828053, 829843, 831345	2.15494e-05	46	2065	16	23191	4
GO:BP	GO:0002833	positive regulation of response to biotic stimulus	842281, 817495, 816762, 821832, 831173, 832618, 833957, 824408, 826884, 834768, 821400, 832170, 828599, 830142, 836686, 821297, 835358, 824807, 824681, 843716, 837210, 820752, 819244, 841606, 831345, 837999	1.30265e-06	91	2065	26	23191	24				GO:BP	GO:0031667	response to nutrient levels	819995, 835562, 815657, 840424, 823997, 817943, 843280, 816757, 832538, 824516, 820547, 834943, 817261, 832137, 842527, 839349, 832163, 820564, 817110, 823557, 829440, 831888, 843444, 839214, 838739, 819730, 834355, 819332, 832801, 840990, 814828, 831795, 828638, 834353, 836210, 843632, 835456, 827118, 28717277, 824754, 814853, 843205	0.000126817	232	2065	42	23191	4
GO:BP	GO:0050778	positive regulation of immune response	842281, 817495, 816762, 821832, 831173, 832618, 833957, 824408, 826884, 834768, 821400, 832170, 828599, 830142, 836686, 821297, 835358, 824807, 824681, 843716, 837210, 820752, 819244, 841606, 831345, 837999	1.30265e-06	91	2065	26	23191	24				GO:BP	GO:0031348	negative regulation of defense response	836377, 842281, 816346, 836753, 824408, 830058, 822474, 825139, 829035, 833963, 829604, 834892, 829806, 819244, 841606, 831158, 838378, 820355	0.000258422	67	2065	18	23191	4
GO:BP	GO:0016036	cellular response to phosphate starvation	819995, 815657, 840424, 817943, 843280, 816757, 817261, 832137, 842527, 832163, 829440, 831888, 843444, 839214, 819730, 834355, 819332, 814828, 831795, 828638, 834353, 843632, 814853, 843205	1.46548e-06	80	2065	24	23191	24				GO:BP	GO:0010941	regulation of cell death	831173, 833957, 824408, 830918, 3768908, 836686, 836574, 821607, 817746, 830902, 834842, 834892, 824900, 836311, 831158, 830366, 815862, 823964, 824188, 827714	0.00217934	92	2065	20	23191	4
GO:BP	GO:0010817	regulation of hormone levels	831078, 842281, 816585, 823754, 824516, 822148, 841602, 836841, 828993, 837972, 843219, 837881, 830154, 816765, 829277, 840064, 830457, 831515, 829096, 830453, 818862, 817157, 839103, 830518, 834284, 843247, 822709, 831890, 836461, 823322, 838565, 832812, 834851, 817376, 839625, 835813, 834411, 824513, 823555, 818298	0.0145723	273	2065	40	23191	24				GO:BP	GO:0016143	S-glycoside metabolic process	842281, 829894, 816585, 836280, 834943, 834430, 829880, 825068, 821508, 842551, 838708, 835828, 836499, 816765, 838440, 823557, 826811, 829277, 843749, 838210, 829176, 819056, 838706, 839602, 841433, 836210, 843750, 839022, 816815, 827011, 835277, 831174, 838438	7.33938e-08	119	2065	33	23191	3
GO:BP	GO:0044282	small molecule catabolic process	839883, 834570, 841160, 814732, 834230, 820547, 836690, 835871, 826642, 827526, 823668, 830154, 830788, 824750, 816765, 821732, 839508, 833862, 835494, 838739, 824493, 821072, 821135, 836521, 818280, 838362, 828732, 815903, 832812, 837385, 829452, 829623, 829082, 818588, 836519, 827663	0.0298954	250	2065	36	23191	24				GO:BP	GO:0019760	glucosinolate metabolic process	842281, 829894, 816585, 836280, 834943, 834430, 829880, 825068, 821508, 842551, 838708, 835828, 836499, 816765, 838440, 823557, 826811, 829277, 843749, 838210, 829176, 819056, 838706, 839602, 841433, 836210, 843750, 839022, 816815, 827011, 835277, 831174, 838438	7.33938e-08	119	2065	33	23191	3
GO:BP	GO:0080167	response to karrikin	816167, 840250, 830062, 823601, 843450, 832147, 830443, 828836, 829883, 836501, 829891, 829663, 839933, 824493, 831965, 818596, 818280, 840253, 834910, 842485, 819386, 814644, 844164, 828511, 830637, 823641, 829452, 829623, 824738, 830409, 838883, 835256	1.15113e-06	127	2065	32	23191	23				GO:BP	GO:0019757	glycosinolate metabolic process	842281, 829894, 816585, 836280, 834943, 834430, 829880, 825068, 821508, 842551, 838708, 835828, 836499, 816765, 838440, 823557, 826811, 829277, 843749, 838210, 829176, 819056, 838706, 839602, 841433, 836210, 843750, 839022, 816815, 827011, 835277, 831174, 838438	7.33938e-08	119	2065	33	23191	3
GO:BP	GO:0097237	cellular response to toxic substance	835562, 840476, 818419, 842281, 824119, 834230, 832538, 831263, 824516, 843081, 834430, 830443, 831261, 833954, 829140, 835560, 838544, 836533, 843218, 838016, 834842, 821135, 832537, 838542, 829795, 830562, 824074, 819386, 818301, 823067, 824073, 818746	0.00949	198	2065	32	23191	23				GO:BP	GO:1901657	glycosyl compound metabolic process	842281, 829894, 816585, 836280, 822338, 834943, 843450, 834430, 829880, 825068, 821508, 842551, 838708, 835828, 836499, 816765, 838440, 823557, 826811, 829277, 843749, 830894, 838210, 829176, 819056, 828538, 838706, 839602, 841433, 836210, 843750, 839022, 835489, 816815, 829082, 831452, 827011, 835277, 831174, 838438, 822144	7.6173e-07	184	2065	41	23191	3
GO:BP	GO:0015698	inorganic anion transport	840424, 817943, 838674, 843280, 820864, 834430, 817844, 823707, 820844, 828886, 839214, 834355, 831795, 828638, 834353, 832468, 821270, 818479, 828559, 823641, 28717277, 816783, 814853, 843205, 836303	0.0161606	148	2065	25	23191	23				GO:BP	GO:0031668	cellular response to extracellular stimulus	819995, 815657, 840424, 817943, 816585, 843280, 816757, 832538, 820547, 834943, 817261, 838887, 832137, 842527, 839349, 832163, 838207, 823557, 829440, 835111, 822124, 831888, 843444, 839214, 838739, 819730, 834355, 819332, 832801, 840990, 832474, 814828, 831795, 828638, 834353, 836210, 843632, 828053, 835456, 827118, 839815, 28717277, 824754, 814853, 843205, 842462	7.72391e-07	219	2065	46	23191	3
GO:BP	GO:0009627	systemic acquired resistance	842281, 834545, 818959, 827073, 831173, 824408, 828416, 832750, 816765, 836686, 841026, 822184, 831162, 835358, 824807, 821135, 843716, 818429, 828718, 822298, 819244, 827397, 823964	1.4774e-05	84	2065	23	23191	22				GO:BP	GO:0071496	cellular response to external stimulus	819995, 815657, 840424, 817943, 816585, 843280, 816757, 832538, 820547, 834943, 817261, 838887, 832137, 842527, 839349, 832163, 838207, 823557, 829440, 835111, 822124, 831888, 843444, 839214, 838739, 819730, 834355, 819332, 832801, 840990, 832474, 814828, 831795, 828638, 834353, 836210, 843632, 828053, 835456, 827118, 839815, 28717277, 824754, 814853, 843205, 842462	1.64946e-06	225	2065	46	23191	3
GO:BP	GO:1990748	cellular detoxification	835562, 840476, 818419, 842281, 824119, 834230, 832538, 831263, 824516, 843081, 834430, 831261, 833954, 829140, 835560, 838544, 836533, 843218, 838016, 834842, 821135, 832537, 838542, 829795, 830562, 824074, 819386, 818301, 823067, 824073, 818746	0.0156845	197	2065	31	23191	22				GO:BP	GO:0009308	amine metabolic process	829591, 843219, 829301, 830154, 824750, 816765, 829277, 830457, 839085, 831215, 817053, 843269, 829096, 828815, 814980, 839103, 830518, 831890, 836210, 817376, 829623, 840158, 818588, 831452, 824513, 842462, 818298, 843236, 822144	9.94937e-05	134	2065	29	23191	3
GO:BP	GO:1901659	glycosyl compound biosynthetic process	816585, 834943, 843450, 825068, 821508, 842551, 835828, 816765, 838440, 826811, 829277, 843749, 838210, 841433, 836210, 843750, 839022, 831452, 827011, 838438, 822144	1.30265e-06	63	2065	21	23191	21				GO:BP	GO:0120254	olefinic compound metabolic process	834570, 843685, 820667, 814962, 836367, 821676, 826730, 842880, 821732, 828726, 824493, 837082, 834273, 818280, 819562, 837953, 827663	0.00380487	75	2065	17	23191	3
GO:BP	GO:0010647	positive regulation of cell communication	831078, 832790, 843685, 838922, 824408, 832137, 829880, 839396, 821676, 834702, 839324, 832750, 843417, 838544, 824807, 835956, 836865, 826541, 841591, 843247, 828713, 823322, 825476, 838073, 814644, 824115	4.6749e-05	109	2065	26	23191	21				GO:BP	GO:0002683	negative regulation of immune system process	836377, 833523, 816346, 836753, 822474, 825139, 833963, 829604, 829806, 841606, 831158, 838378	0.00746275	46	2065	12	23191	3
GO:BP	GO:2000022	regulation of jasmonic acid mediated signaling pathway	834545, 836152, 824408, 830443, 831162, 838310, 824807, 821055, 829282, 843577, 836865, 828481, 824763, 828718, 818025, 843834, 818670, 838501, 838107, 843407, 819248	1.47437e-10	41	2065	21	23191	20				GO:BP	GO:0050777	negative regulation of immune response	836377, 833523, 816346, 836753, 822474, 825139, 833963, 829604, 829806, 841606, 831158, 838378	0.00746275	46	2065	12	23191	3
GO:BP	GO:0007178	transmembrane receptor protein serine/threonine kinase signaling pathway	842891, 828950, 836152, 831722, 836153, 825143, 830345, 817841, 836044, 830918, 825139, 827890, 836686, 833810, 828032, 825144, 818348, 824548, 815863, 815862, 836149, 836150	7.97225e-08	59	2065	22	23191	20				GO:BP	GO:1900057	positive regulation of leaf senescence	833957, 822547, 839324, 844081, 819129, 829843, 831345	0.00805099	18	2065	7	23191	3
GO:BP	GO:0007167	enzyme linked receptor protein signaling pathway	842891, 828950, 836152, 831722, 836153, 825143, 830345, 817841, 836044, 830918, 825139, 827890, 836686, 833810, 828032, 825144, 818348, 824548, 815863, 815862, 836149, 836150	7.97225e-08	59	2065	22	23191	20				GO:BP	GO:0009813	flavonoid biosynthetic process	818902, 830443, 824287, 836480, 816173, 839933, 843443, 827046, 824763, 814828, 817157, 844196, 829560, 835489, 840158, 837109, 830409	0.00921972	81	2065	17	23191	3
GO:BP	GO:0042435	indole-containing compound biosynthetic process	843685, 816585, 818902, 824408, 830154, 835828, 816765, 829277, 830457, 839085, 843269, 828815, 818429, 829176, 823706, 814980, 839103, 822298, 836210, 823555, 838438	1.0512e-07	55	2065	21	23191	20				GO:BP	GO:1901699	cellular response to nitrogen compound	842281, 836152, 816762, 824516, 820768, 817460, 816909, 834895, 819566, 821135, 817459, 817923, 823641, 840158	0.0102599	61	2065	14	23191	3
GO:BP	GO:0009404	toxin metabolic process	839515, 843685, 817495, 818902, 817637, 821227, 824408, 836368, 839295, 830154, 816765, 841409, 818429, 829176, 823706, 839602, 822298, 819386, 817493, 843329, 817494	3.9771e-07	59	2065	21	23191	20				GO:BP	GO:0010411	xyloglucan metabolic process	840109, 816556, 816031, 843783, 843185, 829152, 843779, 825446, 828686, 822439, 842839, 835860, 829151, 827051	0.0102599	61	2065	14	23191	3
GO:BP	GO:0044106	cellular amine metabolic process	829591, 829301, 830154, 824750, 816765, 829277, 830457, 839085, 831215, 817053, 843269, 828815, 814980, 839103, 836210, 829623, 840158, 818588, 831452, 842462, 843236, 822144	2.85129e-05	81	2065	22	23191	20				GO:BP	GO:0010929	positive regulation of auxin mediated signaling pathway	831078, 829880, 836865, 843247, 823322	0.0120566	10	2065	5	23191	3
GO:BP	GO:0009967	positive regulation of signal transduction	831078, 832790, 843685, 838922, 824408, 829880, 839396, 821676, 834702, 839324, 832750, 843417, 838544, 824807, 835956, 836865, 826541, 841591, 843247, 828713, 823322, 825476, 838073, 814644, 824115	7.35828e-05	105	2065	25	23191	20				GO:BP	GO:0032102	negative regulation of response to external stimulus	836377, 816346, 836753, 822474, 825139, 833963, 829604, 829806, 841606, 831158, 838378	0.0133753	43	2065	11	23191	3
GO:BP	GO:0023056	positive regulation of signaling	831078, 832790, 843685, 838922, 824408, 829880, 839396, 821676, 834702, 839324, 832750, 843417, 838544, 824807, 835956, 836865, 826541, 841591, 843247, 828713, 823322, 825476, 838073, 814644, 824115	8.76909e-05	106	2065	25	23191	20				GO:BP	GO:0002832	negative regulation of response to biotic stimulus	836377, 816346, 836753, 822474, 825139, 833963, 829604, 829806, 841606, 831158, 838378	0.0133753	43	2065	11	23191	3
GO:BP	GO:0006576	cellular biogenic amine metabolic process	829591, 830154, 824750, 816765, 829277, 830457, 839085, 831215, 817053, 843269, 828815, 814980, 839103, 836210, 829623, 840158, 818588, 831452, 822144	0.000133026	70	2065	19	23191	19				GO:BP	GO:1905957	regulation of cellular response to alcohol	836367, 838922, 837529, 836040, 832587, 834702, 837597, 839324, 832750, 843417, 835956, 816775, 836739, 836596, 830964, 826541, 839265, 838073, 814644, 841606, 838107	0.0188604	118	2065	21	23191	3
GO:BP	GO:0006817	phosphate ion transport	840424, 817943, 838674, 843280, 817844, 820844, 839214, 834355, 831795, 828638, 834353, 821270, 818479, 828559, 816783, 814853, 843205, 836303	9.84969e-08	41	2065	18	23191	18				GO:BP	GO:0009787	regulation of abscisic acid-activated signaling pathway	836367, 838922, 837529, 836040, 832587, 834702, 837597, 839324, 832750, 843417, 835956, 816775, 836739, 836596, 830964, 826541, 839265, 838073, 814644, 841606, 838107	0.0188604	118	2065	21	23191	3
GO:BP	GO:0019761	glucosinolate biosynthetic process	816585, 834943, 825068, 821508, 842551, 835828, 816765, 838440, 826811, 829277, 843749, 838210, 841433, 836210, 843750, 839022, 827011, 838438	7.25956e-07	46	2065	18	23191	18				GO:BP	GO:1901419	regulation of response to alcohol	836367, 838922, 837529, 836040, 832587, 834702, 837597, 839324, 832750, 843417, 835956, 816775, 836739, 836596, 830964, 826541, 839265, 838073, 814644, 841606, 838107	0.0188604	118	2065	21	23191	3
GO:BP	GO:0019758	glycosinolate biosynthetic process	816585, 834943, 825068, 821508, 842551, 835828, 816765, 838440, 826811, 829277, 843749, 838210, 841433, 836210, 843750, 839022, 827011, 838438	7.25956e-07	46	2065	18	23191	18				GO:BP	GO:0120255	olefinic compound biosynthetic process	843685, 820667, 814962, 836367, 821676, 826730, 842880, 828726, 824493, 837082, 818280, 819562, 837953	0.0384994	64	2065	13	23191	3
GO:BP	GO:0016144	S-glycoside biosynthetic process	816585, 834943, 825068, 821508, 842551, 835828, 816765, 838440, 826811, 829277, 843749, 838210, 841433, 836210, 843750, 839022, 827011, 838438	7.25956e-07	46	2065	18	23191	18				GO:BP	GO:0009937	regulation of gibberellic acid mediated signaling pathway	824234, 832790, 839396, 817273, 825476, 842953, 831615	0.0393632	24	2065	7	23191	3
GO:BP	GO:0071446	cellular response to salicylic acid stimulus	834545, 831173, 817841, 816556, 824408, 839748, 842851, 838544, 836686, 830401, 824807, 836865, 821135, 828718, 827397, 818670, 842953, 824257, 831615, 838107	6.84787e-05	73	2065	20	23191	18				GO:BP	GO:0002239	response to oomycetes	842281, 828950, 836152, 829753, 831722, 821832, 836153, 832538, 825143, 837724, 830345, 817841, 818506, 836044, 830918, 820307, 828599, 821309, 820901, 826642, 825139, 818058, 830154, 832750, 816765, 836686, 828032, 824807, 842104, 828131, 825144, 843716, 837210, 818348, 824548, 841606, 831345, 836149, 836150	5.79398e-13	110	2065	39	23191	2
GO:BP	GO:0062012	regulation of small molecule metabolic process	836377, 836367, 818708, 829591, 834943, 836690, 824408, 821676, 829301, 820141, 839846, 842880, 832750, 821297, 823942, 843716, 818701, 819562, 818549, 839735, 837953, 831359, 840158, 842462, 843236	0.00131146	124	2065	25	23191	18				GO:BP	GO:0002229	defense response to oomycetes	842281, 828950, 836152, 831722, 836153, 832538, 825143, 830345, 817841, 836044, 830918, 828599, 826642, 825139, 830154, 832750, 816765, 836686, 828032, 824807, 842104, 825144, 843716, 837210, 818348, 824548, 841606, 831345, 836149, 836150	1.21319e-09	87	2065	30	23191	2
GO:BP	GO:0009072	aromatic amino acid family metabolic process	832326, 829591, 823601, 830154, 824750, 816765, 829277, 835494, 830457, 839085, 824493, 843269, 828815, 818280, 814980, 839103, 836210, 840158, 818588	0.00182779	84	2065	19	23191	18				GO:BP	GO:0007166	cell surface receptor signaling pathway	842891, 838184, 828950, 836152, 831722, 836153, 825143, 816877, 830345, 817841, 836044, 824945, 830918, 829238, 825139, 827890, 843068, 838180, 844307, 836686, 833810, 828032, 843327, 825144, 824943, 838182, 824939, 824942, 818348, 824548, 815863, 815862, 836149, 827630, 836150, 842832	2.876e-09	123	2065	36	23191	2
GO:BP	GO:1905957	regulation of cellular response to alcohol	836367, 838922, 837529, 836040, 832587, 834702, 837597, 839324, 832750, 843417, 835956, 816775, 836739, 836596, 830964, 826541, 839265, 838073, 814644, 841606, 838107	0.0188604	118	2065	21	23191	18				GO:BP	GO:0007178	transmembrane receptor protein serine/threonine kinase signaling pathway	842891, 828950, 836152, 831722, 836153, 825143, 830345, 817841, 836044, 830918, 825139, 827890, 836686, 833810, 828032, 825144, 818348, 824548, 815863, 815862, 836149, 836150	7.97225e-08	59	2065	22	23191	2
GO:BP	GO:0009787	regulation of abscisic acid-activated signaling pathway	836367, 838922, 837529, 836040, 832587, 834702, 837597, 839324, 832750, 843417, 835956, 816775, 836739, 836596, 830964, 826541, 839265, 838073, 814644, 841606, 838107	0.0188604	118	2065	21	23191	18				GO:BP	GO:0007167	enzyme linked receptor protein signaling pathway	842891, 828950, 836152, 831722, 836153, 825143, 830345, 817841, 836044, 830918, 825139, 827890, 836686, 833810, 828032, 825144, 818348, 824548, 815863, 815862, 836149, 836150	7.97225e-08	59	2065	22	23191	2
GO:BP	GO:1901419	regulation of response to alcohol	836367, 838922, 837529, 836040, 832587, 834702, 837597, 839324, 832750, 843417, 835956, 816775, 836739, 836596, 830964, 826541, 839265, 838073, 814644, 841606, 838107	0.0188604	118	2065	21	23191	18				GO:BP	GO:0002237	response to molecule of bacterial origin	842281, 821832, 832170, 844423, 816909, 832750, 824681, 838236, 843716, 837210, 818549, 829308, 828713, 832530, 841606, 824257, 837353, 843660	2.31743e-07	43	2065	18	23191	2
GO:BP	GO:0042445	hormone metabolic process	816585, 823754, 841602, 828993, 837972, 843219, 830154, 816765, 829277, 830457, 829096, 830453, 839103, 830518, 834284, 822709, 831890, 832812, 834851, 817376, 839625, 834411, 824513, 823555, 818298	0.0381533	159	2065	25	23191	18				GO:BP	GO:0044403	biological process involved in symbiotic interaction	840250, 842281, 819326, 834517, 838043, 831173, 828715, 824408, 826884, 821676, 832170, 819889, 839846, 830029, 832750, 838544, 821607, 820155, 821135, 843716, 817197, 823706, 841591, 839735, 814646, 831158, 824257, 835875, 823964, 824212, 819969	2.52154e-07	113	2065	31	23191	2
GO:BP	GO:1900424	regulation of defense response to bacterium	836377, 836753, 832618, 824408, 822474, 825139, 836686, 833963, 824681, 843716, 837210, 818549, 825706, 841606, 828053, 831345, 837999	2.67621e-05	52	2065	17	23191	17				GO:BP	GO:0046777	protein autophosphorylation	817555, 843162, 837531, 842891, 843685, 828967, 836753, 832618, 816852, 826913, 833891, 843936, 825288, 825139, 827890, 837387, 828283, 839324, 830083, 824920, 842066, 819260, 826409, 820053, 833803, 841779, 838236, 842064, 826541, 818549, 838182, 841778, 822051, 831316, 815625, 830366, 828796, 838470, 818521, 816235, 836150, 837646, 814673	3.36914e-07	192	2065	43	23191	2
GO:BP	GO:0009863	salicylic acid mediated signaling pathway	834545, 831173, 816556, 824408, 839748, 842851, 838544, 836686, 830401, 824807, 836865, 828718, 827397, 818670, 842953, 824257, 831615, 838107	0.000207207	66	2065	18	23191	17				GO:BP	GO:0031349	positive regulation of defense response	842281, 817495, 816762, 821832, 831173, 832618, 833957, 824408, 826884, 834768, 821400, 832170, 828599, 830142, 839544, 836686, 821297, 835358, 824807, 824681, 817746, 843716, 837210, 820752, 819244, 841606, 831345, 837999	5.8486e-07	99	2065	28	23191	2
GO:BP	GO:0042537	benzene-containing compound metabolic process	836377, 824516, 831173, 824408, 830058, 826642, 820141, 839846, 824750, 832750, 835494, 824493, 830894, 843716, 818280, 818701, 818549, 839735, 818588	0.000653942	78	2065	19	23191	17				GO:BP	GO:0032103	positive regulation of response to external stimulus	842281, 817495, 816762, 821832, 831173, 832618, 833957, 824408, 832137, 826884, 834768, 821400, 832170, 828599, 830142, 836686, 821297, 835358, 824807, 824681, 843716, 837210, 820752, 819244, 841606, 831345, 837999	7.18057e-07	94	2065	27	23191	2
GO:BP	GO:0016054	organic acid catabolic process	839883, 834570, 814732, 820547, 836690, 826642, 823668, 830154, 824750, 816765, 821732, 839508, 833862, 835494, 838739, 824493, 821072, 821135, 818280, 838362, 815903, 832812, 837385, 829452, 829623, 818588, 827663	0.0196963	167	2065	27	23191	17				GO:BP	GO:0002213	defense response to insect	832546, 817495, 816762, 824408, 830142, 839544, 842851, 835828, 821297, 824011, 831268, 836210, 840158, 843832	9.87638e-07	29	2065	14	23191	2
GO:BP	GO:0009639	response to red or far red light	839883, 834570, 817134, 839804, 839300, 838835, 818887, 830062, 829361, 816703, 827384, 838421, 834784, 818374, 830029, 830779, 843890, 839508, 829277, 831453, 831441, 820716, 818596, 814823, 828638, 844196, 830832, 819244, 829847, 827051, 827663, 838883, 835256	0.0454269	231	2065	33	23191	17				GO:BP	GO:0002684	positive regulation of immune system process	842281, 817495, 816762, 821832, 831173, 832618, 833957, 824408, 826884, 834768, 821400, 832170, 828599, 830142, 836686, 821297, 835358, 824807, 824681, 843716, 837210, 820752, 819244, 841606, 831345, 837999	1.30265e-06	91	2065	26	23191	2
GO:BP	GO:0002237	response to molecule of bacterial origin	842281, 821832, 832170, 844423, 816909, 832750, 824681, 838236, 843716, 837210, 818549, 829308, 828713, 832530, 841606, 824257, 837353, 843660	2.31743e-07	43	2065	18	23191	16				GO:BP	GO:0002833	positive regulation of response to biotic stimulus	842281, 817495, 816762, 821832, 831173, 832618, 833957, 824408, 826884, 834768, 821400, 832170, 828599, 830142, 836686, 821297, 835358, 824807, 824681, 843716, 837210, 820752, 819244, 841606, 831345, 837999	1.30265e-06	91	2065	26	23191	2
GO:BP	GO:0010941	regulation of cell death	831173, 833957, 824408, 830918, 3768908, 836686, 836574, 821607, 817746, 830902, 834842, 834892, 824900, 836311, 831158, 830366, 815862, 823964, 824188, 827714	0.00217934	92	2065	20	23191	16				GO:BP	GO:0050778	positive regulation of immune response	842281, 817495, 816762, 821832, 831173, 832618, 833957, 824408, 826884, 834768, 821400, 832170, 828599, 830142, 836686, 821297, 835358, 824807, 824681, 843716, 837210, 820752, 819244, 841606, 831345, 837999	1.30265e-06	91	2065	26	23191	2
GO:BP	GO:0006749	glutathione metabolic process	834531, 839515, 817495, 817637, 821227, 836368, 839295, 838544, 841409, 830118, 838542, 831800, 839602, 819386, 817493, 843329, 817494	0.0144064	85	2065	17	23191	16				GO:BP	GO:0009267	cellular response to starvation	819995, 815657, 840424, 817943, 843280, 816757, 832538, 820547, 834943, 817261, 832137, 842527, 839349, 832163, 823557, 829440, 831888, 843444, 839214, 838739, 819730, 834355, 819332, 840990, 814828, 831795, 828638, 834353, 836210, 843632, 835456, 827118, 28717277, 824754, 814853, 843205	6.34365e-06	164	2065	36	23191	2
GO:BP	GO:0010119	regulation of stomatal movement	817134, 821676, 825139, 837597, 839324, 835111, 824807, 835956, 837210, 818549, 832356, 819244, 818670, 829442, 820355, 842131, 827630, 816235	0.0318133	100	2065	18	23191	16				GO:BP	GO:0031669	cellular response to nutrient levels	819995, 815657, 840424, 817943, 843280, 816757, 832538, 820547, 834943, 817261, 832137, 842527, 839349, 832163, 823557, 829440, 831888, 843444, 839214, 838739, 819730, 834355, 819332, 832801, 840990, 814828, 831795, 828638, 834353, 836210, 843632, 835456, 827118, 28717277, 824754, 814853, 843205	1.99913e-05	179	2065	37	23191	2
GO:BP	GO:0010565	regulation of cellular ketone metabolic process	836377, 836367, 818708, 829591, 836690, 824408, 829301, 820141, 839846, 842880, 832750, 823942, 843716, 818701, 818549, 839735, 837953, 840158, 842462, 843236	0.00334408	95	2065	20	23191	15				GO:BP	GO:0044106	cellular amine metabolic process	829591, 829301, 830154, 824750, 816765, 829277, 830457, 839085, 831215, 817053, 843269, 828815, 814980, 839103, 836210, 829623, 840158, 818588, 831452, 842462, 843236, 822144	2.85129e-05	81	2065	22	23191	2
GO:BP	GO:0052542	defense response by callose deposition	842281, 834430, 830154, 835828, 816765, 829277, 835956, 819056, 839602, 839735, 839022, 841606, 836222, 838438	9.87638e-07	29	2065	14	23191	14				GO:BP	GO:0071446	cellular response to salicylic acid stimulus	834545, 831173, 817841, 816556, 824408, 839748, 842851, 838544, 836686, 830401, 824807, 836865, 821135, 828718, 827397, 818670, 842953, 824257, 831615, 838107	6.84787e-05	73	2065	20	23191	2
GO:BP	GO:0042542	response to hydrogen peroxide	833755, 832476, 833957, 821047, 819838, 820564, 820264, 822547, 838544, 842280, 836884, 840064, 836011, 828481, 823994, 28720712, 828713, 823768, 828053, 838212, 838883, 843660	1.51752e-06	69	2065	22	23191	14				GO:BP	GO:0042537	benzene-containing compound metabolic process	836377, 824516, 831173, 824408, 830058, 826642, 820141, 839846, 824750, 832750, 835494, 824493, 830894, 843716, 818280, 818701, 818549, 839735, 818588	0.000653942	78	2065	19	23191	2
GO:BP	GO:0010193	response to ozone	835603, 832476, 818562, 843584, 826884, 834244, 838544, 826718, 2745879, 828481, 821225, 819244, 815160, 821048	6.33794e-06	33	2065	14	23191	14				GO:BP	GO:1901616	organic hydroxy compound catabolic process	834570, 841160, 826642, 827526, 830788, 821732, 835494, 824360, 836521, 818280, 828732, 836519, 827663	0.00158324	45	2065	13	23191	2
GO:BP	GO:0006586	indolalkylamine metabolic process	829591, 830154, 824750, 816765, 829277, 830457, 839085, 843269, 828815, 814980, 839103, 836210, 840158, 818588	3.05117e-05	37	2065	14	23191	14				GO:BP	GO:1902074	response to salt	823754, 833957, 817110, 842880, 843833, 834210, 836596, 828053, 844222	0.0091922	29	2065	9	23191	2
GO:BP	GO:0006568	tryptophan metabolic process	829591, 830154, 824750, 816765, 829277, 830457, 839085, 843269, 828815, 814980, 839103, 836210, 840158, 818588	3.05117e-05	37	2065	14	23191	14				GO:BP	GO:0045089	positive regulation of innate immune response	842281, 821832, 831173, 833957, 826884, 834768, 821400, 832170, 836686, 821297, 824807, 820752, 819244	0.00976605	54	2065	13	23191	2
GO:BP	GO:0031348	negative regulation of defense response	836377, 842281, 816346, 836753, 824408, 830058, 822474, 825139, 829035, 833963, 829604, 834892, 829806, 819244, 841606, 831158, 838378, 820355	0.000258422	67	2065	18	23191	14				GO:BP	GO:0010942	positive regulation of cell death	831173, 833957, 824408, 830918, 836686, 821607, 817746, 830902, 823964	0.0114522	30	2065	9	23191	2
GO:BP	GO:0052545	callose localization	842281, 834430, 830154, 835828, 816765, 829277, 835956, 819056, 839602, 839735, 839022, 841606, 836222, 838438	0.000368668	45	2065	14	23191	14				GO:BP	GO:0018958	phenol-containing compound metabolic process	836377, 824408, 830058, 826642, 820141, 839846, 832750, 843443, 835494, 830894, 843716, 818280, 818701, 818549, 839735	0.0118834	69	2065	15	23191	2
GO:BP	GO:0033037	polysaccharide localization	842281, 834430, 830154, 835828, 816765, 829277, 835956, 819056, 839602, 839735, 839022, 841606, 836222, 838438	0.000798469	48	2065	14	23191	14				GO:BP	GO:0015698	inorganic anion transport	840424, 817943, 838674, 843280, 820864, 834430, 817844, 823707, 820844, 828886, 839214, 834355, 831795, 828638, 834353, 832468, 821270, 818479, 828559, 823641, 28717277, 816783, 814853, 843205, 836303	0.0161606	148	2065	25	23191	2
GO:BP	GO:0045088	regulation of innate immune response	842281, 816346, 821832, 831173, 833957, 826884, 834768, 821400, 832170, 836686, 821297, 824807, 829604, 28720712, 829806, 820752, 819244, 831158, 838378	0.00250419	86	2065	19	23191	14				GO:BP	GO:0009838	abscission	828967, 835856, 824408, 821676, 819988, 817746, 829712, 841591, 831345, 823964	0.0239392	40	2065	10	23191	2
GO:BP	GO:0120254	olefinic compound metabolic process	834570, 843685, 820667, 814962, 836367, 821676, 826730, 842880, 821732, 828726, 824493, 837082, 834273, 818280, 819562, 837953, 827663	0.00380487	75	2065	17	23191	14				GO:BP	GO:0010119	regulation of stomatal movement	817134, 821676, 825139, 837597, 839324, 835111, 824807, 835956, 837210, 818549, 832356, 819244, 818670, 829442, 820355, 842131, 827630, 816235	0.0318133	100	2065	18	23191	2
GO:BP	GO:0009813	flavonoid biosynthetic process	818902, 830443, 824287, 836480, 816173, 839933, 843443, 827046, 824763, 814828, 817157, 844196, 829560, 835489, 840158, 837109, 830409	0.00921972	81	2065	17	23191	14				GO:BP	GO:0034754	cellular hormone metabolic process	816585, 843219, 830154, 816765, 829277, 829096, 830518, 831890, 817376, 824513, 823555, 818298	0.0393632	57	2065	12	23191	2
GO:BP	GO:0009968	negative regulation of signal transduction	841486, 825164, 830062, 824408, 837529, 836040, 832587, 821891, 816775, 836739, 836596, 830964, 844383, 817273, 839265, 820752, 838565, 841606, 842953, 831615	0.00932338	103	2065	20	23191	14				GO:BP	GO:0042430	indole-containing compound metabolic process	842281, 829894, 843685, 816585, 818902, 829591, 824408, 834430, 838708, 830154, 824750, 835828, 816765, 829277, 830457, 839085, 843269, 828815, 818429, 829176, 819056, 823706, 814980, 838706, 839103, 839602, 822298, 836210, 832812, 840158, 818588, 823555, 838438	2.56691e-13	79	2065	33	23191	1
GO:BP	GO:0023057	negative regulation of signaling	841486, 825164, 830062, 824408, 837529, 836040, 832587, 821891, 816775, 836739, 836596, 830964, 844383, 817273, 839265, 820752, 838565, 841606, 842953, 831615	0.0138427	107	2065	20	23191	14				GO:BP	GO:2000022	regulation of jasmonic acid mediated signaling pathway	834545, 836152, 824408, 830443, 831162, 838310, 824807, 821055, 829282, 843577, 836865, 828481, 824763, 828718, 818025, 843834, 818670, 838501, 838107, 843407, 819248	1.47437e-10	41	2065	21	23191	1
GO:BP	GO:0010648	negative regulation of cell communication	841486, 825164, 830062, 824408, 837529, 836040, 832587, 821891, 816775, 836739, 836596, 830964, 844383, 817273, 839265, 820752, 838565, 841606, 842953, 831615	0.0138427	107	2065	20	23191	14				GO:BP	GO:0071395	cellular response to jasmonic acid stimulus	834545, 836152, 836518, 817841, 836602, 824408, 834768, 830443, 839748, 820768, 842851, 831162, 838310, 824807, 821055, 829282, 843577, 836865, 828481, 824763, 828718, 818025, 843834, 820752, 819244, 835489, 818670, 842953, 838501, 831615, 838107, 843407, 819248, 821902	2.5156e-10	103	2065	34	23191	1
GO:BP	GO:0009696	salicylic acid metabolic process	836377, 824408, 830058, 826642, 820141, 839846, 832750, 830894, 843716, 818280, 818701, 818549, 839735	0.00714568	52	2065	13	23191	13				GO:BP	GO:0071398	cellular response to fatty acid	834545, 836152, 836518, 817841, 836602, 824408, 834768, 830443, 839748, 820768, 842851, 831162, 838310, 824807, 821055, 829282, 843577, 836865, 828481, 824763, 828718, 818025, 843834, 820752, 819244, 835489, 818670, 842953, 838501, 831615, 838107, 843407, 819248, 821902	8.2526e-10	107	2065	34	23191	1
GO:BP	GO:0009698	phenylpropanoid metabolic process	842281, 825164, 822338, 824516, 831877, 821677, 838421, 820564, 838393, 817571, 836533, 843443, 824493, 827046, 829144, 818312, 818280, 823579, 844383, 836802, 831202, 829521, 830078, 820078, 819019, 844421	0.00757423	147	2065	26	23191	13				GO:BP	GO:0009867	jasmonic acid mediated signaling pathway	834545, 836152, 836518, 836602, 824408, 834768, 830443, 839748, 842851, 831162, 838310, 824807, 821055, 829282, 843577, 836865, 828481, 824763, 828718, 818025, 843834, 820752, 819244, 818670, 842953, 838501, 831615, 838107, 843407, 819248, 821902	6.42897e-09	98	2065	31	23191	1
GO:BP	GO:0018958	phenol-containing compound metabolic process	836377, 824408, 830058, 826642, 820141, 839846, 832750, 843443, 835494, 830894, 843716, 818280, 818701, 818549, 839735	0.0118834	69	2065	15	23191	13				GO:BP	GO:0042435	indole-containing compound biosynthetic process	843685, 816585, 818902, 824408, 830154, 835828, 816765, 829277, 830457, 839085, 843269, 828815, 818429, 829176, 823706, 814980, 839103, 822298, 836210, 823555, 838438	1.0512e-07	55	2065	21	23191	1
GO:BP	GO:0070588	calcium ion transmembrane transport	840476, 829918, 837748, 836797, 817460, 834895, 819566, 821863, 817459, 824900, 834268, 839670, 824349, 836303	0.0225995	67	2065	14	23191	13				GO:BP	GO:0009626	plant-type hypersensitive response	840250, 842281, 819326, 834517, 838043, 831173, 828715, 824408, 826884, 821676, 832170, 819889, 839846, 830029, 832750, 821607, 821135, 843716, 817197, 823706, 841591, 839735, 814646, 831158, 824257, 823964, 824212	1.72583e-07	88	2065	27	23191	1
GO:BP	GO:0006816	calcium ion transport	840476, 829918, 837748, 836797, 817460, 834895, 819566, 821863, 817459, 824900, 834268, 839670, 824349, 836303	0.0330616	70	2065	14	23191	13				GO:BP	GO:0044272	sulfur compound biosynthetic process	830153, 843685, 816585, 818902, 834943, 824408, 825068, 821508, 842551, 830154, 835828, 816765, 838440, 829440, 826811, 829277, 843749, 821845, 831888, 820499, 815963, 838210, 818429, 829176, 823706, 841433, 822298, 839303, 836210, 843750, 839022, 821861, 827118, 824770, 831452, 827011, 836888, 825793, 838438, 822144	2.20739e-07	169	2065	40	23191	1
GO:BP	GO:0042446	hormone biosynthetic process	816585, 823754, 828993, 843219, 830154, 816765, 829277, 830457, 830453, 839103, 830518, 834284, 822709, 831890, 834851, 817376, 834411, 824513, 823555, 818298	0.0384994	118	2065	20	23191	13				GO:BP	GO:0034050	programmed cell death induced by symbiont	840250, 842281, 819326, 834517, 838043, 831173, 828715, 824408, 826884, 821676, 832170, 819889, 839846, 830029, 832750, 821607, 821135, 843716, 817197, 823706, 841591, 839735, 814646, 831158, 824257, 823964, 824212	2.22225e-07	89	2065	27	23191	1
GO:BP	GO:0010224	response to UV-B	836114, 824287, 832750, 821744, 830453, 816819, 843716, 818280, 823706, 814646, 818869, 819244, 821048, 840410	0.0455621	73	2065	14	23191	13				GO:BP	GO:0051702	biological process involved in interaction with symbiont	840250, 842281, 819326, 834517, 838043, 831173, 828715, 824408, 826884, 821676, 832170, 819889, 839846, 830029, 832750, 821607, 821135, 843716, 817197, 823706, 841591, 839735, 814646, 831158, 824257, 823964, 824212	2.76592e-07	90	2065	27	23191	1
GO:BP	GO:0002213	defense response to insect	832546, 817495, 816762, 824408, 830142, 839544, 842851, 835828, 821297, 824011, 831268, 836210, 840158, 843832	9.87638e-07	29	2065	14	23191	12				GO:BP	GO:0009404	toxin metabolic process	839515, 843685, 817495, 818902, 817637, 821227, 824408, 836368, 839295, 830154, 816765, 841409, 818429, 829176, 823706, 839602, 822298, 819386, 817493, 843329, 817494	3.9771e-07	59	2065	21	23191	1
GO:BP	GO:0009682	induced systemic resistance	826860, 834768, 830154, 835828, 816765, 829277, 824807, 829282, 840190, 819056, 820752, 819244, 838438	1.20885e-05	30	2065	13	23191	12				GO:BP	GO:0009682	induced systemic resistance	826860, 834768, 830154, 835828, 816765, 829277, 824807, 829282, 840190, 819056, 820752, 819244, 838438	1.20885e-05	30	2065	13	23191	1
GO:BP	GO:1900055	regulation of leaf senescence	818902, 833957, 822547, 839324, 836383, 824807, 844081, 819176, 843353, 831234, 818670, 819129, 830366, 828053, 829843, 831345	2.15494e-05	46	2065	16	23191	12				GO:BP	GO:0009627	systemic acquired resistance	842281, 834545, 818959, 827073, 831173, 824408, 828416, 832750, 816765, 836686, 841026, 822184, 831162, 835358, 824807, 821135, 843716, 818429, 828718, 822298, 819244, 827397, 823964	1.4774e-05	84	2065	23	23191	1
GO:BP	GO:0009625	response to insect	832546, 824408, 830154, 816765, 829277, 838365, 824807, 838236, 822298, 828053, 827011, 843660, 838438	4.08649e-05	33	2065	13	23191	12				GO:BP	GO:0009625	response to insect	832546, 824408, 830154, 816765, 829277, 838365, 824807, 838236, 822298, 828053, 827011, 843660, 838438	4.08649e-05	33	2065	13	23191	1
GO:BP	GO:0009694	jasmonic acid metabolic process	836464, 822169, 838639, 841026, 822168, 824011, 830894, 834273, 818549, 819244, 815160, 822167	0.0144064	50	2065	12	23191	12				GO:BP	GO:0009863	salicylic acid mediated signaling pathway	834545, 831173, 816556, 824408, 839748, 842851, 838544, 836686, 830401, 824807, 836865, 828718, 827397, 818670, 842953, 824257, 831615, 838107	0.000207207	66	2065	18	23191	1
GO:BP	GO:0009309	amine biosynthetic process	829277, 830457, 839085, 817053, 843269, 828815, 814980, 839103, 836210, 829623, 831452, 822144	0.0144064	50	2065	12	23191	12				GO:BP	GO:0002221	pattern recognition receptor signaling pathway	842281, 831722, 816346, 821832, 820141, 836686, 832474, 818549, 824073	0.000386536	20	2065	9	23191	1
GO:BP	GO:0042401	cellular biogenic amine biosynthetic process	829277, 830457, 839085, 817053, 843269, 828815, 814980, 839103, 836210, 829623, 831452, 822144	0.0144064	50	2065	12	23191	12				GO:BP	GO:2000068	regulation of defense response to insect	817495, 816762, 824408, 830142, 821297, 840158	0.000533058	9	2065	6	23191	1
GO:BP	GO:0042343	indole glucosinolate metabolic process	842281, 829894, 834430, 838708, 835828, 829277, 819056, 838706, 839602, 836210, 838438	2.28854e-07	16	2065	11	23191	11				GO:BP	GO:0000103	sulfate assimilation	830153, 830788, 815963, 836521, 821861, 827118, 836888, 836519, 825793	0.000933885	22	2065	9	23191	1
GO:BP	GO:0035435	phosphate ion transmembrane transport	840424, 817943, 843280, 839214, 828638, 834353, 828559, 816783, 814853, 843205, 836303	0.00034556	29	2065	11	23191	11				GO:BP	GO:1900367	positive regulation of defense response to insect	817495, 816762, 824408, 830142, 821297	0.00156071	7	2065	5	23191	1
GO:BP	GO:1901616	organic hydroxy compound catabolic process	834570, 841160, 826642, 827526, 830788, 821732, 835494, 824360, 836521, 818280, 828732, 836519, 827663	0.00158324	45	2065	13	23191	11				GO:BP	GO:0009072	aromatic amino acid family metabolic process	832326, 829591, 823601, 830154, 824750, 816765, 829277, 835494, 830457, 839085, 824493, 843269, 828815, 818280, 814980, 839103, 836210, 840158, 818588	0.00182779	84	2065	19	23191	1
GO:BP	GO:0071417	cellular response to organonitrogen compound	842281, 836152, 816762, 824516, 820768, 817460, 816909, 834895, 819566, 817459, 817923, 840158	0.00316205	42	2065	12	23191	11				GO:BP	GO:1900056	negative regulation of leaf senescence	818902, 836383, 824807, 819176, 843353, 831234, 818670	0.00226328	15	2065	7	23191	1
[truncated: 165 more rows]

## Sheet: D) GO_LowP vs FullP_SHOOTS
GO enrichment analysis in Low P vs Full P_SHOOTS
Up-regulated													Down-regulated
Biological process													Biological process
[truncated: 399 more rows]

## Sheet: E) KEGG_LowP+POT1 vs FullP_ROOT
KEGG enrichment analysis in Low P+POT1 vs FP_ROOTS
Up-regulated															Down-regulated
[truncated: 40 more rows]

## Sheet: F) KEGG_LowP vs FullP_ROOT
KEGG enrichment analysis in Low P vs Full P_ROOTS
[truncated: 11 more rows]

## Sheet: G) KEGG_LowP+POT1vs FullP_SHOOT
KEGG enrichment analysis in Low P+POT1 vs Full P_SHOOTS
[truncated: 37 more rows]

[truncated: 1 more sheets: H) KEGG_LowP vs FullP_SHOOT]
