# Supplementary material for: Molecular Mechanisms of Phosphate Use Efficiency in Arabidopsis via Penicillium olsonii TLL1
Source: Int J Mol Sci. 2024 Nov 29;25(23):12865. doi: 10.3390/ijms252312865 (PMC11640997; doi:10.3390/ijms252312865)
Supplement: Supplementary file 1 [file ijms-25-12865-s001.zip › Supplementary Figures and Tables/Supplementary Table S6_DEGs in root and shoot for heatmaps.xlsx]

## Sheet: A) Root dvpt genes in root
DEGs in roots related to root development
				Fold Change
Gene_Symbol	TAIR	Gene_ID	Description	Low P+POT1 vs Full P	Low P vs Full P
.	AT5G52050	835280	MATE efflux family protein (AT5G52050)	32.4399	6.83498
.	AT5G19700	832090	MATE efflux family protein (AT5G19700)	8.84897
ERF71	AT2G47520	819365	Integrase-type DNA-binding superfamily protein (AT2G47520)	8.03189	2.49073
ABR1	AT5G64750	836596	Integrase-type DNA-binding superfamily protein (AT5G64750)	12.6493
ZAT11	AT2G37430	818319	C2H2 and C2HC zinc fingers superfamily protein (AT2G37430)	6.86522
LTI78	AT5G52310	835307	low-temperature-responsive protein 78 (LTI78) / desiccation-responsive protein 29A (RD29A) (AT5G52310)	8.76807
.	AT4G37290	829883	transmembrane protein/PAMP-induced secreted peptide 2 (PIP2) (AT4G37290)	3.3718
PLDP2	AT3G05630	819730	phospholipase D P2 (AT3G05630)	7.05746	3.49303
RRTF1	AT4G34410	829591	redox responsive transcription factor 1 (AT4G34410)	163.584	47.0918
XPL1	AT3G18000	821324	S-adenosyl-L-methionine-dependent methyltransferases superfamily protein (AT3G18000)	3.222
DGK2	AT5G63770	836497	diacylglycerol kinase 2 (AT5G63770)	4.59013
MCA2	AT2G17780	816287	PLAC8 family protein (AT2G17780)		2.28059
NPC6	AT3G48610	824021	non-specific phospholipase C6 (AT3G48610)	2.19098
GRP-3	AT2G05520	815101	glycine-rich protein 3 (AT2G05520)	3.96682	2.50975
.	AT3G46110	823754	UPSTREAM OF FLC-like protein (DUF966) (AT3G46110)	2.13168
.	AT5G10150	830879	UPSTREAM OF FLC protein (DUF966) (AT5G10150)	-2.01619
ATGLR1.2	AT5G48400	834895	Glutamate receptor family protein (AT5G48400)	3.844
GLR2.8	AT2G29110	817459	glutamate receptor 2.8 (AT2G29110)	6.72539
.	AT1G72960	843627	Root hair defective 3 GTP-binding protein (RHD3) (AT1G72960)	2.115
WAK4	AT1G21210	838716	wall associated kinase 4 (AT1G21210)	2.33845
ASA1	AT5G05730	830457	anthranilate synthase alpha subunit 1 (AT5G05730)	3.28381
ASB1	AT1G25220	839103	anthranilate synthase beta subunit 1 (AT1G25220)	3.93821
ERD9	AT1G10370	837576	Glutathione S-transferase family protein (AT1G10370)	4.00926
PIN6	AT1G77110	844046	Auxin efflux carrier family protein (AT1G77110)		-2.13241
WRKY46	AT2G46400	819248	WRKY DNA-binding protein 46 (AT2G46400)	4.80743
NAC032	AT1G77450	844081	NAC domain containing protein 32 (AT1G77450)	2.45395
ETC1	AT1G01380	838096	Homeodomain-like superfamily protein (AT1G01380)	2.8818
SHV3	AT4G26690	828776	PLC-like phosphodiesterase family protein (AT4G26690)	2.11676
CPL3	AT4G01060	827917	CAPRICE-like MYB3 (AT4G01060)	25.024	8.96499
RSH2	AT1G12950	837853	root hair specific 2 (AT1G12950)	2.02747
ANNAT1	AT1G35720	840476	annexin 1 (AT1G35720)	2.62437

## Sheet: B) Pi starvation in root
DEGs in root related to phosphate starvation
Phosphate ion transport
				Fold Change
Gene_Symbol	TAIR	Gene_ID	Description	Low P+POT1 vs Full P	Low P vs Full P
PHT1%3B5	AT2G32830	817844	phosphate transporter 1;5 (AT2G32830)	15.04	4.213
PHT1%3B4	AT2G38940	818479	phosphate transporter 1;4 (AT2G38940)	16.152	5.883
PHT1%3B1	AT5G43350	834353	phosphate transporter 1;1 (AT5G43350)	3.63559
PHT1%3B2	AT5G43370	834355	phosphate transporter 2 (AT5G43370)	13.073	3.496
PHF1	AT3G52190	824384	phosphate transporter traffic facilitator1 (AT3G52190)	3.75249	2.1882
PHO1%3BH1	AT1G68740	843205	EXS (ERD1/XPR1/SYG1) family protein (AT1G68740)	10.434	3.727
.	AT1G14040	837965	EXS (ERD1/XPR1/SYG1) family protein (AT1G14040)	2.78879
.	AT5G03545	831795	expressed in response to phosphate starvation protein (AT5G03545)	79.598	32.579
Phosphatase genes
PS2	AT1G73010	843632	inorganic pyrophosphatase 1 (AT1G73010)	117.209	30.1415
VTC4	AT3G02870	821206	Inositol monophosphatase family protein (AT3G02870)	5.61055	2.5887
SAL2	AT5G64000	836521	Inositol monophosphatase family protein (AT5G64000)	2.12706
PAP18	AT3G20500	821596	purple acid phosphatase 18 (AT3G20500)	3.36399
PAP22	AT3G52820	824448	purple acid phosphatase 22 (AT3G52820)	3.43038
.	AT1G13750	837935	Purple acid phosphatases superfamily protein (AT1G13750)	6.58526	2.53375
PAP24	AT4G24890	828591	purple acid phosphatase 24 (AT4G24890)	7.99368
PAP17	AT3G17790	821047	purple acid phosphatase 17 (AT3G17790)	6.11847	3.36299
PAP10	AT2G16430	816141	purple acid phosphatase 10 (AT2G16430)	3.79588
PAP29	AT5G63140	836435	purple acid phosphatase 29 (AT5G63140)	3.26834
PAP12	AT2G27190	817261	purple acid phosphatase 12 (AT2G27190)	3.02623
.	AT1G17340	838305	Phosphoinositide phosphatase family protein (AT1G17340)	2.21998
SAL1	AT5G63980	836519	SAL1 phosphatase-like protein (AT5G63980)	2.4423
PAP1	AT2G01180	814646	phosphatidic acid phosphatase 1 (AT2G01180)	2.90369
Other phosphate starvation related genes
EDS5	AT4G39030	830058	MATE efflux family protein (AT4G39030)	3.867
.	AT5G17700	831637	MATE efflux family protein (AT5G17700)	2.207
.	AT5G19700	832090	MATE efflux family protein (AT5G19700)	8.849
.	AT1G11670	837711	MATE efflux family protein (AT1G11670)	3.403
.	AT4G23030	828402	MATE efflux family protein (AT4G23030)	2.349
.	AT5G52050	835280	MATE efflux family protein (AT5G52050)	32.439	6.835
.	AT1G66760	842994	MATE efflux family protein (AT1G66760)	5.531	2.118
.	AT2G04050	814939	MATE efflux family protein (AT2G04050)		2.262
.	AT1G71140	843454	MATE efflux family protein (AT1G71140)		2.19
.	AT1G61890	842485	MATE efflux family protein (AT1G61890)	3.75127
SPX1	AT5G20150	832137	SPX domain-containing protein 1 (AT5G20150)	16.1278	8.07836
SQD2	AT5G01220	831888	sulfoquinovosyldiacylglycerol 2 (AT5G01220)	7.89659	2.66512
SQD1	AT4G33030	829440	sulfoquinovosyldiacylglycerol 1 (AT4G33030)	4.27731	2.12733
MGD2	AT5G20410	832163	monogalactosyldiacylglycerol synthase 2 (AT5G20410)	6.19894	2.21903
MYB2	AT2G47190	819332	myb domain protein 2 (AT2G47190)	5.99354	2.23189
RNS1	AT2G02990	814828	ribonuclease 1 (AT2G02990)	4.3067
PLDP2	AT3G05630	819730	phospholipase D P2 (AT3G05630)	7.05746	3.49303
SRG3	AT3G02040	821175	senescence-related gene 3 (AT3G02040)	5.35028	2.85321
G3Pp1	AT3G47420	823896	putative glycerol-3-phosphate transporter 1 (AT3G47420)	13.4989	6.59222
PHO2	AT2G33770	817943	phosphate 2 (AT2G33770)	-2.873	-2.092
WRKY42	AT4G04450	825775	WRKY family transcription factor (AT4G04450)	3.39152

## Sheet: C) Phytohormone related in root
DEGs in root related to phytohormones
AUXIN				Fold Change
Gene_Symbol	TAIR	Gene_ID	Description	Low P+POT1 vs Full P	Low P vs Full P
AIR12	AT3G07390	819927	auxin-induced in root cultures-like protein (AT3G07390)	4.117
BRU6	AT4G37390	829893	Auxin-responsive GH3 family protein (AT4G37390)	2.303
PBS3	AT5G13320	831173	Auxin-responsive GH3 family protein (AT5G13320)	12.963
GH3.3	AT2G23170	816849	Auxin-responsive GH3 family protein (AT2G23170)	4.235
.	AT5G35735	833550	Auxin-responsive family protein (AT5G35735)	4.758
.	AT5G03310	831879	SAUR-like auxin-responsive protein family (AT5G03310)	-3.938
SAUR68	AT1G29510	839828	SAUR-like auxin-responsive protein family (AT1G29510)	3.169
SAUR34	AT4G22620	828358	SAUR-like auxin-responsive protein family (AT4G22620)	10.509	3.539
SAUR71	AT1G56150	842068	SAUR-like auxin-responsive protein family (AT1G56150)	3.149	3.21
SAUR35	AT4G12410	826850	SAUR-like auxin-responsive protein family (AT4G12410)	2.13
SAUR30	AT5G53590	835441	SAUR-like auxin-responsive protein family (AT5G53590)	2.287
ILL6	AT1G44350	841026	IAA-amino acid hydrolase ILR1-like 6 (AT1G44350)	5.985
ARF11	AT2G46530	819264	auxin response factor 11 (AT2G46530)	2.806
IAA19	AT3G15540	820793	indole-3-acetic acid inducible 19 (AT3G15540)	2.293
IAA5	AT1G15580	838128	indole-3-acetic acid inducible 5 (AT1G15580)	5.57669	2.54836
PIN6	AT1G77110	844046	Auxin efflux carrier family protein (AT1G77110)		-2.132
CYP79B2	AT4G39950	830154	cytochrome P450, family 79, subfamily B, polypeptide 2 (AT4G39950)	4.95076
CYP79B3	AT2G22330	816765	cytochrome P450, family 79, subfamily B, polypeptide 3 (AT2G22330)	2.51971
NIT2	AT3G44300	823555	nitrilase 2 (AT3G44300)	-2.33001
.	AT1G14120	837971	2-oxoglutarate (2OG) and Fe(II)-dependent oxygenase superfamily protein (AT1G14120)	2.419
Gibberellin
GA20OX2	AT5G51810	835256	gibberellin 20 oxidase 2 (AT5G51810)	-3.866
GA2OX6	AT1G02400	839508	gibberellin 2-oxidase 6 (AT1G02400)	9.041
GA3OX1	AT1G15550	838125	gibberellin 3-oxidase 1 (AT1G15550)	-2.267
GA2OX4	AT1G47990	841217	gibberellin 2-oxidase 4 (AT1G47990)	2.082
IQD22	AT4G23060	828405	IQ-domain 22 (AT4G23060)	2.83319
.	AT1G49010	841324	Duplicated homeodomain-like superfamily protein (AT1G49010)	-2.60691
Ethylene
.	AT3G51450	824308	Calcium-dependent phosphotriesterase superfamily protein (AT3G51450)	10.4503	3.12034
TOE3	AT5G67180	836853	target of early activation tagged (EAT) 3 (AT5G67180)	2.1666
ERF1	AT3G23240	821902	ethylene response factor 1 (AT3G23240)	10.2993	4.23028
ERF11	AT1G28370	839733	ERF domain protein 11 (AT1G28370)	5.1232
ERF13	AT2G44840	819093	ethylene-responsive element binding factor 13 (AT2G44840)	24.4546	10.3386
ERF4	AT3G15210	820752	ethylene responsive element binding factor 4 (AT3G15210)	2.72715
ERF2	AT5G47220	834768	ethylene responsive element binding factor 2 (AT5G47220)	5.55687
ERF107	AT5G61590	836280	Integrase-type DNA-binding superfamily protein (AT5G61590)	-2.3546
ERF73	AT1G72360	843568	Integrase-type DNA-binding superfamily protein (AT1G72360)	-2.07385
ERF71	AT2G47520	819365	Integrase-type DNA-binding superfamily protein (AT2G47520)	8.03189	2.49073
ERF19	AT1G22810	838887	Integrase-type DNA-binding superfamily protein (AT1G22810)	64.9099	10.3987
ERF112	AT2G33710	817936	Integrase-type DNA-binding superfamily protein (AT2G33710)	3.3527
ABR1	AT5G64750	836596	Integrase-type DNA-binding superfamily protein (AT5G64750)	12.6493
ERF34	AT2G44940	819103	Integrase-type DNA-binding superfamily protein (AT2G44940)	3.06385
ERF105	AT5G51190	835193	Integrase-type DNA-binding superfamily protein (AT5G51190)	-7.30861	-19.1256
LEP	AT5G13910	831238	Integrase-type DNA-binding superfamily protein (AT5G13910)	2.4619
ERF114	AT5G61890	836310	Integrase-type DNA-binding superfamily protein (AT5G61890)	6.8864	5.05407
ERF25	AT5G52020	835277	Integrase-type DNA-binding superfamily protein (AT5G52020)	48.1339	11.8553
ORA47	AT1G74930	843832	Integrase-type DNA-binding superfamily protein (AT1G74930)	14.5199
ERF43	AT4G32800	829416	Integrase-type DNA-binding superfamily protein (AT4G32800)	7.44539
RRTF1	AT4G34410	829591	redox responsive transcription factor 1 (AT4G34410)	163.584	47.0918
EDF3	AT3G25730	822164	ethylene response DNA binding factor 3 (AT3G25730)	3.85421	2.02952
PROPEP1	AT5G64900	836613	precursor of peptide 1 (AT5G64900)	2.68792
ASA1	AT5G05730	830457	anthranilate synthase alpha subunit 1 (AT5G05730)	3.28381
ASB1	AT1G25220	839103	anthranilate synthase beta subunit 1 (AT1G25220)	3.93821
PORB	AT4G27440	828853	protochlorophyllide oxidoreductase B (AT4G27440)	-2.28457
GRP-3	AT2G05520	815101	glycine-rich protein 3 (AT2G05520)	3.96682	2.50975
.	AT1G65484	6240315	transmembrane protein/Phytocytokine STMP3 (AT1G65484)	2.00826
YUC5	AT5G43890	834411	Flavin-binding monooxygenase family protein (AT5G43890)	4.08347
CEJ1	AT3G50260	824188	cooperatively regulated by ethylene and jasmonate 1 (AT3G50260)	3.79551
ACS11	AT4G08040	826317	1-aminocyclopropane-1-carboxylate synthase 11 (AT4G08040)	2.30863
ACS7	AT4G26200	828726	1-amino-cyclopropane-1-carboxylate synthase 7 (AT4G26200)	3.71973
ACS8	AT4G37770	829933	1-amino-cyclopropane-1-carboxylate synthase 8 (AT4G37770)	9.41767	3.59985
ACS6	AT4G11280	826730	1-aminocyclopropane-1-carboxylic acid (acc) synthase 6 (AT4G11280)	9.37615
PIL6	AT3G59060	825075	phytochrome interacting factor 3-like 6 (AT3G59060)	-2.3394

## Sheet: D) JA related in root
DEGs in root related to jasmonic acid
				Fold Change
Gene_ID	Gene_Symbol	TAIR	Description	Low P+POT1 vs Full P	Low P vs Full P
838501	JAZ1	AT1G19180	jasmonate-zim-domain protein 1 (AT1G19180)	9.47149
821055	JAZ3	AT3G17860	jasmonate-zim-domain protein 3 (AT3G17860)	3.12159
838310	JAZ5	AT1G17380	jasmonate-zim-domain protein 5 (AT1G17380)	23.4473	7.99377
843577	JAZ6	AT1G72450	jasmonate-zim-domain protein 6 (AT1G72450)	4.27009	2.3393
818025	JAZ7	AT2G34600	jasmonate-zim-domain protein 7 (AT2G34600)	33.4749	11.0915
831162	JAZ10	AT5G13220	jasmonate-zim-domain protein 10 (AT5G13220)	35.6923	12.4168
843407	TIFY7	AT1G70700	TIFY domain/Divergent CCT motif family protein (AT1G70700)	2.96679
843834	TIFY10B	AT1G74950	TIFY domain/Divergent CCT motif family protein (AT1G74950)	7.7899	3.32827
838314	LOX3	AT1G17420	lipoxygenase 3 (AT1G17420)	119.33	34.3116
843584	LOX4	AT1G72520	PLAT/LH2 domain-containing lipoxygenase family protein (AT1G72520)	116.241	36.8367
822167	AOC1	AT3G25760	allene oxide cyclase 1 (AT3G25760)	535.554	79.4856
822168	AOC2	AT3G25770	allene oxide cyclase 2 (AT3G25770)	4.48075
822169	AOC3	AT3G25780	allene oxide cyclase 3 (AT3G25780)	8.46302
834273	AOS	AT5G42650	allene oxide synthase (AT5G42650)	4.92112	2.19091
843639	PEPR1	AT1G73080	PEP1 receptor 1 (AT1G73080)	4.14409
838353	PEPR2	AT1G17750	PEP1 receptor 2 (AT1G17750)	6.84045	2.67493
818046	.	AT2G34810	FAD-binding Berberine family protein (AT2G34810)	6.84099	2.49701
827834	.	AT4G20860	FAD-binding Berberine family protein (AT4G20860)	2.50275
836602	WRKY51	AT5G64810	WRKY DNA-binding protein 51 (AT5G64810)	9.60289	2.54537
819248	WRKY46	AT2G46400	WRKY DNA-binding protein 46 (AT2G46400)	4.80743
828481	WRKY53	AT4G23810	WRKY family transcription factor (AT4G23810)	4.24767
824308	.	AT3G51450	Calcium-dependent phosphotriesterase superfamily protein (AT3G51450)	10.4503	3.12034
830779	ATAF2	AT5G08790	NAC (No Apical Meristem) domain transcriptional regulator superfamily protein (AT5G08790)	4.4319
820790	NAC2	AT3G15510	NAC domain containing protein 2 (AT3G15510)	-2.41195
841026	ILL6	AT1G44350	IAA-amino acid hydrolase ILR1-like 6 (AT1G44350)	5.98466
834545	NPR3	AT5G45110	NPR1-like protein 3 (AT5G45110)	5.06781	2.10243
839748	GRX480	AT1G28480	Thioredoxin superfamily protein (AT1G28480)	23.0367	6.30479
842851	PP2-A5	AT1G65390	phloem protein 2 A5 (AT1G65390)	36.8391	8.0656
820752	ERF4	AT3G15210	ethylene responsive element binding factor 4 (AT3G15210)	2.72715
821902	ERF1	AT3G23240	ethylene response factor 1 (AT3G23240)	10.2993	4.23028
834768	ERF2	AT5G47220	ethylene responsive element binding factor 2 (AT5G47220)	5.55687
836865	MYBR1	AT5G67300	myb domain protein r1 (AT5G67300)	2.869
827725	ChiC	AT4G19810	Glycosyl hydrolase family protein with chitinase insertion domain-containing protein (AT4G19810)	5.46572
829623	ADC2	AT4G34710	arginine decarboxylase 2 (AT4G34710)	3.21904
829730	SEN1	AT4G35770	Rhodanese/Cell cycle control phosphatase superfamily protein (AT4G35770)	-4.5011
817022	TAT3	AT2G24850	tyrosine aminotransferase 3 (AT2G24850)	52.9746	12.7739
830859	PROPEP4	AT5G09980	elicitor peptide 4 precursor (AT5G09980)	4.59034	2.45448
815160	OPR3	AT2G06050	oxophytodienoate-reductase 3 (AT2G06050)	11.307	3.38837
823994	BT2	AT3G48360	BTB and TAZ domain protein 2 (AT3G48360)	-2.29399
843750	SOT16	AT1G74100	sulfotransferase 16 (AT1G74100)	2.64535
831241	TT4	AT5G13930	Chalcone and stilbene synthase family protein (AT5G13930)	4.1883
817315	CYP94C1	AT2G27690	cytochrome P450, family 94, subfamily C, polypeptide 1 (AT2G27690)	8.94428
824188	CEJ1	AT3G50260	cooperatively regulated by ethylene and jasmonate 1 (AT3G50260)	3.79551
836613	PROPEP1	AT5G64900	precursor of peptide 1 (AT5G64900)	2.68792
826730	ACS6	AT4G11280	1-aminocyclopropane-1-carboxylic acid (acc) synthase 6 (AT4G11280)	9.37615
838639	OPCL1	AT1G20510	OPC-8:0 CoA ligase1 (AT1G20510)	6.61729
830443	.	AT5G05600	2-oxoglutarate (2OG) and Fe(II)-dependent oxygenase superfamily protein (AT5G05600)	4.58491

## Sheet: E) Pi starvation in shoot
DEGs in shoots related to phosphate starvation
Phosphate ion transport
				Fold change
Gene_Symbol	TAIR	Gene_ID	Description	Low P+POT1 vs Full P	Low P vs Full P
.	AT2G03240	814853	EXS (ERD1/XPR1/SYG1) family protein (AT2G03240)	4.746	3.535
.	AT1G35350	840424	EXS (ERD1/XPR1/SYG1) family protein (AT1G35350)	3.114	2.136
.	AT1G26730	839214	EXS (ERD1/XPR1/SYG1) family protein (AT1G26730)	7.793	4.697
.	AT1G69480	843280	EXS (ERD1/XPR1/SYG1) family protein (AT1G69480)	5.595	9.367
PHO1%3BH1	AT1G68740	843205	EXS (ERD1/XPR1/SYG1) family protein (AT1G68740)	9.46	13.013
SHB1	AT4G25350	828638	EXS (ERD1/XPR1/SYG1) family protein (AT4G25350)	3.066
PHT1%3B1	AT5G43350	834353	phosphate transporter 1;1 (AT5G43350)	2.968	3.526
PHT1%3B2	AT5G43370	834355	phosphate transporter 2 (AT5G43370)	4.238	6.487
PHT1%3B4	AT2G38940	818479	phosphate transporter 1;4 (AT2G38940)	7.101	7.804
PHT1%3B5	AT2G32830	817844	phosphate transporter 1;5 (AT2G32830)	3.334	4.584
PHT4%3B2	AT2G38060	818384	phosphate transporter 4;2 (AT2G38060)		2.118
PHF1	AT3G52190	824384	phosphate transporter traffic facilitator1 (AT3G52190)		2.083
.	AT5G03545	831795	expressed in response to phosphate starvation protein (AT5G03545)	93.117	75.164
Phosphatase genes
PS2	AT1G73010	843632	inorganic pyrophosphatase 1 (AT1G73010)	222.809	247.734
5PTASE11	AT1G47510	841160	inositol polyphosphate 5-phosphatase 11 (AT1G47510)	4.60789
IP5PII	AT4G18010	827526	myo-inositol polyphosphate 5-phosphatase 2 (AT4G18010)	5.48965	4.1494
SAL1	AT5G63980	836519	SAL1 phosphatase-like protein (AT5G63980)	2.41773	2.0635
.	AT5G09290	830788	Inositol monophosphatase family protein (AT5G09290)	2.5145	2.50701
SAL2	AT5G64000	836521	Inositol monophosphatase family protein (AT5G64000)	9.74886	11.4394
VTC4	AT3G02870	821206	Inositol monophosphatase family protein (AT3G02870)		2.29663
PAP1	AT2G01180	814646	phosphatidic acid phosphatase 1 (AT2G01180)	10.839	6.73425
.	AT1G17340	838305	Phosphoinositide phosphatase family protein (AT1G17340)	2.06567
PAP18	AT3G20500	821596	purple acid phosphatase 18 (AT3G20500)	2.20593
PAP24	AT4G24890	828591	purple acid phosphatase 24 (AT4G24890)	56.5643	142.898
PAP12	AT2G27190	817261	purple acid phosphatase 12 (AT2G27190)	2.91468	3.4821
.	AT1G13750	837935	Purple acid phosphatases superfamily protein (AT1G13750)	11.6639	10.6289
PAP22	AT3G52820	824448	purple acid phosphatase 22 (AT3G52820)	3.87299	3.54495
PAP10	AT2G16430	816141	purple acid phosphatase 10 (AT2G16430)		2.23839
PAP17	AT3G17790	821047	purple acid phosphatase 17 (AT3G17790)	12.7213	16.6629
Other phosphate starvation related genes
EDS5	AT4G39030	830058	MATE efflux family protein (AT4G39030)	6.041	3.632
.	AT2G04050	814939	MATE efflux family protein (AT2G04050)		3.016
.	AT5G44050	834428	MATE efflux family protein (AT5G44050)	4.382	2.981
.	AT5G52050	835280	MATE efflux family protein (AT5G52050)	44.486	30.231
.	AT1G11670	837711	MATE efflux family protein (AT1G11670)	7.855	5.046
.	AT3G26590	822267	MATE efflux family protein (AT3G26590)		2.172
.	AT1G61890	842485	MATE efflux family protein (AT1G61890)	28.026	17.851
FRD3	AT3G08040	819995	MATE efflux family protein (AT3G08040)	2.365	2.837
.	AT1G23300	838939	MATE efflux family protein (AT1G23300)		-2.098
.	AT1G33110	840207	MATE efflux family protein (AT1G33110)		2.204
ADS1	AT4G29140	829035	MATE efflux family protein (AT4G29140)	-2.101
.	AT1G66760	842994	MATE efflux family protein (AT1G66760)	2.835
.	AT4G21903	6241480	MATE efflux family protein (AT4G21903)	2.572
.	AT5G38030	833782	MATE efflux family protein (AT5G38030)	-2.957
SPX1	AT5G20150	832137	SPX domain-containing protein 1 (AT5G20150)	4.78	7.05
SPX2	AT2G26660	817207	SPX domain-containing protein 2 (SPX2) (AT2G26660)		2.219
PHO2	AT2G33770	817943	phosphate 2 (AT2G33770)	2.291	2.321
SQD1	AT4G33030	829440	sulfoquinovosyldiacylglycerol 1 (AT4G33030)	6.33259	7.30288
SQD2	AT5G01220	831888	sulfoquinovosyldiacylglycerol 2 (AT5G01220)	6.53517	8.58857
SRG3	AT3G02040	821175	senescence-related gene 3 (AT3G02040)	4.1901	6.04876
PLDP2	AT3G05630	819730	phospholipase D P2 (AT3G05630)	10.2187	16.0025
MGD2	AT5G20410	832163	monogalactosyldiacylglycerol synthase 2 (AT5G20410)	8.72488	11.3838
MYB2	AT2G47190	819332	myb domain protein 2 (AT2G47190)	5.91493	2.61172
RNS1	AT2G02990	814828	ribonuclease 1 (AT2G02990)	18.4983	26.9795
G3Pp1	AT3G47420	823896	putative glycerol-3-phosphate transporter 1 (AT3G47420)	5.43755	5.93432
WRKY45	AT3G01970	821270	WRKY DNA-binding protein 45 (AT3G01970)	2.54453	2.38963
WRKY42	AT4G04450	825775	WRKY family transcription factor (AT4G04450)		-2.09786
ZAT6	AT5G04340	830313	ZAT6 (AT5G04340)	6.15017	3.48581

## Sheet: F)Phytohormone related in shoot
DEGs in shoots related to phytohormones
Auxin
				Fold change
Gene_Symbol	TAIR	Gene_ID	Description	Low P+POT1 vs Full P	Low P vs Full P
PIN5	AT5G16530	831515	Auxin efflux carrier family protein (AT5G16530)	2.788	3.984
EIR1	AT5G57090	835813	Auxin efflux carrier family protein (AT5G57090)	-2.561
.	AT2G17500	816256	Auxin efflux carrier family protein (AT2G17500)		2.328
SAUR36	AT2G45210	819129	SAUR-like auxin-responsive protein family (AT2G45210)	-2.216	-2.365
SAUR29	AT3G03820	28718697	SAUR-like auxin-responsive protein family (AT3G03820)	-3.032	-2.489
.	AT3G12955	820481	SAUR-like auxin-responsive protein family (AT3G12955)	-2.067
.	AT4G22620	828358	SAUR-like auxin-responsive protein family (AT4G22620)	7.895
.	AT4G34750	829627	SAUR-like auxin-responsive protein family (AT4G34750)	-2.249
.	AT4G34760	829628	SAUR-like auxin-responsive protein family (AT4G34760)	-2.473
.	AT4G38860	830041	SAUR-like auxin-responsive protein family (AT4G38860)	-2.968
.	AT5G53590	835441	SAUR-like auxin-responsive protein family (AT5G53590)	3.323	2.515
.	AT1G75590	843894	SAUR-like auxin-responsive protein family (AT1G75590)	-3.343	-2.287
.	AT4G34800	28720205	SAUR-like auxin-responsive protein family (AT4G34800)	-2.315	-2.724
.	AT4G34810	829633	SAUR-like auxin-responsive protein family (AT4G34810)		-2.261
IAA29	AT4G32280	829361	indole-3-acetic acid inducible 29 (AT4G32280)	-5.682	-5.934
GH3.1	AT2G14960	815985	Auxin-responsive GH3 family protein (AT2G14960)	3.476
PBS3	AT5G13320	831173	Auxin-responsive GH3 family protein (AT5G13320)	5.188	4.142
JAR1	AT2G46370	819244	Auxin-responsive GH3 family protein (AT2G46370)	2.329
.	AT5G47530	834803	Auxin-responsive family protein (AT5G47530)	-2.12
.	AT3G25290	822123	Auxin-responsive family protein (AT3G25290)	2.774	3.045
.	AT5G35735	833550	Auxin-responsive family protein (AT5G35735)	8.32	3.44
.	AT4G17280	827442	Auxin-responsive family protein (AT4G17280)	-2.579
ILL6	AT1G44350	841026	IAA-amino acid hydrolase ILR1-like 6 (AT1G44350)	5.865	2.762
.	AT2G33830	817950	Dormancy/auxin associated family protein (AT2G33830)	-10.722	-19.911
.	AT1G56220	842075	Dormancy/auxin associated family protein (AT1G56220)	-2.168	-2.04
AIR12	AT3G07390	819927	auxin-induced in root cultures-like protein (AT3G07390)	2.611	2.096
ATAUX2-11	AT5G43700	834390	AUX/IAA transcriptional regulator family protein (AT5G43700)	-2.347
ARGOS	AT3G59900	825160	auxin-regulated gene involved in organ size (AT3G59900)	-2.405
IAMT1	AT5G55250	835618	IAA carboxylmethyltransferase 1 (AT5G55250)		2.706
SMO2-1	AT1G07420	837254	sterol 4-alpha-methyl-oxidase 2-1 (AT1G07420)	-2.6169	-2.41139
.	AT1G14130	837972	2-oxoglutarate (2OG) and Fe(II)-dependent oxygenase superfamily protein (AT1G14130)	3.28808	2.93832
CYP79B2	AT4G39950	830154	cytochrome P450, family 79, subfamily B, polypeptide 2 (AT4G39950)	7.0019	4.11891
CYP79B3	AT2G22330	816765	cytochrome P450, family 79, subfamily B, polypeptide 3 (AT2G22330)	3.8349	2.60088
NIT2	AT3G44300	823555	nitrilase 2 (AT3G44300)	-3.67098
Gibberellin
GA2OX6	AT1G02400	839508	gibberellin 2-oxidase 6 (AT1G02400)	17.357	7.14
GA2OX2	AT1G30040	839883	gibberellin 2-oxidase (AT1G30040)	4.538	2.542
GA20OX2	AT5G51810	835256	gibberellin 20 oxidase 2 (AT5G51810)	-3.571
GA2OX8	AT4G21200	827868	gibberellin 2-oxidase 8 (AT4G21200)		2.652
IQD22	AT4G23060	828405	IQ-domain 22 (AT4G23060)	2.21594
RGL1	AT1G66350	842953	RGA-like 1 (AT1G66350)	3.55836	2.30198
RGL3	AT5G17490	831615	RGA-like protein 3 (AT5G17490)	3.23213
Ethylene
ACS7	AT4G26200	828726	1-amino-cyclopropane-1-carboxylate synthase 7 (AT4G26200)	7.163	5.78
ACS2	AT1G01480	837082	1-amino-cyclopropane-1-carboxylate synthase 2 (AT1G01480)	13.826	3.376
ACS6	AT4G11280	826730	1-aminocyclopropane-1-carboxylic acid (acc) synthase 6 (AT4G11280)	6.2746	5.19144
.	AT3G51450	824308	Calcium-dependent phosphotriesterase superfamily protein (AT3G51450)	40.1773	20.0315
TOE3	AT5G67180	836853	target of early activation tagged (EAT) 3 (AT5G67180)	2.20516	2.39712
ERF11	AT1G28370	839733	ERF domain protein 11 (AT1G28370)	13.4013	10.3964
ERF1	AT3G23240	821902	ethylene response factor 1 (AT3G23240)	25.4207	17.5391
ERF13	AT2G44840	819093	ethylene-responsive element binding factor 13 (AT2G44840)	21.2568	11.5257
ERF4	AT3G15210	820752	ethylene responsive element binding factor 4 (AT3G15210)	6.85236	5.03469
ERF2	AT5G47220	834768	ethylene responsive element binding factor 2 (AT5G47220)	7.85376	6.07957
.	AT5G61590	836280	Integrase-type DNA-binding superfamily protein (AT5G61590)	-2.28175
.	AT1G22810	838887	Integrase-type DNA-binding superfamily protein (AT1G22810)	47.4111	17.4487
.	AT2G33710	817936	Integrase-type DNA-binding superfamily protein (AT2G33710)	4.54501
ABR1	AT5G64750	836596	Integrase-type DNA-binding superfamily protein (AT5G64750)	20.0662	4.64793
.	AT5G61890	836310	Integrase-type DNA-binding superfamily protein (AT5G61890)	6.29733	4.01244
.	AT5G52020	835277	Integrase-type DNA-binding superfamily protein (AT5G52020)	33.8798	34.2053
ORA47	AT1G74930	843832	Integrase-type DNA-binding superfamily protein (AT1G74930)	7.59924	6.73108
.	AT4G32800	829416	Integrase-type DNA-binding superfamily protein (AT4G32800)	4.22355	2.73593
ESE2	AT2G25820	817124	Integrase-type DNA-binding superfamily protein (AT2G25820)	9.20585	7.5855
RRTF1	AT4G34410	829591	redox responsive transcription factor 1 (AT4G34410)	30.3065	22.9596
EDF3	AT3G25730	822164	ethylene response DNA binding factor 3 (AT3G25730)	2.52128
PROPEP1	AT5G64900	836613	precursor of peptide 1 (AT5G64900)	2.31437
ASA1	AT5G05730	830457	anthranilate synthase alpha subunit 1 (AT5G05730)	2.73575
ASB1	AT1G25220	839103	anthranilate synthase beta subunit 1 (AT1G25220)	4.68744	2.44838
.	AT1G65484	6240315	transmembrane protein/Phytocytokine STMP3 (AT1G65484)	3.849
YUC5	AT5G43890	834411	Flavin-binding monooxygenase family protein (AT5G43890)	4.10505	3.96084
CEJ1	AT3G50260	824188	cooperatively regulated by ethylene and jasmonate 1 (AT3G50260)	12.3484	5.40551

## Sheet: G) JA related in shoot
DEGs in shoots related to jasmonic acid
				Fold change
Gene_ID	Gene_Symbol	TAIR	Description	Low P+POT1 vs Full P	Low P vs Full P
838501	JAZ1	AT1G19180	jasmonate-zim-domain protein 1 (AT1G19180)	15.4559	10.646
821055	JAZ3	AT3G17860	jasmonate-zim-domain protein 3 (AT3G17860)	2.25116
838310	JAZ5	AT1G17380	jasmonate-zim-domain protein 5 (AT1G17380)	61.3276	39.838
843577	JAZ6	AT1G72450	jasmonate-zim-domain protein 6 (AT1G72450)	5.68082	4.34298
818025	JAZ7	AT2G34600	jasmonate-zim-domain protein 7 (AT2G34600)	25.9358	20.6824
831162	JAZ10	AT5G13220	jasmonate-zim-domain protein 10 (AT5G13220)	25.1258	13.6302
843407	TIFY7	AT1G70700	TIFY domain/Divergent CCT motif family protein (AT1G70700)	6.3107	4.30439
843834	TIFY10B	AT1G74950	TIFY domain/Divergent CCT motif family protein (AT1G74950)	8.17263	5.54602
834273	AOS	AT5G42650	allene oxide synthase (AT5G42650)	7.06441	5.07221
822167	AOC1	AT3G25760	allene oxide cyclase 1 (AT3G25760)	13.716	7.28416
822168	AOC2	AT3G25770	allene oxide cyclase 2 (AT3G25770)	5.72339	3.38102
822169	AOC3	AT3G25780	allene oxide cyclase 3 (AT3G25780)	42.4337	20.1557
838314	LOX3	AT1G17420	lipoxygenase 3 (AT1G17420)	63.3928	32.4629
843584	LOX4	AT1G72520	PLAT/LH2 domain-containing lipoxygenase family protein (AT1G72520)	118.982	63.5647
843639	PEPR1	AT1G73080	PEP1 receptor 1 (AT1G73080)	9.07955	5.49633
838353	PEPR2	AT1G17750	PEP1 receptor 2 (AT1G17750)	12.8071	7.06374
818046	.	AT2G34810	FAD-binding Berberine family protein (AT2G34810)	2.06766	2.2948
827834	.	AT4G20860	FAD-binding Berberine family protein (AT4G20860)	7.96619	4.98757
836602	WRKY51	AT5G64810	WRKY DNA-binding protein 51 (AT5G64810)	5.01267	4.08776
829282	WRKY11	AT4G31550	WRKY DNA-binding protein 11 (AT4G31550)	5.29905	2.92179
828481	WRKY53	AT4G23810	WRKY family transcription factor (AT4G23810)	18.8305	9.02817
819248	WRKY46	AT2G46400	WRKY DNA-binding protein 46 (AT2G46400)	13.9283	9.15889
824807	WRKY70	AT3G56400	WRKY DNA-binding protein 70 (AT3G56400)	3.15868	3.54169
818670	WRKY54	AT2G40750	WRKY DNA-binding protein 54 (AT2G40750)	3.71923	4.97442
832546	VSP2	AT5G24770	vegetative storage protein 2 (AT5G24770)	3.45789	4.70149
835603	VTC5	AT5G55120	GDP-L-galactose phosphorylase VITAMIN C DEFECTIVE 5 (VTC5) (AT5G55120)	3.39324	2.61135
824308	.	AT3G51450	Calcium-dependent phosphotriesterase superfamily protein (AT3G51450)	40.1773	40.1773
818562	CYT1	AT2G39770	Glucose-1-phosphate adenylyltransferase family protein (AT2G39770)	2.13068	2.28192
840915	RAP2.6	AT1G43160	related to AP2 6 (AT1G43160)	14.1481	4.63196
826730	ACS6	AT4G11280	1-aminocyclopropane-1-carboxylic acid (acc) synthase 6 (AT4G11280)	6.2746	5.19144
817439	OEP16-1	AT2G28900	outer plastid envelope protein 16-1 (AT2G28900)	-3.6272	-3.29501
838639	OPCL1	AT1G20510	OPC-8:0 CoA ligase1 (AT1G20510)	24.8565	16.1194
830779	ATAF2	AT5G08790	NAC (No Apical Meristem) domain transcriptional regulator superfamily protein (AT5G08790)	6.8921	4.58366
838544	DHAR1	AT1G19570	dehydroascorbate reductase (AT1G19570)	2.97794	2.40538
841026	ILL6	AT1G44350	IAA-amino acid hydrolase ILR1-like 6 (AT1G44350)	5.86528	2.7625
826811	BAT5	AT4G12030	bile acid transporter 5 (AT4G12030)	2.39644	2.50324
835800	.	AT5G56980	cotton fiber protein (AT5G56980)	20.8857	12.3623
836884	BT4	AT5G67480	BTB and TAZ domain protein 4 (AT5G67480)	-5.2875	-3.72948
834545	NPR3	AT5G45110	NPR1-like protein 3 (AT5G45110)	5.18317	4.32048
836518	RGLG3	AT5G63970	Copine (Calcium-dependent phospholipid-binding protein) family (AT5G63970)	3.01022	2.42589
824408	PAD4	AT3G52430	alpha/beta-Hydrolases superfamily protein (AT3G52430)	4.83034	3.7364
821902	ERF1	AT3G23240	ethylene response factor 1 (AT3G23240)	25.4207	17.5391
834768	ERF2	AT5G47220	ethylene responsive element binding factor 2 (AT5G47220)	7.85376	6.07957
820752	ERF4	AT3G15210	ethylene responsive element binding factor 4 (AT3G15210)	6.85236	5.03469
830443	.	AT5G05600	2-oxoglutarate (2OG) and Fe(II)-dependent oxygenase superfamily protein (AT5G05600)	9.91982	5.35935
839748	GRX480	AT1G28480	Thioredoxin superfamily protein (AT1G28480)	250.41	143.122
842851	PP2-A5	AT1G65390	phloem protein 2 A5 (AT1G65390)	18.4019	9.97922
836865	MYBR1	AT5G67300	myb domain protein r1 (AT5G67300)	5.69129	4.44847
824763	JRG21	AT3G55970	jasmonate-regulated gene 21 (AT3G55970)	7.5743	3.2924
828718	.	AT4G26120	Ankyrin repeat family protein / BTB/POZ domain-containing protein (AT4G26120)	4.46332	3.29584
819244	JAR1	AT2G46370	Auxin-responsive GH3 family protein (AT2G46370)	2.32905
838107	GLYI4	AT1G15380	Lactoylglutathione lyase / glyoxalase I family protein (AT1G15380)	-14.1844	-9.69036
817022	TAT3	AT2G24850	tyrosine aminotransferase 3 (AT2G24850)	24.1377	11.6715
830859	PROPEP4	AT5G09980	elicitor peptide 4 precursor (AT5G09980)	10.6707	7.79799
823994	BT2	AT3G48360	BTB and TAZ domain protein 2 (AT3G48360)	-5.32001	-3.13609
843750	SOT16	AT1G74100	sulfotransferase 16 (AT1G74100)	7.04564	4.61971
817315	CYP94C1	AT2G27690	cytochrome P450, family 94, subfamily C, polypeptide 1 (AT2G27690)	60.7192	34.9812
815160	OPR3	AT2G06050	oxophytodienoate-reductase 3 (AT2G06050)	32.8551	18.0184
818549	BIK1	AT2G39660	botrytis-induced kinase1 (AT2G39660)	2.5422
824188	CEJ1	AT3G50260	cooperatively regulated by ethylene and jasmonate 1 (AT3G50260)	12.3484	5.40551
829623	ADC2	AT4G34710	arginine decarboxylase 2 (AT4G34710)	4.11417	2.6666
829730	SEN1	AT4G35770	Rhodanese/Cell cycle control phosphatase superfamily protein (AT4G35770)	-8.46352	-15.4515
841160	5PTASE11	AT1G47510	inositol polyphosphate 5-phosphatase 11 (AT1G47510)	4.60789
831241	TT4	AT5G13930	Chalcone and stilbene synthase family protein (AT5G13930)		5.14502
836613	PROPEP1	AT5G64900	precursor of peptide 1 (AT5G64900)	2.31437
836152	LecRK-I.9	AT5G60300	Concanavalin A-like lectin protein kinase family protein (AT5G60300)	2.38841
844002	OPR2	AT1G76690	12-oxophytodienoate reductase 2 (AT1G76690)		2.02385
