# Supplementary material for: Molecular Mechanisms of Phosphate Use Efficiency in Arabidopsis via Penicillium olsonii TLL1
Source: Int J Mol Sci. 2024 Nov 29;25(23):12865. doi: 10.3390/ijms252312865 (PMC11640997; doi:10.3390/ijms252312865)
Supplement: Supplementary file 1 [file ijms-25-12865-s001.zip › Supplementary Figures and Tables/Supplementary Table S7_RNA-seq results of DEGs for qPCR validation.xlsx]

## Sheet: RNA-seq results
	RNA-seq results of differentially expressed genes selected for qPCR analysis
	SI No.	Gene Name	RNA-Seq FC Value
			Low P+POT1 vs Full P	Low P vs Full P
	ROOTS
	1	Glutamate receptor 2.8 (AT2G29110)	6.725	-
	2	Phosphate transporter 1;4 (AT2G38940)	16.152	5.883
	3	Phosphate transporter PHO1 homolog 1 (AT1G68740)	10.434	3.727
	4	IAA-amino acid hydrolase ILR1-like 6 (AT1G44350)	5.985	-
	5	1-amino-cyclopropane-1-carboxylate synthase 7 (AT4G26200)	3.719	-
	6	Jasmonate-zim-domain protein 3 (AT3G17860)	3.121	-
	7	PEP1 receptor 2 (AT1G17750)	6.84	2.675
	SHOOTS
	1	SPX domain-containing protein 1 (AT5G20150)	4.78	7.05
	2	Myo-inositol polyphosphate 5-phosphatase 2 (AT4G18010)	5.489	4.149
	3	MYB domain protein 2 (AT2G47190)	5.915	2.611
	4	Ethylene response factor 1 (AT3G23240)	25.42	17.539
	5	PEP1 receptor 2 (AT1G17750)	12.807	7.064
	6	Ethylene-responsive transcription factor ABR1 (AT5G64750)	20.066	4.648
	7	Allene oxide cyclase 1 (AT3G25760)	13.717	7.284
