# Supplementary material for: Molecular Mechanisms of Phosphate Use Efficiency in Arabidopsis via Penicillium olsonii TLL1
Source: Int J Mol Sci. 2024 Nov 29;25(23):12865. doi: 10.3390/ijms252312865 (PMC11640997; doi:10.3390/ijms252312865)
Supplement: Supplementary file 1 [file ijms-25-12865-s001.zip › Supplementary Figures and Tables/Supplementary Table S8_DEPs in root and shoot_up-and downregulated.xlsx]

## Sheet: A) Root_LowP+POT1 vs LowP_UP
DEPs in root_LowP+POT1 vs LowP_Upregulated
Protein	Description	Gene	LowP_F_R1	LowP_F_R2	LowP_F_R3	LowP_R1	LowP_R2	LowP_R3	LowP_F_R.vs.LowP_R FC	LowP_F_R.vs.LowP_R Pvalue	LowP_F_R.vs.LowP_R log2FC	LowP_F_R.vs.LowP_R UP.DOWN
A0A178VB60	RING-type E3 ubiquitin transferase	AXX17_At3g55670	10078.6	3094.23	14162.3	0	0	0	Inf	0	Inf	up
A0A178W2G9	RING-type E3 ubiquitin transferase	AXX17_At1g63050	9475.75	10085.1	17048.7	0	0	0	Inf	0	Inf	up
A0A5S9WVD3	Trehalose 6-phosphate phosphatase	AN1_LOCUS6854	14997.3	29437.2	15732.5	0	0	0	Inf	0	Inf	up
Q9FWT2	Probable ubiquitin-conjugating enzyme E2 16	UBC16	26943.1	18191.9	18070.8	0	0	0	Inf	0	Inf	up
A0A178VVX3	CASP-like protein	AXX17_At2g32760	247439	294147	277146	49168.1	76897.3	66714.2	4.24699	0.000193301	2.08644	up
Q9SCM4	Zinc finger AN1 and C2H2 domain-containing stress-associated protein 13	SAP13	9014.46	10230.3	9162.51	0	2667.19	3919.67	2.87514	0.00281992	1.52363	up
A0A178VDH7	CASP-like protein	AXX17_At3g11480	93615.9	96941.3	90551.7	31928.6	33695.8	34300.5	2.8132	6.84753e-06	1.49221	up
Q93XN8	Probable sucrose-phosphatase 3b	SPP3B	100669	78239.8	80230.9	23582.9	31962.8	42989.7	2.62991	0.00418599	1.39501	up
A0A178UB24	Glutamine synthetase	AXX17_At5g16180	1.1471e+06	1.17496e+06	1.27309e+06	483696	467986	465414	2.53699	0.00230172	1.34312	up
A0A178UFD9	CASP-like protein	AXX17_At5g05710	93361.4	94469	79101.6	58316.7	21034.8	32855.1	2.37893	0.0128887	1.25031	up
Q9FNZ1	Zinc finger CCCH domain-containing protein 63	ZFWD2	57571.8	49387.8	34648.4	14947	24041.2	22492.4	2.30329	0.0213326	1.2037	up
A0A178VWS0	Ferredoxin	AXX17_At2g23520	102397	142818	107592	72402.3	31706.6	50724.1	2.27863	0.0188795	1.18817	up
F4JLK2	Sucrose-phosphate synthase 4	SPS4	30685.2	30660.1	38952.8	7727.12	23518.9	14983.5	2.16957	0.0278046	1.11741	up
A0A178VTI8	CASP-like protein	AXX17_At2g23340	145473	151463	143498	54081.7	81845.2	71331.1	2.12505	0.00077237	1.0875	up
A0A178WAJ7	SEC11	AXX17_At1g12770	50768.3	45775.6	59822	24791.9	22809.3	27615.2	2.07888	0.00337851	1.05581	up
A0A178UGE1	Protein kinase domain-containing protein	AXX17_At5g48620	115374	114670	120095	67216.7	55958.7	56708.2	1.94647	0.000145204	0.960863	up
A0A5S9YFQ2	Protein kinase domain-containing protein	C24_LOCUS26090	80696.6	86821.4	76931.6	52244.1	41104.9	36812.2	1.87805	0.00216915	0.909237	up
A0A654G6L0	SEC7 domain-containing protein	AN1_LOCUS24114	12285.8	11029.7	10538.5	8937.45	5062.01	4366.79	1.84328	0.0270355	0.882273	up
Q9FFQ4	Probable flavonol synthase 5	FLS5	476645	480623	474435	274089	281004	253372	1.77089	1.66051e-05	0.824474	up
A0A178UL13	Copper transport protein	AXX17_At5g20630	544513	563053	537445	320311	291693	324741	1.75609	5.19106e-05	0.812368	up
A0A1P8B475	Vacuolar iron transporter (VIT) family protein	At4g27870	56142.9	92124	70461.5	39672	40777.3	46818.6	1.71865	0.0463309	0.781272	up
A0A654G692	Glutamine synthetase	AN1_LOCUS23903	5.62115e+06	6.02018e+06	6.18989e+06	3.5188e+06	3.7054e+06	3.42315e+06	1.67471	0.000218153	0.74391	up
A0A654F0A3	CASP-like protein	AN1_LOCUS10421	461834	483470	517788	323882	318125	259055	1.62374	0.00206898	0.699322	up
A0A178VV94	CASP-like protein	AXX17_At2g36460	70687.9	101147	89328.7	52629.6	50183.7	60619.6	1.59798	0.0257656	0.676252	up
A0A654GFX2	Autophagy-related protein 101	AN1_LOCUS27029	48696.1	58943.3	60349.7	40366.4	34104.1	30894.1	1.59436	0.0105681	0.672977	up
Q94BT9	Copper transport protein ATX1	ATX1	442251	593982	609043	371164	363362	322390	1.55668	0.023972	0.638468	up
Q9STT5	ABC transporter A family member 7	ABCA7	124207	138898	118264	75645.8	89473.1	81318.4	1.54753	0.00357371	0.629966	up
A0A178UKD2	NADH dehydrogenase [ubiquinone] iron-sulfur protein 4_ mitochondrial	AXX17_At5g67700	602202	651890	663914	407557	423765	412855	1.54159	0.000323206	0.624416	up
A0A178UAT6	(thale cress) hypothetical protein	AXX17_At5g62130	1807.54	1113.97	1279.8	0	0	0	Inf	0	Inf	up
A0A178UAV4	Flotillin-like	AXX17_At5g25120	17489.5	9312.27	13064.4	0	0	0	Inf	0	Inf	up
A0A178UCI8	Histone H2A_H2B_H3 domain-containing protein	AXX17_At5g12340	247402	343436	225885	0	0	0	Inf	0	Inf	up
A0A178UDQ7	Protein kinase domain-containing protein	AXX17_At5g34580	11205.9	10422.2	10965.4	0	0	0	Inf	0	Inf	up
A0A178UHM6	Protein RRC1	AXX17_At5g10460	12158.6	13016	17881.4	0	0	0	Inf	0	Inf	up
A0A178UJE0	(thale cress) hypothetical protein	AXX17_At5g17000	11973.4	12014.3	20903.4	0	0	0	Inf	0	Inf	up
A0A178UKR9	(thale cress) hypothetical protein	AXX17_At5g49040	15695	13425.6	22877.6	0	0	0	Inf	0	Inf	up
A0A178UPB5	non-specific serine_threonine protein kinase	AXX17_At5g06360	20537.5	18120.4	20697	0	0	0	Inf	0	Inf	up
A0A178UQA4	(thale cress) hypothetical protein	AXX17_At5g03460	9131.25	5272.2	7919.21	0	0	0	Inf	0	Inf	up
A0A178V301	CYP82C2	AXX17_At4g36630	39349.9	31206.3	25119.8	0	0	0	Inf	0	Inf	up
A0A178V658	(thale cress) hypothetical protein	AXX17_At3g08010	15662.9	9908.3	15376.5	0	0	0	Inf	0	Inf	up
A0A178VES6	(thale cress) hypothetical protein	AXX17_At3g28220	7965.93	14044.1	10694.4	0	0	0	Inf	0	Inf	up
A0A178VHX1	Protein kinase domain-containing protein	AXX17_At3g53240	9770.32	8341.88	10748.1	0	0	0	Inf	0	Inf	up
A0A178VQF0	Bifunctional inhibitor_plant lipid transfer protein_seed storage helical domain-containing protein	AXX17_At2g42750	3222.61	4483.58	5097.38	0	0	0	Inf	0	Inf	up
A0A178VYW2	Uncharacterized protein	AXX17_At2g25360	10083.9	10057.1	4780.48	0	0	0	Inf	0	Inf	up
A0A178W5R1	(thale cress) hypothetical protein	AXX17_At1g61360	1365.1	3340.07	2648.2	0	0	0	Inf	0	Inf	up
A0A1P8BGJ7	non-specific serine_threonine protein kinase	SOS2	7074.11	5154.55	4727.71	0	0	0	Inf	0	Inf	up
A0A384K8Z3	(thale cress) hypothetical protein	At4g36640	3089.62	1621.25	7565.5	0	0	0	Inf	0	Inf	up
A0A654EQ57	(thale cress) hypothetical protein	AN1_LOCUS6368	8102.72	9939.58	10523.8	0	0	0	Inf	0	Inf	up
A0A654EYU7	Protein kinase domain-containing protein	At1g71530	7869.46	4278.53	7456.89	0	0	0	Inf	0	Inf	up
A0A654FLF7	Transcription termination factor MTERF4_ chloroplastic	AN1_LOCUS17098	15234.6	7487.15	7867.88	0	0	0	Inf	0	Inf	up
A0A654FWF9	(thale cress) hypothetical protein	AN1_LOCUS20452	9100.01	23148.4	6851.31	0	0	0	Inf	0	Inf	up
A0A654G6F8	Peroxidase	AN1_LOCUS24122	14842.2	7968.37	4197.63	0	0	0	Inf	0	Inf	up
A0A654GAP0	(thale cress) hypothetical protein	AN1_LOCUS25573	23238.4	41046	36918.9	0	0	0	Inf	0	Inf	up
A0A7G2DTI1	(thale cress) hypothetical protein	AT9943_LOCUS551	5403.81	2776.24	10849.9	0	0	0	Inf	0	Inf	up
A0A7G2DVJ7	(thale cress) hypothetical protein	AT9943_LOCUS2027	4354.01	13981	8624.08	0	0	0	Inf	0	Inf	up
A0A7G2E4H3	(thale cress) hypothetical protein	AT9943_LOCUS5289	302073	355852	356046	0	0	0	Inf	0	Inf	up
A0A7G2EKP2	(thale cress) hypothetical protein	AT9943_LOCUS10360	6440.31	8323.56	8750.22	0	0	0	Inf	0	Inf	up
A0A7G2EQD3	(thale cress) hypothetical protein	AT9943_LOCUS11164	28774.5	10764.5	12087.3	0	0	0	Inf	0	Inf	up
A0A7G2EX87	(thale cress) hypothetical protein	AT9943_LOCUS13578	4815.84	7373.4	8652.1	0	0	0	Inf	0	Inf	up
A0A7G2F934	(thale cress) hypothetical protein	AT9943_LOCUS17265	21130.8	25128.8	9708.56	0	0	0	Inf	0	Inf	up
A0A7G2FG71	(thale cress) hypothetical protein	AT9943_LOCUS22197	10906.4	9638.27	1720.47	0	0	0	Inf	0	Inf	up
A0A7G2FL66	RuvB-like helicase	AT9943_LOCUS23344	9771.79	16015.8	12687.1	0	0	0	Inf	0	Inf	up
P0DI78	UPF0496 protein At3g28290	At3g28290	16762.6	24509.6	17445	0	0	0	Inf	0	Inf	up
Q93Y40	Oxysterol-binding protein-related protein 3C	ORP3C	17695.8	19313.5	5444.28	0	0	0	Inf	0	Inf	up
Q9C8L7	Transmembrane protein	At1g53610	29753.4	50917.6	61536.3	0	0	0	Inf	0	Inf	up
Q9M3E5	Putative L-type lectin-domain containing receptor kinase I.1	LECRK11	13062.7	24912.9	22486.9	0	0	0	Inf	0	Inf	up
Q9SUQ7	Cation_H(+) antiporter 17	CHX17	5771.51	10028.2	5231.09	0	0	0	Inf	0	Inf	up
Q9ZQ91	Probable carboxylesterase 7	CXE7	14263.2	27055.5	40250.5	0	0	0	Inf	0	Inf	up
A0A178V8J5	(thale cress) hypothetical protein	AXX17_At3g45250	62327.1	62334.3	76784.6	6538.09	4188.89	6527.58	11.6749	0.000229869	3.54534	up
A0A654G4G1	(thale cress) hypothetical protein	At5g24165	44706.7	63657.5	37851.6	3656.7	10455.5	8107.79	6.58037	0.00658184	2.71817	up
A0A178VP97	(thale cress) hypothetical protein	AXX17_At2g41440	70462.4	105362	66567.8	16335.9	17901.3	8114.16	5.72338	0.00629851	2.51687	up
A0A5S9YB81	Metal-dependent protein hydrolase	C24_LOCUS24203	139212	133028	0	25590.4	34507.7	34266.7	4.32747	0.000166451	2.11352	up
A0A7G2EI71	(thale cress) hypothetical protein	AT9943_LOCUS9472	15363.9	12939.9	0	3790.43	2727.9	3295.75	4.326	0.00159607	2.11303	up
A0A5S9YEM6	(thale cress) hypothetical protein	AT9943_LOCUS22152	348829	376590	463116	105275	123735	68777.3	3.99122	0.00145011	1.99683	up
A0A178W5T1	glutathione transferase	AXX17_At1g02120	512662	515027	582531	145971	113055	158121	3.86008	0.000116046	1.94863	up
A0A178V046	(thale cress) hypothetical protein	AXX17_At4g44790	12087.9	11730.3	11479.3	1746.98	6328.19	1106.76	3.84424	0.0326132	1.9427	up
A0A178VI48	Uncharacterized protein	AXX17_At3g35320	367220	402903	330277	88565.6	105884	92601.9	3.83346	0.000232227	1.93865	up
A0A5S9YAW3	Major facilitator superfamily (MFS) profile domain-containing protein	C24_LOCUS24366	325275	366444	399901	66514.9	124440	111010	3.61506	0.000692943	1.85402	up
Q9LYM8	Uncharacterized protein F18O21_90	F18O21_90	45747.1	59690.9	75817.2	21418.4	17667.2	12724.1	3.49848	0.00883923	1.80673	up
A0A178VFF4	BRCC36B	AXX17_At3g06700	29469.5	0	19830.5	8056.42	3013.53	10723.7	3.39319	0.0329737	1.76264	up
A0A178VSD5	(thale cress) hypothetical protein	AXX17_At2g40060	236337	209563	278126	67724.1	51841.1	105008	3.22401	0.00281084	1.68886	up
A0A178W7F9	Uncharacterized protein	AXX17_At1g04740	64130.9	71823.7	79463.4	11865.9	32799.2	0	3.21531	0.014452	1.68496	up
A0A178WN35	glutathione transferase	AXX17_At1g02130	1.44249e+06	1.31607e+06	1.24007e+06	384644	446371	444317	3.13537	0.000129922	1.64864	up
A0A178W025	Uncharacterized protein	AXX17_At2g16470	256277	267993	291318	96430.7	96099	76894.9	3.02715	0.000115796	1.59796	up
A0A1P8AQ03	Mediator of RNA polymerase II transcription subunit 15a-like protein	NRB4	12332.8	8536.64	9184.75	1999.7	4095.73	3982.19	2.98228	0.00797444	1.57641	up
A0A5S9Y054	MICOS complex subunit MIC60	C24_LOCUS20728	70893.6	60598.7	60615.8	17392.6	21043.9	27081.3	2.93215	0.000685765	1.55196	up
A0A178V3D7	Germin-like protein	AXX17_At4g16890	238451	249918	267724	77043.6	111222	71724.2	2.90816	0.000387048	1.54011	up
Q9SJ11	Ras-related protein RABG2	RABG2	28154.5	59771.7	42065.3	18789.4	10113.8	17065.5	2.82783	0.0423776	1.49969	up
A0A178UJ94	(thale cress) hypothetical protein	AXX17_At5g09750	182487	166578	191317	47028.1	73734.8	70898.5	2.81946	0.000476739	1.49542	up
A0A654G661	Germin-like protein	AN1_LOCUS24056	138250	0	122349	48581.2	67261.8	25867.5	2.75843	0.0152302	1.46385	up
A0A178UAW0	(thale cress) hypothetical protein	AXX17_At5g16070	67730.5	80733.5	107119	31524.1	33928.3	27962.8	2.73599	0.0403833	1.45206	up
A0A178VA93	CEP2	AXX17_At3g42460	171101	196409	238236	69822.7	82622.3	74357.3	2.67081	0.00317347	1.41728	up
A0A178V823	DEGP1	AXX17_At3g30490	38863.4	47181.4	43078.8	9276.16	21127.1	18050.8	2.66487	0.00329527	1.41406	up
Q03251	Glycine-rich RNA-binding protein 8	RBG8	5.15531e+06	4.95347e+06	5.72335e+06	1.68108e+06	2.22949e+06	2.05782e+06	2.65266	0.000308028	1.40744	up
F4IVL6	DnaJ homolog subfamily C GRV2	GRV2	15310	15332.8	14552	4297.36	4960.78	7809.33	2.64801	0.0010665	1.40491	up
A0A7G2DW25	(thale cress) hypothetical protein	AT9943_LOCUS2216	14444.4	9595.94	8927.86	6389.24	2475.39	3603.31	2.64424	0.0308691	1.40285	up
Q941R7	Major latex-like protein	MLP15	129165	166329	172070	69324.3	55866.7	53000.5	2.62394	0.00255639	1.39174	up
A0A178WDM2	Long-chain-fatty-acid--CoA ligase	AXX17_At1g57920	60879.4	69000.6	76731.2	27003.6	29386.5	22432.2	2.62123	0.0010501	1.39024	up
A0A7G2E3N6	(thale cress) hypothetical protein	At1g66240	15570	12135.6	18128.8	0	7123.07	4666.62	2.59178	0.0304165	1.37394	up
A0A7G2EEI4	(thale cress) hypothetical protein	AT9943_LOCUS8144	249645	408231	280198	93606.9	133042	135649	2.58923	0.0190276	1.37252	up
A0A1I9LS54	Eukaryotic aspartyl protease family protein	At3g51340	70518.7	62207.6	68532.4	26057.4	24031.7	28253.5	2.56895	0.000124519	1.36118	up
A0A178UMV9	(thale cress) hypothetical protein	AXX17_At5g22460	50653.8	50466.4	52228.3	18573.8	15588.9	25626.3	2.56483	0.000501167	1.35886	up
A0A384LDY1	V-type proton ATPase subunit G	AXX17_At4g27470	541601	581686	591857	192725	223853	255699	2.55125	0.000127539	1.3512	up
A0A178VJH2	DNA-directed RNA polymerase subunit	AXX17_At3g17850	10306.7	8316.6	9854.53	2923.65	0	4619.52	2.51688	0.0106589	1.33164	up
A0A178WJ40	WEB family protein At1g12150	AXX17_At1g12540	10513.5	10479.2	13245.9	2141.98	5041.25	6489.46	2.50416	0.0120747	1.32433	up
A0A7G2DYD6	(thale cress) hypothetical protein	AT9943_LOCUS1836	104712	97649.5	106946	51568.3	38004.9	36301	2.45727	0.000395123	1.29706	up
A0A654EEJ3	(thale cress) hypothetical protein	AN1_LOCUS2693	83055.2	88896	90098.2	27419.8	42561.5	38423.8	2.41732	0.000517941	1.27341	up
A0A178WCN7	Filaggrin-2-like	At1g64370	73213.3	66990.2	70164.2	17149.9	42053.9	0	2.36885	0.0240865	1.24419	up
A0A178WI18	(thale cress) hypothetical protein	AXX17_At1g31060	34978.4	36877.2	40124.8	19676.8	15685.7	12512.7	2.33901	0.00112597	1.2259	up
A0A384KF39	(thale cress) hypothetical protein	AXX17_At2g02670	65728.3	79024.8	71141.8	29577.2	32500.5	30539.3	2.33105	0.000484554	1.22098	up
A0A7G2DTE8	(thale cress) hypothetical protein	AT9943_LOCUS524	495832	586123	472267	218440	226158	223435	2.32656	0.0132319	1.2182	up
A0A7G2FMW7	(thale cress) hypothetical protein	AT9943_LOCUS23110	39050.9	27476.5	33313.8	23381.1	5724.62	13866.5	2.32339	0.0359349	1.21623	up
A0A5S9WSQ1	Glutaredoxin-dependent peroxiredoxin	C24_LOCUS5494	218403	209358	227188	87094	104292	91160.3	2.31802	7.049e-05	1.21289	up
A0A5S9VF04	Uncharacterized protein	C24_LOCUS2162	85353.3	87578.3	75931	30958.6	44525.2	32959.3	2.29487	0.00107054	1.19841	up
A0A654G962	Peptidase A1 domain-containing protein	AN1_LOCUS25081	121502	126420	118426	56251.9	50939.4	53103.7	2.28546	1.62115e-05	1.19249	up
A0A178UEN0	(thale cress) hypothetical protein	At5g64400	183232	232081	220022	78315.5	125071	75710.7	2.27639	0.00547101	1.18675	up
A0A178UMQ1	(thale cress) hypothetical protein	At5g22080	16966.3	18877.2	18248.8	6152.3	7908.49	9869.1	2.26045	0.00115242	1.17661	up
Q5XF04	Probable xyloglucan galactosyltransferase GT15	GT15	5458.11	0	4192.83	1474.51	2437.13	2505.8	2.25579	0.0244708	1.17364	up
A0A178V774	(thale cress) hypothetical protein	AXX17_At3g52660	39407.8	0	54493.2	24618.8	18881.6	18958.8	2.2551	0.0237188	1.17319	up
A0A178WDU8	(thale cress) hypothetical protein	AXX17_At1g15550	390627	397077	328904	174047	145613	177173	2.24745	0.000990874	1.16829	up
A0A178V8D4	Ribosome-recycling factor_ chloroplastic	AXX17_At3g00930	76415.9	86664.6	89914.1	32965.5	36400.7	43207.6	2.24737	0.000759206	1.16824	up
A0MDV3	Uncharacterized protein (Fragment)	-	0	20353	20066.7	10627.7	11164.9	5283.6	2.23921	0.0191961	1.16299	up
A0A178VJW3	(thale cress) hypothetical protein	AXX17_At3g46540	11672.3	13412.2	14902.6	3141.52	8470.68	6318.21	2.23013	0.0152533	1.15713	up
A0A7G2ERT0	(thale cress) hypothetical protein	AT9943_LOCUS13273	102258	94363	88347.3	52933.7	35291.9	40613	2.21183	0.0013962	1.14524	up
A0A7G2FNZ0	(thale cress) hypothetical protein	AT9943_LOCUS22688	170411	133266	191758	65688.8	75631.8	83169.9	2.20693	0.00714391	1.14204	up
A0A178VPX8	Protein kinase domain-containing protein	AXX17_At2g39280	108203	124947	105446	58994.3	44931.9	50288.1	2.19562	0.00111415	1.13463	up
Q9LYV2	Uncharacterized protein T31B5_60	T31B5_60	9128.66	8138.37	0	0	4717.17	3173.74	2.18822	0.0361887	1.12976	up
Q9M815	Protein PLANT CADMIUM RESISTANCE 8	PCR8	38981.3	46920.7	36290.9	10815.6	22571.1	22841.9	2.17315	0.0124405	1.11979	up
A0A384KIZ2	(thale cress) hypothetical protein	At5g09380	19681.9	35521.2	30339	9285.45	11912.1	18185.7	2.17204	0.0453979	1.11905	up
A0A654EAS0	Uncharacterized protein	AN1_LOCUS1906	114037	96918.1	108153	32228.5	60401.7	54379.8	2.17065	0.00445721	1.11813	up
A0A7G2E129	(thale cress) hypothetical protein	AT9943_LOCUS3280	0	30220.6	34329.4	10350.5	19798.9	15010.2	2.14406	0.0206747	1.10035	up
A0A178WKB7	MICOS complex subunit Mic10	AXX17_At1g23660	83674.6	99622.6	86437.2	30050.8	40886.7	54890.5	2.14368	0.00530822	1.10009	up
A0A654FRX8	(thale cress) hypothetical protein	AN1_LOCUS19000	4459.16	5056.95	0	2486.22	0	1955.05	2.14265	0.0239426	1.0994	up
A0A384L7F3	(thale cress) hypothetical protein	At3g04500	10327.2	9856.24	12593.1	6401.21	3216.24	5772.49	2.12973	0.0108626	1.09067	up
A0A5S9YB51	Major facilitator superfamily (MFS) profile domain-containing protein	C24_LOCUS24367	2.69817e+06	2.86539e+06	2.91726e+06	1.20341e+06	1.45693e+06	1.32426e+06	2.1284	0.000109388	1.08977	up
A0A7G2F2L7	(thale cress) hypothetical protein	AT9943_LOCUS15496	283304	457776	416617	103255	178238	263984	2.12236	0.0438162	1.08567	up
A0A7G2F0S4	(thale cress) hypothetical protein	AT9943_LOCUS16623	55195.6	58078.3	68442.2	32301.5	27017.1	26715.9	2.11213	0.00194292	1.0787	up
A0A7G2E378	(thale cress) hypothetical protein	AT9943_LOCUS3985	124842	116893	114756	50248.2	59894.5	59209.8	2.10502	0.000139562	1.07384	up
A0A1P8BCR2	Thioredoxin superfamily protein	PDI	38249.7	43310.9	40935.2	0	21086.2	18054.4	2.08642	0.00235131	1.06103	up
A0A178VCZ1	(thale cress) hypothetical protein	AXX17_At3g55270	763494	784371	784251	345993	435859	343979	2.07146	0.000205935	1.05065	up
A0A178W160	(thale cress) hypothetical protein	AXX17_At1g00540	787287	787331	835860	396067	405435	364744	2.06687	3.40889e-05	1.04745	up
A0A7G2FDC8	(thale cress) hypothetical protein	AT9943_LOCUS21188	38703.2	32909	27193.4	0	12944.2	18961	2.06457	0.0392361	1.04584	up
A0A7G2FL01	(thale cress) hypothetical protein	AT9943_LOCUS22795	35497.6	33758.1	41870.6	26972.6	9342.67	17681.6	2.05801	0.0281476	1.04125	up
A0A7G2E990	Patatin	AT9943_LOCUS7755	50604.8	45273.9	44358.2	30346.5	13373.1	24593	2.05287	0.0109848	1.03764	up
A0A178VRB1	(thale cress) hypothetical protein	AXX17_At2g35850	156565	170273	183571	62738	90363.7	95775.4	2.05085	0.00247342	1.03622	up
A0A178WJG9	Alcohol dehydrogenase-like 1	AXX17_At1g23560	68734.5	63055.7	51896.8	34789	19794	35250.5	2.04475	0.0115655	1.03192	up
A0A178V7F8	non-specific serine_threonine protein kinase	AXX17_At3g47770	36048.6	37890	43389.5	15314	25848.5	16465	2.03597	0.00761809	1.02572	up
A0A5S9X7Q0	Short-chain dehydrogenase reductase 3b	C24_LOCUS11080	41219.2	53728.3	56660.4	24791.3	26326.5	23522.1	2.03119	0.00592117	1.02233	up
A0A178WAH4	Survival protein SurE-like phosphatase_nucleotidase domain-containing protein	At1g72880	108098	140748	119886	76537.8	70314.7	36355.8	2.01264	0.0170381	1.00909	up
A0A178WEV2	NAD(P)-binding Rossmann-fold superfamily protein	At1g64590	11347.8	7345.95	11935.6	4339.42	4162.8	6803.29	2.0012	0.0380438	1.00087	up
A0A178UH50	HXXXD-type acyl-transferase family protein	At5g02890	7232.98	0	6834.9	0	3569.51	3533.67	1.9805	0.00327712	0.985868	up
A0A1P8B251	Alpha_beta-Hydrolases superfamily protein	At2g18360	124373	129045	112689	72709.1	71072.2	41302.9	1.97806	0.00593799	0.984087	up
C0Z366	AT3G07090 protein	At3g07090	166189	248730	208840	90914.6	110975	113459	1.978	0.0144661	0.98404	up
A0A178W9T9	Glutathione S-transferase	AXX17_At1g68960	204124	217527	214476	101257	99798	120933	1.97562	0.0001901	0.982309	up
A0A5S9X544	Uncharacterized protein	C24_LOCUS10148	29437.3	24909.2	28285.7	21249.7	11969.9	8786.01	1.96717	0.0271679	0.976124	up
A0A384L2X5	Pre-mRNA-splicing factor SYF2	At2g16860	26448.3	33806	25696.3	12660.2	12726.6	18500.7	1.95842	0.0122593	0.969694	up
A0A5S9XZU9	MPN domain-containing protein	C24_LOCUS20635	48839.6	54973.4	56069.1	19002.5	38650.2	24054.4	1.95677	0.0144631	0.968475	up
A0A654EKW1	Uncharacterized protein	AN1_LOCUS5420	306142	315672	357001	180935	163108	159289	1.94467	0.000732493	0.959524	up
A0A5S9X7N8	Uncharacterized protein	AN1_LOCUS11243	74424.4	71017.3	75256.3	46358.3	31870.4	35298.2	1.94402	0.0014333	0.959039	up
A0A178VVM7	(thale cress) hypothetical protein	AXX17_At2g43420	1.2243e+06	1.13927e+06	1.05963e+06	611565	541592	619866	1.93071	0.000509726	0.949135	up
A0A178VC40	(thale cress) hypothetical protein	AXX17_At3g09400	35074.2	43578.2	47761.7	0	18421.3	25357.6	1.92504	0.0342111	0.944886	up
A0A178U916	Germin-like protein	AXX17_At5g36350	95678.7	75074.6	101780	66217	35453.9	41204.2	1.9075	0.0254052	0.931681	up
Q9C5V1	Gag_pol polyprotein	-	4992.42	5678.09	0	2427.35	0	3177.63	1.90376	0.0379815	0.928849	up
A0A178VZA8	(thale cress) hypothetical protein	AXX17_At2g17200	16850.1	13341.8	13682	9392.54	6824.7	6836.21	1.90314	0.00784075	0.928382	up
A0A178WJI0	(thale cress) hypothetical protein	AXX17_At1g73520	2.9946e+06	3.29578e+06	3.15145e+06	1.72449e+06	1.7126e+06	1.5261e+06	1.90237	0.000159464	0.927799	up
A0A5S9WCZ5	Calcyclin-binding protein	At1g30070	78467.3	77488.4	95096.3	36593.2	43418.9	52240.6	1.89828	0.0055741	0.924689	up
A0A178WND9	Peroxidase	AXX17_At1g15140	47095.2	42960.1	40781.4	21797.6	28691.5	18698.1	1.89106	0.00414076	0.919192	up
A0A178UAR8	Peroxidase	AXX17_At5g63710	390501	407659	361344	220430	194153	200206	1.88602	0.000317746	0.915346	up
A0A654FQG3	Uncharacterized protein	AN1_LOCUS18457	411057	442990	385536	244460	179480	235166	1.8807	0.00179931	0.911272	up
A0A5S9XHE6	Putative gamma-glutamylcyclotransferase	C24_LOCUS14246	139964	136021	133017	71866.8	75878.9	69828.4	1.87983	1.85656e-05	0.910602	up
A0A7G2EY82	(thale cress) hypothetical protein	AT9943_LOCUS14143	560633	575907	579687	299483	328240	285421	1.87947	4.26267e-05	0.910326	up
A0A7G2FDQ9	(thale cress) hypothetical protein	AT9943_LOCUS21014	5177.66	4083.16	6220.56	3352.94	3083.36	1823.39	1.87433	0.0362206	0.906376	up
A0A1P8BCW3	Sulfoquinovosyldiacylglycerol 2	SQD2	128893	178435	183029	63142.4	120918	78509.5	1.86753	0.0361216	0.901135	up
A0A654FNS3	Uncharacterized protein	AN1_LOCUS17810	349572	341178	350479	140623	224039	193731	1.86469	0.0208934	0.898936	up
A0A654FE28	Mitochondrial phosphate carrier protein 3_ mitochondrial	AN1_LOCUS15231	37309.5	45431.8	42113.5	21778.2	19813.8	25522.3	1.86033	0.00264674	0.89556	up
A0A178UMQ8	(thale cress) hypothetical protein	AXX17_At5g00230	783308	822127	827053	349594	499146	459945	1.85873	0.0013276	0.894315	up
A0A178V1Z3	(thale cress) hypothetical protein	AXX17_At4g36710	28841.2	23316.1	18787.8	14471.3	11000.1	12751.7	1.85608	0.0238552	0.892258	up
A0A5S9V337	Germin-like protein	AN1_LOCUS2031	123594	170925	144360	74344.1	95174.7	68196.8	1.84623	0.0136383	0.884584	up
Q8GWF4	Peptide methionine sulfoxide reductase B6	MSRB6	73425.7	64576	65293.8	42320.5	37950.7	29930.4	1.84476	0.00252957	0.883433	up
A0A178V0E7	(thale cress) hypothetical protein	AXX17_At4g31440	289843	293740	292879	160799	171160	146051	1.83357	5.60464e-05	0.874654	up
A0A178V7M0	(thale cress) hypothetical protein	AXX17_At3g00330	1.13256e+06	1.23568e+06	1.28954e+06	658567	710441	633021	1.82703	0.000425706	0.869504	up
A0A7G2E8X0	(thale cress) hypothetical protein	AT9943_LOCUS6893	49037.5	67136.3	51985	30753.6	26781.7	34711.5	1.82292	0.0139366	0.866253	up
P80828	54 kDa cell wall protein (Fragment)	-	1.59084e+06	1.68952e+06	1.8155e+06	938768	923762	933887	1.82228	0.00691399	0.865746	up
A0A178WDG0	Ribulose-phosphate 3-epimerase	AXX17_At1g56720	197527	215223	175125	121836	108741	93539.7	1.81377	0.00345323	0.858995	up
A0A178V0R4	RBP-DR1	AXX17_At4g03840	76375.1	96218	90317.6	44251.1	45061.3	55712.5	1.81286	0.00481123	0.858271	up
A0A178UGJ1	RING-type E3 ubiquitin transferase	AXX17_At5g61040	42659.9	52656.3	63569.8	20947	33917.6	32860.2	1.81119	0.0318129	0.856935	up
A0A178W6S2	(thale cress) hypothetical protein	AXX17_At1g26750	52423.9	48260.2	42773.6	23227.2	30411.8	25763.9	1.80671	0.00364453	0.853363	up
A0A654FQZ6	(thale cress) hypothetical protein	AN1_LOCUS18700	1.24049e+06	1.50198e+06	1.39051e+06	793922	759732	738432	1.80315	0.0013744	0.850523	up
A0A7G2DUY7	(thale cress) hypothetical protein	AT9943_LOCUS2801	32544.9	25603.9	37902.8	20608.4	15057.7	17690.2	1.80019	0.0218674	0.848151	up
A0A5S9Y0J5	(thale cress) hypothetical protein	AT9943_LOCUS18077	23294.3	20785	20240.6	9229.96	14425.2	12080.1	1.7999	0.0057818	0.847917	up
A0A178W059	(thale cress) hypothetical protein	AXX17_At1g21890	644168	615575	591703	301557	371228	356389	1.79896	0.00046186	0.847166	up
O65601	Uncharacterized protein M7J2.20	M7J2.20	25686.9	24995.1	32504.8	13950.1	0	16909.7	1.79709	0.0332347	0.845664	up
A0A7G2DWZ3	(thale cress) hypothetical protein	AT9943_LOCUS2655	22486.2	28909	23138.3	14853.5	12450.7	14173.9	1.79694	0.00700688	0.845543	up
A0A178VXA5	(thale cress) hypothetical protein	AXX17_At2g15070	476092	473192	594768	307368	290488	264180	1.79117	0.00563222	0.840901	up
A0A178VT66	Single-stranded DNA binding protein Ssb-like OB fold domain-containing protein	At2g33845	101764	112568	125733	62716.4	68995.8	58469.9	1.7881	0.00273755	0.83843	up
A0A178UN09	Chalcone-flavonone isomerase family protein	AXX17_At5g04750	54439.3	77437	57358.4	27299.1	41256	37401.6	1.78596	0.0291576	0.836703	up
A0A7G2EA96	(thale cress) hypothetical protein	AT9943_LOCUS8130	106951	128638	92098.6	71319.6	54256.2	57976.6	1.78525	0.0152301	0.836129	up
A0A178WF19	Protein kinase domain-containing protein	AXX17_At1g46040	285314	257370	185301	150456	121807	139019	1.77004	0.0269626	0.823782	up
Q9SMQ4	Serine_threonine-protein kinase SRK2F	SRK2F	53579.5	57240.6	50990.3	24738.7	34974.4	31754.8	1.76904	0.00264968	0.822966	up
A0A178U8E0	RAB6-interacting golgin	At5g51840	31120.3	34047.1	40780.7	20152.8	19477.1	20420.8	1.76431	0.0321664	0.819105	up
A0A178WMT2	Uncharacterized protein	At1g29530	30040.9	43188.6	29150.9	21164.8	17889.7	19296.9	1.75455	0.0340027	0.811098	up
A0A178WNZ6	(thale cress) hypothetical protein	AXX17_At1g41340	49635.5	41708.2	45002	28899.4	27214.3	21747.3	1.75114	0.00348026	0.808298	up
Q84WR2	Uncharacterized protein At1g08050	At1g08050	66572.4	69528	69160.5	41692.1	42835.9	32895.2	1.74804	0.000865887	0.805742	up
Q9M0Z6	Peptide methionine sulfoxide reductase B3	MSRB3	94344.2	104717	93038.9	55409	52909.9	59236.5	1.74331	0.000549373	0.801826	up
A0A178VSI1	Protein SSUH2 homolog	AXX17_At2g34840	59081.9	50577.2	58353.4	30622.1	35563.5	30551.2	1.7368	0.00173075	0.796433	up
A0A1P8B1Q1	Plant VAP homolog 12	PVA12	280723	263035	293207	160632	163475	158437	1.73449	0.000183993	0.79451	up
A0A178WJT1	60S ribosomal protein L17-2	AXX17_At1g27830	512329	327756	496248	223248	265283	285581	1.72628	0.038714	0.787665	up
A0A178URX8	(thale cress) hypothetical protein	AXX17_At5g07830	366390	359430	345640	191771	222269	207271	1.72451	0.000150558	0.786191	up
A0A178UFN9	(thale cress) hypothetical protein	AXX17_At5g57560	43088.7	55445.3	52971.2	31348.5	30164.8	26446.6	1.72244	0.00640191	0.78445	up
A0A178VE54	3-methyl-2-oxobutanoate hydroxymethyltransferase	AXX17_At3g55820	24161.2	18361.2	18166.3	10440.2	12182.2	12697.4	1.71826	0.0153237	0.780949	up
A0A384LB08	(thale cress) hypothetical protein	AXX17_At3g28790	2.73456e+06	3.22957e+06	2.89381e+06	1.98119e+06	1.5225e+06	1.6574e+06	1.71629	0.00349092	0.779297	up
C0LGG6	Probable LRR receptor-like protein kinase At1g51890	At1g51890	49681.2	43965.2	47374.9	32906.2	24454.2	24939.2	1.71351	0.00363319	0.776956	up
A0A178U8V0	GRAM domain-containing protein	AXX17_At5g12610	23090.5	26048.3	33020.4	12903.2	20143	14954.5	1.71163	0.0354765	0.775367	up
A0A178UBP6	(thale cress) hypothetical protein	At5g03460	22313.2	26760.2	20742.2	16144.9	9149.77	15616.9	1.7065	0.0287503	0.77104	up
A0A654EBL9	(thale cress) hypothetical protein	AN1_LOCUS2251	21649.3	16139.6	17312.8	10104.1	11441.1	0	1.70499	0.0418054	0.769761	up
A0A178UWX1	Adenylyl cyclase-associated protein	AXX17_At4g39460	133432	143404	142809	85220.2	72750.4	88537.3	1.70236	0.000569108	0.767533	up
A0A654EV70	(thale cress) hypothetical protein	AN1_LOCUS8111	321114	268534	273597	152186	185627	169730	1.70083	0.00358173	0.766237	up
Q9SZE4	Vacuolar protein sorting-associated protein 32 homolog 2	VPS32.2	141725	154075	150788	73829.5	98317.6	90428.1	1.7008	0.00163536	0.766214	up
A0A178V5T0	(thale cress) hypothetical protein	AXX17_At3g55510	116923	112019	105498	47640.8	63877.6	85203.7	1.70006	0.0156318	0.765588	up
A0A178VGV9	(thale cress) hypothetical protein	AXX17_At3g53000	42112.6	44789.7	34582.9	23964	23588.5	23927	1.69958	0.0318299	0.76518	up
A0A384KDW9	(thale cress) hypothetical protein	At4g18372	12071.9	10990.9	7941.38	5503.93	6991.2	5777.95	1.69671	0.0323181	0.762741	up
A0A178VRC4	(thale cress) hypothetical protein	AXX17_At2g41020	160106	145246	143845	75172.4	77676.1	112310	1.69407	0.00933781	0.760494	up
Q8GY96	Phosphoglycerate mutase-like protein	PGM	132436	150109	172071	78153.8	98997	91578.1	1.69173	0.00882975	0.758495	up
A0A7G2DR59	(thale cress) hypothetical protein	AT9943_LOCUS73	153127	175502	158513	90993.1	97572.8	99605.1	1.69046	0.000782446	0.757418	up
A0A7G2FEK5	(thale cress) hypothetical protein	AT9943_LOCUS21640	63410.9	64097.1	45561.8	41073.8	34348.4	27071.5	1.68859	0.0320784	0.755819	up
A0A384KHB3	(thale cress) hypothetical protein	At3g11620	16334.8	19635.9	17581.4	7531.56	12401.6	11791.7	1.68801	0.0158414	0.755327	up
A0A7G2FD53	(thale cress) hypothetical protein	AT9943_LOCUS18608	159420	124650	138195	72799.4	83362.9	95032.4	1.68103	0.00891571	0.749344	up
A0A178WBB0	Flavin-containing monooxygenase	AXX17_At1g55850	133252	120464	134721	59944.9	90375	80949	1.67959	0.00650279	0.748109	up
A0A654F1B1	(thale cress) hypothetical protein	AN1_LOCUS10293	27229.7	29237.3	34555.6	18211.2	15176.7	20825.1	1.67898	0.010837	0.747587	up
Q9LY15	Peptide methionine sulfoxide reductase A2	MRSA2	369941	411411	406483	208374	253536	248732	1.67149	0.00120433	0.741139	up
Q9LVQ4	WEB family protein At5g55860	At5g55860	23208.8	21308.5	19777.5	13013.5	10209.4	15320.4	1.66811	0.00850966	0.738219	up
A0A5S9WTW2	Uncharacterized protein	C24_LOCUS6222	105027	106459	97932.5	46977.2	69151.9	69749.5	1.66463	0.00658717	0.735201	up
A0A654FNZ6	Serine hydroxymethyltransferase	AN1_LOCUS17997	1.68323e+06	1.60121e+06	0	931147	0	1.04396e+06	1.66291	0.0111579	0.733714	up
A0A654F6E3	(thale cress) hypothetical protein	AN1_LOCUS12574	3.03307e+06	3.67882e+06	3.8028e+06	1.83112e+06	2.35771e+06	2.13681e+06	1.66223	0.00787684	0.733123	up
A0A178W858	TLP-3	At1g75030	28674.7	24291	25816.4	17258.3	15278.4	15017.2	1.65669	0.00208202	0.728304	up
A0A178V6A1	(thale cress) hypothetical protein	AXX17_At4g36810	16580.5	17560	14189.5	11153.5	7594.02	10516.2	1.65154	0.0128271	0.723808	up
A0A178W108	(thale cress) hypothetical protein	AXX17_At1g74080	56531.9	82200.3	67004.6	37893.3	37940.6	48917.8	1.64917	0.031361	0.721742	up
A0A178UEL6	Protein DETOXIFICATION	AXX17_At5g65190	115842	120176	99440.2	46433.6	79606.2	77483.7	1.64826	0.0241339	0.720941	up
A0A5S9XFK1	(thale cress) hypothetical protein	AT9943_LOCUS11995	14876.2	15843.3	15354.4	12580.4	7105.9	8376.38	1.64183	0.0231941	0.715302	up
A0A654EFU6	Uncharacterized protein	AN1_LOCUS1922	1.03037e+06	1.04612e+06	1.0831e+06	704492	621080	606854	1.63504	0.000280934	0.709323	up
A0A7G2EXT6	(thale cress) hypothetical protein	AT9943_LOCUS13759	25528.9	24653.2	20437.2	11975.4	0	16924.2	1.62907	0.0452216	0.704046	up
A0A178UE66	Cysteine and histidine-rich domain-containing protein RAR1	PBS2	74109.9	71612.3	88096	50654	48052.1	45135.8	1.62552	0.00504437	0.700902	up
A0A178V6Z4	(thale cress) hypothetical protein	AXX17_At4g28180	93937.1	93947.2	85490.8	61834.9	55833.7	50521.6	1.62539	0.00124722	0.700788	up
A0A384KXG3	Transmembrane protein	AXX17_At3g46660	132764	129121	111667	82226.6	77033.8	72499.9	1.61181	0.00263262	0.688678	up
A0A5S9X2E1	Uncharacterized protein	C24_LOCUS9183	46171.8	40801.6	55799.7	33916.9	29484	25274.7	1.61006	0.0233179	0.687116	up
A0A5S9XHI7	Uncharacterized protein	C24_LOCUS14284	892155	916728	981867	590799	571516	571511	1.60959	0.00021479	0.686693	up
A0A178VDY2	Glutathione peroxidase	AXX17_At3g57360	352711	330121	279969	213120	192500	192564	1.60954	0.00574424	0.68665	up
A0A178UX02	(thale cress) hypothetical protein	AXX17_At4g41910	218305	194781	246422	134334	150664	125113	1.60812	0.0075955	0.685376	up
A0A178VN27	(thale cress) hypothetical protein	AXX17_At2g26870	255989	265045	214384	160120	144675	152645	1.60768	0.00464752	0.684983	up
A0A384KQX3	(thale cress) hypothetical protein	AXX17_At5g40140	56280.8	53313	55353.3	38419.5	29154.8	35072.8	1.60693	0.00187781	0.68431	up
A0A178WBN7	Eukaryotic translation initiation factor 5A	AXX17_At1g14470	227844	225156	219982	137619	140752	140818	1.60544	4.82479e-06	0.682969	up
A0A654EIK1	(thale cress) hypothetical protein	At1g55160	140284	164838	151199	93720.8	110286	80662.5	1.60299	0.00679162	0.680763	up
A0A654FAH0	(thale cress) hypothetical protein	AN1_LOCUS13920	14406.9	18209.3	19638.6	10394.7	11467.6	10756.4	1.60199	0.0147368	0.679861	up
A0A7G2EQV8	(thale cress) hypothetical protein	AT9943_LOCUS11369	61454.5	65095.6	47436.4	41199.7	34326.5	33175.4	1.60059	0.0214832	0.678602	up
A0A178VFQ4	Plasma membrane ATPase	AXX17_At3g41930	36237.6	34888.6	35607.1	19695.3	24404.8	22733.2	1.59701	0.000748621	0.675372	up
A0A7G2EQ42	(thale cress) hypothetical protein	AT9943_LOCUS12701	719909	671754	673392	402111	411759	482349	1.59314	0.00100641	0.671872	up
A0A178WMF0	ATP-dependent Clp protease proteolytic subunit	AXX17_At1g01720	198823	212353	218700	129490	158602	107905	1.59061	0.0078756	0.66958	up
A0A7G2FLI8	(thale cress) hypothetical protein	AT9943_LOCUS22594	15594.5	14090.8	16197.8	8208.75	7733.43	12915.5	1.58998	0.0326211	0.669008	up
A0A654FPY5	Guanine nucleotide exchange factor SPIKE 1	AN1_LOCUS18321	26950.5	36570.5	39708	25077.4	21947.1	17909.9	1.58974	0.0429912	0.668795	up
A0A178VVH7	L-gulonolactone oxidase	AXX17_At2g44450	139588	144724	127469	107281	76664.2	75766.3	1.58553	0.011804	0.664963	up
A0A5S9WYW6	Peptidyl-prolyl cis-trans isomerase	AN1_LOCUS8165	198545	265012	250877	169917	131841	148941	1.58517	0.0187958	0.664636	up
A0A178UZS4	LigB	AXX17_At4g17510	99434.6	95855.9	68785.2	45464.1	58924.7	62258.1	1.58464	0.041344	0.664158	up
A0A7G2EIH8	(thale cress) hypothetical protein	AT9943_LOCUS9584	829411	968213	1.08991e+06	565760	618599	645357	1.57813	0.011036	0.658216	up
A0A5S9YHP7	(thale cress) hypothetical protein	AT9943_LOCUS23194	97889	103649	105514	71315.4	61045.5	62276.7	1.57756	0.000701528	0.657693	up
A0A7G2E3L5	(thale cress) hypothetical protein	AT9943_LOCUS4469	190661	184838	196611	117481	124599	120817	1.5765	6.1801e-05	0.656729	up
A0A5S9X1V4	(thale cress) hypothetical protein	AT9943_LOCUS7834	140663	118733	98204	81777.3	72559.1	72653.7	1.5754	0.0261535	0.65572	up
A0A178VTB8	(thale cress) hypothetical protein	AXX17_At2g26730	602406	514862	534685	352552	366106	330671	1.57429	0.0021201	0.654705	up
A0A654FYP8	(thale cress) hypothetical protein	AN1_LOCUS21389	34647.6	32074	31580.6	17859.6	18854	25876	1.57058	0.0115512	0.651302	up
A0A654FSY0	Xyloglucan endotransglucosylase_hydrolase	AN1_LOCUS19327	151830	147258	166713	0	84096.9	114075	1.56699	0.0252499	0.647995	up
A0A178W5G5	(thale cress) hypothetical protein	AXX17_At1g08890	371169	436941	455026	260226	277297	268892	1.56636	0.00421582	0.647414	up
A0A7G2FAA7	(thale cress) hypothetical protein	AT9943_LOCUS19745	67337.8	70640.1	65834.3	44346.4	39822.6	46005.8	1.56568	0.000459139	0.646789	up
A0A178VAR3	Uncharacterized protein	AXX17_At3g21500	10208.1	14645.6	10757.4	7988.37	7694.75	7070.69	1.56506	0.0394486	0.64622	up
A0A178VS33	Transmembrane protein	AXX17_At2g14030	251302	241078	241501	175761	144248	149011	1.56471	0.00104046	0.645898	up
A0A5S9X4Y9	(thale cress) hypothetical protein	AT9943_LOCUS8759	29914.2	35605.7	26851.6	15642	20913.1	22499.1	1.56418	0.0280988	0.645408	up
A0A7G2F105	(thale cress) hypothetical protein	AT9943_LOCUS16842	36887.7	35147.6	39730.7	20108.3	0	27546.4	1.56355	0.0260295	0.644826	up
A0A654F318	(thale cress) hypothetical protein	At2g44260	128040	129879	126349	90989.7	85528.2	69533.6	1.56174	0.017028	0.643153	up
A0A5S9XD15	thiohydroximate-O-sulfate sulfate_sulfur-lyase (nitrile-forming)	AN1_LOCUS13025	720815	772494	809324	432152	556040	486363	1.56158	0.00332283	0.643004	up
A0A178W162	Dihydrolipoyl dehydrogenase	AXX17_At1g42080	1.63366e+06	1.67522e+06	1.65164e+06	1.07534e+06	1.09819e+06	1.00659e+06	1.55985	3.87381e-05	0.641412	up
Q8GXN6	Vacuolar protein sorting-associated protein 20 homolog 1	VPS20.1	60438.4	55482.3	45331.4	42351.7	29033	32234.4	1.5562	0.0326749	0.638029	up
Q9FKF7	Peptide methionine sulfoxide reductase A1	MSRA1	17953.6	24336.3	23662.8	12074.6	13251.2	17139.8	1.55308	0.0367641	0.635135	up
A0A654EMY9	Uncharacterized protein	AN1_LOCUS5609	0	49791.3	61949.1	40841	29811.2	37379.6	1.55149	0.0488474	0.633658	up
A0A178VHL9	Glycosyltransferase	AXX17_At3g44980	100045	117562	119310	81473.6	60935.3	75036.7	1.54943	0.00995442	0.63174	up
A0A7G2DY91	(thale cress) hypothetical protein	AT9943_LOCUS1967	2.17897e+06	2.39122e+06	2.38709e+06	1.4753e+06	1.56601e+06	1.46258e+06	1.54473	0.000451034	0.62735	up
A0A654FQ39	(thale cress) hypothetical protein	AN1_LOCUS18409	25756.9	22577.6	27315.5	17031.1	15157.3	16808.6	1.54397	0.00421357	0.626649	up
A0A178ULU3	MATH domain-containing protein	At5g26320	63244.6	55355	56466.9	41943.5	38687	32816.3	1.54316	0.00483054	0.625888	up
Q9C8M2	Peptide methionine sulfoxide reductase B1_ chloroplastic	MSRB1	85503.2	90567.1	85806.3	55535.7	60382.3	53799.1	1.54302	0.000277711	0.625755	up
A0A178V806	Protein kinase domain-containing protein	AXX17_At4g22280	239251	235370	246190	148254	155310	164141	1.54117	0.000111519	0.624023	up
A0A5S9WL01	Protein kinase domain-containing protein	C24_LOCUS4180	25184.6	26696.6	22888.3	17066.4	10973.9	20476.9	1.54109	0.0430323	0.623953	up
A0A178WQ80	(thale cress) hypothetical protein	At1g28540	35005.8	34262.2	27906.6	20719.1	19955.4	22407.9	1.54044	0.00863363	0.623343	up
A0A178W2X4	non-specific serine_threonine protein kinase	AXX17_At1g30670	46666	37242.9	39519.1	27630.9	26911.1	25593.5	1.54024	0.00762525	0.623154	up
A0A178VME6	Target of rapamycin complex subunit LST8	AXX17_At3g19200	33152.2	28587.7	26736.9	15906.5	21127.3	20419	1.53999	0.0146414	0.622923	up
A0A178WAW6	Germin-like protein	AXX17_At1g19910	577351	710659	641600	444084	434357	374961	1.5395	0.0069503	0.62246	up
A0A7G2EZ09	(thale cress) hypothetical protein	AT9943_LOCUS15308	1.02286e+06	1.19695e+06	1.13728e+06	746094	666976	771640	1.53663	0.00287067	0.61977	up
A0A654F9D0	Dihydrolipoyl dehydrogenase	AN1_LOCUS13117	890778	1.04684e+06	904118	657194	640813	552280	1.53584	0.00518515	0.619027	up
A0A7G2F134	(thale cress) hypothetical protein	AT9943_LOCUS15850	45999.1	41653.4	41123.5	33786.4	21233.4	28894.3	1.53462	0.0195967	0.617877	up
A0A7G2F3T1	(thale cress) hypothetical protein	AT9943_LOCUS16052	526869	409956	456915	279238	315161	314078	1.53415	0.0108351	0.617439	up
A0A178VIN6	(thale cress) hypothetical protein	AXX17_At3g53790	62418.7	73795.4	74067.2	39657.4	54580	43011.8	1.53211	0.0147889	0.615523	up
A0A654F3Q9	Non-specific phospholipase C4	AN1_LOCUS11630	499738	581556	591740	319190	401389	371894	1.53142	0.00686315	0.61487	up
Q9S7D8	ATP sulfurylase 4_ chloroplastic	APS4	1.17427e+06	1.16016e+06	1.00117e+06	779234	718190	681725	1.53069	0.00348046	0.614178	up
A0A5S9WYC6	MD-2-related lipid-recognition domain-containing protein	C24_LOCUS7807	591431	540987	545996	365233	367319	364035	1.53058	0.00662175	0.614077	up
A0A178WMC2	(thale cress) hypothetical protein	AXX17_At1g70660	119559	104643	98958.8	67437.8	63280.7	80445.8	1.53038	0.00966224	0.613886	up
A0A178UDQ5	(thale cress) hypothetical protein	At5g46620	61205.9	64499.4	80404.5	47264.5	49898.6	37641.2	1.52896	0.0274001	0.612547	up
A0A1P8B2T4	Gluconokinase	At2g16790	85446.7	87711.2	83955.1	48807.4	59237.1	60315.9	1.52716	0.00151037	0.61085	up
A0A178UXK9	Bifunctional inhibitor_plant lipid transfer protein_seed storage helical domain-containing protein	AXX17_At4g26270	142216	146574	168942	92611.3	107736	99529.4	1.5264	0.00492589	0.610135	up
A0A5S9XX78	Uncharacterized protein	C24_LOCUS18949	40961.6	38720	38496.6	30771.8	21425.3	25375.6	1.52345	0.0086595	0.607341	up
A0A178W5A7	Formin-like protein	AXX17_At1g32400	10455.9	12130.3	9705.81	7690.89	6440.32	0	1.52344	0.0375491	0.60733	up
Q8L7I2	Subtilisin-like protease SBT3.6	SBT3.6	40478.2	56060.3	48492.7	30263.4	38757.9	26273.8	1.52192	0.046301	0.60589	up
A0A384KLW9	Protein YIP	AXX17_At4g34690	518213	481268	454009	332261	311610	311640	1.52117	0.00111502	0.605177	up
A0A178V059	(thale cress) hypothetical protein	AXX17_At4g32750	336285	349890	364023	222828	252515	215049	1.52116	0.00100405	0.605174	up
A0A384KTR9	(thale cress) hypothetical protein	AXX17_At4g40000	56765.3	47077.9	42975.2	33967.5	27903.4	34709.4	1.52017	0.0222918	0.60423	up
A0A384LC89	(thale cress) hypothetical protein	At3g23190	204869	193536	190848	110292	124634	152769	1.51989	0.00702206	0.603965	up
Q9SZ53	Probable protein phosphatase 2C 60	At4g31860	71680.1	68655.6	56295.7	46246.4	41160.9	42137.3	1.51787	0.0107299	0.602045	up
A0A654F2N6	Protein kinase domain-containing protein	AN1_LOCUS11237	61901.4	64570.9	68407.8	45370.9	45210.4	38074.2	1.51475	0.00195402	0.599076	up
A0A654ENI4	(thale cress) hypothetical protein	AN1_LOCUS6356	170876	198987	161153	94207.3	120443	136046	1.51418	0.0226163	0.598538	up
A0A654FLV1	non-specific serine_threonine protein kinase	AN1_LOCUS17267	104168	95916.8	97316.8	69525.2	66991.6	60264.9	1.51133	0.000872675	0.595815	up
A0A178VIW0	tryptophan synthase	AXX17_At3g49130	125023	154824	125004	82085.7	94637.8	91472.1	1.50954	0.0127846	0.594105	up
A0A178WD87	Protein DETOXIFICATION	AXX17_At1g12010	65542.8	52349.9	52219.2	34471.2	39126.2	39101.4	1.50944	0.015013	0.594013	up
A0A654FCJ9	FAD_NAD(P)-binding domain-containing protein	At3g44190	235004	252480	279417	174735	163761	171531	1.50365	0.00301334	0.588465	up
Q56ZI2	Patellin-2	PATL2	1.34293e+06	1.92655e+06	1.68034e+06	1.05083e+06	1.15474e+06	1.09177e+06	1.50116	0.0327297	0.586076	up
A0A7G2EAE8	(thale cress) hypothetical protein	AT9943_LOCUS6982	37659.3	41016.3	40327.3	0	25014.3	27857.6	1.50052	0.00436774	0.585461	up
Q9M9H6	Probable choline kinase 1	CK1	112966	119748	100462	77642.3	75008	69399.5	1.50045	0.00382658	0.5854	up
A0A5S9XAS3	(thale cress) hypothetical protein	AN1_LOCUS12336	113175	135962	136280	62900.4	99882.8	94095.9	1.50039	0.0360463	0.585336	up

## Sheet: B) Root_LowP+POT1 vs LowP_DOWN
DEPs in root_LowP+POT1 vs LowP_Downregulated
Protein	Description	Gene	LowP_F_R1	LowP_F_R2	LowP_F_R3	LowP_R1	LowP_R2	LowP_R3	LowP_F_R.vs.LowP_R FC	LowP_F_R.vs.LowP_R Pvalue	LowP_F_R.vs.LowP_R log2FC	LowP_F_R.vs.LowP_R UP.DOWN
Q949X9	Multicopper oxidase LPR2	LPR2	0	0	0	40911.9	31008.5	29465.1	#NAME?	0	#NAME?	down
A0A178V0J6	Pectinesterase	AXX17_At4g02940	0	0	0	31428.4	26518	240040	#NAME?	0	#NAME?	down
F4JKK0	Probable E3 ubiquitin ligase SUD1	SUD1	29399.5	22848.6	17203.2	38780.6	39472	33566.3	0.621105	0.0239598	-0.687091	down
A0A178WLF3	ACT domain-containing protein ACR	AXX17_At1g17670	61140.6	66689.7	53923.4	95070.4	101157	99664.6	0.614258	0.000767709	-0.703083	down
A0A178WHU6	Transcription factor GTE5_ chloroplastic	AXX17_At1g18690	7165.35	7204.91	0	12122.5	11480.1	11542.7	0.613323	0.000433291	-0.705281	down
Q9ZSI1	Putative expansin-A17	EXPA17	232641	181897	199205	366470	329812	327151	0.59969	0.00221529	-0.737711	down
Q9LIA1	Terpenoid synthase 25	TPS25	81272	54686.9	75679.5	115328	138341	105160	0.589802	0.0181935	-0.761697	down
A0A178VDM5	Ubiquitin-like protein ATG12	AXX17_At3g14470	12809.6	14569.5	10934.4	23042	20683.4	24540	0.561243	0.00289525	-0.833303	down
Q944G5	Protein NRT1_ PTR FAMILY 2.10	NPF2.10	20517.3	15901.3	20636.7	31352.9	32089.4	38782.9	0.558133	0.00601422	-0.841319	down
Q05085	Protein NRT1_ PTR FAMILY 6.3	NPF6.3	42661.1	41603	29859	74763.9	65116.2	67372.1	0.550648	0.00350507	-0.860797	down
Q9XF88	Chlorophyll a-b binding protein CP29.2_ chloroplastic	LHCB4.2	38399.1	33873	39979.3	79030.3	71427.9	60808.4	0.531326	0.00412341	-0.912331	down
A0A178ULQ2	Magnesium transporter	AXX17_At5g22300	23828.2	27874.6	18186.4	44143.2	41289.1	47952	0.523969	0.00342215	-0.932448	down
A0A178WAG7	CASP-like protein	AXX17_At1g02960	16424	0	17866.2	36343	32514	35420.2	0.493256	0.0015567	-1.01959	down
A0A178UVD7	Translation initiation factor eIF2 assembly protein	AXX17_At4g04680	7256.76	9129.87	0	14333	18177.1	18060.3	0.486055	0.016389	-1.04081	down
A0A178VKE4	allene-oxide cyclase	AXX17_At3g27810	46680.7	152683	114425	220556	230655	313057	0.410574	0.0244281	-1.28429	down
A0A178UB91	Stress-response A_B barrel domain-containing protein	AXX17_At5g21990	56935.3	49719.6	71576.1	130190	152602	173322	0.390759	0.00271737	-1.35565	down
Q84WM2	phospholipase D	-	31848.2	42088.3	49458.6	148956	155229	107134	0.299999	0.00382919	-1.73697	down
A0A178U7L7	TGG1	AXX17_At5g25990	5363.51	31023.9	6921.24	65533.2	85870	38383.1	0.228197	0.0384546	-2.13165	down
A0A654F517	NADP-dependent oxidoreductase domain-containing protein	AN1_LOCUS10237	2524.16	6916.83	0	19488.7	26201.3	19073.9	0.218663	0.0157478	-2.19322	down
A0A178UDU6	GPI ethanolamine phosphate transferase 3	AXX17_At5g16890	0	0	0	12124.9	13389	11896.6	#NAME?	0	#NAME?	down
A0A178UMR9	non-specific serine_threonine protein kinase	AXX17_At5g44220	0	0	0	49695.1	45091.3	41294.6	#NAME?	0	#NAME?	down
A0A178UPG6	Proline-rich family protein	AXX17_At5g06670	0	0	0	211344	18633.2	12908.5	#NAME?	0	#NAME?	down
A0A178UUM5	Uncharacterized protein	At4g08910	0	0	0	26122.9	12666.5	15580	#NAME?	0	#NAME?	down
A0A178V9K9	Uncharacterized protein	AXX17_At3g15100	0	0	0	41215.9	42094.2	76940	#NAME?	0	#NAME?	down
A0A178W6S8	(thale cress) hypothetical protein	AXX17_At1g72910	0	0	0	15553.4	9032.81	14908.7	#NAME?	0	#NAME?	down
A0A178W7F7	(thale cress) hypothetical protein	AXX17_At1g07860	0	0	0	16209.4	12350.3	17183.5	#NAME?	0	#NAME?	down
A0A178W9D0	Protein kinase domain-containing protein	AXX17_At1g61680	0	0	0	12553.7	6372.62	12674.3	#NAME?	0	#NAME?	down
A0A178WDD9	Transmembrane protein	AXX17_At1g40570	0	0	0	17765.5	12151	12820.1	#NAME?	0	#NAME?	down
A0A178WJ84	Uncharacterized protein	AXX17_At1g18220	0	0	0	3668.14	3438.8	2606.11	#NAME?	0	#NAME?	down
A0A1B1W4W0	Photosystem II reaction center protein L	psbL	0	0	0	5314.23	2692.61	2482.77	#NAME?	0	#NAME?	down
A0A1B1W4W9	Small ribosomal subunit protein bS18c	rps18	0	0	0	36474.3	32925.7	28980.7	#NAME?	0	#NAME?	down
A0A384L9I5	(thale cress) hypothetical protein	At3g16670	0	0	0	46654.1	24544.8	17624.3	#NAME?	0	#NAME?	down
A0A5S9WY07	Uncharacterized protein	C24_LOCUS7696	0	0	0	24054.1	13467.2	12664.3	#NAME?	0	#NAME?	down
A0A5S9Y3W5	Protein CLT3_ chloroplastic	C24_LOCUS21905	0	0	0	20526.1	27139.2	26159.4	#NAME?	0	#NAME?	down
A0A654EDD7	(thale cress) hypothetical protein	At1g23205	0	0	0	17700.5	35387	29539.7	#NAME?	0	#NAME?	down
A0A654FJT9	Ribosome control protein 1 domain-containing protein	AN1_LOCUS16522	0	0	0	2986.62	4375.16	313.639	#NAME?	0	#NAME?	down
A0A7G2DPP7	(thale cress) hypothetical protein	AT9943_LOCUS858	0	0	0	8740.71	5736.66	6049.66	#NAME?	0	#NAME?	down
A0A7G2DTT0	(thale cress) hypothetical protein	AT9943_LOCUS654	0	0	0	12536.3	18804.7	21742	#NAME?	0	#NAME?	down
A0A7G2ECF9	(thale cress) hypothetical protein	AT9943_LOCUS8918	0	0	0	11302.7	7252.78	17503.2	#NAME?	0	#NAME?	down
A0A7G2EQ88	(thale cress) hypothetical protein	AT9943_LOCUS12257	0	0	0	13626	10298.6	17138.4	#NAME?	0	#NAME?	down
A0A7G2F5U7	(thale cress) hypothetical protein	AT9943_LOCUS16589	0	0	0	58253.8	56689.7	50558.4	#NAME?	0	#NAME?	down
A0A7G2F8A1	(thale cress) hypothetical protein	AT9943_LOCUS19424	0	0	0	13519	16153.7	18247.2	#NAME?	0	#NAME?	down
A0A7G2F8S7	(thale cress) hypothetical protein	AT9943_LOCUS19558	0	0	0	4039.58	5310.56	4568.94	#NAME?	0	#NAME?	down
A0A7G2FHH7	(thale cress) hypothetical protein	AT9943_LOCUS20174	0	0	0	54284.4	52526.7	70785.2	#NAME?	0	#NAME?	down
Q8L4K1	Uncharacterized protein At3g16200	At3g16200	0	0	0	11854.3	6847.83	4563.17	#NAME?	0	#NAME?	down
Q8W4D6	Protein HIGH CHLOROPHYLL FLUORESCENCE PHENOTYPE 173_ chloroplastic	HCF173	0	0	0	56519.1	13101.1	18109.2	#NAME?	0	#NAME?	down
Q9SGU9	Methionine gamma-lyase	MGL	0	0	0	6399.49	7980.79	4869.74	#NAME?	0	#NAME?	down
Q9SSL9	Leucine-rich repeat receptor-like protein kinase PEPR1	PEPR1	0	8266.64	8699.74	13323.2	12142.2	0	0.666253	0.0212132	-0.585858	down
A0A178V1R1	PLC-like phosphodiesterases superfamily protein	AXX17_At4g42100	113612	95990.3	97307.5	169000	138126	154497	0.66485	0.00815643	-0.5889	down
A0A7G2FJ71	(thale cress) hypothetical protein	AT9943_LOCUS23201	16353.7	16937.7	15941.2	26472.2	21377.4	26475.1	0.662401	0.00831611	-0.594223	down
A0A7G2ECP7	(thale cress) hypothetical protein	AT9943_LOCUS9015	14635.9	15784.2	14473.3	23793.1	24822.6	19357.3	0.660458	0.0112	-0.598461	down
A0A7G2F6Q2	(thale cress) hypothetical protein	AT9943_LOCUS17809	7852.56	7322.77	8203.29	12672.9	0	10932	0.660276	0.0117879	-0.598859	down
A0A178V6X6	(thale cress) hypothetical protein	AXX17_At3g13270	54593.4	55525.4	51004.9	79322.6	89699.6	75560.2	0.658771	0.00332956	-0.602151	down
Q8VZT0	Putative H_ACA ribonucleoprotein complex subunit 1-like protein 1	At3g03920	134152	128068	172952	218154	207111	235792	0.658299	0.00999505	-0.603185	down
A0A178VT98	(thale cress) hypothetical protein	AXX17_At2g39440	49482.6	58107.4	74325.8	95705.7	93044.3	88300	0.656617	0.0139879	-0.606876	down
A0A5S9YFG3	(thale cress) hypothetical protein	AT9943_LOCUS22602	65854.8	69946.6	72246.8	101586	111275	103990	0.656613	0.000468807	-0.606886	down
A0A5S9X0U2	Uncharacterized protein	C24_LOCUS8693	126737	83513	81551.3	139007	162069	145382	0.65359	0.0339042	-0.613541	down
A0A178W979	(thale cress) hypothetical protein	AXX17_At1g04580	57300.4	50688.9	44438.2	73975.2	87573.5	72067.8	0.652469	0.0115809	-0.616019	down
A0A654F6E4	(thale cress) hypothetical protein	AN1_LOCUS12540	216077	197431	189007	360165	274717	288957	0.652186	0.0178611	-0.616645	down
A0A7G2F9W7	(thale cress) hypothetical protein	AT9943_LOCUS18880	16899.1	21922.5	20921.7	27393.3	30127.6	34222	0.651203	0.0131398	-0.618821	down
A7XB43	Adenosylhomocysteinase	-	135315	142754	124747	234412	204343	179857	0.651162	0.0123654	-0.618912	down
A0A5S9YF80	Beta-galactosidase	C24_LOCUS25796	66381.4	64545.9	56140	94462.3	99265	94471.2	0.649092	0.000675428	-0.623504	down
B9DHN1	AT1G41830 protein (Fragment)	At1g41830	14619.8	20893	22597	32461.1	31058.9	26104.2	0.648372	0.0275235	-0.625105	down
A0A654EXK2	3-hydroxyisobutyryl-CoA hydrolase	AN1_LOCUS9471	26838.9	13793.4	25455.9	33475.7	32793.1	35696.2	0.648146	0.0474527	-0.62561	down
A0A178UY67	Dirigent protein	AXX17_At4g12610	297191	287574	305533	479561	441109	455168	0.647095	0.000197215	-0.62795	down
A0A178VNB8	(thale cress) hypothetical protein	AXX17_At3g49430	31123.1	44519.7	40982.2	69137.9	57029.5	54528.9	0.64542	0.0240316	-0.631689	down
A0A178UAX5	Peptidase A1 domain-containing protein	AXX17_At5g18960	196102	170351	160961	229465	266286	323220	0.643995	0.0292278	-0.634878	down
A0A5S9Y5C2	Uncharacterized protein	C24_LOCUS22415	148036	106307	102108	171350	191507	191567	0.642923	0.0149619	-0.637282	down
A0A384L8Z1	(thale cress) hypothetical protein	At2g45720	42444.6	59794	70636	82663.8	90979.9	95804.3	0.641588	0.0237555	-0.640281	down
A0A654FVU5	(thale cress) hypothetical protein	AN1_LOCUS20424	33625.5	28545.6	29459.9	47434	43316.6	52705.3	0.63874	0.00529076	-0.6467	down
A0A7G2E103	(thale cress) hypothetical protein	AT9943_LOCUS2834	31908.8	21594.6	26885.4	42271.2	43853.3	39759.4	0.638595	0.00911743	-0.647027	down
P49206	Small ribosomal subunit protein eS26y	RPS26A	2.39919e+06	1.96316e+06	2.01253e+06	3.11119e+06	3.27401e+06	3.6042e+06	0.638165	0.00383212	-0.647998	down
A0A178VR14	(thale cress) hypothetical protein	AXX17_At2g39670	19268.5	22984.2	19290	36889.8	29533.5	30025.5	0.638087	0.012181	-0.648176	down
A0A178WPT1	Protein PHLOEM PROTEIN 2-LIKE A10	AXX17_At1g10210	4329.88	5916.56	4473.07	8124.7	6288.49	8674.65	0.637543	0.0340495	-0.649404	down
A0A178WNE7	(thale cress) hypothetical protein	AXX17_At1g06660	13778.1	11384	15402.7	21651.2	23713.4	18388.6	0.636278	0.0163539	-0.652271	down
A0A7G2EL61	(thale cress) hypothetical protein	AT9943_LOCUS11127	181520	166947	140918	300718	224287	244680	0.635824	0.0221927	-0.653301	down
A0A178VRI6	(thale cress) hypothetical protein	AXX17_At2g34130	0	23110	33077	45944.5	39965.2	46916.5	0.634518	0.0401655	-0.656268	down
A0A384LKB4	Xyloglucan endotransglucosylase_hydrolase	AXX17_At4g34700	15312.7	11803.2	16161.7	23937.4	22862.5	21524.1	0.633417	0.00517325	-0.658773	down
Q9C9D8	Uncharacterized protein T10D10.13	T10D10.13	7929.87	7430.83	8538.49	12055.1	13112.7	0	0.633062	0.00395616	-0.659582	down
A0A178WGM0	(thale cress) hypothetical protein	At1g01170	38336.2	34376.6	27370.4	57893.5	52736.6	47861.4	0.631473	0.0107714	-0.663206	down
A0A5S9YD38	Importin subunit alpha	C24_LOCUS25010	40931.4	50596	53401.8	75506.3	79653	74538.8	0.630956	0.00230225	-0.66439	down
A0A5S9SDW3	Uncharacterized protein	C24_LOCUS292	0	9378.17	7550.27	13166.3	0	13794	0.627903	0.0351688	-0.671387	down
A0A654G1F2	(thale cress) hypothetical protein	At5g14550	11301.8	12911.5	12893.7	19996.9	21437.9	17848.5	0.625926	0.00322493	-0.675937	down
Q9CA67	Geranylgeranyl diphosphate reductase_ chloroplastic	CHLP	66749.5	65257.1	57093.6	115648	97628	89726.6	0.624088	0.00995894	-0.680179	down
A0A7G2FFS7	(thale cress) hypothetical protein	AT9943_LOCUS19814	0	5981.76	5474.05	8599.27	0	9773.23	0.62353	0.0325365	-0.681468	down
A0A178UXJ3	(thale cress) hypothetical protein	At4g28990	10080	9708.57	13489.4	15146.2	18188	20040.5	0.623476	0.0229729	-0.681594	down
A0A178UN85	Major facilitator superfamily (MFS) profile domain-containing protein	AXX17_At5g58640	30082.4	20624.1	24856.1	45960.8	35132.2	40465.7	0.621615	0.0210002	-0.685906	down
A0A178WDS8	(thale cress) hypothetical protein	AXX17_At1g33710	57936.7	70010.6	70663.1	114721	105592	99346.3	0.62132	0.00268659	-0.686593	down
A0A178WBW5	Exocyst complex component EXO84C	AXX17_At1g10250	28202.5	19839.2	20973.9	43739.7	35391.6	32464.4	0.618444	0.0293646	-0.693285	down
A0A178W448	(thale cress) hypothetical protein	AXX17_At1g09710	138083	163768	155117	306959	237167	195388	0.61793	0.0478692	-0.694485	down
A0A384KK07	Glycosyltransferase	AXX17_At2g41350	104114	64230.8	95049.2	140113	136082	150223	0.61769	0.013145	-0.695045	down
A0A7G2EFG1	(thale cress) hypothetical protein	AT9943_LOCUS10054	97226.9	89899.8	83233.4	155879	131537	150497	0.617382	0.00267547	-0.695765	down
A0A7G2EYX7	(thale cress) hypothetical protein	AT9943_LOCUS14132	21443.8	16086.8	13974.4	25727.9	25396.1	32516.6	0.615788	0.0290064	-0.699494	down
A0A178WLP9	Phosphoribulokinase	AXX17_At1g32760	39892.5	56607	57085.3	96303.4	73031.9	80136.4	0.61564	0.0230087	-0.69984	down
A0A7G2EF89	(thale cress) hypothetical protein	AT9943_LOCUS8414	36177.2	23624.8	25948	43518.9	50859.8	44917.9	0.615594	0.016156	-0.69995	down
A0A7G2E9B8	(thale cress) hypothetical protein	AT9943_LOCUS7785	87594.6	119466	90341.5	157534	170866	155496	0.614598	0.00528697	-0.702285	down
A0A5S9XYC9	(thale cress) hypothetical protein	AN1_LOCUS19964	275662	265196	299662	448098	484958	436940	0.613521	0.000572809	-0.704816	down
A0A178UPA4	Integral membrane HPP family protein	AXX17_At5g62260	62175.9	53964.9	38492.9	77239.2	83708.5	92406.6	0.610346	0.0160648	-0.712301	down
A0A5S9T7I2	(thale cress) hypothetical protein	AT9943_LOCUS641	10191.8	14597	17811.7	24254.1	20055.2	25540.7	0.609885	0.0302085	-0.713391	down
A0A7G2E2S4	(thale cress) hypothetical protein	AT9943_LOCUS5511	16609.6	20011.5	17561.8	22385.5	32986.2	33758.5	0.607908	0.0376445	-0.718076	down
A0A5S9YA62	Pre-rRNA-processing protein TSR2	At5g27990	28535.3	28466.5	23253.4	35049.5	47607.9	49511.6	0.607217	0.0236101	-0.719715	down
A0A7G2EG26	(thale cress) hypothetical protein	AT9943_LOCUS10182	35228.2	47407.6	35308.7	62413.8	69916.7	62154.5	0.606445	0.00593683	-0.721551	down
A0A178UPV4	Transcription factor	AXX17_At5g45230	10575.6	15043.8	12200.8	21352.6	20091.1	21419.3	0.601628	0.00372202	-0.733056	down
A0A654FL43	(thale cress) hypothetical protein	At4g01995	39824.5	49803.7	76924.9	100431	85332.7	91369.1	0.600986	0.0365054	-0.734597	down
A0A178VFF0	(thale cress) hypothetical protein	AXX17_At3g55220	1077.15	1420.02	1659.3	2176.05	0	2490.54	0.59379	0.0314007	-0.751974	down
A0A7G2F0D3	(thale cress) hypothetical protein	AT9943_LOCUS16478	0	13718.1	9893.63	18110.7	20773.2	20764.6	0.593773	0.0215071	-0.752016	down
A0A178UDP5	Uncharacterized protein	AXX17_At5g44060	18044.6	15272.8	9239.09	21118.4	25226	26344	0.585465	0.030019	-0.772346	down
A0A7G2E1W5	(thale cress) hypothetical protein	AT9943_LOCUS5152	10024.7	15422	14523.5	23407.1	27523.5	17483.4	0.58424	0.0476739	-0.775367	down
A0A7G2F987	Cysteine proteinase inhibitor	AT9943_LOCUS18947	126411	139827	137475	236554	242170	214175	0.582645	0.000530849	-0.77931	down
A0A178UK33	(thale cress) hypothetical protein	At5g11420	68907.3	72140.8	56822.8	134655	97177.1	107958	0.582333	0.0172829	-0.780084	down
A0A178W0X2	U6 small nuclear RNA (adenine-(43)-N(6))-methyltransferase	AXX17_At2g16500	6207.44	6448.59	5997.17	8904.57	10717.1	12471.4	0.581221	0.0469765	-0.782842	down
A0A5S9WLJ4	Leucine-rich repeat-containing N-terminal plant-type domain-containing protein	C24_LOCUS3299	26293	31831.9	17862.2	47308.3	49128.2	34635.2	0.579738	0.0396433	-0.786528	down
A0A5S9X6W6	Uncharacterized protein	C24_LOCUS10778	18449.9	12159.5	17543.7	34457.2	24461.5	24406.7	0.577893	0.0389553	-0.791126	down
A0A178VLK8	(thale cress) hypothetical protein	At2g25670	46857.4	60131	46548.6	76916.9	83967.9	104838	0.577808	0.0170321	-0.791339	down
Q8VYW1	Nuclear poly(A) polymerase 4	PAPS4	5930.21	0	6811.44	9044.3	12535.8	11543.2	0.577011	0.043002	-0.79333	down
A0A178W6T5	(thale cress) hypothetical protein	AXX17_At1g09240	20631.6	26066.9	26986.9	52729.7	36826.6	38523.1	0.57531	0.0286627	-0.797589	down
A0A5S9X1T3	Cytochrome P450 711A1	C24_LOCUS8862	4998.2	0	7384.29	9751.71	11582.4	10995.2	0.574518	0.0269558	-0.799575	down
A0A7G2ES44	(thale cress) hypothetical protein	AT9943_LOCUS12074	16891.8	31529	25667.3	42639.3	36260.5	50645.4	0.571908	0.0359886	-0.806144	down
A0A5S9Y7B4	Uncharacterized protein	C24_LOCUS23110	497922	632642	610809	1.30688e+06	879385	859783	0.571682	0.0456438	-0.806715	down
A0A384LN24	Ribosomal protein	At5g20180	34422.4	17703.1	18880.2	43285.9	40496.2	40472.4	0.571454	0.0314922	-0.80729	down
A0A178VAG2	(thale cress) hypothetical protein	AXX17_At3g25270	135216	118859	75291.3	176550	201628	201317	0.568368	0.0133893	-0.815101	down
A0A178WJS5	NADP-dependent oxidoreductase domain-containing protein	At1g04420	20312.2	17944.5	22191.7	39011	39916.9	28287.7	0.563802	0.0166058	-0.82674	down
A0A178ULF7	(thale cress) hypothetical protein	AXX17_At5g14140	68953.5	63248.3	64682.3	139295	107109	105643	0.559255	0.0394228	-0.838421	down
A0A178UB07	(thale cress) hypothetical protein	AXX17_At5g03400	21216.1	8289.76	13198.6	27462	26168.2	22888.8	0.558091	0.0481248	-0.841429	down
Q9LYK9	Small ribosomal subunit protein eS26x	RPS26C	396051	341424	294835	552074	604512	695109	0.557494	0.00586361	-0.842971	down
A0A7G2DZW0	(thale cress) hypothetical protein	At1g64185	0	6308.9	9551.96	15306.6	15223.7	12209.8	0.55665	0.0384684	-0.845159	down
A0A7G2EQC8	(thale cress) hypothetical protein	AT9943_LOCUS11154	40832.4	38202.1	40988	64167.1	81411.9	70285.3	0.556009	0.00338097	-0.846819	down
A0A5S9WWQ4	Uncharacterized protein	C24_LOCUS7213	14447.3	20054.7	10563.6	29868.2	22877.3	28495.7	0.554713	0.025874	-0.850186	down
Q8LDU4	Red chlorophyll catabolite reductase_ chloroplastic	RCCR	12421.1	0	12433.1	21980.1	23060.9	0	0.551812	0.0340296	-0.857752	down
A0A178UYE9	(thale cress) hypothetical protein	AXX17_At4g35140	45295.1	43542.9	39165.3	90010.7	69786.3	73012.6	0.54982	0.00589452	-0.862969	down
A0A178WMY0	DNA_RNA-binding protein Alba-like domain-containing protein	AXX17_At1g70450	72170	51359.3	55140	87285	129642	108326	0.549324	0.0240069	-0.864271	down
A0A178UWF8	Uncharacterized protein	AXX17_At4g12310	14826.7	15826	14165.8	25548.6	27646.4	28837.1	0.546354	0.000322826	-0.872091	down
A0A5S9XQ21	Uncharacterized protein	C24_LOCUS16903	0	4311.26	3166.46	0	7329.15	6448.05	0.542761	0.0487738	-0.881612	down
Q8GWY7	Uncharacterized protein At5g52380_K24M7_12	At5g52380_K24M7_12	4239.75	1902.76	4269.79	6850.36	5617.71	6758.03	0.541571	0.0287276	-0.884777	down
Q9FI25	Berberine bridge enzyme-like 27	At5g44410	7118.93	12333.8	9361.85	14780.9	19029.9	19889.1	0.536587	0.0191666	-0.898116	down
A0A7G2EIR5	(thale cress) hypothetical protein	AT9943_LOCUS8903	30766.4	35194.1	15938.9	47557.9	58413.9	46762.1	0.536222	0.0270994	-0.899097	down
A0A178WDF7	(thale cress) hypothetical protein	AXX17_At1g75500	14910.7	16513.3	13468.3	29420.3	0	26906.4	0.531333	0.00292682	-0.912313	down
A0A384LEU9	(thale cress) hypothetical protein	At3g53980	41014.1	43538.4	31193	59707.7	83217.3	75599.8	0.529668	0.0121946	-0.916839	down
A0A7G2EIH4	(thale cress) hypothetical protein	AT9943_LOCUS8819	31328.2	22138.4	31555.5	56011.9	55860	50715.6	0.522931	0.00190251	-0.935308	down
A0A384LJI9	Xyloglucan endotransglucosylase_hydrolase	AXX17_At3g25620	6613.46	9114.06	11800.1	22428.5	16629.8	14013.5	0.518685	0.0426643	-0.94707	down
A0A178W9C7	Transmembrane protein	AXX17_At1g16820	9220.37	10395.4	10682.2	17817	17570.8	23391.4	0.515454	0.00826387	-0.956086	down
A0A178VY97	(thale cress) hypothetical protein	AXX17_At2g38930	4822.82	4203.21	3928.79	8676.87	8205.01	0	0.511587	0.00172791	-0.966949	down
A0A7G2ED87	(thale cress) hypothetical protein	AT9943_LOCUS8133	12057.3	10839.1	6417.23	22315	19377.8	15731.9	0.510471	0.0216163	-0.970098	down
A0A654FNT7	Uncharacterized protein	AN1_LOCUS17938	5566.41	3873.39	7124.61	12320.7	12404.1	8454.13	0.499245	0.0260902	-1.00218	down
A0A5S9WZ60	Uncharacterized protein	C24_LOCUS7996	3191.96	2402.06	2264.23	6126.28	4236.25	5486.42	0.495822	0.0130891	-1.01211	down
Q8VZA7	Uncharacterized protein At4g16380	-	80032.5	78886.4	75134.5	170961	143750	161495	0.491497	0.000572744	-1.02475	down
A0A7G2E715	(thale cress) hypothetical protein	AT9943_LOCUS5837	4144.51	4903.8	7244.99	9015.12	11465	12934.6	0.487609	0.01803	-1.0362	down
A0A654G9P4	Uncharacterized protein	AN1_LOCUS25297	3174.57	6427.25	3173.03	9808.02	8849.74	7636.58	0.48584	0.022847	-1.04145	down
A0A178VTD0	(thale cress) hypothetical protein	AXX17_At2g02940	9920.01	8639.79	0	17320.2	21565.3	18460.7	0.485468	0.0103656	-1.04255	down
A0A5S9YIG5	(thale cress) hypothetical protein	AT9943_LOCUS23154	7615.56	9302.25	6064.81	0	14622.8	17115.9	0.482747	0.0125169	-1.05066	down
P49689	Small ribosomal subunit protein eS30z_eS30y_eS30x	RPS30A	213885	177639	159278	305234	331326	508955	0.480833	0.0397702	-1.05639	down
A0A178VQ48	U-box domain-containing protein	AXX17_At3g20580	272809	260607	306256	632739	592219	527151	0.479235	0.000829652	-1.0612	down
A0A178WJJ6	(thale cress) hypothetical protein	AXX17_At1g53620	12348.7	8615.76	9352.61	25506.1	14496	23582.2	0.476801	0.0363661	-1.06854	down
A0A178W1K7	(thale cress) hypothetical protein	At2g19970	28179.2	23751.2	20248.7	49265.6	54262.9	47935.9	0.476542	0.000911111	-1.06933	down
A0A7G2F9P0	(thale cress) hypothetical protein	AT9943_LOCUS19916	11486.2	7772.87	10947	21659.1	19494.8	22411.5	0.475196	0.00155947	-1.07341	down
A0A7G2FHH8	(thale cress) hypothetical protein	AT9943_LOCUS21564	7297.2	8854.35	10375.4	22998.6	20389.6	13924.9	0.462843	0.0224797	-1.1114	down
A0A7G2EWJ2	(thale cress) hypothetical protein	AT9943_LOCUS15314	0	6160.69	5812.36	13142.2	12845.1	0	0.460727	0.00106543	-1.11802	down
A0A7G2F8Y9	(thale cress) hypothetical protein	AT9943_LOCUS19652	4776.56	6051.46	0	11514.2	14769.9	10686	0.439329	0.0259472	-1.18663	down
A0A7G2EIT5	(thale cress) hypothetical protein	AT9943_LOCUS11232	60233.7	62653.3	69031.8	132441	138011	167119	0.4386	0.0017801	-1.18902	down
A0A5S9Y864	Uncharacterized protein	C24_LOCUS23145	0	3101.31	2746.34	7335.97	7042.25	0	0.406702	0.00290431	-1.29796	down
A0A178VNF2	Structural maintenance of chromosomes protein	AXX17_At3g41450	2815.12	1962.64	1802.57	6037.14	4671.31	5596.44	0.40358	0.00315438	-1.30907	down
A0A178VNE2	(thale cress) hypothetical protein	AXX17_At3g51710	4675.32	5487.88	5495.07	12829.7	15217.8	11087.6	0.400108	0.00310671	-1.32154	down
A0A654FSM5	Superoxide dismutase	AN1_LOCUS19253	59391.7	57026.5	70603.9	184198	126517	169269	0.389642	0.00536013	-1.35978	down
A0A5S9Y0V7	Protein kinase domain-containing protein	C24_LOCUS20879	26735.6	0	36496.7	94938.5	73045.2	0	0.376419	0.0485806	-1.40959	down
A0A7G2FHB3	(thale cress) hypothetical protein	AT9943_LOCUS20107	0	19936.1	35277.6	69537.6	63444.9	90818.2	0.370064	0.0305231	-1.43415	down
A0A178UCL7	GTD-binding domain-containing protein	AXX17_At5g16360	3025.5	0	5603.84	11028.5	0	13262.4	0.355251	0.0443174	-1.49309	down
A0A1P8B0P3	Phospholipase A2 family protein	PLA2-ALPHA	1429.11	3044.65	0	7314.29	6558.64	0	0.322482	0.0341718	-1.63271	down
A0A5S9X8L1	(thale cress) hypothetical protein	AN1_LOCUS11561	9740.92	8603.72	12931.1	43469.8	23750.7	30431.8	0.320277	0.0203137	-1.64261	down
A0A178VQW4	Uncharacterized protein	At2g15610	36193.3	35932.1	32688.3	0	113135	111151	0.311548	2.08165e-05	-1.68247	down
A0A7G2F438	(thale cress) hypothetical protein	At4g37300	14348.3	18396.2	10374	64607	49859.4	49134.4	0.263559	0.00193209	-1.9238	down
Q8LPJ7	Small ribosomal subunit protein eS26z	RPS26B	8573.65	7294.3	3505.87	26277.2	23535.1	26238.8	0.254748	0.000438065	-1.97286	down
A0A178WEX9	Ribosomal protein L37	AXX17_At1g15980	536075	549005	337658	2.22329e+06	2.41102e+06	2.25109e+06	0.206631	3.52312e-05	-2.27487	down
C0LGU7	Protein MALE DISCOVERER 1	MDIS1	66085.4	68355.8	41736.1	348295	308314	298627	0.184433	0.000118089	-2.43883	down

## Sheet: C) Root_LowP vs FullP_UP
DEPs in root_LowP vs FullP_Upregulated
Protein	Description	Gene	LowP_R1	LowP_R2	LowP_R3	FullP_R1	FullP_R2	FullP_R3	LowP_R.vs.FullP_R FC	LowP_R.vs.FullP_R Pvalue	LowP_R.vs.FullP_R log2FC	LowP_R.vs.FullP_R UP.DOWN
A0A178U6H8	Protein PIN-LIKES 7	AXX17_At5g65890	69908.8	81859.4	68192.6	0	24232.2	30951.2	2.65733	0.00488934	1.40998	up
A0A178VCL7	NADH dehydrogenase [ubiquinone] iron-sulfur protein 5-B	AXX17_At3g57080	25500.9	25032.5	22553.3	0	10292.2	8454.6	2.59909	0.00161665	1.37801	up
Q9LXL5	Sucrose synthase 4	SUS4	263484	241612	239330	123033	129174	112821	2.03936	0.000152563	1.02812	up
A0A654G0P2	Sucrose-phosphate synthase	AN1_LOCUS21906	160167	198253	191633	93058.1	97660.8	90792.8	1.95393	0.00168314	0.966375	up
A0A5S9XUK8	Iron-sulfur protein NUBPL	C24_LOCUS18568	11350.2	13932.4	15422.3	8385.98	6401.95	7294.76	1.84329	0.00930612	0.882287	up
A0A384KQ30	Ferritin	AXX17_At3g50730	399244	412685	409221	211894	219152	274031	1.73194	0.00100875	0.792388	up
A0A178UCW4	Protein BOLA2	AXX17_At5g09390	56866.6	46172.5	41446.2	23203.6	36027.3	27676.8	1.66252	0.031449	0.733368	up
Q9LPQ8	Putative aluminum-activated malate transporter 3	ALMT3	40714.9	31121.1	39108.3	27180	22862.6	16938.6	1.65635	0.0250819	0.728008	up
A0A178WGZ8	Annexin	AXX17_At1g36510	1.15717e+07	1.25721e+07	1.18952e+07	7.67439e+06	7.90333e+06	7.5797e+06	1.55626	0.000157524	0.638085	up
A0A654EPI8	Sugar phosphate transporter domain-containing protein	AN1_LOCUS6706	59374	76982.2	68338	46896.5	44807.5	39980.7	1.55443	0.011328	0.636383	up
A0A384KHN9	Ferritin	AXX17_At5g00670	489801	543941	553348	334406	346705	348524	1.54141	0.000789454	0.624252	up
A0A178U8Y7	(thale cress) hypothetical protein	AXX17_At5g53230	41207.1	4377.34	8954.89	0	0	0	Inf	0	Inf	up
A0A178UH19	non-specific serine_threonine protein kinase	AXX17_At5g57730	19837.4	29564.5	25858.4	0	0	0	Inf	0	Inf	up
A0A178UWZ7	(thale cress) hypothetical protein	AXX17_At4g24610	6846.81	10207.3	10696.7	0	0	0	Inf	0	Inf	up
A0A178VHH5	(thale cress) hypothetical protein	AXX17_At3g14210	4220.32	14673.4	5918.88	0	0	0	Inf	0	Inf	up
A0A178VRM3	Uncharacterized protein	At2g23120	26888.1	14000.7	24206.4	0	0	0	Inf	0	Inf	up
A0A178VSX1	monogalactosyldiacylglycerol synthase	AXX17_At2g07600	11979.3	19604	22006.7	0	0	0	Inf	0	Inf	up
A0A178W6B5	Katanin p80 WD40 repeat-containing subunit B1 homolog	AXX17_At1g54350	30363.7	45105.2	55953.3	0	0	0	Inf	0	Inf	up
A0A178W7K8	(thale cress) hypothetical protein	At1g13810	12373.1	9622.85	7696.35	0	0	0	Inf	0	Inf	up
A0A178WA04	Eukaryotic translation initiation factor-like protein	At1g11480	9640.93	16644.4	29579.8	0	0	0	Inf	0	Inf	up
A0A178WBY8	feruloyl-CoA 6-hydroxylase	AXX17_At1g49840	22046	20365.9	6414.62	0	0	0	Inf	0	Inf	up
A0A178WJ40	WEB family protein At1g12150	AXX17_At1g12540	2141.98	5041.25	6489.46	0	0	0	Inf	0	Inf	up
A0A1P8B7H0	Beta-amylase	BAM5	7799.3	27289.5	27343.5	0	0	0	Inf	0	Inf	up
A0A384KCS8	(thale cress) hypothetical protein	At3g13845	42427.7	43533.6	45284.5	0	0	0	Inf	0	Inf	up
A0A5S9WGM4	(thale cress) hypothetical protein	At1g30990	48008.9	22257.7	27613.6	0	0	0	Inf	0	Inf	up
A0A5S9WTW2	Uncharacterized protein	C24_LOCUS6222	46977.2	69151.9	69749.5	0	0	0	Inf	0	Inf	up
A0A5S9XS49	Glycosyltransferase	C24_LOCUS17918	24997.9	22555.3	18150.2	0	0	0	Inf	0	Inf	up
A0A5S9Y679	(thale cress) hypothetical protein	AT9943_LOCUS19635	20116.3	35199.3	26692	0	0	0	Inf	0	Inf	up
A0A654EAS0	Uncharacterized protein	AN1_LOCUS1906	32228.5	60401.7	54379.8	0	0	0	Inf	0	Inf	up
A0A7G2DXX5	(thale cress) hypothetical protein	AT9943_LOCUS2693	83659.5	73483.2	113264	0	0	0	Inf	0	Inf	up
A0A7G2EBX1	(thale cress) hypothetical protein	AT9943_LOCUS7317	29388.2	57946.3	17763.7	0	0	0	Inf	0	Inf	up
A0A7G2EMR4	(thale cress) hypothetical protein	AT9943_LOCUS11087	14160.6	10820.1	9958.28	0	0	0	Inf	0	Inf	up
A0A7G2EZA8	(thale cress) hypothetical protein	AT9943_LOCUS14113	5896.38	8022.26	9885.4	0	0	0	Inf	0	Inf	up
A0A7G2F4R6	(thale cress) hypothetical protein	AT9943_LOCUS16404	2372.26	556.22	2174.59	0	0	0	Inf	0	Inf	up
A0A7G2F8S7	(thale cress) hypothetical protein	AT9943_LOCUS19558	4039.58	5310.56	4568.94	0	0	0	Inf	0	Inf	up
A0A7G2FGQ1	Glycosyltransferase	AT9943_LOCUS22117	10775.1	9869.96	20199.9	0	0	0	Inf	0	Inf	up
Q8L4K1	Uncharacterized protein At3g16200	At3g16200	11854.3	6847.83	4563.17	0	0	0	Inf	0	Inf	up
Q9M0M3	Uncharacterized protein AT4g17320	dl4695c	4302.81	4540.11	2141.55	0	0	0	Inf	0	Inf	up
A0A1P8BCW3	Sulfoquinovosyldiacylglycerol 2	SQD2	63142.4	120918	78509.5	18988.6	6286.81	7135.52	8.10127	0.0124405	3.01815	up
A0A7G2EMT3	phosphoethanolamine N-methyltransferase	AT9943_LOCUS11345	1.23016e+06	1.52992e+06	1.70053e+06	209612	262612	185943	6.77731	0.000809902	2.76071	up
A0A178UMQ8	(thale cress) hypothetical protein	AXX17_At5g00230	349594	499146	459945	80185.7	73044.2	67756.7	5.92201	0.0144478	2.56609	up
A0A178W7A2	(thale cress) hypothetical protein	At1g15270	157676	146372	158010	22749.1	31355.3	28768.8	5.57547	1.0404e-05	2.47909	up
A0A654FVF1	(thale cress) hypothetical protein	AN1_LOCUS20125	215468	299448	272296	49263.4	52428.1	39645.6	5.56974	0.0114665	2.47761	up
A0A5S9XD15	thiohydroximate-O-sulfate sulfate_sulfur-lyase (nitrile-forming)	AN1_LOCUS13025	432152	556040	486363	94293.5	96800.6	91272.5	5.22213	0.00794666	2.38464	up
A0A178VF50	Purple acid phosphatase	AXX17_At3g18840	150971	180465	165983	27141	31719	36769	5.20155	0.000116542	2.37894	up
A0A178VZ15	inorganic diphosphatase	AXX17_At2g44570	83286.8	123794	85465.3	22878.7	19641	18418.8	4.80067	0.0268055	2.26324	up
A0A1I9LS30	Plasma membrane ATPase	HA7	125308	152717	142951	31902.3	34006.5	22481	4.76271	0.000225329	2.25178	up
A0A7G2FHB3	(thale cress) hypothetical protein	AT9943_LOCUS20107	69537.6	63444.9	90818.2	20550.2	10957.9	0	4.7353	0.0137387	2.24346	up
A0A178VKY8	(thale cress) hypothetical protein	AXX17_At3g41400	129347	200563	172431	33160.2	32084.8	43062.3	4.63811	0.00333324	2.21354	up
A0A178VQX2	Bifunctional inhibitor_plant lipid transfer protein_seed storage helical domain-containing protein	AXX17_At2g07110	110455	67998.9	84385.1	31564.4	15156.1	12128.8	4.46631	0.00780266	2.15908	up
A0A178WLT2	Carboxymethylenebutenolidase homolog	At1g35420	120889	95275.4	160819	38220.6	18271	0	4.44884	0.0322709	2.15343	up
O49303	Protein C2-DOMAIN ABA-RELATED 8	CAR8	173245	248695	194895	43902.7	57749.8	37962.6	4.41811	0.00236239	2.14343	up
A0A178VV23	(thale cress) hypothetical protein	AXX17_At2g41050	4.46568e+06	4.72085e+06	5.15749e+06	1.00915e+06	1.61885e+06	776619	4.21311	0.000347776	2.07488	up
A0A7G2EIW4	(thale cress) hypothetical protein	AT9943_LOCUS10001	151840	202775	170270	47106	49546.3	34522.4	4.00141	0.00109305	2.00051	up
A0A384LEU9	(thale cress) hypothetical protein	At3g53980	59707.7	83217.3	75599.8	12996.1	20539.7	21549.2	3.96704	0.00184374	1.98806	up
A0A178UK02	(thale cress) hypothetical protein	AXX17_At5g15530	31309.7	17078	22886.6	5091.23	5809.45	7117.19	3.95576	0.0475588	1.98395	up
A0A5S9UI40	(thale cress) hypothetical protein	AT9943_LOCUS1291	402513	583180	570253	142297	157520	130745	3.61375	0.0216489	1.8535	up
A0A178WB77	(thale cress) hypothetical protein	AXX17_At1g24280	111237	134412	138368	36512.2	38198.4	32244.5	3.59046	0.000434978	1.84417	up
A0A178UC04	(thale cress) hypothetical protein	AXX17_At5g44450	114072	82425.8	90553.7	20047.5	39752.9	22170.6	3.50186	0.00384008	1.80812	up
P42813	Ribonuclease 1	RNS1	73735	76023.1	101943	25039.8	20020.1	27516.8	3.46807	0.00303784	1.79413	up
A0A654F3Q9	Non-specific phospholipase C4	AN1_LOCUS11630	319190	401389	371894	120196	114744	84944.4	3.41521	0.000620486	1.77198	up
A0A178V4H0	(thale cress) hypothetical protein	AXX17_At4g11180	42953.6	38734.7	43548.8	12997.4	11816.5	0	3.3647	0.00069231	1.75048	up
A0A178VGE9	(thale cress) hypothetical protein	AXX17_At3g13340	43797.9	60211	64338.4	8569.76	0	25478.4	3.29626	0.0317965	1.72083	up
A0A178VRI4	CCP3	AXX17_At2g20990	29221.9	30203.7	13715.9	5232.18	10088.5	6933.77	3.2866	0.0373113	1.7166	up
A0A178UTG4	Xyloglucan endotransglucosylase_hydrolase	AXX17_At4g29790	109810	141033	133591	45077.6	35210.1	38810.3	3.22787	0.000850467	1.69058	up
A0A654G9P4	Uncharacterized protein	AN1_LOCUS25297	9808.02	8849.74	7636.58	1782.03	4673.53	1743.09	3.20716	0.00643709	1.68129	up
A0A178VA98	Uncharacterized protein	AXX17_At3g30860	61197.7	60199.7	62240.3	23382	18833.1	15472.6	3.1833	5.92916e-05	1.67052	up
A0A178W938	(thale cress) hypothetical protein	AXX17_At1g14790	252031	311672	274380	99278.7	84205.1	81063	3.16799	0.000472584	1.66357	up
A0A384KIG4	SEC12-like protein	AXX17_At3g46620	162439	188116	170473	48666.9	59609.6	57353.3	3.14574	0.000138943	1.6534	up
A0A178UQ21	Embryo-specific protein 3	AXX17_At5g61720	130358	134294	159332	30984.7	55476.4	49191.9	3.12551	0.00118648	1.64409	up
A0MFH7	Calmodulin-binding domain-containing protein (Fragment)	-	11600.8	13278.1	9123.21	2456.52	3764.14	4684.98	3.11784	0.00491738	1.64055	up
A0A654FM04	Uncharacterized protein	AN1_LOCUS17321	32011.3	43029.6	38023	15127.3	0	9387.37	3.07472	0.0119108	1.62046	up
A0A178UIL5	(thale cress) hypothetical protein	At5g57625	45778.4	60010.2	57878.5	17803.4	14901.9	21119.6	3.04073	0.00156343	1.60442	up
A0A7G2EEW0	(thale cress) hypothetical protein	AT9943_LOCUS7641	84548.8	106654	90519.5	30721.4	33442.5	28557.7	3.03836	0.000734352	1.6033	up
A0A5S9YB51	Major facilitator superfamily (MFS) profile domain-containing protein	C24_LOCUS24367	1.20341e+06	1.45693e+06	1.32426e+06	434090	497447	418251	2.95202	0.000338809	1.5617	up
A0A7G2F6Q2	(thale cress) hypothetical protein	AT9943_LOCUS17809	12672.9	0	10932	3910.08	0	4093.51	2.94929	0.0123574	1.56037	up
A0A178V0U9	(thale cress) hypothetical protein	At4g33720	52097.4	77395	87628.4	27465.7	25191.9	22376	2.89365	0.0439258	1.53289	up
A0A5S9XQ21	Uncharacterized protein	C24_LOCUS16903	0	7329.15	6448.05	2553.82	2308.32	0	2.83357	0.0103631	1.50262	up
Q8GSW4	Flavanone-3-hydroxylase (Fragment)	f3h	30225.1	31943	33259.8	6657.73	9697.28	17382.9	2.82851	0.00341698	1.50004	up
A0A178UPS1	Uncharacterized protein	AXX17_At5g03490	86825.6	101007	111810	30683.6	34731.5	40949.2	2.81713	0.00118716	1.49423	up
A0A178UQN9	(thale cress) hypothetical protein	At5g64130	34089.6	48704.5	39164.3	11754.2	19389.7	12394.1	2.80119	0.00609084	1.48604	up
Q38924	Fe(3+)-Zn(2+) purple acid phosphatase 12	PAP12	197263	240780	200427	79477.8	83071.1	69149.3	2.75561	0.000751092	1.46237	up
A0A7G2DRL7	(thale cress) hypothetical protein	AT9943_LOCUS42	61751.4	60914.5	82953.2	18388.8	35464.3	23009.4	2.67515	0.00828136	1.41962	up
A0A178U8D8	(thale cress) hypothetical protein	AXX17_At5g60830	26684.7	43270.5	35771.1	16356.3	12560	10723.1	2.6672	0.0122376	1.41533	up
A0A178UYU3	Chorismate synthase	AXX17_At4g01650	57765.6	48057.4	50874.9	19282	22016.4	17809	2.65107	0.0004876	1.40657	up
A0A5S9Y0B2	Uncharacterized protein	C24_LOCUS20488	28485.1	27350.4	39727.4	0	12064.4	11994.3	2.64804	0.0374743	1.40493	up
A0A178WJX4	(thale cress) hypothetical protein	AXX17_At1g00870	616839	668413	599960	225132	240445	248231	2.64107	5.58535e-05	1.40112	up
A0A178WN03	Glutathione S-transferase	AXX17_At1g27580	203810	236354	210577	113582	66159.5	67436.3	2.63268	0.00189375	1.39653	up
A0A178WNI7	Uncharacterized protein	AXX17_At1g68020	20058.9	9600.5	19640.8	5216.07	7545.83	5981.47	2.63027	0.0431866	1.39521	up
A0A178W2K7	Uncharacterized protein	At1g29850	128469	152160	136155	45222.4	57705.5	55921.1	2.62378	0.000423445	1.39164	up
A0A178VUI5	(thale cress) hypothetical protein	AXX17_At2g22040	51645.8	40514.2	26227.2	11168.8	17676.9	16423.2	2.61519	0.0329717	1.38692	up
A0A178W962	D-3-phosphoglycerate dehydrogenase	AXX17_At1g18640	458755	467877	476570	183728	185812	173511	2.58392	1.48036e-06	1.36956	up
Q6DBN4	Reticulon-like protein B6	RTNLB6	106838	110926	113905	35852.7	51607.9	41200.6	2.57785	0.000180623	1.36617	up
A0A178UA91	(thale cress) hypothetical protein	AXX17_At5g63740	1.18658e+06	1.18219e+06	1.20803e+06	437861	446000	511310	2.5637	7.7703e-06	1.35823	up
A0A5S9XUV4	Ubiquinol oxidase	C24_LOCUS18846	18362.8	19066.3	0	5251.67	9377.85	0	2.55846	0.0320906	1.35528	up
A0A7G2DY57	Peroxidase	AT9943_LOCUS2915	15354.1	23330.4	20215.8	7878.76	10518.8	4775.45	2.54177	0.0139882	1.34583	up
A0A178WCH2	(thale cress) hypothetical protein	At1g24735	22899.9	15459.2	23478.4	8512.01	6874.58	8987.58	2.53701	0.00934776	1.34313	up
A0A7G2F5K6	(thale cress) hypothetical protein	AT9943_LOCUS16515	37557.4	47998.2	36521.9	17476.7	18973.8	11713.3	2.53463	0.00452245	1.34178	up
A0A178VY00	Phospholipase A1	AXX17_At2g40070	155255	194201	167430	66097.7	75152.5	62745	2.53381	0.000991252	1.34131	up
A0A654EUP1	Clathrin light chain	AN1_LOCUS8444	619019	844536	815723	284152	313291	304032	2.52839	0.0216766	1.33822	up
A0A7G2ELR7	(thale cress) hypothetical protein	AT9943_LOCUS11409	17846.2	14396.3	10296	5725.64	6676.45	4452.71	2.52383	0.0197301	1.33561	up
A0A178V8V9	Inositol-1-monophosphatase	AXX17_At3g02150	560964	642857	587163	241712	251593	225911	2.49019	0.000145494	1.31626	up
A0A384KNS6	(thale cress) hypothetical protein	AXX17_At3g07080	73107.9	72829.7	66052.1	33948.6	26233.5	25813	2.46514	0.000279384	1.30167	up
A0A178UDU6	GPI ethanolamine phosphate transferase 3	AXX17_At5g16890	12124.9	13389	11896.6	6491.82	4350.39	4356.29	2.46147	0.000959203	1.29952	up
Q9SSR8	Probable disease resistance protein At1g52660	At1g52660	20023.1	29755.8	26019.8	13391.6	8863.89	8720.46	2.44702	0.0097658	1.29102	up
A0A178V2F2	(thale cress) hypothetical protein	At4g35320	6024.45	9153.66	6080.5	3149.08	1913.63	3661.69	2.43669	0.0225168	1.28492	up
A0A178V0Z9	(thale cress) hypothetical protein	AXX17_At4g00840	49582.4	70461.9	62767.3	15676	33449.8	26135.7	2.42902	0.0109105	1.28038	up
A0A5S9XAN7	(thale cress) hypothetical protein	At3g07660	83355	90855.3	76418.6	35369.7	35414.3	32766	2.42037	0.000325328	1.27522	up
A0A384L0N7	SHV2	AXX17_At5g48000	111332	133391	122419	49183	50241	53597.8	2.39928	0.000392103	1.2626	up
A0A7G2F438	(thale cress) hypothetical protein	At4g37300	64607	49859.4	49134.4	17210.2	29999.3	21507.2	2.3808	0.00733145	1.25145	up
A0A7G2EQY1	(thale cress) hypothetical protein	AT9943_LOCUS11679	110230	129457	120045	48355.2	53560.1	50022.4	2.36762	0.000273993	1.24344	up
A0A7G2DUT1	(thale cress) hypothetical protein	AT9943_LOCUS2846	180110	222283	224012	88220	83027.3	93785.4	2.3635	0.00120413	1.24093	up
A0A384KF39	(thale cress) hypothetical protein	AXX17_At2g02670	29577.2	32500.5	30539.3	13579.5	12084.5	13541.7	2.36233	5.64267e-05	1.24021	up
A0A178VV64	phosphoenolpyruvate carboxylase	AXX17_At2g39980	15682.7	25041.8	16260.4	8292.13	10176.7	5689.43	2.35882	0.0293724	1.23806	up
F4HST2	Dehydrin family protein	ERD10	144607	121405	170460	53232.5	77691.3	54200	2.35773	0.0067452	1.2374	up
O22265	Signal recognition particle 43 kDa protein_ chloroplastic	CAO	44114	0	38986.1	25114.6	18126.7	9631.77	2.35753	0.0293181	1.23728	up
A0A178UYS4	Uncharacterized protein	AXX17_At4g30500	0	10175.5	12933.4	3156.84	6903.41	4660.28	2.35477	0.0316125	1.23559	up
Q9M1S3	Probable RNA-binding protein ARP1	ARP1	23789.9	28930.1	28746	11440.3	9778.14	13400	2.35325	0.00140411	1.23466	up
A0A178UBE0	Uncharacterized protein	AXX17_At5g46200	195218	220741	241196	69491.8	83445.1	127517	2.34318	0.00463571	1.22847	up
A0A178VX43	(thale cress) hypothetical protein	AXX17_At2g26050	403556	457066	484297	185404	186936	206200	2.32467	0.000488751	1.21703	up
A0A5S9XXV4	(thale cress) hypothetical protein	AN1_LOCUS19265	87301.6	63725.2	92196.2	37889.2	37491.2	30051.8	2.30691	0.00738977	1.20596	up
A0A7G2F1G0	(thale cress) hypothetical protein	AT9943_LOCUS17012	38097.5	50316.6	48782	18961.5	20706.2	20066.7	2.29677	0.0199457	1.19961	up
A0A178UB91	Stress-response A_B barrel domain-containing protein	AXX17_At5g21990	130190	152602	173322	57273.3	74666.9	66687	2.29633	0.00307767	1.19933	up
A0A178UMJ6	Xyloglucan endotransglucosylase_hydrolase	AXX17_At5g56780	28027.9	34664.2	29693.7	9484.53	15538.4	15331.9	2.28934	0.00351186	1.19493	up
Q8GWY7	Uncharacterized protein At5g52380_K24M7_12	At5g52380_K24M7_12	6850.36	5617.71	6758.03	2192.37	2026.43	4188.43	2.28685	0.0107484	1.19336	up
A0A178WKV9	(thale cress) hypothetical protein	AXX17_At1g59480	73799.3	79280.7	75168.7	39097.3	35278.9	25944.7	2.27519	0.000549495	1.18599	up
A0A654FNS3	Uncharacterized protein	AN1_LOCUS17810	140623	224039	193731	75596.1	87858.8	82126.8	2.27375	0.0479195	1.18508	up
A0A178UU22	Xyloglucan endotransglucosylase_hydrolase	AXX17_At4g34730	123942	152554	172163	53779.5	67991.1	75819.5	2.27065	0.00558379	1.18311	up
A0A178V4W1	Aspartokinase	AXX17_At3g01160	43724.6	40326.8	48245.4	18488.4	18582.8	21292.5	2.26676	0.000567789	1.18063	up
A0A7G2E2H1	(thale cress) hypothetical protein	AT9943_LOCUS4518	92952.8	84313.1	91300.1	33812.2	45373	39628.3	2.2604	0.000303411	1.17658	up
A0A178UR22	Pectinesterase	AXX17_At5g04420	108781	117516	125287	52428.1	52796.1	50453.4	2.25841	0.00451368	1.17531	up
A0A654FPX8	Plant UBX domain-containing protein 4	AN1_LOCUS18206	37243.9	53360.4	49035.1	15066.8	24139.6	23017.5	2.24414	0.00996375	1.16617	up
A0A178WJ33	(thale cress) hypothetical protein	AXX17_At1g32410	1.72081e+06	1.69329e+06	1.55426e+06	595748	943958	677429	2.24089	0.00143494	1.16407	up
A0A5S9X9N9	Autophagy-related protein	AN1_LOCUS11962	32828.4	27874.7	34267.2	13947.6	11130.8	17497	2.23063	0.00283179	1.15745	up
A0A178VYV3	Haloacid dehalogenase-like hydrolase domain-containing protein Sgpp	AXX17_At2g35620	333989	405897	373025	162584	175965	164332	2.21307	0.000660718	1.14605	up
Q9SJA4	Probable cyclic nucleotide-gated ion channel 14	CNGC14	17254.1	26248.3	22559.4	9358.07	0	10663.5	2.19969	0.0387151	1.1373	up
A0A178UL58	Peroxidase	AXX17_At5g67500	254275	292326	288850	132550	128071	122271	2.18195	0.000270801	1.12562	up
A0A178UMD7	Srp40 C-terminal domain-containing protein	At5g57120	51080.1	51843.4	50666.7	28939.2	19495.5	22287.6	2.17174	0.00930898	1.11885	up
A0A654FK64	Uncharacterized protein	AN1_LOCUS16654	88600.3	102990	106676	45874.5	45964.7	46114.6	2.16208	0.0104731	1.11242	up
A0A7G2FHX8	(thale cress) hypothetical protein	AT9943_LOCUS22472	124196	105522	138463	66889.3	58794.3	44975.4	2.15741	0.00458433	1.1093	up
A0A384KZN9	Coiled-coil domain-containing protein 12	At3g05070	40984.5	46199.2	35971.6	12797.4	20620.6	23814.5	2.15184	0.00756839	1.10557	up
A0A7G2E167	(thale cress) hypothetical protein	AT9943_LOCUS3912	54217.8	75182.1	59937.2	23262.5	29742.8	35122.3	2.14844	0.00911305	1.10329	up
A0A654EZ87	(thale cress) hypothetical protein	AN1_LOCUS9652	9181.06	10810	12421.5	2984.93	4321.33	7818.64	2.143	0.0284613	1.09963	up
A0A178UU03	Purple acid phosphatase	AXX17_At4g28770	30707.4	37323.8	47140.1	12449.3	15219.9	26407.2	2.12979	0.0335081	1.09071	up
A0A654G6T9	glycerophosphodiester phosphodiesterase	AN1_LOCUS24285	83744.9	100803	94288.1	48134.7	35297.6	48768.2	2.10919	0.00180407	1.07669	up
A0A5S9Y077	Eukaryotic translation initiation factor 4B3	AN1_LOCUS20732	69178.5	80031.9	73659.5	33874.2	34476.5	37764.3	2.10027	0.000322225	1.07057	up
A0A5S9X8D6	UDP-glucuronate decarboxylase	AT9943_LOCUS9719	204602	273896	264706	125374	107830	120684	2.10012	0.00437899	1.07047	up
O80844	Probable methyltransferase PMT16	At2g45750	243043	294880	323438	131634	137449	141069	2.1001	0.0223755	1.07046	up
A0A178VQU5	Purple acid phosphatase	AXX17_At2g23130	423667	523950	509730	234777	227887	234011	2.09186	0.0145779	1.06479	up
A0A7G2EB68	(thale cress) hypothetical protein	AT9943_LOCUS7709	149574	154121	164281	64902.4	92302.1	67833.7	2.07954	0.00113124	1.05626	up
A0A178WDI0	Purple acid phosphatase	AXX17_At1g14280	154943	208431	183417	89668.7	87083.6	88632.9	2.06037	0.0258444	1.0429	up
A0A178UTF7	Gamma-glutamylcyclotransferase	AXX17_At4g35820	33682.1	41403.8	37462.7	22496.1	10700.8	21521.6	2.05687	0.0117566	1.04045	up
A0A178UUL0	(thale cress) hypothetical protein	At4g35750	69395.1	73610.4	78925.3	34960.7	37907.4	35143.8	2.05469	0.000201045	1.03892	up
A0A178W6D1	Uncharacterized protein	AXX17_At1g61250	273615	344319	321364	153828	145855	157654	2.05384	0.00160079	1.03832	up
Q8S340	Purple acid phosphatase 22	PAP22	84117.3	104364	95107.7	47465.2	43782.9	46972.7	2.05171	0.00124864	1.03683	up
A0A5S9YHI8	Xyloglucan endotransglucosylase_hydrolase	C24_LOCUS26728	56691.3	77149.5	83153.1	44335.1	30046	31446.9	2.05044	0.0158239	1.03593	up
A0A178UHD4	Succinate dehydrogenase assembly factor 4_ mitochondrial	AXX17_At5g67600	76967.6	54711.2	74523.2	26856.7	35291.2	38811.3	2.04243	0.0112748	1.03029	up
A0A5S9X187	K Homology domain-containing protein	C24_LOCUS8841	80758.8	97072.1	88478.4	54687.1	44727.6	31089	2.04063	0.00550475	1.02901	up
A0A178VA93	CEP2	AXX17_At3g42460	69822.7	82622.3	74357.3	38047.3	42602.4	30626.8	2.03819	0.00167342	1.02729	up
A0A178WI19	glutathione transferase	AXX17_At1g48110	131974	153482	133577	56616.8	80565.7	68426.6	2.038	0.00189777	1.02716	up
A0A178VQX6	Phenylalanine ammonia-lyase	AXX17_At2g33820	3.62237e+06	4.13735e+06	4.0427e+06	1.92239e+06	1.94557e+06	1.96945e+06	2.02186	0.005981	1.01568	up
A0A178W7W0	GXMT1	AXX17_At1g34480	61136.3	84154.8	69008.8	41862.5	36583.1	28087.6	2.01158	0.0102426	1.00833	up
A0A384LDY1	V-type proton ATPase subunit G	AXX17_At4g27470	192725	223853	255699	93420.6	117525	123970	2.0073	0.00530237	1.00526	up
Q9ZUU1	Adenylate kinase 1_ chloroplastic	ADK	155409	186844	194745	80197.3	89566.3	97772	2.0072	0.00233015	1.00519	up
A0A7G2EG26	(thale cress) hypothetical protein	AT9943_LOCUS10182	62413.8	69916.7	62154.5	28591.3	28907.5	39660.2	2.00172	0.00186596	1.00124	up
A0A384L0Y5	Large ribosomal subunit protein bL12 C-terminal domain-containing protein	At3g06040	82382	86648.7	83987.1	41339.3	45082.6	40488.8	1.99367	2.37522e-05	0.995425	up
A0A5S9YIG5	(thale cress) hypothetical protein	AT9943_LOCUS23154	0	14622.8	17115.9	7163.86	8760.61	0	1.99308	0.0333069	0.994998	up
A0A5S9YFG3	(thale cress) hypothetical protein	AT9943_LOCUS22602	101586	111275	103990	55034.2	48022.1	56668.2	1.98373	0.000184973	0.988218	up
A0A178WE05	(thale cress) hypothetical protein	At1g23750	206522	219586	200606	119782	102678	94045.9	1.9801	0.000390427	0.985577	up
A0A654EKP7	(thale cress) hypothetical protein	AN1_LOCUS5346	34251.2	37341.2	32516.6	21715.7	15010.5	16055.3	1.97245	0.00244224	0.979988	up
A0A178WB05	Branched-chain-amino-acid aminotransferase	AXX17_At1g44350	143280	173050	173416	80060.4	80758.4	87763.8	1.97015	0.00144532	0.978308	up
A0A178UWJ6	(thale cress) hypothetical protein	AXX17_At4g28800	97036.7	124121	138716	69817.9	54109.4	59301.1	1.96407	0.0107394	0.973849	up
Q9SMQ4	Serine_threonine-protein kinase SRK2F	SRK2F	24738.7	34974.4	31754.8	17524.1	12074.4	17230.6	1.95323	0.013168	0.965863	up
A7XB43	Adenosylhomocysteinase	-	234412	204343	179857	106722	98659.2	111454	1.95247	0.00343213	0.965301	up
A0A2H1ZE80	Squalene monooxygenase	SQP2	54886.6	51373.6	54045.2	27053	27749.3	27348	1.95136	1.73943e-05	0.964483	up
A0A178UPG0	Exocyst subunit Exo70 family protein	AXX17_At5g13440	46619.5	56558.9	49192.3	27971.4	27683.7	22948.7	1.93847	0.00192769	0.954916	up
A8MSB9	Glycine-rich RNA-binding protein 2	RBGA5	1.91118e+06	1.97778e+06	1.77662e+06	913285	1.03924e+06	970423	1.93831	0.000192594	0.954799	up
A0A7G2EXV6	(thale cress) hypothetical protein	AT9943_LOCUS15535	22280.2	25198.7	28142.3	11422.3	14610.6	0	1.93656	0.0162497	0.953496	up
A0A654FJG2	Phytocyanin domain-containing protein	AN1_LOCUS16408	135792	176910	173548	92645.6	74667.5	83801.5	1.93637	0.00521541	0.953353	up
A0A178V6F7	Large ribosomal subunit protein mL54	AXX17_At3g00870	23824.3	21792	31843.1	15002	14503.9	10582	1.93224	0.0209324	0.950273	up
A0A7G2F2B9	(thale cress) hypothetical protein	AT9943_LOCUS17306	85170.6	95800.4	91453.7	41186.7	57011.7	42831.6	1.93168	0.00175238	0.949854	up
O64691	At2g34560	CCP1	24715.9	32736.7	38861	18262.2	12676.9	19120.8	1.92397	0.0278842	0.944083	up
A0A7G2EJP7	Germin-like protein	AT9943_LOCUS10585	1.91331e+06	2.09129e+06	2.29096e+06	991893	960756	1.3222e+06	1.9224	0.00318084	0.942905	up
A0A178VBP6	Transcription factor TFIIIC triple barrel domain-containing protein	AXX17_At3g48010	17184.7	24341.1	15474.3	10532	10781	8346.9	1.92179	0.0320538	0.942447	up
A0A178WL64	Acyl carrier protein	AXX17_At1g58890	747006	723059	673735	321252	397752	397713	1.91974	0.000510329	0.940907	up
A0A178WAL8	(thale cress) hypothetical protein	AXX17_At1g68880	37204.1	46317.3	52476.1	18280.5	26867	25901.4	1.91414	0.0141182	0.936695	up
A0A384L2P1	Glycosyltransferase	AXX17_At3g23120	152024	168515	155527	70650.5	86937.2	91251	1.91315	0.000705003	0.93595	up
A0A178VPL3	ceramide glucosyltransferase	At2g19880	63815	78236.8	71566.8	37301.4	33306.1	41170.2	1.9111	0.00202062	0.934404	up
Q56Z19	fructose-bisphosphate aldolase (Fragment)	At3g52930	659280	795134	819220	374975	450568	370861	1.90039	0.00306502	0.926294	up
A0A178VEP9	Adenosylhomocysteinase	AXX17_At3g25710	887046	966578	1.03624e+06	464962	528998	527489	1.89941	0.000683664	0.925553	up
A0A178UNU9	Non-specific lipid-transfer protein	AXX17_At5g58720	97833.1	105086	76052.4	44947.1	51539.3	50783.3	1.89429	0.00807549	0.921659	up
A0A7G2EMD1	Calcium-transporting ATPase	AT9943_LOCUS11640	57848.9	59047	56384.7	31955.9	25039.1	34594.5	1.89193	0.000766803	0.919857	up
A0A384KJU9	inositol-3-phosphate synthase	AXX17_At4g45210	244114	242273	284524	135036	129978	142632	1.89113	0.00105723	0.919246	up
Q8GWI7	Jacalin-related lectin 10	JAL10	530016	575150	624327	291371	320035	304362	1.88857	0.000677374	0.917294	up
A0A7G2FDN5	(thale cress) hypothetical protein	AT9943_LOCUS21313	65043.6	65048.7	75592.9	0	30459.9	42170.4	1.88796	0.0144111	0.916832	up
A0A7G2F5Z9	(thale cress) hypothetical protein	AT9943_LOCUS18403	46799.5	30518.7	43751.9	27389.7	12664.6	24091.6	1.88742	0.047224	0.916415	up
A0A384KNE5	(thale cress) hypothetical protein	AXX17_At5g13360	1.34857e+06	1.52865e+06	1.45339e+06	691352	792189	811443	1.88699	0.000451644	0.916085	up
A0A178UJY3	(thale cress) hypothetical protein	AXX17_At5g53670	116960	119170	110160	59916.2	62527.5	61391.6	1.8837	4.30126e-05	0.91357	up
A0A654F0L6	Ribosome biogenesis protein NOP53	AN1_LOCUS10521	22853.1	23544	26605.4	14119.2	8887.51	15775.2	1.88239	0.00862257	0.912563	up
A0A173QMW1	Chalcone synthase	chs	188437	215546	225665	120779	96246.8	118766	1.87511	0.00197747	0.906976	up
A0A178VKC0	inorganic diphosphatase	AXX17_At3g48000	180408	234940	223551	118913	108268	116290	1.86013	0.00433376	0.895401	up
A0A178WLE6	Uncharacterized protein	AXX17_At1g16980	71104	62341	67566.6	46802.2	27716.3	33661.5	1.85812	0.00748061	0.893845	up
A0A178WJH6	phosphoenolpyruvate carboxylase	AXX17_At1g47630	2.33267e+06	2.76179e+06	2.63197e+06	1.39345e+06	1.31921e+06	1.4589e+06	1.85217	0.000885131	0.889218	up
A0A7G2EPU9	(thale cress) hypothetical protein	AT9943_LOCUS12581	684583	711517	710155	403163	382642	353796	1.84824	4.3397e-05	0.88615	up
A0A384KRF8	(thale cress) hypothetical protein	AXX17_At5g15540	146194	99778.2	117119	64067.1	86007.4	47310	1.83951	0.0347546	0.879324	up
A0A178V671	feruloyl-CoA 6-hydroxylase	AXX17_At3g13950	175823	220969	216265	110633	113013	109881	1.8381	0.0224457	0.878214	up
A0A178WC79	Endoglucanase	AXX17_At1g59250	64661.7	74588.8	76229.3	36901.9	41559.7	38819	1.8373	0.00105806	0.877588	up
A0A178UNQ5	GrpE protein homolog	AXX17_At5g54330	72322.6	73601.3	83259.6	40078.9	46191.4	38607.7	1.83526	0.00112105	0.875984	up
A0A178V361	GGP3	AXX17_At4g35020	42007	58666.2	52851.8	19570.7	35354.1	28782.4	1.83407	0.0254063	0.87505	up
A0A178VTR1	(thale cress) hypothetical protein	AXX17_At2g32530	260590	238536	314117	110062	152627	180879	1.83341	0.0155158	0.87453	up
A0A5S9Y678	(thale cress) hypothetical protein	AT9943_LOCUS19578	7.28409e+06	7.37348e+06	8.11875e+06	3.82966e+06	4.17627e+06	4.43704e+06	1.83046	0.000410829	0.872203	up
A0A384L6K0	(thale cress) hypothetical protein	At3g15650	36514.5	37155.6	35394.3	19738.7	20219.2	19847.1	1.82367	6.70624e-06	0.866842	up
A0A178UXK0	(thale cress) hypothetical protein	AXX17_At4g25840	82400.4	96263.4	101281	51626.9	64825.4	37062	1.82357	0.0126701	0.866768	up
A0A178V6B3	Bifunctional inhibitor_plant lipid transfer protein_seed storage helical domain-containing protein	AXX17_At4g26300	49450.5	34843.8	40048.5	26518.2	23943	17819.3	1.82106	0.0200666	0.864777	up
A0A654EFS9	DUF3456 domain-containing protein	At1g42480	47545.1	55294.6	53063.9	35137.4	28477.8	21999.1	1.821	0.00616974	0.86473	up
A0A178US81	(thale cress) hypothetical protein	At5g64160	25492.1	31113.3	27446.5	12008.3	0	18843.9	1.81623	0.0321363	0.860944	up
A0A654F4Y0	Wound-induced basic protein	At3g07230	471958	576533	500364	262321	325370	266383	1.81349	0.0034166	0.858771	up
A0A178WJE1	Ubiquitin-fold modifier 1	AXX17_At1g72280	393273	439422	372804	227761	208721	228468	1.81292	0.000965591	0.858313	up
F4IFZ9	Delta-1-pyrroline-5-carboxylate synthase	P5CS1	207110	186525	189126	111447	102967	107053	1.81282	0.000229305	0.858235	up
O81417	Protein SEED AND ROOT HAIR PROTECTIVE PROTEIN	SRPP	283784	361788	318435	160580	184783	186634	1.81205	0.00392693	0.857626	up
A0A7G2E4L0	(thale cress) hypothetical protein	AT9943_LOCUS5059	127973	106672	125696	49402	94104.8	55375.7	1.81183	0.0258151	0.857444	up
A0A384LLZ4	(thale cress) hypothetical protein	AXX17_At1g04350	39037.1	49805.8	47167.4	21359.9	23331.8	30568	1.80721	0.00911133	0.853766	up
A0A178V127	inorganic diphosphatase	AXX17_At4g01850	1.24758e+06	1.5642e+06	1.54259e+06	810987	815094	788595	1.8033	0.0234465	0.850636	up
A0A7G2EUX0	(thale cress) hypothetical protein	AT9943_LOCUS13058	557425	637446	553289	327071	332096	311515	1.80096	0.000766073	0.848766	up
A0A178UJB4	Serine carboxypeptidase-like 7	AXX17_At5g33520	87085.6	107798	97442.6	56391.7	50515.8	55820.7	1.79641	0.00231924	0.845114	up
A0A178V8E8	Ubiquitin receptor RAD23	AXX17_At3g01770	121626	115064	112638	52920.4	82743.4	58924.4	1.79522	0.00556973	0.84416	up
A0A7G2DPU3	(thale cress) hypothetical protein	AT9943_LOCUS279	24061.9	30218.6	27272.3	12045.5	18076.9	15339.9	1.79386	0.0084546	0.843064	up
A0A1P8AQT8	Xyloglucan endotransglucosylase_hydrolase	XTH17	141742	174936	178489	78929	84142.8	113730	1.78889	0.0103086	0.839061	up
A0A384KC76	Non-lysosomal glucosylceramidase	At1g33700	22184.5	29618.4	25067.1	18951.3	10642.8	13385	1.78855	0.0258044	0.838787	up
A0A7G2FDY4	(thale cress) hypothetical protein	AT9943_LOCUS20410	58479.6	82681	89772.9	39102.2	37303.8	52845	1.78671	0.0336354	0.837303	up
A0A178WFS6	Nucleolar protein 16	AXX17_At1g02060	26760.4	29002.7	32558.9	16878.5	16439.1	16292.8	1.78031	0.0158718	0.832132	up
A0A7G2FLS2	(thale cress) hypothetical protein	AT9943_LOCUS21869	41479.9	37722.6	45029.4	16313.2	22019.4	31478.7	1.77954	0.0207941	0.831505	up
A0A5S9WSI2	REF_SRPP-like protein At1g67360	C24_LOCUS5636	142620	165930	156316	90823.4	83222	87255.3	1.77905	0.000673522	0.831105	up
A0A654G6Q3	Germin-like protein	AN1_LOCUS24051	57253.4	80484.9	51303.2	41431.2	27131	37731.4	1.77848	0.0492302	0.830648	up
A0A654FEJ5	Peroxisomal membrane protein 11B	AN1_LOCUS15078	112683	0	130671	70841.3	59207	75272.9	1.77785	0.0100205	0.830136	up
A0A178UJQ6	UDP-glucose 6-dehydrogenase	AXX17_At5g36720	1.3538e+06	1.43561e+06	1.49333e+06	781579	775587	858332	1.77302	0.000211794	0.826211	up
A0A178UCM7	(thale cress) hypothetical protein	AXX17_At5g17270	80817.8	91586.9	66501.5	42909.4	44631.6	47397	1.77049	0.00934641	0.824147	up
A0A178UMN9	(thale cress) hypothetical protein	AXX17_At5g13280	486651	493110	465809	211660	299065	309423	1.76257	0.00289297	0.817681	up
A0A178VKB0	UDP-glucuronate decarboxylase	AXX17_At3g57120	1.268e+06	1.43508e+06	1.42065e+06	812943	745377	786197	1.75888	0.000480154	0.81466	up
O65375	Leucine-rich repeat extensin-like protein 1	LRX1	37448.5	38849.6	42527	21890.8	22652.7	23019.1	1.75874	0.000385225	0.814543	up
A0A7G2EBD0	(thale cress) hypothetical protein	AT9943_LOCUS7775	285459	210907	317524	161354	178298	124997	1.75162	0.0299401	0.808693	up
F4JRD3	Ribosomal protein L7Ae_L30e_S12e_Gadd45 family protein	At4g12600	32654	32662.9	35833.8	22018.4	14415.3	21349.3	1.75053	0.00549562	0.807788	up
A0A7G2F1V2	(thale cress) hypothetical protein	AT9943_LOCUS16010	59010.9	81631.1	55189.9	46472.5	30270.6	35140.1	1.75032	0.0427467	0.807622	up
Q8LAY8	Probable protein phosphatase 2C 69	At5g10740	10074.8	10453.5	11626.5	4581.47	6608.06	7197.28	1.74879	0.00754235	0.806359	up
A0A654F6E3	(thale cress) hypothetical protein	AN1_LOCUS12574	1.83112e+06	2.35771e+06	2.13681e+06	1.21794e+06	1.25755e+06	1.15098e+06	1.7443	0.00446541	0.802649	up
Q9LFM3	Acyl-CoA N-acyltransferases (NAT) superfamily protein	At5g11340	45356.8	54399.8	55367.6	26269.5	33866.2	29200.7	1.7364	0.00482862	0.796103	up
A0A178UDQ4	(thale cress) hypothetical protein	AXX17_At5g20700	790485	830126	846409	438580	470784	511586	1.73618	0.000203449	0.795914	up
Q9LTR3	Uncharacterized protein	-	41522	48858.4	43411.2	30484	18430.3	28242.7	1.73402	0.0118311	0.794118	up
A0A178WI41	(thale cress) hypothetical protein	AXX17_At1g71870	233975	288035	280692	142134	158191	163569	1.73036	0.00337046	0.791073	up
A0A5S9SHL0	(thale cress) hypothetical protein	AT9943_LOCUS282	24956.9	26621.2	21156.5	12734.2	15794.1	13566.9	1.72786	0.005332	0.788983	up
Q9FX56	Cytosolic sulfotransferase 8	SOT8	253034	286266	280634	156805	151321	166991	1.72575	0.000516808	0.787223	up
A0A1P8B299	Major facilitator superfamily protein	At2g16660	285351	251913	310433	187791	180102	123366	1.72556	0.0109005	0.787067	up
A0A7G2FD23	peptide-methionine (S)-S-oxide reductase	AT9943_LOCUS18577	89875.4	88171.4	88405.6	46122.4	61561	46793.8	1.72487	0.0168645	0.786484	up
A0A7G2DUH3	(thale cress) hypothetical protein	AT9943_LOCUS1823	158618	148274	162160	85667.3	102302	84400.8	1.72212	0.000770524	0.784183	up
A0A178VCA8	(thale cress) hypothetical protein	AXX17_At3g24600	42092.5	35442.4	38810.6	20051.2	26009.2	21505.2	1.72196	0.00346402	0.784054	up
A0A7G2EYR4	(thale cress) hypothetical protein	AT9943_LOCUS14073	51228.8	61544.6	62560.2	44696.2	31264.8	26054.2	1.7187	0.0210761	0.781318	up
A0A178VCU0	(thale cress) hypothetical protein	AXX17_At3g09620	46672.4	59665.2	57212.4	30524.7	35593.3	29053.7	1.71847	0.00688009	0.781126	up
A0A178WK96	Probable magnesium transporter	AXX17_At1g66040	7631.64	6625.63	5971.95	0	4545.47	3309.81	1.71682	0.0359045	0.779743	up
A0A1P8B209	Transmembrane protein	At2g22795	192453	223436	204900	115464	104667	141619	1.71608	0.00368734	0.779115	up
A0A178V1B9	GrpE protein homolog	AXX17_At4g30930	176242	171833	183385	96652.9	99350.2	114604	1.71104	0.000351411	0.774871	up
A0A178WJG4	ATP citrate synthase	AXX17_At1g53920	112363	141150	127764	60849.4	69796.2	92254.8	1.71053	0.0134676	0.77444	up
A0A178VS65	inositol-3-phosphate synthase	AXX17_At2g17790	69018	72849.9	63606.4	34888.3	46125.6	39129.8	1.71024	0.00255555	0.774197	up
A0A5S9WIX0	Glycosyltransferase	C24_LOCUS3003	50147.3	52416.2	57825.9	30423.5	37957.2	25425.5	1.70979	0.00666728	0.773823	up
Q8LGG0	Peptidyl-prolyl cis-trans isomerase FKBP12	FKBP12	678866	711911	610530	350600	444137	377982	1.70655	0.00247708	0.771084	up
A0A5S9XQY5	(thale cress) hypothetical protein	At4g10140	56478.5	63758.9	52936	31091.8	33186.9	37546.3	1.7007	0.00304224	0.766125	up
A0A384LIA8	Dynein beta chain_ ciliary protein	At3g21400	351954	470451	440297	271093	193021	278676	1.69994	0.0181152	0.765488	up
A0A7G2E8A5	(thale cress) hypothetical protein	AT9943_LOCUS5795	94272.1	109365	92482.3	60898.4	59473.4	53921.8	1.69897	0.00213651	0.764658	up
A0A178W505	Methylesterase	AXX17_At1g63290	51159	76782.9	75890.8	43300.3	32872.5	43822.8	1.69867	0.0375346	0.764403	up
A0A178VE97	Peptidyl-prolyl cis-trans isomerase	AXX17_At3g50710	1.64065e+06	1.66735e+06	1.47247e+06	894046	1.01421e+06	907448	1.69779	0.000804695	0.763659	up
A8MRD0	Calcium-dependent lipid-binding (CaLB domain) family protein	At1g63220	60472.9	80064.1	76834.6	45698.5	42569	39837.2	1.69683	0.00913125	0.76284	up
A0A178WI74	(thale cress) hypothetical protein	At1g14710	254018	251708	224746	147642	144100	138877	1.69633	0.000507368	0.762419	up
A0A7G2FAI8	(thale cress) hypothetical protein	AT9943_LOCUS18246	95931.5	101139	119423	61621.5	55809.2	69340.3	1.69456	0.00601076	0.760907	up
A0A178U9S1	Biotin carboxyl carrier protein of acetyl-CoA carboxylase	AXX17_At5g15040	242437	262822	311883	165618	157228	159721	1.69333	0.0309473	0.75986	up
A0A178UQN5	(thale cress) hypothetical protein	AXX17_At5g45700	479192	580555	515931	334546	298215	297838	1.69319	0.00256338	0.759742	up
A0A178UD67	(thale cress) hypothetical protein	AXX17_At5g39280	1.78571e+06	1.72949e+06	1.8287e+06	1.04703e+06	1.05971e+06	1.05823e+06	1.68845	0.00130417	0.755698	up
A0A178WF12	(thale cress) hypothetical protein	At1g20770	37229.9	44213	33815.6	19757.1	29954	18634.6	1.6864	0.0296708	0.753951	up
A0A5S9YD95	Protein phosphatase inhibitor 2	C24_LOCUS25300	65865.9	63663.5	49834.3	40026.7	31207.2	35188	1.6854	0.0124462	0.753093	up
A0A384KPK2	Eukaryotic translation initiation factor 3 subunit J	At5g37475	159979	154224	141507	87375.3	104643	78494.6	1.68462	0.00280222	0.75242	up
A0A5S9XJQ5	Peroxidase	AN1_LOCUS15352	118503	116532	118941	70579.6	71350.7	68490	1.68223	1.86482e-06	0.750378	up
A0A178VET0	phosphoenolpyruvate carboxylase	AXX17_At3g15580	3.18858e+06	3.71459e+06	3.61595e+06	2.13828e+06	2.02167e+06	2.10821e+06	1.67818	0.00101405	0.7469	up
A0A178VW86	UDP-glucuronate decarboxylase	AXX17_At2g24870	129815	133161	137944	79304.1	80054.7	0	1.67722	0.000396819	0.746071	up
A0A7G2E0G5	(thale cress) hypothetical protein	AT9943_LOCUS3635	591502	636780	612592	372347	368109	357646	1.67641	5.65838e-05	0.745379	up
A0A178VUN8	(thale cress) hypothetical protein	AXX17_At2g19960	35377.5	32110	30971.2	17424.8	15293.2	26023.2	1.67615	0.0200405	0.745148	up
B3H6J5	Pre-mRNA-splicing factor	At3g49601	14320.4	12473.1	13729.5	11082.5	5245.06	7868.29	1.67479	0.0373517	0.743982	up
A0A178V2K4	(thale cress) hypothetical protein	AXX17_At4g06260	35495.4	31841.6	36472.1	24799.9	19827.2	17501.2	1.67088	0.00569214	0.74061	up
A0A178UXN0	Ubiquitin carboxyl-terminal hydrolase	AXX17_At4g11890	20342.5	19921.3	19167.1	12040.4	12130.4	11415.2	1.67006	4.20817e-05	0.739902	up
Q9LFB0	Carbohydrate-binding-like fold	At5g01260	13409.5	13164.2	0	7581.37	8341.11	0	1.66894	0.00557144	0.738936	up
A0A1P8B7Z8	Calcineurin B-like protein	CBL1	28066.7	38310.8	32537.6	18544	24741.3	15997.1	1.66854	0.0285188	0.738588	up
Q9M0Q1	Uncharacterized protein AT4g09400	At4g09400	76643.5	96409.4	94033.4	55152.4	57644.9	47876.5	1.66229	0.00673645	0.733172	up
A0A178UHB1	(thale cress) hypothetical protein	At5g22050	13026.1	12670.5	16091.9	9259.91	7502.14	0	1.66203	0.0371485	0.732945	up
A0A654G9E8	(thale cress) hypothetical protein	At5g46230	137180	176320	153675	92045.2	100305	89008.2	1.66043	0.006371	0.731553	up
Q84JF7	Probable adenylate kinase 6_ chloroplastic	At2g39270	190051	243990	219882	105429	112698	176020	1.65908	0.0338391	0.730387	up
A0A178VBM9	(thale cress) hypothetical protein	AXX17_At3g45510	818325	881735	840660	460155	540776	535881	1.65324	0.000474172	0.725297	up
A0A7G2F2Y3	(thale cress) hypothetical protein	AT9943_LOCUS16853	688639	741764	739858	394017	435451	485654	1.65024	0.000846344	0.722673	up
A0A178UHJ3	(thale cress) hypothetical protein	AXX17_At5g28120	87154.6	77884.5	75501.5	49464.6	42117.8	54413.3	1.64759	0.00333316	0.720355	up
A0A178VYP2	(thale cress) hypothetical protein	At2g35605	65474.4	78413.3	82941.3	48467.8	44245.1	45072.7	1.64625	0.00530693	0.71918	up
Q84MD8	Bifunctional riboflavin kinase_FMN phosphatase	FHY	245013	264731	248168	152115	157098	151489	1.64512	9.96291e-05	0.718196	up
A0A178VQH3	TIP4	AXX17_At2g21660	115611	135719	99748.5	80364.1	60604.5	72572.7	1.64408	0.0182061	0.717278	up
Q8VX13	Protein disulfide isomerase-like 1-3	PDIL1-3	857252	941187	951144	529228	554160	589145	1.64396	0.000480347	0.717178	up
Q9LU36	4-coumarate--CoA ligase 4	4CL4	53766.6	55405	52297.4	33093.4	30833.2	34354.3	1.64293	0.000103292	0.716275	up
A0A7G2E2S4	(thale cress) hypothetical protein	AT9943_LOCUS5511	22385.5	32986.2	33758.5	19269.6	18620.1	16371.4	1.64262	0.0369016	0.715995	up
A0A7G2F4T8	(thale cress) hypothetical protein	AT9943_LOCUS18247	20393.2	24947.4	25149.6	12602.2	18573	11762.2	1.6417	0.0256004	0.715186	up
A0A178W5H5	(thale cress) hypothetical protein	AXX17_At1g25880	28312.1	29178.2	30152	14234	18419.7	20752	1.64107	0.00449175	0.714634	up
Q9LXW3	Probable cysteine protease RDL3	RDL3	77714.6	93403.9	82496.6	54746	50934.3	48965.9	1.63997	0.0026197	0.713669	up
B9DHN1	AT1G41830 protein (Fragment)	At1g41830	32461.1	31058.9	26104.2	22679.2	17965.5	14008	1.63988	0.0210858	0.713593	up
A0A178VCQ5	(thale cress) hypothetical protein	AXX17_At3g54610	47414.6	52666.4	37541.2	27200.7	26087.7	30640.4	1.63975	0.018197	0.713475	up
A0A178VB80	(thale cress) hypothetical protein	AXX17_At3g05040	86680.8	103921	108406	55713.2	58123.1	68699.7	1.63808	0.00737365	0.712006	up
A0A178V709	digalactosyldiacylglycerol synthase	AXX17_At4g00700	41445.7	39443.9	41713.6	23254	23487.7	28295.6	1.6339	0.000901436	0.708317	up
F4J8X6	Nuclear transport factor 2 (NTF2) family protein with RNA binding (RRM-RBD-RNP motifs) domain-containing protein	At3g25150	155852	134459	152184	89668.1	86885	94366.8	1.6333	0.00119325	0.707794	up
A0A178WDF7	(thale cress) hypothetical protein	AXX17_At1g75500	29420.3	0	26906.4	14214.1	20085	17564.3	1.62909	0.0198122	0.704066	up
A0A7G2ECJ0	(thale cress) hypothetical protein	AT9943_LOCUS7438	143025	168255	164555	93454.7	101605	97151.6	1.62839	0.00173083	0.703448	up
A0A7G2DXK0	(thale cress) hypothetical protein	AT9943_LOCUS2559	58395.7	54557.9	65426.7	25342	40696	43708.2	1.62539	0.0246573	0.700787	up
A0A178ULU3	MATH domain-containing protein	At5g26320	41943.5	38687	32816.3	27749.3	24433.3	17723.5	1.62284	0.0218098	0.698525	up
A0A7G2EIH8	(thale cress) hypothetical protein	AT9943_LOCUS9584	565760	618599	645357	388623	356201	382657	1.62283	0.000772605	0.698516	up
A0A178UJW9	UDP-glucose 6-dehydrogenase	AXX17_At5g15000	692630	772271	804628	431855	484102	485792	1.61907	0.00155041	0.695165	up
A0A5S9Y375	Alpha-galactosidase	AN1_LOCUS21664	120996	134994	133279	79718.2	76326.4	84396.3	1.61899	0.000575	0.695091	up
A0A178W682	(thale cress) hypothetical protein	At1g14170	137462	154432	155789	90977.2	90249.9	95771.7	1.61619	0.000756723	0.692598	up
A0A5S9X4Y7	Ribosome biogenesis regulatory protein	C24_LOCUS10106	135011	140853	146134	80525.9	82815.3	98839	1.60957	0.00127667	0.686677	up
A0A5S9Y0V7	Protein kinase domain-containing protein	C24_LOCUS20879	94938.5	73045.2	0	54123.5	54528.2	47906.1	1.60947	0.0344753	0.686588	up
A0A178V7A4	(thale cress) hypothetical protein	AXX17_At4g38960	5.58996e+06	6.2744e+06	5.96355e+06	3.66908e+06	3.80387e+06	3.60566e+06	1.60922	0.000401506	0.68636	up
A0A178WC37	(thale cress) hypothetical protein	AXX17_At1g75380	33784.6	32718.7	34654.4	16322.3	25816.7	20789.3	1.60751	0.010395	0.684826	up
A0A7G2EWS7	(thale cress) hypothetical protein	AT9943_LOCUS14240	25779	36365.1	40902.1	22885.4	19938.4	21297.2	1.60706	0.046635	0.684422	up
A0A178WAS8	Phospho-2-dehydro-3-deoxyheptonate aldolase	AXX17_At1g23540	1.484e+06	1.66009e+06	1.56174e+06	964220	973331	991614	1.60654	0.00627564	0.68396	up
A0A178WEY5	(thale cress) hypothetical protein	At1g52670	122690	130147	114800	73773.5	77035.7	78154.2	1.60565	0.000561638	0.683161	up
A0A7G2ETJ9	(thale cress) hypothetical protein	AT9943_LOCUS13876	55572.7	73395.3	58262.1	34726.6	47020.2	34938.6	1.60457	0.0267839	0.682189	up
A0A178VJ90	ubiquitinyl hydrolase 1	AXX17_At3g48560	43783.3	46171.3	39208.6	28775.4	25937.8	26001.9	1.60024	0.00198448	0.678285	up
A0A5S9WDQ1	Translation elongation factor EF1B beta_delta subunit guanine nucleotide exchange domain-containing protein	C24_LOCUS2973	1.98991e+06	2.0068e+06	2.0402e+06	1.18143e+06	1.17231e+06	1.4231e+06	1.5984	0.000833502	0.676631	up
Q38935	Peptidyl-prolyl cis-trans isomerase FKBP15-1	FKBP15-1	426135	421506	405624	261616	266192	257227	1.59644	2.04721e-05	0.674863	up
Q67YG5	Uncharacterized protein At4g17790	At4g17790	63705.9	69189.7	69120.9	38239.1	41336.5	47055.8	1.59531	0.0013502	0.673837	up
Q9SVX7	Uncharacterized protein F15B8.180	F15B8.180	59916.4	73617.1	69405.5	49156.2	38615.4	39493.1	1.59462	0.00875946	0.673214	up
F4IB95	Jacalin-related lectin 9	JAL9	161503	183563	201866	108359	122256	112506	1.59399	0.00536258	0.672642	up
A0A178VZC6	Ribosome biogenesis regulatory protein	AXX17_At2g34830	0	46727	39388.9	24968.1	27749.1	28341.6	1.59358	0.0133561	0.672273	up
A0A178VZW7	Transcription elongation factor spt6	AXX17_At1g56640	138931	113655	0	70902.3	74322.2	92986.7	1.59052	0.0360986	0.669496	up
A0A654FNU4	(thale cress) hypothetical protein	AN1_LOCUS17893	601352	513222	529063	300882	407130	325748	1.58996	0.00840823	0.668991	up
Q03250	Glycine-rich RNA-binding protein 7	RBG7	6.96379e+06	7.09527e+06	6.40376e+06	4.56985e+06	4.11065e+06	4.24149e+06	1.58357	0.000569329	0.663176	up
A0A178WJZ0	(thale cress) hypothetical protein	AXX17_At1g17680	198071	193742	172851	116855	117272	122472	1.58348	0.000970853	0.663094	up
B1GUZ3	4-coumarate--CoA ligase	4CL2	249581	278472	246363	158359	165127	165741	1.58294	0.000818578	0.662606	up
A0A178VLK8	(thale cress) hypothetical protein	At2g25670	76916.9	83967.9	104838	50673.6	58675.1	58606.7	1.58211	0.0207255	0.661846	up
C0Z366	AT3G07090 protein	At3g07090	90914.6	110975	113459	62291	61329.2	75723	1.58194	0.0104911	0.661694	up
A0A178UHV6	(thale cress) hypothetical protein	AXX17_At5g40810	252563	316948	293457	182830	183324	179449	1.58168	0.0297531	0.661455	up
A0A7G2EBR3	(thale cress) hypothetical protein	AT9943_LOCUS6519	39606.7	37241.3	47809.4	27454.7	23948.9	27446.3	1.58095	0.0109889	0.660788	up
A0A5S9X8Z0	UTP--glucose-1-phosphate uridylyltransferase	AT9943_LOCUS9972	2.6791e+06	3.02546e+06	2.83968e+06	1.8191e+06	1.79228e+06	1.79547e+06	1.58026	0.00866525	0.660166	up
A0A178V3K6	Large ribosomal subunit protein bL12 C-terminal domain-containing protein	AXX17_At4g42910	56900.9	56663.5	68541.6	37593.8	38803.2	38940.2	1.5789	0.028436	0.65892	up
A0A7G2EV26	(thale cress) hypothetical protein	AT9943_LOCUS14031	38862.7	49032.3	50070.6	25711.4	33953.6	27744.1	1.57839	0.0179429	0.658454	up
A0A178UUL5	Ribosomal protein L19	AXX17_At4g02830	176957	244552	251134	164923	109627	151660	1.5782	0.0471182	0.658276	up
A0A178UXK9	Bifunctional inhibitor_plant lipid transfer protein_seed storage helical domain-containing protein	AXX17_At4g26270	92611.3	107736	99529.4	67356.9	62470.9	60258.9	1.57758	0.00165026	0.657711	up
A0A178W3L3	3-hydroxy-3-methylglutaryl coenzyme A reductase	AXX17_At1g70960	89521.1	95803.6	97677.5	61443.3	48717.7	69337.3	1.57663	0.00603245	0.656842	up
Q9C8E9	Uncharacterized protein T8D8.4	T8D8.4	141575	156704	138312	90789.5	90183.6	95981.1	1.5764	0.000868379	0.656636	up
Q9CA83	NADP-dependent malic enzyme 4_ chloroplastic	NADP-ME4	461021	501896	495069	301662	309018	314323	1.5762	0.000174426	0.656448	up
A0A7G2EJX0	phosphoenolpyruvate carboxylase	AT9943_LOCUS9249	2.52333e+06	2.51235e+06	2.47486e+06	1.6052e+06	1.60439e+06	1.55712e+06	1.57562	1.87014e-06	0.655922	up
Q9FLM3	Probable protein S-acyltransferase 6	PAT06	9212.01	11600.7	10326.6	5177.22	6584.74	8013.84	1.57462	0.0240741	0.655004	up
A0A178VJE9	(thale cress) hypothetical protein	AXX17_At3g29500	49630.9	51064	46619.9	27672.7	35872.5	30083	1.5734	0.00292933	0.653887	up
A0A7G2FHP4	(thale cress) hypothetical protein	AT9943_LOCUS21348	16664.9	20297.4	21887.5	10438.2	14841.3	12133.4	1.57297	0.0236251	0.653494	up
A0A5S9XK42	(thale cress) hypothetical protein	AN1_LOCUS15289	64109.8	62518.3	74058.9	42508.7	38711.1	46506.7	1.57122	0.00463493	0.651889	up
A0A5S9WYW6	Peptidyl-prolyl cis-trans isomerase	AN1_LOCUS8165	169917	131841	148941	88376	101312	97194.7	1.57102	0.00940648	0.651702	up
A0A384LJN4	Signal recognition particle 9 kDa protein	AXX17_At3g43240	207178	219467	174809	111833	121161	150221	1.56949	0.014553	0.6503	up
A0A178VSD9	(thale cress) hypothetical protein	At2g40780	34189.9	34225.4	31386.6	18754.1	24784.7	20085.3	1.56862	0.00422401	0.649495	up
Q56WI6	Putative methionyl-tRNA synthetase (Fragment)	At2g40660	304463	325931	315711	190070	197752	216351	1.56595	0.000333384	0.647039	up
A0A7G2EZU9	(thale cress) hypothetical protein	AT9943_LOCUS15693	173640	181923	136684	99028.9	97390.4	118056	1.56529	0.0183629	0.646434	up
A0A5S9XZC8	Uncharacterized protein	At4g37090	35211.6	35394.4	32296.7	17852.7	28336.5	19655.4	1.56281	0.0218544	0.644144	up
A0A5S9XJS4	Fe2OG dioxygenase domain-containing protein	C24_LOCUS15367	548035	645838	634524	365262	420600	384177	1.56268	0.00326631	0.644024	up
A0A7G2F821	(thale cress) hypothetical protein	AT9943_LOCUS19341	147936	149177	139539	92089.3	94329.6	93035.6	1.56252	7.14476e-05	0.643873	up
A0A178V2S8	Peptidyl-prolyl cis-trans isomerase	AXX17_At4g44070	3.94024e+06	4.10424e+06	3.90322e+06	2.51002e+06	2.669e+06	2.47727e+06	1.56051	7.50096e-05	0.642014	up
A0A384KII3	Pyruvate kinase	AXX17_At5g63250	637317	700775	643247	418485	427265	425619	1.55843	0.00647902	0.640092	up
A0A7G2EK48	(thale cress) hypothetical protein	AT9943_LOCUS10149	80296.4	92486.8	92538.5	49947	57819	62577.5	1.55757	0.00448913	0.639296	up
A0A654FAJ6	RNA helicase	AN1_LOCUS13677	175343	218383	230711	129805	127986	143446	1.55628	0.0130859	0.638102	up
A0A7G2EA63	(thale cress) hypothetical protein	AT9943_LOCUS7350	147670	155436	147305	94141.3	96165.7	99370.2	1.55487	6.22511e-05	0.636797	up
A0A178V9C8	guanylate kinase	AXX17_At3g52120	43796.3	60846.6	62192.1	38113.9	32790.8	36441.2	1.55418	0.0317566	0.636154	up
A0A7G2EYX7	(thale cress) hypothetical protein	AT9943_LOCUS14132	25727.9	25396.1	32516.6	17053.7	15269.9	21526.3	1.55322	0.0288687	0.635258	up
A0A178UJ36	(thale cress) hypothetical protein	At5g05960	87988.6	93629.7	84090.9	56562.9	61826.4	52826.6	1.5519	0.00116285	0.634032	up
Q9FE20	Serine_threonine-protein kinase PBS1	PBS1	25760.7	24380.8	17714	16521.1	13218.4	13997.3	1.55146	0.0398105	0.633622	up
A0A178VPC3	UDP-glucose 6-dehydrogenase	AXX17_At3g32260	1.6684e+06	1.73163e+06	1.76127e+06	1.08406e+06	1.07922e+06	1.16355e+06	1.55142	9.37101e-05	0.633585	up
A0A384L7X6	(thale cress) hypothetical protein	AXX17_At2g21310	420586	344434	414209	260348	245486	254936	1.55005	0.00489556	0.632312	up
Q9FZE0	Beta-glucosidase 40	BGLU40	0	44185.7	35479.7	25239.6	24379.6	27494.7	1.54963	0.0265149	0.631925	up
A0A178UKP7	tRNA pseudouridine synthase	AXX17_At5g32500	21201.5	20473.7	24521.4	12682.8	18390.8	11665.7	1.54885	0.032579	0.631195	up
A0A178VG55	Ribosomal RNA small subunit methyltransferase NEP1	AXX17_At3g51590	66421.4	66496	59723.1	32146.9	41741.2	50562.3	1.54793	0.0169908	0.630339	up
A0A178W345	(thale cress) hypothetical protein	AXX17_At1g13440	195012	197584	188466	136676	118860	120045	1.5471	0.000421459	0.629567	up
Q56YW8	Putative aspartic proteinase	At1g11910	249348	276980	260241	184971	188620	135746	1.5443	0.00802668	0.626954	up
A0A178VG57	Uncharacterized protein	AXX17_At3g15150	69683.6	72874.4	56564.8	45026.2	46943.4	37273	1.54069	0.015919	0.623576	up
A0A178UUB3	Uncharacterized protein	AXX17_At4g09280	38506.8	34719.4	35068.8	25908.6	26038.7	18475.1	1.53779	0.0104437	0.620863	up
A0A178WNE7	(thale cress) hypothetical protein	AXX17_At1g06660	21651.2	23713.4	18388.6	10131	15234.5	16175.1	1.53472	0.038367	0.617978	up
Q8GY96	Phosphoglycerate mutase-like protein	PGM	78153.8	98997	91578.1	61916.3	60475.7	52792.9	1.53397	0.00975796	0.617274	up
Q945P8	Sm-like protein LSM1A	LSM1A	54066.1	53650.2	0	35760.4	31228.7	38370.7	1.53355	0.00612255	0.616874	up
A0A7G2FC13	(thale cress) hypothetical protein	AT9943_LOCUS18619	81051.8	92350.5	91300.5	44001.1	55704.8	72927.5	1.53332	0.0283762	0.616662	up
A0A178WLR5	Mitochondrial import inner membrane translocase subunit	AXX17_At1g54800	187839	188547	189494	121713	118304	129546	1.53121	0.00217105	0.614676	up
A0A5S9XYE2	(thale cress) hypothetical protein	AN1_LOCUS20097	162849	173432	185507	122986	116895	101170	1.52994	0.0028391	0.613472	up
A0A384KK16	(thale cress) hypothetical protein	AXX17_At1g21390	1.10039e+06	957836	1.19083e+06	608758	685240	829655	1.52993	0.0161253	0.61347	up
A0A7G2FCH7	(thale cress) hypothetical protein	AT9943_LOCUS18376	34766.8	39776.3	40082.5	25324.9	22285.3	27477.5	1.52656	0.00451043	0.610281	up
A0A178V1F9	Small EDRK-rich factor-like N-terminal domain-containing protein	AXX17_At4g15540	133611	183212	137258	91008.7	107378	99242.9	1.52566	0.0350822	0.609433	up
Q9SJP2	Probable fucosyltransferase 4	FUT4	128164	133877	126740	89032.9	74491.8	91521.1	1.52436	0.00148259	0.6082	up
A0A178UCI4	Thymidine kinase	AXX17_At5g22600	21279.3	16559.4	19712.5	15776.7	9827.21	12206	1.52212	0.0412246	0.606082	up
A0A178W5G2	Acyl carrier protein	AXX17_At1g49120	1.17829e+06	1.19841e+06	1.03849e+06	670291	812186	765671	1.51911	0.00400124	0.603227	up
Q0WSI3	Uncharacterized protein At3g51100	At3g51100	49666.9	47825.9	51586.3	27502.9	34144.9	36502.8	1.51888	0.00427501	0.603008	up
A0A7G2ECE4	(thale cress) hypothetical protein	AT9943_LOCUS7405	29629.8	40209.5	40155.9	21535.8	24131.6	26784.1	1.51819	0.0308628	0.602355	up
A0A7G2ECP7	(thale cress) hypothetical protein	AT9943_LOCUS9015	23793.1	24822.6	19357.3	16300.4	14621	13896.5	1.51665	0.0132942	0.600886	up
A0A178US50	Glucose-1-phosphate adenylyltransferase	AXX17_At4g44600	35277.3	30503.6	39466	20847.5	23503.5	25049.6	1.51651	0.0140266	0.600755	up
A0A178WB80	(thale cress) hypothetical protein	At1g04340	93740.5	109702	117371	74633.4	74873.9	62099.4	1.51608	0.0110518	0.600349	up
A0A178WCN2	(thale cress) hypothetical protein	AXX17_At1g22110	96003.8	95109.2	87396.6	72033.2	52312.2	59544.6	1.51454	0.00777592	0.598884	up
A0A384KE42	(thale cress) hypothetical protein	At3g62810	54609.9	56998.9	49583.6	32444	40340.7	33716	1.51353	0.00513774	0.597922	up
A0A178V9A4	glutathione transferase	AXX17_At3g57050	134574	172090	178143	120519	95579.8	104351	1.5129	0.0239377	0.597314	up
A0A178UZX9	(thale cress) hypothetical protein	At4g32870	60550	50071.5	47192.1	35842.3	32581.4	36034.2	1.51079	0.0134346	0.595301	up
A0A178WD79	ACT domain-containing protein ACR	AXX17_At1g63120	32042.1	33941.9	26917.4	16608	20974.9	23931.3	1.51024	0.0248511	0.59478	up
Q9C998	Probable ribose-5-phosphate isomerase 1	RPI1	57032.8	60455.7	59109.8	33540.8	37602.5	45909.9	1.5087	0.00625654	0.593306	up
Q38936	Peptidyl-prolyl cis-trans isomerase FKBP15-2	FKBP15-2	1.01435e+06	1.02489e+06	1.0169e+06	671368	696279	661396	1.5062	6.00737e-06	0.590909	up
A0A7G2E618	Ubiquitin receptor RAD23	AT9943_LOCUS5937	160211	163755	180942	113940	113121	108609	1.50418	0.00103629	0.588977	up
A0A7G2DX81	(thale cress) hypothetical protein	AT9943_LOCUS3670	28244.7	24054	27174.7	16667.3	17277.1	18976.5	1.50174	0.00350349	0.586634	up

## Sheet: D) Root_LowP vs FullP_DOWN
DEPs in root_LowP vs FullP_Downregulated
Protein	Description	Gene	LowP_R1	LowP_R2	LowP_R3	FullP_R1	FullP_R2	FullP_R3	LowP_R.vs.FullP_R FC	LowP_R.vs.FullP_R Pvalue	LowP_R.vs.FullP_R log2FC	LowP_R.vs.FullP_R UP.DOWN
A0A178UB24	Glutamine synthetase	AXX17_At5g16180	483696	467986	465414	741864	721113	670424	0.664243	0.000407129	-0.590217	down
A0A178WBR8	Nitrate reductase	AXX17_At1g72340	359056	311258	307242	480394	526354	481474	0.656861	0.00163651	-0.606339	down
Q9SAL0	E3 ubiquitin-protein ligase RGLG4	RGLG4	104167	92645.1	103577	158032	155927	143819	0.656191	0.00082809	-0.607813	down
A0A384KW68	glucan endo-1_3-beta-D-glucosidase	AXX17_At3g03420	209190	208126	191118	317371	300662	311973	0.654226	0.000150489	-0.612139	down
A0A178V9T6	Ammonium transporter	AXX17_At3g26280	170904	186642	165744	295006	271469	244466	0.645288	0.00380818	-0.631985	down
Q8LB88	E3 ubiquitin-protein ligase RGLG5	RGLG5	26287.6	24994.1	30649.7	37900.4	45641.9	45452.3	0.635153	0.00693678	-0.654823	down
A0A178VBT4	Asparagine synthetase [glutamine-hydrolyzing]	AXX17_At3g41290	46399.5	46107.4	41104.6	70457.7	68719.5	73527.5	0.628155	0.000287903	-0.670807	down
A0A5S9Y601	Sucrose synthase	C24_LOCUS22763	44116.4	29406.9	26234.1	62734.6	54400.8	47176.2	0.607123	0.038915	-0.719939	down
Q9LYS6	Putative callose synthase 6	CALS6	10675.8	7953.53	5155.41	13150.8	15174.3	13247.6	0.572122	0.0263347	-0.805606	down
Q8GW77	Callose synthase	At3g14780	21125.6	19722.7	20466.5	36277.7	36402.1	38296.3	0.552505	2.74915e-05	-0.855941	down
A0A178WB01	Ammonium transporter	AXX17_At1g58370	34951.4	44668	35045.5	76145.1	61510	73147.9	0.543944	0.00433836	-0.878471	down
Q05085	Protein NRT1_ PTR FAMILY 6.3	NPF6.3	74763.9	65116.2	67372.1	205189	202614	195940	0.343279	5.05679e-06	-1.54255	down
A0A178VAT5	Vacuolar iron transporter	AXX17_At3g27210	66309.9	56620.6	51649.6	203330	139966	221905	0.308881	0.00664213	-1.69488	down
A0A178UDQ7	Protein kinase domain-containing protein	AXX17_At5g34580	0	0	0	7085.76	10366.1	13970.5	#NAME?	0	#NAME?	down
A0A178URC4	(thale cress) hypothetical protein	At5g49400	0	0	0	2236.53	1177.43	616.041	#NAME?	0	#NAME?	down
A0A178V115	Uncharacterized protein	At4g03150	0	0	0	25314.9	27808.3	8054.54	#NAME?	0	#NAME?	down
A0A178V1V0	(thale cress) hypothetical protein	AXX17_At4g16400	0	0	0	28822	25050.6	26652.5	#NAME?	0	#NAME?	down
A0A178V6I7	Bifunctional inhibitor_plant lipid transfer protein_seed storage helical domain-containing protein	AXX17_At4g00200	0	0	0	7802.87	4353.96	298393	#NAME?	0	#NAME?	down
A0A178V8C9	Transmembrane protein	AXX17_At3g11740	0	0	0	83548.1	74003.7	85298.4	#NAME?	0	#NAME?	down
A0A178V925	Uncharacterized protein	AXX17_At3g31080	0	0	0	43775.3	23870.3	31160	#NAME?	0	#NAME?	down
A0A178VCA9	Dof zinc finger protein	DAG1	0	0	0	10468.5	4182.92	3939.09	#NAME?	0	#NAME?	down
A0A178VS60	(thale cress) hypothetical protein	At2g46100	0	0	0	13931.4	29635.1	178006	#NAME?	0	#NAME?	down
A0A178VYW2	Uncharacterized protein	AXX17_At2g25360	0	0	0	7147.45	8390.07	5335.27	#NAME?	0	#NAME?	down
A0A178WH01	Transmembrane protein	At1g23850	0	0	0	8062.87	7639.03	5449.3	#NAME?	0	#NAME?	down
A0A178WIN7	Phosphatidylinositol 4-phosphate 5-kinase	AXX17_At1g11140	0	0	0	1882.05	1705.07	2855.45	#NAME?	0	#NAME?	down
A0A178WJ51	(thale cress) hypothetical protein	AXX17_At1g43620	0	0	0	6182.47	3273.2	2195.18	#NAME?	0	#NAME?	down
A0A1B1W4T5	Small ribosomal subunit protein uS14c	rps14	0	0	0	58298.4	23311.4	75665.2	#NAME?	0	#NAME?	down
A0A1I9LNY9	Eukaryotic LigT	At3g16220	0	0	0	9314.36	11645.7	18974.2	#NAME?	0	#NAME?	down
A0A2H1ZE19	Outer envelope protein	At2g17695	0	0	0	5864.14	3177.39	6572.86	#NAME?	0	#NAME?	down
A0A384KII4	(thale cress) hypothetical protein	AXX17_At3g09720	0	0	0	34306	31398.3	36714.7	#NAME?	0	#NAME?	down
A0A384L9A3	Protein kinase domain-containing protein	At3g09010	0	0	0	15164.1	13920.7	8060.98	#NAME?	0	#NAME?	down
A0A5S9S519	Subtilisin-like protease SBT1.1	AN1_LOCUS221	0	0	0	14802.6	15237.3	21886.4	#NAME?	0	#NAME?	down
A0A5S9W4X1	(thale cress) hypothetical protein	AT9943_LOCUS2309	0	0	0	14578.7	24105.4	22167	#NAME?	0	#NAME?	down
A0A5S9X185	Protein EARLY FLOWERING 3	C24_LOCUS8837	0	0	0	1066.88	597.116	3715.69	#NAME?	0	#NAME?	down
A0A5S9XWB8	Uncharacterized protein	C24_LOCUS18670	0	0	0	9106.56	3181.92	7633	#NAME?	0	#NAME?	down
A0A5S9Y6Q5	(thale cress) hypothetical protein	AT9943_LOCUS19650	0	0	0	19395	15061	19426.9	#NAME?	0	#NAME?	down
A0A654E7T4	Protein kinase domain-containing protein	AN1_LOCUS821	0	0	0	5917.49	5731.84	10525.3	#NAME?	0	#NAME?	down
A0A654FLF7	Transcription termination factor MTERF4_ chloroplastic	AN1_LOCUS17098	0	0	0	6474.49	13167.3	17659.1	#NAME?	0	#NAME?	down
A0A654G6F8	Peroxidase	AN1_LOCUS24122	0	0	0	10371.7	6166.05	6552.28	#NAME?	0	#NAME?	down
A0A7G2E814	(thale cress) hypothetical protein	AT9943_LOCUS7348	0	0	0	20992.9	30899	24779.1	#NAME?	0	#NAME?	down
A0A7G2EH24	RNA helicase	AT9943_LOCUS9720	0	0	0	51831.9	46702.6	31315.5	#NAME?	0	#NAME?	down
A0A7G2EIV8	(thale cress) hypothetical protein	AT9943_LOCUS9717	0	0	0	6819.87	2185.17	5426.1	#NAME?	0	#NAME?	down
A0A7G2F2C1	(thale cress) hypothetical protein	AT9943_LOCUS16259	0	0	0	18201.4	22037.9	24767.4	#NAME?	0	#NAME?	down
A0A7G2F579	(thale cress) hypothetical protein	AT9943_LOCUS17253	0	0	0	18911	42079.9	3024.1	#NAME?	0	#NAME?	down
A0A7G2F934	(thale cress) hypothetical protein	AT9943_LOCUS17265	0	0	0	3432.04	6157.2	4182.23	#NAME?	0	#NAME?	down
A0A7G2FEW6	(thale cress) hypothetical protein	AT9943_LOCUS19480	0	0	0	7029.07	6309.48	7361.93	#NAME?	0	#NAME?	down
A0A7G2FJI6	(thale cress) hypothetical protein	AT9943_LOCUS23289	0	0	0	38455.3	27658.5	44229.5	#NAME?	0	#NAME?	down
F4JKW0	Thioredoxin family protein	At4g10000	0	0	0	1350.7	3155.6	2146.97	#NAME?	0	#NAME?	down
F4JQD8	Translation initiation factor 3 protein	ATINFC-4	0	0	0	7455.11	5771.17	4826.05	#NAME?	0	#NAME?	down
Q570E5	Glyceraldehyde 3-phosphate dehydrogenase A subunit	At3g26650	0	0	0	3390.81	2468.29	14877.4	#NAME?	0	#NAME?	down
Q8LD91	Heat shock protein_ putative	-	0	0	0	12360.7	20748.6	9264.73	#NAME?	0	#NAME?	down
Q93Y40	Oxysterol-binding protein-related protein 3C	ORP3C	0	0	0	10940.3	14112.4	7089.89	#NAME?	0	#NAME?	down
Q9M3E5	Putative L-type lectin-domain containing receptor kinase I.1	LECRK11	0	0	0	11232.6	25532.9	28883	#NAME?	0	#NAME?	down
Q9SUQ7	Cation_H(+) antiporter 17	CHX17	0	0	0	2916.13	4300.07	5957.06	#NAME?	0	#NAME?	down
A0A654FBK0	Uncharacterized protein	AN1_LOCUS14380	54581.5	38872	55520.5	69165.9	67518.4	86783.9	0.666645	0.0387906	-0.585009	down
A0A5S9Y8D8	Glucose-6-phosphate 1-dehydrogenase	C24_LOCUS23613	40221.7	31425.9	26140	54050.7	49032.4	43608.1	0.666622	0.0329168	-0.585059	down
A0A1I9LR41	Transducin_WD40 repeat-like superfamily protein	At3g49400	42034.8	55674.2	46925.6	71410.7	79869.1	65812.1	0.666237	0.0133757	-0.585893	down
A0A178UFP0	(thale cress) hypothetical protein	AXX17_At5g00500	20623	19457.8	25631	32087	32341.8	34342.1	0.665295	0.00552089	-0.587935	down
A0A178V026	ADP_ATP translocase	AXX17_At4g32670	32458.9	24943.7	29651.2	46969.9	41557.9	42374.4	0.665029	0.00614303	-0.588511	down
A0A7G2F6T1	(thale cress) hypothetical protein	At4g38260	10232.6	17155.4	11160.2	19901.4	17973.5	20095.1	0.664968	0.04647	-0.588642	down
A0A178UDJ9	Xylose isomerase	AXX17_At5g56930	282268	258489	271318	398741	411331	411236	0.664923	7.08911e-05	-0.588741	down
A0A178UUJ4	Protein yippee-like	AXX17_At4g31960	61244.6	55090.2	49086.1	89882.3	84606.9	74399.1	0.664639	0.0083681	-0.589358	down
A0A5S9YA42	Uncharacterized protein	C24_LOCUS24009	12143.8	15350.6	18289	23422.9	26355.4	19114.3	0.664561	0.0488347	-0.589526	down
A0A178VLH0	(thale cress) hypothetical protein	AXX17_At3g50370	37221.5	36402.9	44275.3	57719.5	64496.5	55224.9	0.664445	0.00600536	-0.589779	down
A0A7G2ENG2	(thale cress) hypothetical protein	AT9943_LOCUS11296	57563.4	53292.1	52082.2	75752.2	93394.3	76093.8	0.6644	0.0105841	-0.589876	down
A0A178UCB8	Purple acid phosphatase	AXX17_At5g49290	20813.3	22664.5	22529.1	31568.6	39834.8	28101.2	0.663356	0.0341092	-0.592145	down
A0A5S9WNW2	Uncharacterized protein	C24_LOCUS5049	76868.3	66458.3	63366	111402	101928	98925	0.661935	0.00317202	-0.595238	down
A0A5S9WZG6	Large ribosomal subunit protein uL4m	C24_LOCUS8215	87738.9	103053	124799	167377	149117	160742	0.661288	0.0109148	-0.596649	down
A0A178UTM8	Exocyst subunit Exo70 family protein	AXX17_At5g59150	41954.5	35640.5	32795.6	56970.3	61265.9	48701.7	0.661268	0.0145977	-0.596693	down
A0A5S9SDS5	Peptidase A1 domain-containing protein	C24_LOCUS274	2.43545e+06	2.08632e+06	2.02087e+06	3.30454e+06	3.41484e+06	3.18047e+06	0.660883	0.00153338	-0.597533	down
A0A1P8ARX5	Pectinesterase	PMEPCRA	1.74004e+06	1.50069e+06	1.35275e+06	2.34428e+06	2.41805e+06	2.19717e+06	0.66003	0.00374726	-0.599395	down
A0A7G2FDK0	(thale cress) hypothetical protein	AT9943_LOCUS21320	38138.9	25073.6	25322	46795.5	46648.3	40728.5	0.659856	0.0329144	-0.599776	down
A0A654G3C6	(thale cress) hypothetical protein	At5g20970	54761.9	51680.6	48439.4	88020.9	68193.2	78627.8	0.659515	0.0113812	-0.600522	down
A0A178W858	TLP-3	At1g75030	17258.3	15278.4	15017.2	23943.6	25866.1	22316	0.659319	0.00277427	-0.600951	down
A0A654FV44	(thale cress) hypothetical protein	AN1_LOCUS20138	125241	115457	124851	182378	185208	187100	0.659018	5.45944e-05	-0.601611	down
A0A5S9XQC3	(thale cress) hypothetical protein	AT9943_LOCUS15002	79593.6	69068	62916.5	109940	108363	102932	0.658641	0.00233696	-0.602435	down
A0A654FLP2	Uncharacterized protein	AN1_LOCUS17200	52748.9	52201.5	48858.5	76838.4	79575.1	77398.7	0.657831	5.50002e-05	-0.604211	down
A0A178UJQ5	(thale cress) hypothetical protein	At5g18970	126825	134410	116563	212339	200195	161814	0.657786	0.01517	-0.604311	down
A0A1I9LP30	Bifunctional inhibitor_lipid-transfer protein_seed storage 2S albumin superfamily protein	TED4	149081	164450	152245	233674	261483	212957	0.657771	0.00550181	-0.604343	down
A0A178VHX8	Transmembrane protein_ (DUF247)	AXX17_At3g41190	64772.2	76872	87299.9	114995	109204	123870	0.657754	0.00696942	-0.60438	down
A0A178VRN2	(thale cress) hypothetical protein	At2g21620	1.01786e+06	877757	782200	1.44708e+06	1.3084e+06	1.32548e+06	0.656173	0.00450156	-0.607853	down
A0A7G2F9G7	(thale cress) hypothetical protein	AT9943_LOCUS19741	45086.2	47165	36877.4	69908.5	69438	57614.7	0.655604	0.0114123	-0.609103	down
A0A7G2EG11	(thale cress) hypothetical protein	AT9943_LOCUS8368	47112.7	31443.1	34209.9	60261	60011.4	51747.6	0.655538	0.0240237	-0.609248	down
A0A654EQ90	Uncharacterized protein	AN1_LOCUS6360	512751	507607	495472	814912	796785	700802	0.655494	0.0157566	-0.609346	down
A0A7G2EEQ8	Peroxidase	AT9943_LOCUS8844	2.88636e+06	2.24198e+06	2.08101e+06	3.72481e+06	3.9561e+06	3.32453e+06	0.655072	0.0146764	-0.610275	down
A0A7G2FEU1	(thale cress) hypothetical protein	AT9943_LOCUS21718	112539	123999	125417	182059	171787	198714	0.655052	0.00198661	-0.610319	down
A0A178VQW4	Uncharacterized protein	At2g15610	0	113135	111151	180023	167146	166663	0.654744	0.00190748	-0.610997	down
A0A178VKN3	glutathione transferase	AXX17_At3g08890	539674	478914	459484	775833	751605	731607	0.65429	0.000678044	-0.611997	down
Q9LUI1	Leucine-rich repeat extensin-like protein 6	LRX6	111620	84063.2	80723.4	148765	152331	121398	0.654225	0.0244366	-0.612142	down
A0A178UMK0	Histone H3	AXX17_At5g65160	2.66331e+06	2.80897e+06	2.79169e+06	4.1549e+06	4.02887e+06	4.4531e+06	0.653956	0.000404355	-0.612734	down
Q9SJA7	Probable sarcosine oxidase	At2g24580	64837	65207.6	61175	98376.7	90398.6	103662	0.653882	0.00114985	-0.612898	down
Q39091	Kunitz trypsin inhibitor 1	KTI1	297576	255336	245774	422589	412058	387373	0.653579	0.00176543	-0.613567	down
A0A7G2E7C8	(thale cress) hypothetical protein	AT9943_LOCUS7104	28766.1	22913.9	23711.3	40857.2	36848	37688.7	0.653338	0.00375176	-0.614099	down
A0A178VZY5	(thale cress) hypothetical protein	AXX17_At2g20590	59813.6	49584.6	40543.6	66936.9	80017.2	82575.5	0.653256	0.0228478	-0.614279	down
A0A178V9Y2	Serine carboxypeptidase-like 7	SCPL7	22820.2	0	23319.6	40901.5	32672.2	32403.5	0.653062	0.0424813	-0.614709	down
A0A5S9WNI0	(thale cress) hypothetical protein	AT9943_LOCUS4377	28292.1	30466.8	39691.8	53260.5	52831.2	44878.1	0.652121	0.0168114	-0.616788	down
A0A7G2EBY7	(thale cress) hypothetical protein	AT9943_LOCUS7197	455026	418274	399843	667366	636803	649547	0.651652	0.000253101	-0.617826	down
A0A7G2F7F6	(thale cress) hypothetical protein	AT9943_LOCUS16681	33958.5	38436.6	31632	58867.1	50447.2	50348.2	0.651544	0.00583503	-0.618065	down
A0A654FCX3	Histone deacetylase	AN1_LOCUS14785	11891.8	10708.6	14606.5	20518.5	17554.8	0	0.651493	0.0373476	-0.618177	down
A0A384LEJ8	(thale cress) hypothetical protein	AXX17_At4g40080	769453	638026	650004	1.13861e+06	1.00728e+06	1.01239e+06	0.651458	0.00362918	-0.618256	down
A0A654E9Z8	(thale cress) hypothetical protein	AN1_LOCUS1617	15025.2	0	18121.9	23454.6	24463.2	28438.1	0.651169	0.0299656	-0.618896	down
A0A5S9Y6R9	Membrane protein of ER body-like protein	C24_LOCUS23058	23515.4	34617.9	34321	46637.2	44634.5	50760.2	0.65094	0.0153847	-0.619403	down
A0A178WHT4	TLP18.3	AXX17_At1g49280	69681	50071.5	48433.8	84645.3	99611.4	74196.7	0.650741	0.0401712	-0.619844	down
A0A178U6M3	(thale cress) hypothetical protein	AXX17_At5g48660	10912.1	11341.5	15382.9	15488.8	21238.1	21130.3	0.650507	0.0468743	-0.620363	down
A0A7G2F1L0	(thale cress) hypothetical protein	AT9943_LOCUS15922	53886.9	37519.4	50655.8	64109.9	75843.9	78488.7	0.650341	0.018884	-0.620732	down
A0A5S9Y3X6	CBS domain-containing protein	C24_LOCUS21770	714833	647453	587289	1.0243e+06	1.01994e+06	953556	0.650337	0.00128902	-0.620742	down
A0A5S9WSW0	(thale cress) hypothetical protein	AN1_LOCUS5820	16842.4	16673.3	9333.61	22461.4	20194.8	23237.7	0.650276	0.0436051	-0.620875	down
A0A7G2F0W9	(thale cress) hypothetical protein	AT9943_LOCUS16677	13496.5	15094.8	15078.7	20997	22031.1	24149.8	0.650065	0.00184116	-0.621345	down
Q9SD53	UPF0481 protein At3g47200	At3g47200	77280.8	72763.5	72622.8	114339	115756	112534	0.649877	2.38532e-05	-0.621761	down
A0A178UMR9	non-specific serine_threonine protein kinase	AXX17_At5g44220	49695.1	45091.3	41294.6	75067.2	0	64626.3	0.649427	0.0162669	-0.622762	down
A0A178VRZ8	NADH:ubiquinone reductase (non-electrogenic)	AXX17_At2g26060	85888.6	66125.1	71087.3	98968.8	121950	122770	0.649136	0.014846	-0.623406	down
A0A178W5X3	Uncharacterized protein	AXX17_At1g67900	166572	133922	152348	248858	236501	212939	0.648495	0.00444836	-0.624832	down
Q8RX87	Probable galactinol--sucrose galactosyltransferase 6	RFS6	351127	333498	329144	510322	525833	528477	0.647928	3.1007e-05	-0.626095	down
A0A178UDA7	homogentisate 1_2-dioxygenase	AXX17_At5g53110	77054.8	68142.8	65297.7	108327	112994	103769	0.647499	0.000995407	-0.627051	down
A0A178WFN7	(thale cress) hypothetical protein	AXX17_At1g39740	87521.8	72095.2	61446.1	106813	104280	130641	0.646887	0.0236273	-0.628414	down
A0A5S9UDX2	Glucose-methanol-choline oxidoreductase N-terminal domain-containing protein	C24_LOCUS1450	16072.8	32556.9	29951.7	40522.1	39160.2	42116.9	0.645172	0.0499533	-0.632245	down
A0A7G2E3S3	phosphoglucomutase (alpha-D-glucose-1_6-bisphosphate-dependent)	AT9943_LOCUS5174	210099	197536	187760	318964	326730	277723	0.644773	0.00270504	-0.633137	down
Q9FIK7	Acetyl-CoA acetyltransferase 1	ACCT1	140885	131281	115254	204397	180025	216489	0.644721	0.0055288	-0.633253	down
A0A178WJ49	glutathione transferase	At1g02950	92190.7	83821.3	83785.4	131440	137356	134417	0.644319	0.000128305	-0.634153	down
A0A654E6B5	Uncharacterized protein	AN1_LOCUS346	67960.7	65101.3	54265.5	97240.9	101052	92490	0.644217	0.00206857	-0.63438	down
A8MR50	Ribosomal protein L34e superfamily protein	At1g26880	661139	849867	822562	1.19888e+06	1.27867e+06	1.14856e+06	0.643547	0.00353899	-0.635884	down
A0A1B1W4U0	Photosystem II D2 protein	psbD	196130	140496	128811	273521	242946	207688	0.642732	0.0375753	-0.637711	down
A0A654EJ37	Protein kinase domain-containing protein	AN1_LOCUS4288	115951	116290	112122	182623	182312	171286	0.642202	8.60346e-05	-0.638901	down
A0A178VCZ7	asparagine--tRNA ligase	AXX17_At3g07380	127704	97212.7	102799	176568	176773	157170	0.641937	0.0059171	-0.639497	down
O81853	Uncharacterized protein AT4g19720	T16H5.80	37731.1	50718.6	41539.2	74116.5	65164.7	63410.6	0.641314	0.00886162	-0.640898	down
A0A384L9K6	(thale cress) hypothetical protein	At1g15060	40872.2	34477	34202.2	50210.5	60994.9	59682.7	0.641071	0.00715158	-0.641444	down
Q9FNZ1	Zinc finger CCCH domain-containing protein 63	ZFWD2	14947	24041.2	22492.4	30459	36031.4	29434.6	0.640925	0.0298842	-0.641773	down
A0A178V1L7	Peroxidase	AXX17_At4g42740	144811	139439	141383	227637	223060	213531	0.640793	5.71801e-05	-0.64207	down
A0A384LKZ7	Histone H4	AXX17_At1g07310	7.21707e+06	6.05823e+06	6.62644e+06	1.06377e+07	9.31762e+06	1.11214e+07	0.640405	0.00420276	-0.642944	down
A0A7G2EEU8	(thale cress) hypothetical protein	AT9943_LOCUS9832	352286	286100	281178	490613	510670	434880	0.640292	0.00592312	-0.643198	down
A0A178W1Q8	Purple acid phosphatase	AXX17_At1g26000	53632.1	38325.8	43024.5	68298.2	76183.7	66445.9	0.639946	0.00953049	-0.643977	down
A0A7G2EV18	(thale cress) hypothetical protein	AT9943_LOCUS14843	98234.9	77861.1	56508.3	132039	127924	103515	0.639942	0.0435724	-0.643987	down
A0A178WGM0	(thale cress) hypothetical protein	At1g01170	57893.5	52736.6	47861.4	86226.3	89552.3	71939.1	0.639807	0.00832877	-0.644291	down
A0A178VZG2	Peroxidase	AXX17_At2g17990	95411.1	82094.3	77864.7	142963	143319	113005	0.639565	0.0134141	-0.644838	down
A0A178W3D1	Uncharacterized protein	AXX17_At1g75860	33407.3	28262.8	24861.1	43503.7	0	46715.4	0.639414	0.0176862	-0.645177	down
Q9ZTZ7	K(+) efflux antiporter 1_ chloroplastic	KEA1	37800.4	29751.5	36466.1	56176.9	53421.8	53399.3	0.638155	0.0017763	-0.648021	down
Q9M1B9	Probable fructokinase-4	At3g59480	47797.5	30814	36723.6	67660.9	58350.9	55258.5	0.63626	0.0241357	-0.652311	down
Q9SGH6	Alpha-dioxygenase 1	DOX1	3.95883e+06	3.33722e+06	3.31511e+06	5.80663e+06	5.56849e+06	5.31195e+06	0.635892	0.0013565	-0.653146	down
A0A178VS11	Uncharacterized protein	AXX17_At2g23330	14092.6	15103.4	13917.7	21804.9	21731.9	24290.5	0.63564	0.000855389	-0.653718	down
A0A178VLM9	CYP71B37	AXX17_At3g28550	18373.8	19151.5	23905.1	27589.8	34258.2	34888.5	0.635028	0.0154659	-0.655109	down
A0A178VIH2	(thale cress) hypothetical protein	AXX17_At3g00800	413843	354792	328355	576396	619931	532803	0.634417	0.00410327	-0.656497	down
A0A7G2EH99	(thale cress) hypothetical protein	AT9943_LOCUS10711	154665	162005	169979	243155	236929	287354	0.634119	0.0047408	-0.657174	down
A0A7G2FHE7	(thale cress) hypothetical protein	AT9943_LOCUS22606	24061.1	26178.5	27116.1	47254.9	33715.7	41122.2	0.633581	0.020614	-0.6584	down
A0A7G2DUD0	Catalase	AT9943_LOCUS1783	137399	125034	158553	239857	211197	213448	0.633537	0.00378246	-0.658499	down
Q9SN46	Leucine-rich repeat extensin-like protein 5	LRX5	112912	116721	123044	176931	196330	183549	0.633388	0.000446981	-0.658838	down
Q8L996	Putative esterase-like protein	-	13766.7	16646.7	12233.6	23417.8	18225.4	25690.1	0.633372	0.0324548	-0.658875	down
A0A7G2ESV9	(thale cress) hypothetical protein	AT9943_LOCUS12090	60477.9	72957.9	75055.8	118083	99664.2	111869	0.632527	0.00464761	-0.660801	down
A0A8F5GJ22	Cytochrome b6	petB	90143.8	60303.2	54875.9	118546	112548	93712.4	0.632139	0.0399174	-0.661686	down
A0A178WJ12	TLL1	AXX17_At1g40860	50337.7	45463.5	45028.4	68136.3	87162.7	67497.8	0.632099	0.0149121	-0.661778	down
A0A178UAI9	FAD-binding domain-containing protein	At5g11330	18698.6	14426	17229.7	24087.3	25191.3	30450.4	0.631569	0.0136505	-0.662988	down
A0A5S9XUP3	CASP-like protein	AT9943_LOCUS15701	1.86164e+06	1.82116e+06	1.57724e+06	3.01985e+06	2.87729e+06	2.43276e+06	0.631465	0.00664299	-0.663225	down
A0A7G2FLF7	(thale cress) hypothetical protein	AT9943_LOCUS22946	54096.1	39770.7	62448.3	88959.8	84261.2	74623.5	0.630698	0.0177558	-0.664979	down
Q9STW2	Ubiquitin carboxyl-terminal hydrolase family protein	At4g24320	35012.4	35946.3	0	64698.8	53021.8	51068.2	0.630599	0.0325424	-0.665205	down
A0A178V3P8	FAD-binding domain-containing protein	AXX17_At4g43880	18257.6	16842.7	11084.1	22480.3	22390.1	28505.4	0.629422	0.0385163	-0.6679	down
A0A178UFT3	MLO-like protein	MLO	68800.8	49587.8	43215.1	97163.3	89897.8	69808.7	0.629127	0.0474238	-0.668577	down
A0A7G2DVI1	(thale cress) hypothetical protein	AT9943_LOCUS2129	37251.7	38585.1	38544.2	68999.2	54280	58549.7	0.629058	0.0346726	-0.668734	down
A0A5S9X4V2	Peroxidase	C24_LOCUS10018	298682	312819	290264	449105	467198	518335	0.628567	0.00122382	-0.669861	down
A0A1P8BGP6	Peroxidase	PER57	1.18519e+06	1.48988e+06	1.56578e+06	2.39973e+06	2.12983e+06	2.22527e+06	0.627826	0.00397873	-0.671563	down
A0A7G2DZE5	(thale cress) hypothetical protein	AT9943_LOCUS2380	2.96859e+06	2.74869e+06	2.54122e+06	4.40809e+06	4.6123e+06	4.14849e+06	0.627122	0.000851749	-0.673181	down
A0A5S9Y4L6	Gibberellin-regulated protein 4	AN1_LOCUS22294	101178	145789	93272.8	194540	190953	157096	0.627068	0.0290254	-0.673307	down
A0A1P8BDJ0	non-specific serine_threonine protein kinase	LRK10L3	8566.62	0	8763.01	13297.4	15389.9	12801	0.62655	0.0151408	-0.674498	down
A0A5S9X7N8	Uncharacterized protein	AN1_LOCUS11243	46358.3	31870.4	35298.2	58288.2	63711.7	59367.4	0.62595	0.00841875	-0.675881	down
A0A7G2F134	(thale cress) hypothetical protein	AT9943_LOCUS15850	33786.4	21233.4	28894.3	44500.5	46850.8	42847	0.6253	0.0119433	-0.677381	down
A0A7G2EIY1	(thale cress) hypothetical protein	AT9943_LOCUS10398	12760.5	15738.6	15709	19843.9	28379.3	22479.6	0.625266	0.0311054	-0.677457	down
Q9STT3	Aldose 1-epimerase	T23J7.130	142320	135285	122944	228541	203431	209764	0.624165	0.00103832	-0.68	down
A0A178V323	(thale cress) hypothetical protein	AXX17_At4g40040	256438	276373	212999	382876	386658	425844	0.623912	0.00296291	-0.680585	down
A0A178UIB4	Transmembrane protein (DUF2215)	AXX17_At5g67720	19548.3	25150	28242.4	38236.2	33333.5	45394.9	0.623614	0.0275299	-0.681275	down
A0A384LND1	Glutamate dehydrogenase	AXX17_At5g17930	797644	696020	738796	1.18519e+06	1.21314e+06	1.18437e+06	0.623124	0.000129858	-0.682409	down
Q39172	NADPH-dependent oxidoreductase 2-alkenal reductase	AER	74203.8	58420.1	67610.7	117369	107507	96493.9	0.623065	0.00594794	-0.682545	down
Q9FGC5	Jacalin-related lectin 41	JAL41	37923.5	43716.2	45692.8	66245	56281.9	81840.9	0.623056	0.0300906	-0.682567	down
A0A654F632	Glycosyltransferase	AN1_LOCUS12454	275148	288059	270058	455650	417119	464954	0.622898	0.000419234	-0.682931	down
A0A7G2EQR5	(thale cress) hypothetical protein	AT9943_LOCUS12449	137257	108662	127458	214284	200603	184870	0.622545	0.00320863	-0.683749	down
Q9FH05	Serine carboxypeptidase-like 42	SCPL42	44022.9	48029.9	45912	80718.7	74280.2	66713.9	0.622268	0.00268235	-0.684392	down
A0A7G2EFJ6	(thale cress) hypothetical protein	AT9943_LOCUS9136	50509.2	46797.6	47449.5	69086.6	84718.7	78921.1	0.622002	0.00337301	-0.685008	down
Q9FFQ4	Probable flavonol synthase 5	FLS5	274089	281004	253372	440801	448206	411123	0.621834	0.000308462	-0.685398	down
A0A178UB81	(thale cress) hypothetical protein	AXX17_At5g50840	283550	247502	233554	400666	428496	401115	0.62149	0.000894052	-0.686197	down
A0A384KXG3	Transmembrane protein	AXX17_At3g46660	82226.6	77033.8	72499.9	119590	141607	111867	0.621235	0.00727296	-0.68679	down
Q9LLL8	Subtilisin-like protease SBT4.14	SBT4.14	64966.5	40067.5	49098.4	81244.1	96357.2	70834.2	0.620413	0.038906	-0.6887	down
A0A178VH97	(thale cress) hypothetical protein	AXX17_At3g43080	3.28386e+06	3.526e+06	3.9211e+06	5.52461e+06	5.5747e+06	6.24256e+06	0.618789	0.00175488	-0.69248	down
Q0WPE4	Isovaleryl-CoA dehydrogenase_ mitochondrial	At3g45300	201802	206148	204103	333719	331823	323702	0.618708	2.89891e-06	-0.692668	down
A0A384LB08	(thale cress) hypothetical protein	AXX17_At3g28790	1.98119e+06	1.5225e+06	1.6574e+06	2.88469e+06	2.74419e+06	2.71803e+06	0.618324	0.001879	-0.693566	down
A0A178WHV5	Probable purine permease	AXX17_At1g20740	35595.7	40719.7	41313.6	53575.3	72618.4	64141.1	0.618011	0.0139322	-0.694295	down
A0A654FP74	Protein RALF-like 32	AN1_LOCUS18022	35891.4	33813.7	43075.7	54545.1	67712.1	60258.7	0.617923	0.0079813	-0.694501	down
A0A7G2EX62	(thale cress) hypothetical protein	AT9943_LOCUS14649	40241.3	33627.2	36309.1	62351.6	61893.4	54217.8	0.61737	0.00222165	-0.695793	down
A0A654F6H6	Peptidase A1 domain-containing protein	AN1_LOCUS12597	51743.3	53145.4	43436.1	79367.5	86988.4	73937	0.617267	0.00320169	-0.696034	down
A0A178VYY4	(thale cress) hypothetical protein	AXX17_At2g00510	5.67858e+06	5.03429e+06	4.60949e+06	8.41619e+06	8.30719e+06	8.11084e+06	0.616985	0.00060649	-0.696692	down
A0A384LJH7	Glycosyltransferase	AXX17_At1g05000	89266.2	70733.9	67186	125169	107480	135857	0.616507	0.011816	-0.697811	down
A0A5S9YH41	(thale cress) hypothetical protein	AT9943_LOCUS23036	139632	130779	149832	229305	225101	229366	0.614596	0.000102237	-0.70229	down
A0A178WJE7	(thale cress) hypothetical protein	AXX17_At1g15400	134686	124008	102094	202407	214417	171964	0.612763	0.00870629	-0.706599	down
A0A7G2E416	(thale cress) hypothetical protein	AT9943_LOCUS5869	78139.6	116046	81213.4	157684	171435	120816	0.612085	0.0399475	-0.708197	down
A0A654EF78	Protein kinase domain-containing protein	AN1_LOCUS3473	9944.13	18831.1	14941.9	25966.8	23784.2	21869.1	0.610403	0.0303597	-0.712166	down
A0A7G2FL07	(thale cress) hypothetical protein	AT9943_LOCUS21600	11948.6	19634.9	14800.3	27578.9	21928.5	26495.8	0.610287	0.0252577	-0.71244	down
A0A7G2F7J3	(thale cress) hypothetical protein	AT9943_LOCUS18020	27292.7	25733.2	27415.7	47292.5	38554.4	46046.3	0.609899	0.00351474	-0.713357	down
A0A178W2B2	Protein kinase domain-containing protein	AXX17_At1g54820	3366.45	6050.36	3423.42	6828.24	7789.24	6486.51	0.608426	0.0465146	-0.716846	down
A0A384L1S2	(thale cress) hypothetical protein	At3g03330	73791.7	87648.1	93255.8	137897	141356	139897	0.607649	0.000732419	-0.718691	down
A0A178W654	(thale cress) hypothetical protein	AXX17_At1g22760	172820	152383	156211	282463	258581	251488	0.607438	0.000776114	-0.71919	down
Q8VZ13	Uncharacterized protein At1g08160	At1g08160	551662	524298	461086	862184	901518	771802	0.606209	0.00207245	-0.722112	down
A0A178VE54	3-methyl-2-oxobutanoate hydroxymethyltransferase	AXX17_At3g55820	10440.2	12182.2	12697.4	16029.8	21245.1	21004.4	0.606044	0.0139414	-0.722506	down
A0A178VL71	(thale cress) hypothetical protein	AXX17_At2g43060	1.05033e+06	955603	919575	1.62647e+06	1.61387e+06	1.59671e+06	0.604813	9.02033e-05	-0.72544	down
A0A178UKT9	(thale cress) hypothetical protein	AXX17_At5g34850	12233.7	12733.1	19282.1	21003.7	29558.3	22631	0.604552	0.0497649	-0.726062	down
P80828	54 kDa cell wall protein (Fragment)	-	938768	923762	933887	1.50229e+06	1.61175e+06	1.51173e+06	0.604531	0.00289961	-0.726111	down
A0A7G2DRU6	(thale cress) hypothetical protein	AT9943_LOCUS1723	56021.7	54784	43416.8	76295.9	81060.5	97796.5	0.604432	0.0117356	-0.726348	down
A0A7G2DV28	(thale cress) hypothetical protein	AT9943_LOCUS1117	141333	121477	132953	212782	233460	209503	0.603533	0.000786046	-0.728497	down
A0A5S9Y9K4	Mitochondrial ribosomal protein L27	C24_LOCUS24000	35774.1	48626.7	52709.4	69647.2	75224.2	82391.4	0.603311	0.00882135	-0.729027	down
A0A178W1A4	(thale cress) hypothetical protein	At1g12090	0	34437.5	37877.7	55370.6	64114.5	60411.1	0.602975	0.00656944	-0.72983	down
A0A654E9F4	Cytochrome P450 71B2	AN1_LOCUS1417	108301	87052	95716.3	157976	174292	152034	0.601006	0.00207986	-0.734548	down
Q9SYF0	GDSL esterase_lipase 2	GLIP2	21350.2	28504.8	18195.5	33650.1	41745.9	37881.3	0.600742	0.0172025	-0.735182	down
A0A0H4MBS1	Mitochondrial L18 ribosomal protein heart stopper	Heart	6837.14	3497.52	6484.99	9874.73	8391.92	9757.87	0.600177	0.0324082	-0.736541	down
A0A178WJI0	(thale cress) hypothetical protein	AXX17_At1g73520	1.72449e+06	1.7126e+06	1.5261e+06	2.88547e+06	2.69745e+06	2.68747e+06	0.600115	0.000265941	-0.736688	down
A0A178VQ19	(thale cress) hypothetical protein	AXX17_At2g18160	35025.4	43837.9	35108	58007.6	62896.3	69250.3	0.599363	0.00438291	-0.738498	down
A0A178US66	Peptidase A1 domain-containing protein	AXX17_At5g46960	54730.4	59211.8	47336.8	79138.1	88348.1	102333	0.597729	0.00881956	-0.742436	down
A0A178WC24	AT-hook motif nuclear-localized protein	AXX17_At1g21950	38567.3	43624.8	31184.3	59540.7	62049.4	68092.4	0.597716	0.00450207	-0.742467	down
Q9FJS1	Bifunctional inhibitor_lipid-transfer protein_seed storage 2S albumin superfamily protein	MQD22.2	1.52809e+06	1.48085e+06	1.79141e+06	2.83975e+06	2.51251e+06	2.68151e+06	0.597521	0.00133923	-0.742938	down
A0A5S9Y194	mannan endo-1_4-beta-mannosidase	C24_LOCUS20880	21149	20433.9	10434.7	28314	31657.2	27086.8	0.597505	0.0348053	-0.742978	down
A0A7G2DRB2	(thale cress) hypothetical protein	AT9943_LOCUS124	91545.6	86146.6	88286.2	159674	145528	140487	0.59678	0.000548777	-0.744728	down
A0A654FBZ7	(thale cress) hypothetical protein	AN1_LOCUS14053	322413	271682	260563	477838	477444	477883	0.596342	0.00960183	-0.745787	down
A0A654FYX8	Leucine-rich repeat-containing N-terminal plant-type domain-containing protein	AN1_LOCUS21504	0	8484.53	8515.19	15074.1	13691.2	14025.2	0.595917	0.00513548	-0.746817	down
Q67XF5	Uncharacterized protein At4g15760	At4g15760	29715.5	17982.3	31135.5	45529	44188.6	42600.6	0.595786	0.0137852	-0.747133	down
A0A178U798	Peroxidase	AXX17_At5g63690	2.0637e+06	2.10251e+06	1.89526e+06	3.36233e+06	3.30404e+06	3.51306e+06	0.595463	0.000103222	-0.747917	down
Q8VZT0	Putative H_ACA ribonucleoprotein complex subunit 1-like protein 1	At3g03920	218154	207111	235792	365933	369725	376562	0.594357	7.22998e-05	-0.750597	down
O04311	Jacalin-related lectin 33	JAL33	4.70711e+06	4.12133e+06	4.41086e+06	7.62953e+06	7.5209e+06	7.13457e+06	0.59409	0.000183023	-0.751246	down
A0A178V7H8	AT-hook motif nuclear-localized protein	AXX17_At4g13600	72223.7	102993	55081.7	119273	145218	123580	0.593444	0.031199	-0.752815	down
A8MRW1	Plasma membrane intrinsic protein 1B	PIP1B	2.13088e+06	2.10296e+06	2.04718e+06	3.56781e+06	3.3584e+06	3.65792e+06	0.593437	9.91039e-05	-0.752833	down
O80950	Jacalin-related lectin 22	JAL22	1.1384e+06	909483	874006	1.72563e+06	1.7084e+06	1.4935e+06	0.592972	0.00389685	-0.753963	down
A0A7G2E854	(thale cress) hypothetical protein	AT9943_LOCUS6359	154473	122748	124413	226587	225487	227040	0.591409	0.0120679	-0.757772	down
A0A178VI48	Uncharacterized protein	AXX17_At3g35320	88565.6	105884	92601.9	183265	152217	149987	0.591287	0.00520361	-0.758069	down
Q9LW35	Alcohol dehydrogenase-like protein	At3g26760	109717	94366.2	88887.3	172025	164547	159226	0.590907	0.000738238	-0.758997	down
A0A178WD43	Bulb-type lectin domain-containing protein	AXX17_At1g73530	43807.3	57943.3	51253.2	86505.9	84166.4	88379.3	0.590631	0.00115239	-0.759672	down
A0A178VD99	PRA1 family protein	AXX17_At3g14120	30745	18692.7	19614.8	40644.8	32823.3	43482.2	0.590444	0.0334329	-0.760129	down
A0A7G2FBM4	(thale cress) hypothetical protein	AT9943_LOCUS20200	7449.43	5579.49	0	9786.31	10610.1	12718.6	0.590166	0.0420401	-0.760807	down
A0A654FAH0	(thale cress) hypothetical protein	AN1_LOCUS13920	10394.7	11467.6	10756.4	16944.6	20312.6	18256.3	0.58758	0.00176744	-0.767142	down
A0A178V802	Peroxidase	AXX17_At3g00240	859424	955567	823388	1.51698e+06	1.38384e+06	1.59666e+06	0.586636	0.00108667	-0.769463	down
Q0WKY0	Uncharacterized protein At3g01450	At3g01450	5724.46	4542.25	5062.18	8647.11	8969.26	8521.87	0.586454	0.000604308	-0.769909	down
A0A178W6S2	(thale cress) hypothetical protein	AXX17_At1g26750	23227.2	30411.8	25763.9	45029.6	45489.7	45129.7	0.585355	0.0120753	-0.772616	down
A0A7G2E5H9	(thale cress) hypothetical protein	AT9943_LOCUS5162	44094.4	55280.1	44413.7	86370.4	82643.4	77009.9	0.584448	0.00173334	-0.774853	down
A0A7G2EPI2	(thale cress) hypothetical protein	AT9943_LOCUS12136	478840	426891	425903	781496	773701	728083	0.583211	0.000193955	-0.77791	down
A0A178WMQ1	Elongation factor	AXX17_At1g40440	44918.3	35532.6	30612.9	60654.5	73030.1	56938.7	0.582635	0.0145151	-0.779337	down
A0A178WN66	Protein kinase domain-containing protein	AXX17_At1g05180	8980.73	8181.53	7762.05	12962.6	14399.6	15441.5	0.582293	0.00175585	-0.780182	down
A0A178V3D7	Germin-like protein	AXX17_At4g16890	77043.6	111222	71724.2	137567	159522	149881	0.581672	0.0109856	-0.781723	down
A0A7G2FML6	(thale cress) hypothetical protein	AT9943_LOCUS23020	509914	433601	446369	877549	769638	745558	0.580874	0.00205603	-0.783703	down
A0A178V453	(thale cress) hypothetical protein	AXX17_At4g21240	1.08529e+06	1.19023e+06	1.54841e+06	2.11313e+06	2.09387e+06	2.38666e+06	0.579939	0.00547091	-0.786028	down
A0A178W0X0	Protein PIN-LIKES 3	AXX17_At1g70990	30650.7	18208.2	31451.8	47376.6	48643.9	42503.3	0.579761	0.0142836	-0.786469	down
A0A178V129	(thale cress) hypothetical protein	AXX17_At4g27100	2.59331e+06	2.48685e+06	2.85993e+06	4.82668e+06	4.35869e+06	4.51751e+06	0.579447	0.000405572	-0.787251	down
A0A178V823	DEGP1	AXX17_At3g30490	9276.16	21127.1	18050.8	30900.8	23565.7	29215.1	0.579028	0.0485665	-0.788295	down
A0A178VXV5	(thale cress) hypothetical protein	AXX17_At2g33960	790039	817900	724977	1.27435e+06	1.34691e+06	1.41159e+06	0.578478	0.000301067	-0.789667	down
Q9LTM3	Cytochrome P450 71B20	CYP71B20	0	106791	114106	180229	204566	188457	0.578009	0.00356263	-0.790835	down
A0A178W1K2	adenine phosphoribosyltransferase	AXX17_At1g74900	32902.4	28293.1	17646.6	48874.3	48068.6	39590	0.577459	0.0236467	-0.792208	down
A0A654FQ39	(thale cress) hypothetical protein	AN1_LOCUS18409	17031.1	15157.3	16808.6	22580.4	30554.9	31746.1	0.577241	0.0151963	-0.792755	down
A0A7G2EM26	(thale cress) hypothetical protein	AT9943_LOCUS10343	44109.8	53757.2	32631.1	81264.9	69456.2	75431.9	0.577034	0.010344	-0.793271	down
A0A7G2E990	Patatin	AT9943_LOCUS7755	30346.5	13373.1	24593	36865.3	40752.4	41007	0.575872	0.0313868	-0.796181	down
A0A7G2FEK5	(thale cress) hypothetical protein	AT9943_LOCUS21640	41073.8	34348.4	27071.5	63867.9	58815.6	55625.9	0.574808	0.00578689	-0.798847	down
A0A7G2DYW6	(thale cress) hypothetical protein	AT9943_LOCUS4249	41819.4	36626.4	27151.5	56576.8	74689.2	52972.6	0.573155	0.03029	-0.803004	down
A0A654GDX3	(thale cress) hypothetical protein	AN1_LOCUS26743	5989.74	9715.64	7130.56	13007	12362.7	14476.2	0.573107	0.011039	-0.803123	down
A0A178V4J6	Peroxidase	AXX17_At4g38210	484303	461474	408060	815963	822699	727477	0.572171	0.000897587	-0.805481	down
A0A178V2W5	Glycosyltransferase	AXX17_At4g39040	216542	153992	169482	329389	315206	302943	0.569916	0.0025943	-0.81118	down
A0A178VXP5	HVA22-like protein	AXX17_At2g40220	29933.5	27625.4	23386.5	55143.3	42631	44593.4	0.568566	0.00913304	-0.8146	down
A0A178V8C0	60S ribosomal protein L35a-3	AXX17_At3g50380	67618	65047.5	89069.2	129621	122884	137523	0.568509	0.00299149	-0.814744	down
A0A384LD71	(thale cress) hypothetical protein	AXX17_At2g00520	3.7113e+06	3.59829e+06	3.22408e+06	6.05627e+06	6.27587e+06	6.2141e+06	0.567968	7.75223e-05	-0.816118	down
A0A178W6B2	(thale cress) hypothetical protein	AXX17_At1g16130	36955.1	0	31448.3	55677.3	63102.1	62413.7	0.566275	0.00571698	-0.820426	down
A0A178WKP7	(thale cress) hypothetical protein	AXX17_At1g25040	86029.9	74112.5	67847.8	133948	130162	139045	0.565514	0.00059328	-0.822366	down
A0A7G2DT37	beta-fructofuranosidase	AT9943_LOCUS1044	40235.3	46092.6	43182.6	66855.6	76117.9	86260	0.564972	0.00474414	-0.823749	down
A0A5S9YCP8	(thale cress) hypothetical protein	AN1_LOCUS25277	29872.8	26299.6	30231.1	64189.6	46103.7	42674.8	0.564847	0.0308668	-0.824068	down
A0A178VN27	(thale cress) hypothetical protein	AXX17_At2g26870	160120	144675	152645	262762	280477	270116	0.562411	6.35025e-05	-0.830304	down
A0A5S9WKB2	Exocyst complex component Sec3 PIP2-binding N-terminal domain-containing protein	C24_LOCUS3758	21225.1	15344.4	16936.2	34799.3	28693.4	0	0.561805	0.0227049	-0.831859	down
A0A5S9X2E1	Uncharacterized protein	C24_LOCUS9183	33916.9	29484	25274.7	48994.6	62163.3	46793.2	0.561412	0.0129558	-0.832869	down
A0A178UY32	non-specific serine_threonine protein kinase	AXX17_At4g05560	5689.43	5855.2	4672.31	7862.1	10990.7	10071.1	0.560676	0.013278	-0.834759	down
A0A5S9XAC7	Laccase	C24_LOCUS12052	423329	455505	442826	810560	770148	785505	0.558555	2.06443e-05	-0.840229	down
A0A7G2DU91	(thale cress) hypothetical protein	AT9943_LOCUS2575	290377	257045	259067	511862	485341	449012	0.557656	0.000546652	-0.842554	down
A0A178WDI1	(thale cress) hypothetical protein	At1g23530	3822.34	3384.18	2843.48	6697.45	6139.43	5185.72	0.557633	0.00713873	-0.842612	down
A0A1P8ART3	E2 ubiquitin-conjugating enzyme	UBC5	42282.4	51610	41497	86059.5	88484.9	68283.4	0.557553	0.00743924	-0.842819	down
A0A178UMD3	AT-hook motif nuclear-localized protein	AXX17_At5g61770	33428.1	33549.6	14571.1	56699.1	41817.4	47901.8	0.556957	0.0473978	-0.844361	down
A0A7G2DQ84	(thale cress) hypothetical protein	AT9943_LOCUS431	23779.7	20504.4	14818.9	36106.6	41487	28538.7	0.556881	0.0266727	-0.84456	down
A0A178V5B0	Serine aminopeptidase S33 domain-containing protein	AXX17_At3g41550	23298.6	30089.2	14154	43332.6	40512.3	37450.2	0.55684	0.0219201	-0.844666	down
A0A654EI66	60S ribosomal protein L35a-3	AN1_LOCUS766	826338	877369	1.15791e+06	1.69256e+06	1.62723e+06	1.82576e+06	0.556135	0.00301582	-0.846494	down
A0A5S9WWC9	(thale cress) hypothetical protein	AN1_LOCUS7211	14460.5	14465.9	14025.9	23173.9	30738.2	23502.2	0.554837	0.042778	-0.849863	down
A0A7G2FFL1	(thale cress) hypothetical protein	AT9943_LOCUS19517	76225.1	83045.4	75281.6	140327	134914	148037	0.554132	0.000155272	-0.851698	down
A0A384KLB8	Large ribosomal subunit protein mL43	At3g59650	32765.1	49234.1	64854.2	93197.3	88576.4	83587.2	0.55341	0.0150413	-0.853579	down
A0A178UZL2	Kinesin-like protein	AXX17_At4g24630	8994.6	17419.7	12528.3	22778.7	28530.2	19084.8	0.553212	0.0463334	-0.854096	down
A0A178W7D0	Large ribosomal subunit protein bL32m	AXX17_At1g27130	45634.5	28395.2	30263.3	53245.1	67741	67619.6	0.552968	0.0181323	-0.854731	down
A0A7G2FIY7	(thale cress) hypothetical protein	AT9943_LOCUS23115	45576.8	60044.2	49107.3	92205.5	92394.6	95614.7	0.552178	0.000740976	-0.856796	down
A0A7G2EMA2	(thale cress) hypothetical protein	AT9943_LOCUS11611	40411.2	26328.5	40105.9	71669.5	61140.5	60782.6	0.55191	0.00783981	-0.857494	down
P46286	Large ribosomal subunit protein uL2z	RPL8A	1.09997e+06	1.14132e+06	1.22755e+06	1.94818e+06	2.07542e+06	2.28585e+06	0.549783	0.000849308	-0.863065	down
A0A178WMI0	Histone H2A_H2B_H3 domain-containing protein	AXX17_At1g70060	46097.9	46634.8	64129	101657	88405.2	95306.2	0.549681	0.00371032	-0.863334	down
A0A654ER49	Purple acid phosphatase	AN1_LOCUS7236	26073	28500.8	31109.2	53773.4	50797.7	51412.2	0.549309	0.000165703	-0.864311	down
A0A1B1W4Y2	Large ribosomal subunit protein uL22c	rpl22	25062.8	26115.4	34245.9	46897.3	59613.5	49113.7	0.548911	0.00867001	-0.865355	down
A0A178VRI1	60S ribosomal protein L31	AXX17_At2g15080	528406	585160	622332	986965	917792	1.25943e+06	0.548607	0.0115416	-0.866154	down
A0A5S9XQJ1	Protein kinase domain-containing protein	C24_LOCUS17374	101941	104271	90902.1	177128	186181	178855	0.548016	8.02429e-05	-0.867711	down
A0A654F0A3	CASP-like protein	AN1_LOCUS10421	323882	318125	259055	554464	562522	527392	0.547966	0.000441442	-0.867843	down
A0A178UYN8	(thale cress) hypothetical protein	AXX17_At4g41290	1.74843e+06	1.88242e+06	2.32591e+06	3.64858e+06	3.49085e+06	3.76402e+06	0.546319	0.00100235	-0.872185	down
A0A654EEJ3	(thale cress) hypothetical protein	AN1_LOCUS2693	27419.8	42561.5	38423.8	59692.4	69285.8	69775.8	0.545423	0.00572073	-0.874551	down
A0A5S9YJ57	Small ribosomal subunit protein uS12m	At2g07675	40093	31194.5	43679.9	65385.4	72814.8	72887.6	0.544642	0.00200309	-0.876619	down
A0A7G2F161	(thale cress) hypothetical protein	AT9943_LOCUS16197	571831	528549	508340	1.02438e+06	979475	950781	0.544474	9.44708e-05	-0.877065	down
A0A5S9XCB9	(thale cress) hypothetical protein	AN1_LOCUS12906	24191.2	21994.8	21122.5	40371.9	42198.5	41113.5	0.544198	5.85568e-05	-0.877798	down
A0A178UFN1	Probable 6-phosphogluconolactonase	AXX17_At5g24250	165642	153027	142393	278838	277448	292094	0.543461	9.42274e-05	-0.879751	down
A0A5S9XSQ1	Uncharacterized protein	C24_LOCUS18091	46062.2	62842.3	58904.1	100846	104557	104807	0.540951	0.000814349	-0.88643	down
A0A654FA46	(thale cress) hypothetical protein	AN1_LOCUS10136	1.8026e+06	1.819e+06	1.60721e+06	3.16105e+06	3.11982e+06	3.42675e+06	0.53863	0.000223265	-0.892633	down
A0A178VHL9	Glycosyltransferase	AXX17_At3g44980	81473.6	60935.3	75036.7	134477	143794	125487	0.538555	0.00151568	-0.892835	down
Q9SUC6	Berberine bridge enzyme-like 22	FAD-OXR	273637	264865	221740	474209	444749	493310	0.538313	0.000526486	-0.893483	down
A0A384LN24	Ribosomal protein	At5g20180	43285.9	40496.2	40472.4	70984.8	76349.2	83521.1	0.538236	0.000691775	-0.89369	down
A0A178V8P4	(thale cress) hypothetical protein	AXX17_At3g47810	2.3239e+06	2.29135e+06	2.08281e+06	4.12928e+06	3.67308e+06	4.7777e+06	0.532434	0.00399172	-0.909325	down
A0A178VYG9	Large ribosomal subunit protein bL28c	AXX17_At2g29910	33842.2	30775.1	25208.5	71668.9	43670	53450.8	0.532177	0.0374316	-0.910023	down
O64654	Thioredoxin-like 1-1_ chloroplastic	At1g08570	10079.2	5504.37	8135.85	11904	16269.2	16541	0.530467	0.0250586	-0.914664	down
A0A7G2EDN9	(thale cress) hypothetical protein	AT9943_LOCUS7226	30117.5	23652.8	18179.6	50050.4	42372.6	43230.6	0.530394	0.00731975	-0.914865	down
A0A1P8API2	Serine protease inhibitor (SERPIN) family protein	SERPIN1	188512	166348	148823	244158	355704	351032	0.529694	0.0174996	-0.916768	down
A0A5S9WR09	(thale cress) hypothetical protein	AT9943_LOCUS3678	9297.38	18224.5	20972.8	33799.2	25437.4	32440.4	0.528973	0.0301911	-0.918735	down
A0A654GCD7	Uncharacterized protein	AN1_LOCUS26208	867205	842613	862225	1.58524e+06	1.60455e+06	1.67965e+06	0.528201	1.35449e-05	-0.920841	down
A0A178VS91	Methylesterase	AXX17_At2g19250	57349.1	38201.6	37215.7	80718.1	93167.2	78049.9	0.526986	0.00781349	-0.924163	down
A0A178WN81	Small ribosomal subunit protein uS17c	AXX17_At1g74690	31413.2	18442.8	17371.6	42906.7	44854.4	40126.1	0.525679	0.0127764	-0.927747	down
A0A178U8V0	GRAM domain-containing protein	AXX17_At5g12610	12903.2	20143	14954.5	24576.1	37660.4	29154	0.525227	0.0302414	-0.928988	down
A0A178W0E8	Protein kinase domain-containing protein	AXX17_At2g25060	57987.6	58026	47273.6	104720	106723	99834.7	0.52457	0.000279191	-0.930793	down
A0A178UTR4	(thale cress) hypothetical protein	At4g00670	134723	107253	118949	237758	241986	209298	0.523807	0.00108883	-0.932894	down
A0A384KCH0	Protein kinase domain-containing protein	AXX17_At1g46010	34436.9	36397	37811.7	68351.9	66699.1	72482.5	0.523509	7.60718e-05	-0.933713	down
A0A178VPS3	(thale cress) hypothetical protein	AXX17_At2g14920	21954.7	18786.2	21379.4	28888.6	45888.9	44354	0.521443	0.0261666	-0.939418	down
F4J3P1	Ribosomal protein L14p_L23e family protein	emb2171	2.21823e+06	2.48382e+06	2.86485e+06	4.70733e+06	4.37353e+06	5.45345e+06	0.520623	0.00329856	-0.941688	down
A0A654EG71	Uncharacterized protein	AN1_LOCUS3819	21869.4	24390.9	0	0	49170.9	40028.2	0.518618	0.0454822	-0.947255	down
Q56X91	Uncharacterized protein At1g76010 (Fragment)	At1g76010	9499.05	7645.12	6022.55	16932.8	13037.9	14708.6	0.518512	0.00898681	-0.94755	down
A0A5S9Y576	(thale cress) hypothetical protein	AT9943_LOCUS19300	42285	57216.3	29495	89496.6	76476.5	83022.1	0.518068	0.0106538	-0.948787	down
A0A178W7E8	(thale cress) hypothetical protein	AXX17_At1g56060	11239.7	12873.9	8855	20690.2	24784.7	18185	0.517887	0.0104384	-0.949292	down
A0A7G2F648	(thale cress) hypothetical protein	AT9943_LOCUS16193	27022.8	24862	19064.2	39333.7	55372.6	42293.5	0.517877	0.015804	-0.949318	down
A0A178V3G5	Inositol-1_4_5-trisphosphate 5-phosphatase	At4g27020	35550.1	54949.6	54587.4	97210.6	97230.3	86064.1	0.517236	0.00366883	-0.951107	down
A0A178VF24	(thale cress) hypothetical protein	AXX17_At3g44090	1.02525e+06	1.17574e+06	1.308e+06	2.27586e+06	2.19744e+06	2.32863e+06	0.515881	0.00026096	-0.95489	down
A0A384KIZ2	(thale cress) hypothetical protein	At5g09380	9285.45	11912.1	18185.7	25932.2	26578.6	23883	0.51553	0.011109	-0.955871	down
A0A178WMY0	DNA_RNA-binding protein Alba-like domain-containing protein	AXX17_At1g70450	87285	129642	108326	202472	215746	219249	0.510227	0.0014205	-0.970788	down
A0A178UCE0	(thale cress) hypothetical protein	AXX17_At5g24330	63157	40231.5	29803.6	99854.5	75008.7	86386.1	0.509828	0.0248608	-0.971919	down
A0A654G661	Germin-like protein	AN1_LOCUS24056	48581.2	67261.8	25867.5	76029.3	111864	92390.9	0.505595	0.0433151	-0.983945	down
A0A178UPA4	Integral membrane HPP family protein	AXX17_At5g62260	77239.2	83708.5	92406.6	175854	178859	146655	0.505326	0.00177833	-0.984714	down
A0A7G2E628	(thale cress) hypothetical protein	AT9943_LOCUS4534	0	68295.7	83602.3	157413	134351	160740	0.503525	0.008569	-0.989865	down
A0A178U6T9	Uncharacterized protein	AXX17_ATUG01720	52396	60207.1	54242	105226	101077	125912	0.50222	0.00236292	-0.993609	down
A0A178W6Y8	(thale cress) hypothetical protein	AXX17_At1g63720	1.67871e+06	1.59519e+06	1.98585e+06	3.35597e+06	3.55003e+06	3.56867e+06	0.50214	0.000221332	-0.99384	down
P42732	Small ribosomal subunit protein uS13c	RPS13	32208.4	20538.4	18257.8	48486.8	41089.3	51926.4	0.501791	0.0119488	-0.994843	down
Q9LTQ4	TRAF-like family protein	At3g20380	35058.1	24954.3	44011.3	84209.9	59513.1	63779.4	0.501313	0.0214117	-0.996217	down
A0A178WGL5	3-oxoacyl-[acyl-carrier-protein] reductase	AXX17_At1g07070	21335.8	0	13295.5	34360.8	28919.5	40454.3	0.500768	0.0459684	-0.997785	down
Q9FKV0	Berberine bridge enzyme-like 24	At5g44380	43798.7	26088.3	31041.8	71390.6	63965.2	66902.3	0.49901	0.00406409	-1.00286	down
Q9M815	Protein PLANT CADMIUM RESISTANCE 8	PCR8	10815.6	22571.1	22841.9	39202.2	30651	43101.2	0.497798	0.0249615	-1.00637	down
A0A7G2F031	(thale cress) hypothetical protein	AT9943_LOCUS16446	101726	92986.5	107408	192421	198647	218395	0.495717	0.000322658	-1.01241	down
A0A7G2DWQ8	(thale cress) hypothetical protein	AT9943_LOCUS2578	163831	142245	134408	304223	310124	274374	0.495637	0.000453338	-1.01264	down
A0A178UEL6	Protein DETOXIFICATION	AXX17_At5g65190	46433.6	79606.2	77483.7	159921	131779	122297	0.491607	0.0107854	-1.02442	down
A0A178WIC1	UDP-glucose 4-epimerase	AXX17_At1g56590	15719.4	18458.1	12411	33593.2	39402.1	21958.3	0.490646	0.0409212	-1.02725	down
A0A7G2E084	(thale cress) hypothetical protein	At1g45015	17044.6	19947.4	26472.9	49595.6	40470.6	39447.3	0.490025	0.00668025	-1.02907	down
A0A178V7H5	Beta-galactosidase	AXX17_At3g47250	38176.5	21786.9	28320.5	68513.4	57963.2	54466.4	0.48791	0.00832539	-1.03531	down
A0A178WDU8	(thale cress) hypothetical protein	AXX17_At1g15550	174047	145613	177173	306834	331166	380652	0.487735	0.00190175	-1.03583	down
A0A178UBD9	Potassium transporter	AXX17_At5g14340	23704.2	28136.8	21489.5	46772.4	53048.1	50685.8	0.487225	0.000655758	-1.03734	down
A0A5S9TDY4	Major facilitator superfamily (MFS) profile domain-containing protein	C24_LOCUS882	76767.8	57451.5	55085.5	134372	120210	134138	0.486994	0.00132541	-1.03802	down
A0A178UAY8	HINT3	AXX17_At5g47100	4344.58	5789.76	10183	12293.9	16796.2	12863.8	0.484278	0.0329569	-1.04609	down
A0A178V0I5	(thale cress) hypothetical protein	At4g27450	36641.4	37450.4	32254.2	74190.9	70950.1	75188.8	0.482667	5.08253e-05	-1.0509	down
A0A7G2EUL8	(thale cress) hypothetical protein	AT9943_LOCUS12718	379976	287143	429311	818631	713492	755085	0.479375	0.0015461	-1.06077	down
A0A178V7W6	(thale cress) hypothetical protein	AXX17_At3g54640	1.26954e+06	1.23237e+06	1.94534e+06	3.06411e+06	2.95548e+06	3.28943e+06	0.477737	0.00299437	-1.06571	down
F4JA62	Terpene synthase-like sequence-1_8-cineole	TPS-CIN	24818.1	23614.8	33816	43076.4	68546.1	60970.5	0.476548	0.0214133	-1.06931	down
A0A178UMG2	(thale cress) hypothetical protein	AXX17_At5g63860	108122	114542	118692	235017	234803	248094	0.475483	1.97695e-05	-1.07253	down
A0A178W9T1	phosphoethanolamine N-methyltransferase	AXX17_At1g67830	51779.1	49196.7	40604.9	94880.7	109557	96051.3	0.471167	0.000795186	-1.08569	down
A0A7G2ERT0	(thale cress) hypothetical protein	AT9943_LOCUS13273	52933.7	35291.9	40613	93899.7	102910	77674.5	0.469384	0.00581719	-1.09116	down
A0A384L9X3	(thale cress) hypothetical protein	AXX17_At1g61350	1.45329e+06	1.65537e+06	2.01134e+06	3.26852e+06	3.58571e+06	4.06522e+06	0.468888	0.00241036	-1.09268	down
A0A178WJT1	60S ribosomal protein L17-2	AXX17_At1g27830	223248	265283	285581	531533	517312	607151	0.46746	0.000917224	-1.09709	down
A0A7G2E0B7	(thale cress) hypothetical protein	AT9943_LOCUS3649	45840.3	24049.1	25645.3	66763.4	76989.2	61495.8	0.465459	0.0119189	-1.10327	down
A0A178VVC6	(thale cress) hypothetical protein	AXX17_At2g39530	30682.5	14149.8	15539.5	40855.9	50353.6	38787.4	0.464409	0.0220174	-1.10653	down
A0A178VFT9	(thale cress) hypothetical protein	AXX17_At3g28030	45641.7	34265.6	68110.2	104152	110670	105472	0.462129	0.00479385	-1.11363	down
A0A7G2DYE3	(thale cress) hypothetical protein	AT9943_LOCUS2880	692418	875777	656985	1.84774e+06	1.36576e+06	1.60345e+06	0.461948	0.00505214	-1.1142	down
A0A7G2EN99	(thale cress) hypothetical protein	AT9943_LOCUS10763	57259.8	53321.8	50104.8	108874	115924	125936	0.458142	0.000294409	-1.12613	down
A0A7G2EGI7	(thale cress) hypothetical protein	AT9943_LOCUS9292	46200.2	36910.5	32669.6	80407.2	91624.6	83114.6	0.453779	0.000889563	-1.13994	down
A0A7G2FAG5	(thale cress) hypothetical protein	AT9943_LOCUS19819	8323.83	10556.8	4896.87	17871.4	19884.7	14910.2	0.451475	0.0117183	-1.14728	down
A0A5S9Y5C2	Uncharacterized protein	C24_LOCUS22415	171350	191507	191567	416695	399897	411465	0.451464	1.14285e-05	-1.14732	down
A0A5S9X4Q1	(thale cress) hypothetical protein	AN1_LOCUS10176	90731.9	77077.5	57904.8	176413	150541	175418	0.449297	0.00193211	-1.15426	down
A0A178VJH2	DNA-directed RNA polymerase subunit	AXX17_At3g17850	2923.65	0	4619.52	9685.2	6646.96	9029.53	0.446136	0.0403122	-1.16445	down
A0A1I9LSB1	Alpha-mannosidase	At3g26720	22665.7	13204.5	29273.9	49411.8	43982.5	52683.6	0.445955	0.00707211	-1.16503	down
A0A5S9VF04	Uncharacterized protein	C24_LOCUS2162	30958.6	44525.2	32959.3	74084.4	81764.6	89154.8	0.442618	0.00168836	-1.17587	down
A0A0F7C956	Ribulose bisphosphate carboxylase large chain (Fragment)	rbcL	10980	21120	0	34294.2	33903.5	40591.4	0.4426	0.0231556	-1.17593	down
A0A178VHD8	non-reducing end alpha-L-arabinofuranosidase	AXX17_At3g10590	210025	150317	160297	408283	395729	387365	0.437006	0.000326319	-1.19427	down
A0A178UQ62	Gnk2-homologous domain-containing protein	AXX17_At5g47080	3374.41	4440.21	6069.16	12754.8	11553.2	7479.57	0.436769	0.0284069	-1.19506	down
C0LGG6	Probable LRR receptor-like protein kinase At1g51890	At1g51890	32906.2	24454.2	24939.2	55290.4	66739.1	67360.5	0.434551	0.0017265	-1.2024	down
A0A7G2E7Y9	(thale cress) hypothetical protein	AT9943_LOCUS7300	28979.7	31911	25376.2	63961.8	60065.3	74581.5	0.434357	0.00137907	-1.20305	down
A0A178WFN6	aminocyclopropanecarboxylate oxidase	AXX17_At1g12380	213394	141215	164213	466080	375056	353352	0.434346	0.0051503	-1.20308	down
A0A178UKB0	Mitochondrial ribosomal protein L27	AXX17_At5g37410	11916.6	21994.2	0	38098.1	43469.5	36690.9	0.430126	0.0164759	-1.21717	down
A0A178VIZ0	PIP1A	AXX17_At3g55710	261923	268133	209276	601644	500069	632502	0.426321	0.00168088	-1.22999	down
A0A1P8BA53	TRAF-like family protein	At5g26280	725338	635225	644487	1.54721e+06	1.62066e+06	1.54781e+06	0.425189	1.77838e-05	-1.23383	down
A0A384LKB4	Xyloglucan endotransglucosylase_hydrolase	AXX17_At4g34700	23937.4	22862.5	21524.1	53977.2	41888	64834.3	0.425166	0.0419901	-1.2339	down
A0A654G962	Peptidase A1 domain-containing protein	AN1_LOCUS25081	56251.9	50939.4	53103.7	128010	128197	122005	0.423824	9.07015e-06	-1.23846	down
A0A654FDQ4	(thale cress) hypothetical protein	At3g47610	11987.6	25619.2	17406.7	46493	29867.6	53606.7	0.423287	0.0364058	-1.24029	down
A0A178VVH7	L-gulonolactone oxidase	AXX17_At2g44450	107281	76664.2	75766.3	221771	213817	187307	0.416943	0.00118289	-1.26208	down
A0A178V7H9	60S ribosomal protein L34	AXX17_At3g31610	153746	147130	261042	416770	445392	492469	0.414813	0.00355961	-1.26947	down
A0A7G2DW25	(thale cress) hypothetical protein	AT9943_LOCUS2216	6389.24	2475.39	3603.31	11478.7	9719.81	8863.48	0.414741	0.0136443	-1.26972	down
A0A178UVY8	(thale cress) hypothetical protein	AXX17_At4g20390	765983	820011	692255	1.75241e+06	1.81747e+06	1.92856e+06	0.414344	7.12185e-05	-1.2711	down
A0A178W6S8	(thale cress) hypothetical protein	AXX17_At1g72910	15553.4	9032.81	14908.7	30505	35371.1	29742.2	0.413047	0.00234907	-1.27562	down
A0A7G2DYD6	(thale cress) hypothetical protein	AT9943_LOCUS1836	51568.3	38004.9	36301	110094	101271	95889.9	0.409674	0.000684266	-1.28745	down
A0A178VAH5	(thale cress) hypothetical protein	AXX17_At3g37530	378564	497184	479931	1.15909e+06	1.01634e+06	1.13445e+06	0.409586	0.000346834	-1.28776	down
A0A1B1W4X4	Large ribosomal subunit protein uL16c	rpl16	39812.5	32905.1	33729	83827.9	87370.8	90544	0.406684	5.92127e-05	-1.29802	down
A0A654G9D2	(thale cress) hypothetical protein	AN1_LOCUS24979	152058	147922	121950	339596	327674	371410	0.406217	0.000216696	-1.29968	down
A0A178UWW3	(thale cress) hypothetical protein	AXX17_At4g41060	15110.2	17114.5	9576.41	32081.3	28882.1	43024.8	0.401979	0.0128089	-1.31481	down
A0A178V1Z3	(thale cress) hypothetical protein	AXX17_At4g36710	14471.3	11000.1	12751.7	22523.5	33362.4	39679	0.39997	0.020095	-1.32204	down
A0A1B1W4X8	Small ribosomal subunit protein uS11c	rps11	28295.7	10659.3	26775.5	47603	61304	57205.9	0.395698	0.00856361	-1.33753	down
A0A5S9YFQ2	Protein kinase domain-containing protein	C24_LOCUS26090	52244.1	41104.9	36812.2	105854	107173	117275	0.394067	0.000336054	-1.34349	down
A0A654EBL9	(thale cress) hypothetical protein	AN1_LOCUS2251	10104.1	11441.1	0	28401.4	24114	31262.2	0.385758	0.00811978	-1.37423	down
A0A178UG75	DUR3	AXX17_At5g43670	19742.7	10511.2	8697.45	31385.8	37219.3	33222.6	0.382522	0.00542046	-1.38639	down
Q9FJK8	Probable disease resistance RPP8-like protein 4	RPP8L4	45262.8	39903.1	52803.1	86913.7	123395	150969	0.381892	0.0170547	-1.38876	down
A0A5S9X6L8	Major facilitator superfamily (MFS) profile domain-containing protein	C24_LOCUS10681	7025.83	0	15832.7	25921.9	29939.9	34223.9	0.380612	0.0258628	-1.39361	down
Q9SGU9	Methionine gamma-lyase	MGL	6399.49	7980.79	4869.74	17658.7	13035.9	20934.5	0.372852	0.0118215	-1.42332	down
A0A178VFF4	BRCC36B	AXX17_At3g06700	8056.42	3013.53	10723.7	23330.4	13879.8	21773.4	0.369486	0.0284881	-1.43641	down
A0A178V8J5	(thale cress) hypothetical protein	AXX17_At3g45250	6538.09	4188.89	6527.58	18872.5	16002.2	12508.2	0.364152	0.00736718	-1.45739	down
A0A1B1W4Z1	Large ribosomal subunit protein uL2c	rpl2	21704.9	21339.6	18281.3	64371	57845.8	51246.2	0.353538	0.000689666	-1.50006	down
A0A7G2EIH4	(thale cress) hypothetical protein	AT9943_LOCUS8819	56011.9	55860	50715.6	163641	148711	149157	0.352296	4.38367e-05	-1.50514	down
A0A178WCP1	(thale cress) hypothetical protein	AXX17_At1g31220	44333.8	36623.5	31920.3	106201	111205	107137	0.347804	5.663e-05	-1.52365	down
A0A7G2EIL3	CASP-like protein	AT9943_LOCUS10282	170025	117006	96988.6	376954	392933	354220	0.341622	0.000548404	-1.54953	down
A0A7G2EQA8	(thale cress) hypothetical protein	AT9943_LOCUS11124	42031.2	34801.9	41899.2	109509	120018	118462	0.341196	4.65905e-05	-1.55133	down
A0A178VFW6	60S ribosomal protein L29	AXX17_At3g06560	14952.4	12200	21122.9	38311.2	50175.5	54902.1	0.336674	0.00478521	-1.57058	down
A0A178UW09	WAT1-related protein	AXX17_At4g09340	15533.5	0	13154.8	46109.4	44361.2	42674.4	0.3232	0.000304319	-1.6295	down
A0A178WIW7	(thale cress) hypothetical protein	AXX17_At1g11830	17809.9	9444.02	7191.4	36270.6	43253.4	29060.4	0.317222	0.00906001	-1.65644	down
A0A384KZU0	DUF3700 domain-containing protein	At3g15450	25236.9	9759.14	7825.54	50077.2	32973.9	52618.8	0.31563	0.0200871	-1.66369	down
Q9FLN4	Large ribosomal subunit protein bL27c	RPL27	22775.2	17212.6	26430	63891.9	70991.7	79167.7	0.310289	0.000676663	-1.68832	down
A0A178U9G5	(thale cress) hypothetical protein	At5g46900	52068.8	33591	26254.9	115422	110675	135794	0.30925	0.00156135	-1.69316	down
A0A178VM37	60S ribosomal protein L29	AXX17_At3g06570	3830.06	3157.33	4304.44	12210.9	11455.4	13022.2	0.307776	0.000112875	-1.70005	down
A0A7G2EIT5	(thale cress) hypothetical protein	AT9943_LOCUS11232	132441	138011	167119	524886	511155	453180	0.293826	0.000137803	-1.76697	down
A0A7G2EI71	(thale cress) hypothetical protein	AT9943_LOCUS9472	3790.43	2727.9	3295.75	12719	10625.3	10954.4	0.286135	0.000343201	-1.80523	down
A0A7G2EMF4	(thale cress) hypothetical protein	AT9943_LOCUS10187	80077.8	67939	66938.1	273434	248468	251629	0.277888	3.10246e-05	-1.84743	down
A0A178W4S5	GASA1	AXX17_At1g70200	85188.6	97483	97815.3	581021	398836	318595	0.216016	0.0481992	-2.21079	down
A0A178VLH1	Non-specific lipid-transfer protein	AXX17_At3g45940	37492.9	55079.9	28961.3	243571	200427	200835	0.188474	0.000426739	-2.40756	down
A0A178VR62	(thale cress) hypothetical protein	AXX17_At2g30350	2995.75	965.156	0	13902.2	12554.1	7989.76	0.172483	0.0297323	-2.53548	down

## Sheet: E) Shoot_LowP+POT1 vs LowP_UP
DEPs in shoot_LowP+POT1 vs LowP_Upregulated
Protein	Description	Gene	LowP_F_S1	LowP_F_S2	LowP_F_S3	LowP_S1	LowP_S2	LowP_S3	LowP_F_S.vs.LowP_S FC	LowP_F_S.vs.LowP_S Pvalue	LowP_F_S.vs.LowP_S log2FC	LowP_F_S.vs.LowP_S UP.DOWN
O81862	Class V chitinase	ChiC	39760.4	51443.6	51093	18113	16123.3	26799.6	2.33137	0.00581793	1.22118	up
A0A178URD8	Auxin response factor	AXX17_At5g20710	39495.4	36494.4	44811.6	20606	23056.4	19508.4	1.9123	0.00191762	0.935307	up
A0A178VHL4	glucan endo-1_3-beta-D-glucosidase	AXX17_At3g51840	931563	1.03057e+06	1.09892e+06	348942	551356	720574	1.88852	0.0152001	0.917258	up
A0A384KPX2	Starch synthase_ chloroplastic_amyloplastic	AXX17_At1g33610	883859	935177	1.13787e+06	461999	582886	667798	1.72647	0.0132884	0.787829	up
A0A178WGZ8	Annexin	AXX17_At1g36510	3.01774e+06	3.10024e+06	3.45044e+06	1.46266e+06	2290160	2.19566e+06	1.60855	0.014671	0.685761	up
A0A178USA2	Ferredoxin	AXX17_At4g17230	77059.6	67921.1	70617.8	42935.5	44044	49324.2	1.58175	0.00139807	0.661523	up
A0A178V8K9	allene-oxide cyclase	AXX17_At3g27800	279782	320083	322057	167366	214205	203431	1.57593	0.00472816	0.656204	up
A0A178U8D4	Bidirectional sugar transporter SWEET	AXX17_At5g23230	40035.2	47647.2	48442.9	24449	26785.2	35382.7	1.57158	0.0180722	0.652215	up
P42813	Ribonuclease 1	RNS1	58911.5	57038.6	81137.5	8431.27	18422.6	21692.3	4.0598	0.00472189	2.02141	up
A0A178U946	S-protein homolog	AXX17_At5g36920	39580.3	63731.4	64266.9	0	0	0	Inf	0	Inf	up
A0A178U9D7	(thale cress) hypothetical protein	AXX17_At5g25520	7102.47	6090.07	7685.05	0	0	0	Inf	0	Inf	up
A0A178U9X3	(thale cress) hypothetical protein	AXX17_At5g06890	31961.9	40150.5	43156.3	0	0	0	Inf	0	Inf	up
A0A178UG75	DUR3	AXX17_At5g43670	9110.42	7412.17	17787.5	0	0	0	Inf	0	Inf	up
A0A178UH19	non-specific serine_threonine protein kinase	AXX17_At5g57730	16635.2	16045.5	6850.83	0	0	0	Inf	0	Inf	up
A0A178UPN8	Transmembrane protein	At5g40640	10473.7	9028.02	7310.27	0	0	0	Inf	0	Inf	up
A0A178V046	(thale cress) hypothetical protein	AXX17_At4g44790	3357.82	7349.31	9564.41	0	0	0	Inf	0	Inf	up
A0A178V6G7	(thale cress) hypothetical protein	AXX17_At4g34810	17533.8	17895.1	13086.8	0	0	0	Inf	0	Inf	up
A0A178VCA8	(thale cress) hypothetical protein	AXX17_At3g24600	16309.5	13762.8	11976.6	0	0	0	Inf	0	Inf	up
A0A178VTK3	Non-specific lipid-transfer protein	AXX17_At2g13710	2084.16	2411.57	1717.85	0	0	0	Inf	0	Inf	up
A0A178VUS8	DNA-directed RNA polymerase	AXX17_At2g37040	10515.5	8809.06	5287.1	0	0	0	Inf	0	Inf	up
A0A178W5Q2	(thale cress) hypothetical protein	At1g76440	10618	3150.07	12024.8	0	0	0	Inf	0	Inf	up
A0A178W703	(thale cress) hypothetical protein	AXX17_At1g49210	18034.8	16007.1	9099.19	0	0	0	Inf	0	Inf	up
A0A178WFX1	Uncharacterized protein	At1g47395	22637.8	13646.3	22250.5	0	0	0	Inf	0	Inf	up
A0A178WK94	Uncharacterized protein	AXX17_At1g03430	3582.83	2010.47	4874.85	0	0	0	Inf	0	Inf	up
A0A1P8AUT1	Transmembrane protein	At1g74530	11998.7	8159.36	16470.1	0	0	0	Inf	0	Inf	up
A0A1P8AZ15	Protein phosphatase 2C family protein	At2g34740	118333	113845	106183	0	0	0	Inf	0	Inf	up
A0A384L9M7	Endoplasmic reticulum transmembrane protein	At3g07190	44694.2	67000.3	60090.7	0	0	0	Inf	0	Inf	up
A0A384LGP6	(thale cress) hypothetical protein	AXX17_At2g18170	46769.6	48566.5	27008.3	0	0	0	Inf	0	Inf	up
A0A5S9XUP3	CASP-like protein	AT9943_LOCUS15701	17788.9	35084.1	19133.2	0	0	0	Inf	0	Inf	up
A0A5S9YF24	Ubiquitin carboxyl-terminal hydrolase	C24_LOCUS25916	4298.73	5270.51	1933.44	0	0	0	Inf	0	Inf	up
A0A654EQ76	Pathogenesis-related family protein	At1g78780	25144.4	9036.03	16818.5	0	0	0	Inf	0	Inf	up
A0A654FC47	Uncharacterized protein	AN1_LOCUS12711	67964.4	130568	101046	0	0	0	Inf	0	Inf	up
A0A654FRZ8	Uncharacterized protein	AN1_LOCUS19044	9168.42	8675.66	7872.37	0	0	0	Inf	0	Inf	up
A0A654FYS4	Uncharacterized protein	AN1_LOCUS21400	11393	8155.85	10781.4	0	0	0	Inf	0	Inf	up
A0A654G1F2	(thale cress) hypothetical protein	At5g14550	13357.4	12842.4	18127.4	0	0	0	Inf	0	Inf	up
A0A7G2DNH1	(thale cress) hypothetical protein	AT9943_LOCUS348	18330.8	19675.5	18870.1	0	0	0	Inf	0	Inf	up
A0A7G2E735	(thale cress) hypothetical protein	AT9943_LOCUS4840	9466.82	9601.47	9383.03	0	0	0	Inf	0	Inf	up
A0A7G2EA09	(thale cress) hypothetical protein	AT9943_LOCUS7293	3298.46	6943.21	2521.61	0	0	0	Inf	0	Inf	up
A0A7G2EBC5	(thale cress) hypothetical protein	AT9943_LOCUS6975	9356.82	8574.28	6292.98	0	0	0	Inf	0	Inf	up
A0A7G2EG25	(thale cress) hypothetical protein	AT9943_LOCUS9349	7949.49	5267.37	7678.37	0	0	0	Inf	0	Inf	up
A0A7G2F5C3	(thale cress) hypothetical protein	AT9943_LOCUS17292	12381.5	5099.09	7658.42	0	0	0	Inf	0	Inf	up
A0A7G2F9D4	(thale cress) hypothetical protein	AT9943_LOCUS18988	5713.62	7257.69	2916.67	0	0	0	Inf	0	Inf	up
A0A7G2FBF4	(thale cress) hypothetical protein	AT9943_LOCUS18495	46029.8	29455.4	12748.3	0	0	0	Inf	0	Inf	up
A0A7G2FDT5	(thale cress) hypothetical protein	AT9943_LOCUS20579	39960.1	7929.34	46569.6	0	0	0	Inf	0	Inf	up
A0A7G2FN69	(thale cress) hypothetical protein	AT9943_LOCUS23266	7635.46	13465.3	17700.3	0	0	0	Inf	0	Inf	up
Q38960	WD repeat-containing protein LWD2	LWD2	18856.8	12062.3	14623.5	0	0	0	Inf	0	Inf	up
Q9LEU4	Probable CCR4-associated factor 1 homolog 10	CAF1-10	24452	15162.4	20153.2	0	0	0	Inf	0	Inf	up
A0A7G2FHX5	histidine kinase	AT9943_LOCUS20554	113730	64604.9	71135.1	17526.6	0	13742.6	5.31876	0.0428635	2.41109	up
A0A178VHG9	(thale cress) hypothetical protein	AXX17_At3g05350	27970.8	40393.1	24995.9	6085.98	8388.87	11365	3.61302	0.0104928	1.85321	up
Q84LR6	Probable inactive purple acid phosphatase 14	PAP14	102829	104598	125662	0	29256	39002.4	3.25322	0.00475766	1.70187	up
A0A7G2EZ09	(thale cress) hypothetical protein	AT9943_LOCUS15308	19184.3	12805.3	24570.3	5096.5	7377.91	6438.83	2.99049	0.0223071	1.58038	up
A0A178W8T3	(thale cress) hypothetical protein	AXX17_At1g04860	15835	0	12530.5	5943.18	4091.05	0	2.82688	0.0401494	1.49921	up
A0A178VV23	(thale cress) hypothetical protein	AXX17_At2g41050	423686	467242	477887	154906	200935	181338	2.54815	0.00020033	1.34945	up
A0A178V361	GGP3	AXX17_At4g35020	19563	20875.8	20266.5	9294.68	6191.79	8749.72	2.50474	0.000293804	1.32466	up
Q9C500	WPP domain-containing protein 2	WPP2	17678.1	24375.7	24568.3	10396.6	2375.69	14569.8	2.43661	0.036511	1.28488	up
A0A178VXG1	(thale cress) hypothetical protein	AXX17_At2g01180	67380.8	59965	77509.6	17804.3	28273.6	41297.2	2.34455	0.00992499	1.22931	up
Q9LW34	Alcohol dehydrogenase-like protein	At3g26770	26652.4	0	28847.9	11535.7	12734.7	0	2.28675	0.00635537	1.1933	up
A0A178WM36	(thale cress) hypothetical protein	AXX17_At1g19100	222797	208543	172479	89796.9	91738	83111.1	2.28161	0.00174458	1.19005	up
A0A7G2E1R3	(thale cress) hypothetical protein	AT9943_LOCUS2995	15946.7	25277.5	21029.3	8848.05	9464.47	0	2.26634	0.0449621	1.18036	up
O81869	Uncharacterized protein AT4g19880 (Fragment)	T16H5.240	43742.5	58364.3	50783.7	22207.7	17015.6	28952.1	2.2426	0.00662489	1.16517	up
A0A178WKJ3	GPI transamidase subunit PIG-U	AXX17_At1g56510	10979.3	9636.26	9759.71	6671.38	0	2379.97	2.23726	0.0454358	1.16173	up
A0A178UIP8	RPT3	AXX17_At5g63930	0	10774.2	8964.7	5198.27	3867.73	0	2.17725	0.0415461	1.1225	up
A0A654G066	(thale cress) hypothetical protein	At5g10830	0	49394.9	50732.6	22215.4	29497.7	17778.4	2.16129	0.00901291	1.11189	up
A0A178UVB8	(thale cress) hypothetical protein	AXX17_At4g14040	56114.2	40188	54948.4	17428.3	28599.7	24515.6	2.14407	0.011445	1.10035	up
A0A178U8V2	(thale cress) hypothetical protein	At5g55450	41832.4	29921.4	33102	18004	0	15353	2.09563	0.0301909	1.06738	up
A0A178VTS8	SAG13	AXX17_At2g25430	0	22821.1	26166.5	0	10279.6	13306.2	2.07699	0.0301235	1.05449	up
A0A178UX09	Kinesin-like protein KIN-7D_ mitochondrial	AXX17_At4g44400	13739.3	16464.1	0	6775.78	5484.88	9581.01	2.07425	0.0246315	1.05259	up
A0A654G661	Germin-like protein	AN1_LOCUS24056	36834.7	32537.4	25144.6	12858.3	18258.1	0	2.02501	0.0460248	1.01793	up
Q8GW48	Heat shock factor-binding protein	HSBP	205964	209197	148852	96523.8	91567.9	91822.7	2.01495	0.0394568	1.01074	up
Q0WLK6	Uncharacterized protein At1g52040 (Fragment)	At1g52040	18904.1	22920.1	15230.7	8966.77	7061.09	13219.1	1.9508	0.0320228	0.964069	up
A0A7G2ECD5	Superoxide dismutase [Cu-Zn]	AT9943_LOCUS7899	958548	982916	917760	421672	619629	428894	1.94479	0.00237097	0.959616	up
A0A178W4Q3	Ubiquitin receptor RAD23	AXX17_At1g16970	46015	50369.7	39469.8	18011.1	25978.5	27097.8	1.91109	0.00718987	0.934395	up
A0A5S9UH02	(thale cress) hypothetical protein	AT9943_LOCUS1281	139793	142068	126149	52020	74599.3	88909.1	1.89307	0.00560808	0.920725	up
Q9SHH6	Glutathione S-transferase U24	GSTU24	14838.4	9446.63	11081.1	4775.38	5764.29	8311.87	1.87603	0.0450841	0.907685	up
Q9C8D6	Probable thionin-2.4	At1g66100	67724.7	71405.8	46815.4	35635.1	26116.8	38065.9	1.86285	0.0276548	0.897514	up
A0A178W0C9	(thale cress) hypothetical protein	AXX17_At2g02640	71409.3	60895.1	62293.3	39663.1	42490.9	22345.3	1.86219	0.0134195	0.897001	up
A0A384KCH0	Protein kinase domain-containing protein	AXX17_At1g46010	26151.8	27952.3	0	12524.1	16851.1	14396.9	1.85406	0.00571022	0.890689	up
A0A178VEB9	Pectinesterase	AXX17_At3g36460	38123.3	46972.5	47293.8	0	28084.5	19694.9	1.84723	0.0268936	0.885367	up
A0A178VYJ1	PNP-A	AXX17_At2g14000	92958.5	102060	138243	48084.9	60846.7	72170.9	1.84018	0.03061	0.879849	up
A0A178UHD4	Succinate dehydrogenase assembly factor 4_ mitochondrial	AXX17_At5g67600	39849.5	57708.9	48229.5	21864.8	33627	24715.9	1.81763	0.0250515	0.862059	up
A0A384LH21	Bifunctional inhibitor_plant lipid transfer protein_seed storage helical domain-containing protein	AXX17_At3g24370	79152.8	74192.1	73671	31034.6	43092.9	50853.8	1.8164	0.00484863	0.861081	up
A0A178VES5	SFR2	AXX17_At3g06300	38321.5	37287.9	39305.6	13712.9	23368.7	26381	1.81075	0.0434258	0.856587	up
A0A178WMU1	Superoxide dismutase [Cu-Zn]	AXX17_At1g08650	436631	431056	400520	187290	263732	257959	1.78877	0.00231385	0.838972	up
A0A178UHB5	Legume lectin domain-containing protein	AXX17_At5g02580	179755	162925	162822	76645.2	93343.6	115301	1.77189	0.00423517	0.825287	up
A0A5S9X7N8	Uncharacterized protein	AN1_LOCUS11243	55360.6	50003.2	60366.3	25480.2	39037.2	29323.9	1.76607	0.00883309	0.820541	up
Q8GY96	Phosphoglycerate mutase-like protein	PGM	89922.3	108381	100744	54183.4	57986	57170.5	1.76596	0.00139388	0.820452	up
A0A7G2FHZ8	(thale cress) hypothetical protein	AT9943_LOCUS21733	28438.2	32258.6	31131.9	16236.4	17253.1	19074.1	1.747	0.000738657	0.804881	up
A0A5S9X6D7	(thale cress) hypothetical protein	AN1_LOCUS10758	171303	179370	193282	92591.3	95632.2	123173	1.74682	0.00265243	0.804734	up
A0A178V1R6	PGRL1B	AXX17_At4g13460	18429.8	26420.3	26386.7	15984.3	9639.1	15207.4	1.74468	0.0381029	0.802965	up
A0A178V7T5	(thale cress) hypothetical protein	AXX17_At3g45760	52096.1	69312.7	83988.3	41295.7	40754.9	36013.9	1.7397	0.0359558	0.798842	up
A0A178VRC4	(thale cress) hypothetical protein	AXX17_At2g41020	179060	214798	226928	110013	111357	135556	1.73925	0.00608395	0.798469	up
A0A7G2EH36	Reticulon-like protein	AT9943_LOCUS9324	28998.6	41449.1	39788.5	26331.6	21208.9	16330.7	1.72592	0.0334254	0.787362	up
O80950	Jacalin-related lectin 22	JAL22	116709	82628.9	95697.1	61812.2	51540.9	57998.9	1.72181	0.0164584	0.783925	up
A0A7G2EM57	(thale cress) hypothetical protein	AT9943_LOCUS12302	19118	13058.9	16532.2	6227.24	10683.1	11421.9	1.71921	0.046796	0.781744	up
A0A7G2E794	(thale cress) hypothetical protein	AT9943_LOCUS7063	122067	122413	140316	46419.5	90308.9	88616.6	1.70759	0.026935	0.771958	up
A0A7G2F4R1	(thale cress) hypothetical protein	AT9943_LOCUS18208	565055	490596	427947	251220	290383	329796	1.70255	0.0110819	0.767695	up
A0A5S9X1U4	NADP-dependent oxidoreductase domain-containing protein	C24_LOCUS9018	32327.4	33285.8	32296.8	20415.6	15536.7	21614.6	1.7008	0.00204885	0.766217	up
A0A178UM84	(thale cress) hypothetical protein	AXX17_At5g20210	149335	133581	113365	94358.3	63757.4	75997.2	1.69269	0.0168423	0.75932	up
A0A178VMG5	(thale cress) hypothetical protein	AXX17_At3g08800	17807.5	13715	0	8329.11	11243.6	8522.26	1.683	0.0464105	0.751033	up
A0A178VYI3	Uncharacterized protein	At2g42310	42312.2	37290.8	39873.9	24384.2	20739.1	26016.3	1.67947	0.00163574	0.748008	up
A0A7G2FF15	(thale cress) hypothetical protein	AT9943_LOCUS21535	36937.5	0	39132.9	25764.8	17889.7	24726.7	1.66867	0.0189838	0.738698	up
Q8S8N9	Golgin candidate 1	GC1	5822.42	0	7366.22	3875.77	3330.07	4714.6	1.65958	0.0430909	0.730821	up
A0A1P8B9R5	GroES-like zinc-binding alcohol dehydrogenase family protein	At5g61510	126446	116467	122502	60610.4	78332	81995.5	1.65393	0.00261486	0.725896	up
A0A5S9WY41	SCP domain-containing protein	C24_LOCUS7701	3.1322e+06	3.17904e+06	2.96094e+06	1.1164e+06	2099160	2.39143e+06	1.65368	0.0354493	0.725683	up
A0A178V2P2	Uncharacterized protein	AXX17_At4g19000	170897	172146	153489	97533.1	113274	90515.5	1.64784	0.00196578	0.720578	up
Q9FKZ0	Probable disease resistance protein At5g66910	At5g66910	12953.1	20417.4	16704.2	8980.49	11978.2	9546.61	1.64151	0.049596	0.715021	up
A0A178V4T2	(thale cress) hypothetical protein	At4g33520	99073	82960.2	82653.7	37558.3	65660.3	58882.2	1.63285	0.0272525	0.707395	up
O80396	Mitogen-activated protein kinase kinase 3	MKK3	13351.7	18631.7	15235.3	10605.5	11706.9	6773.4	1.62343	0.048248	0.699043	up
A0A178W2N3	(thale cress) hypothetical protein	AXX17_At1g66020	159115	169640	190799	107224	105935	107696	1.61928	0.0189508	0.69535	up
O80629	Putative phospholipase	At2g39420	53603.4	58449.7	49592	45386.7	29193.6	25955.5	1.60784	0.0356009	0.685121	up
A0A178WEQ7	(thale cress) hypothetical protein	AXX17_At1g40780	204351	189738	248046	102314	156001	141989	1.60412	0.0275199	0.681782	up
A0A178UXN0	Ubiquitin carboxyl-terminal hydrolase	AXX17_At4g11890	9723.19	9542.6	11469.1	4382.9	6831.37	8021.73	1.59778	0.0360769	0.676068	up
A0A178V191	Alpha_beta-Hydrolases superfamily protein	AXX17_At4g20500	138971	161236	175102	86971.4	101401	112007	1.58236	0.0103251	0.662081	up
A0A5S9VUE0	Histone deacetylase interacting domain-containing protein	C24_LOCUS2472	64282.6	70077.4	65193.6	42958.1	37009.7	46157.9	1.58218	0.00162268	0.661914	up
A0A178UTU0	Protein arginine N-methyltransferase	AXX17_At4g19520	17192.5	20114.6	18372.1	8388.59	13194.8	13644.1	1.58056	0.022386	0.660435	up
A0A178WBB8	ADP-ribosyl cyclase_cyclic ADP-ribose hydrolase	AXX17_At1g59500	241747	189492	251104	109771	187132	136231	1.57536	0.0490172	0.655682	up
A0A7G2FCZ9	Dirigent protein	AT9943_LOCUS21107	19451.2	0	21230.1	13302.3	13562.9	11968.2	1.57138	0.00401678	0.652028	up
A0A178WDI0	Purple acid phosphatase	AXX17_At1g14280	155463	163261	172860	79420.2	105855	128571	1.56632	0.0170711	0.647383	up
A0A178W962	D-3-phosphoglycerate dehydrogenase	AXX17_At1g18640	357107	401523	435458	174547	283768	304832	1.56469	0.0361669	0.645875	up
Q9LK64	ABC transporter C family member 3	ABCC3	114126	119950	133260	62222.7	69414.8	103349	1.56323	0.0336443	0.644526	up
A0A654FVF1	(thale cress) hypothetical protein	AN1_LOCUS20125	1.7834e+06	1.79241e+06	2.21174e+06	926404	1356180	1.41977e+06	1.56321	0.0295291	0.644509	up
A0A178VKY8	(thale cress) hypothetical protein	AXX17_At3g41400	33064.3	37239	48734.8	26731.6	27405.5	22428.7	1.55472	0.0456007	0.636651	up
A0A7G2E8R4	(thale cress) hypothetical protein	AT9943_LOCUS5438	13465.3	14094.6	13661.6	6683.24	9661.66	10196.2	1.55312	0.0115618	0.635169	up
A0A7G2DQK5	(thale cress) hypothetical protein	AT9943_LOCUS1187	2.88225e+06	2.8404e+06	2.60694e+06	1.61033e+06	1798370	1.95532e+06	1.55286	0.00167419	0.63493	up
A0A5S9YBT0	Protein kinase domain-containing protein	C24_LOCUS24773	10120.5	8627.75	9789.59	6301.99	5992.96	0	1.5474	0.010974	0.629848	up
F4IBB0	Phosphoglycerate mutase family protein	At1g58280	1.42413e+06	1.61643e+06	1.66487e+06	838240	1129740	1.08299e+06	1.54228	0.00908114	0.625061	up
A0A7G2F4X8	(thale cress) hypothetical protein	AT9943_LOCUS16466	184594	193380	168035	125593	116836	111879	1.54106	0.00163359	0.623923	up
Q6NQA8	Probable apyrase 5	APY5	126146	125018	140219	85393.5	75426	94237.6	1.53449	0.0034081	0.617763	up
Q0WLB4	Uncharacterized protein At2g44720	At2g44720	20088.6	21578.9	25015.1	15061.8	13991	14420.1	1.53389	0.00657397	0.617193	up
A0A178WAJ7	SEC11	AXX17_At1g12770	29991.8	36404.5	29978.4	18634.3	24066	20146.7	1.53348	0.0140825	0.616809	up
A0A5S9X418	(thale cress) hypothetical protein	AN1_LOCUS9922	64545.4	69646.3	78747.6	46735.2	39019.1	53155.6	1.53293	0.0133177	0.616292	up
Q9SK47	Probable aminotransferase TAT3	TAT3	30537.9	25085	30284.4	17405.4	21272.8	17935.2	1.51744	0.0104847	0.601637	up
A0A7G2E552	(thale cress) hypothetical protein	AT9943_LOCUS5531	586286	616705	562715	280560	393936	489391	1.51708	0.0323572	0.601295	up
A0A654FL20	Glycoside hydrolase family 19 catalytic domain-containing protein	At4g01700	94821.6	108106	96275.4	56066.2	63671.3	77694.3	1.51548	0.0111498	0.599771	up
A0A654FQZ6	(thale cress) hypothetical protein	AN1_LOCUS18700	126712	129818	131205	74684.8	91605.3	89700.6	1.51464	0.00134616	0.598979	up
A0A384KIG4	SEC12-like protein	AXX17_At3g46620	59888.1	58928	75591.4	39479.7	49016.7	40251	1.50999	0.02432	0.594541	up
A0A654FMG0	(thale cress) hypothetical protein	AN1_LOCUS17474	644460	653648	801501	387904	463455	542183	1.50667	0.0253445	0.591364	up
A0A178W2K5	(thale cress) hypothetical protein	AXX17_At2g28120	84908.6	81584.4	79646.2	48274.4	49040.5	66286.6	1.5045	0.0106047	0.589289	up
A0A178WPV8	(thale cress) hypothetical protein	AXX17_At1g35730	153699	142842	160074	107402	89847.7	106650	1.50251	0.00261656	0.587379	up
Q9FLV0	Protein DOWNY MILDEW RESISTANCE 6	DMR6	152026	153486	145094	89060.6	94447.7	116617	1.50139	0.00472161	0.586303	up

## Sheet: F) Shoot_LowP+POT1 vs LowP_DOWN
DEPs in shoot_LowP+POT1 vs LowP_Downregulated
Protein	Description	Gene	LowP_F_S1	LowP_F_S2	LowP_F_S3	LowP_S1	LowP_S2	LowP_S3	LowP_F_S.vs.LowP_S FC	LowP_F_S.vs.LowP_S Pvalue	LowP_F_S.vs.LowP_S log2FC	LowP_F_S.vs.LowP_S UP.DOWN
A0A178UJD8	Rab3 GTPase-activating protein catalytic subunit	AXX17_At5g57880	0	0	0	1210.73	5579.31	6144.75	#NAME?	0	#NAME?	down
A0A178ULP3	GDSL esterase_lipase At5g33370	AXX17_At5g32050	0	0	0	12543.1	9717.93	13704.5	#NAME?	0	#NAME?	down
A0A178UWH3	Uncharacterized protein	AXX17_At4g15200	0	0	0	15534.8	15656.4	10497.6	#NAME?	0	#NAME?	down
A0A178VPD8	(thale cress) hypothetical protein	AXX17_At2g36390	0	0	0	18754.8	13293.8	3895.71	#NAME?	0	#NAME?	down
A0A178VT50	(thale cress) hypothetical protein	AXX17_At2g43270	0	0	0	21102.2	9352.81	17365.8	#NAME?	0	#NAME?	down
A0A178W0J7	Uncharacterized protein	AXX17_At2g28870	0	0	0	11193.8	13245.8	6461.63	#NAME?	0	#NAME?	down
A0A178W2L9	Tetrapyrrole methylase domain-containing protein	At1g45110	0	0	0	7253.72	11132.3	6460.77	#NAME?	0	#NAME?	down
A0A178WCN7	Filaggrin-2-like	At1g64370	0	0	0	90794.7	669377	55447.2	#NAME?	0	#NAME?	down
A0A178WGF7	Phospholipid-transporting ATPase	AXX17_At1g66880	0	0	0	25990.9	29396.5	24777.2	#NAME?	0	#NAME?	down
A0A1I9LSB1	Alpha-mannosidase	At3g26720	0	0	0	12985.6	7309.8	19093.5	#NAME?	0	#NAME?	down
A0A1P8BDJ0	non-specific serine_threonine protein kinase	LRK10L3	0	0	0	4497.89	809.962	5300.78	#NAME?	0	#NAME?	down
A0A384KCS8	(thale cress) hypothetical protein	At3g13845	0	0	0	26407.4	21137.8	18651.6	#NAME?	0	#NAME?	down
A0A384KE91	(thale cress) hypothetical protein	At3g20890	0	0	0	21078.9	13783.6	23752.3	#NAME?	0	#NAME?	down
A0A5S9WL59	Large ribosomal subunit protein uL22m	C24_LOCUS4234	0	0	0	11256.7	6593.46	11851.5	#NAME?	0	#NAME?	down
A0A5S9XSP2	Amine oxidase	AT9943_LOCUS15633	0	0	0	4432.29	203962	20463.8	#NAME?	0	#NAME?	down
A0A5S9Y194	mannan endo-1_4-beta-mannosidase	C24_LOCUS20880	0	0	0	26514	38199.3	12448.3	#NAME?	0	#NAME?	down
A0A654FZV0	Katanin p80 WD40 repeat-containing subunit B1 homolog	AN1_LOCUS21666	0	0	0	10495.5	18876.3	10546.9	#NAME?	0	#NAME?	down
A0A654G8C6	(thale cress) hypothetical protein	At5g45590	0	0	0	12606	12670.4	2012.2	#NAME?	0	#NAME?	down
A0A7G2E129	(thale cress) hypothetical protein	AT9943_LOCUS3280	0	0	0	12293.8	11459.2	19618	#NAME?	0	#NAME?	down
A0A7G2E2S4	(thale cress) hypothetical protein	AT9943_LOCUS5511	0	0	0	8117.32	11098.1	11834.4	#NAME?	0	#NAME?	down
Q0WPL2	Uncharacterized protein At3g24210	-	0	0	0	34888.7	27025.9	38469	#NAME?	0	#NAME?	down
Q9LU05	Plasma membrane-associated cation-binding protein 2	PCAP2	0	0	0	107511	12700.4	40231.6	#NAME?	0	#NAME?	down
A0A1P8ASY3	Photosystem II 11 kDa protein-like protein	LPA19	63278.6	60408.8	56729.2	102169	82596.7	86623	0.664791	0.00838004	-0.589027	down
A0A178WKM7	Glycosyltransferase	AXX17_At1g69510	13327.3	11033.2	13254.7	16398.9	19864	20394.1	0.66391	0.0122275	-0.59094	down
A0A5S9WJI9	(thale cress) hypothetical protein	AN1_LOCUS3779	19498.5	18924.1	0	33534.2	25445.2	28134.4	0.661595	0.0496127	-0.595981	down
A0A7G2F0G7	(thale cress) hypothetical protein	AT9943_LOCUS16594	15058.6	15337.3	10735.5	21124.1	0	20342.2	0.661282	0.0364919	-0.596662	down
A0A5S9X4B5	(thale cress) hypothetical protein	AN1_LOCUS10049	30493.5	31799.2	23673.9	38881.1	42532.6	49135.9	0.658498	0.0192207	-0.60275	down
A0A1P8B4W3	Acireductone dioxygenase	ARD1	22513.6	23640.2	32503.3	35128.5	43829.1	40722.8	0.657226	0.0280281	-0.605538	down
G4WU80	Phytochrome	PHYC	22930.2	26495	25321.4	32874.5	41314.6	39651.8	0.656588	0.00946817	-0.606939	down
F4JHA2	Putative GTP diphosphokinase RSH1_ chloroplastic	RSH1	22067.2	22382.6	19746.6	34325.5	34267.8	29539.4	0.65418	0.0032102	-0.612241	down
A0A178UBZ0	DNA-directed RNA polymerase subunit	AXX17_At5g58560	12630.8	14043.5	10828.9	23201	18357.9	15830.9	0.653482	0.0480161	-0.613781	down
A0A178VJW8	(thale cress) hypothetical protein	AXX17_At3g45100	39593.1	48961.4	26883.4	59019.7	55828.4	62123.3	0.652297	0.0367865	-0.6164	down
A0A178USH8	(thale cress) hypothetical protein	AXX17_At5g63210	10427.5	7476.97	11715.8	15346.4	14830.9	15360.8	0.65045	0.0491861	-0.620489	down
A0A178VAD7	Chromatin modification-related protein EAF1 B	AXX17_At3g26910	8429.4	14244.5	13997.8	21591.6	16389.7	19593.3	0.636942	0.0455357	-0.650766	down
A0A654EZ42	Amidohydrolase-related domain-containing protein	AN1_LOCUS9988	4422.67	4434.38	3691.92	7521.9	5426.48	6772.14	0.636341	0.0223555	-0.652129	down
A0A1P8BFA0	Beta-D-xylosidase 4	XYL4	51831.1	77444.1	66515.3	94395.4	95385	118610	0.634879	0.0258116	-0.655447	down
A0A178V7P6	ZHD9	AXX17_At3g31640	10002.5	9135.7	11414.5	15315.2	19748.3	13904.9	0.623926	0.0310076	-0.680553	down
A0A178W4S5	GASA1	AXX17_At1g70200	330136	356203	234549	573429	413542	491742	0.622763	0.0347207	-0.683244	down
A0A7G2DNI0	(thale cress) hypothetical protein	AT9943_LOCUS359	141941	124504	99214.4	209355	197476	180480	0.622599	0.00783895	-0.683626	down
A0A178W560	CASP-like protein	AXX17_At1g18010	38576.9	41482.8	42751.6	69857.4	57031	70696.2	0.621563	0.00558493	-0.686028	down
A0A7G2EX72	non-specific serine_threonine protein kinase	AT9943_LOCUS14658	8897.11	7174.69	0	0	13471.5	12426.2	0.620588	0.0395666	-0.688293	down
A0A178UVY8	(thale cress) hypothetical protein	AXX17_At4g20390	66042.2	88992.2	66302	141324	118533	99011.7	0.616761	0.0334194	-0.697216	down
A0A5S9XWQ9	Uncharacterized protein	C24_LOCUS19542	5719.4	6238.08	6179.51	10111.4	9659.93	0	0.61156	0.000756776	-0.709434	down
A0A178W1X8	(thale cress) hypothetical protein	AXX17_At1g08990	21086	16772.2	18968	29171.9	31607.8	32195.1	0.611201	0.00148194	-0.710282	down
A0A7G2EMD1	Calcium-transporting ATPase	AT9943_LOCUS11640	11487.7	0	15344.3	22555.4	24015.7	20041.1	0.604215	0.024135	-0.726867	down
A0A178WJ72	Kinesin-like protein KIN-14J	AXX17_At1g57080	7789.88	0	7558.24	0	12640.5	12881.9	0.601359	0.00107947	-0.733701	down
F4KHD5	A-kinase anchor-like protein	RBB1	42974.6	57695.1	32487.4	75990.3	84718.4	60824.7	0.60107	0.0434893	-0.734395	down
Q0WVM5	Nucleolar protein	At1g63810	36274.4	18069.3	32787.2	43691.8	50526.9	50838	0.600668	0.0331108	-0.735361	down
A0A178V1T8	Uncharacterized protein	At4g24175	16921.7	16577.8	13260.9	24358.1	26220.3	29188.3	0.586216	0.00383661	-0.770496	down
A0A178UK91	SEC12-like protein	AXX17_At5g49460	9665.79	6356.2	5312.62	10864.5	11392.7	14331.9	0.583086	0.0401966	-0.77822	down
A0A178UL11	(thale cress) hypothetical protein	AXX17_At5g13780	7341.79	7803.04	10049.1	13729.1	0	15099.5	0.582617	0.0150801	-0.779381	down
A0A178V132	(thale cress) hypothetical protein	AXX17_At4g37880	14606.2	10004.2	13451.3	17697.3	23639.3	24599.5	0.577251	0.0222608	-0.792729	down
A0A178UUA5	Ribosomal RNA-processing protein 12-like conserved domain-containing protein	AXX17_At4g27280	16002.7	12174.2	12583.8	18890.5	24018.1	27833.4	0.576188	0.0250529	-0.795389	down
A0A654F9A3	(thale cress) hypothetical protein	AN1_LOCUS13563	13342.9	11960	8604.55	24364.9	16048.6	18653.6	0.574051	0.0414254	-0.80075	down
A0A7G2ETG3	(thale cress) hypothetical protein	AT9943_LOCUS13424	6605.24	0	6290.89	11846	10905	0	0.566837	0.00998424	-0.818995	down
A0A178WAN0	Formin-like protein	AXX17_At1g53010	5414.85	7349.68	8372.39	12862.7	13791.7	10933.9	0.562327	0.0105145	-0.830518	down
C0LGP9	Probable leucine-rich repeat receptor-like protein kinase IMK3	IMK3	11298	8485.53	9131.52	20878	18547.1	12679.3	0.554946	0.0402421	-0.849581	down
A0A7G2F811	(thale cress) hypothetical protein	AT9943_LOCUS17439	19805.8	15116.9	20711.3	30420.9	27610.7	42516.8	0.553305	0.0376087	-0.853853	down
A0A7G2EU48	(thale cress) hypothetical protein	AT9943_LOCUS12350	6821.14	7470.7	5347.83	15414.6	9437.71	10787.3	0.551063	0.0496111	-0.859711	down
A0A654FSZ8	(thale cress) hypothetical protein	AN1_LOCUS19337	20957.6	11620.5	16934.8	32632.7	27401.8	29919.3	0.550425	0.0121341	-0.861383	down
A0A654EG78	Protein kinase domain-containing protein	AN1_LOCUS3558	14427.4	15006.5	18494.6	33115.5	24034.1	31209.4	0.542429	0.0114275	-0.882493	down
A0A5S9U677	Actin-related protein 3	AN1_LOCUS1428	8859.85	13914.1	8187.21	17827.6	17490.6	22087.9	0.539336	0.0195353	-0.890744	down
A0A178WHY1	Uncharacterized protein	AXX17_At1g29120	0	24453.7	21806.5	0	40689.8	45120.8	0.539097	0.0166082	-0.891384	down
A0A178WAR8	(thale cress) hypothetical protein	At1g15420	17533.7	9757.98	18126.3	26500.9	28172.8	35007.3	0.506439	0.0169915	-0.981541	down
A0A7G2E270	(thale cress) hypothetical protein	AT9943_LOCUS4530	21883.8	10267.3	10978.3	35611.5	26396	24556.4	0.498237	0.0464497	-1.0051	down
A0A7G2EY93	tRNA (guanine(26)-N(2))-dimethyltransferase	AT9943_LOCUS13782	14710	6939.3	13646.7	23260.6	24612.9	0	0.491517	0.0314258	-1.02469	down
A0A7G2DY75	(thale cress) hypothetical protein	AT9943_LOCUS2224	39265	50835.6	52211.4	0	115595	77938.6	0.490223	0.0461345	-1.02849	down
A0A178VV65	MEE14	AXX17_At2g11010	6309.12	15241.4	9814.25	17218.7	25012.6	21992.5	0.488367	0.0336879	-1.03396	down
A0A178VSZ8	(thale cress) hypothetical protein	AXX17_At2g13560	9468.23	3809.38	4697.08	12769.7	14631.7	12876.6	0.446266	0.0161103	-1.16402	down
A0A1I9LQ18	Zinc knuckle (CCHC-type) family protein	At3g62330	8238.39	4101.81	8061.41	14252	20670.7	11341.7	0.440978	0.0483566	-1.18122	down
A0A178VJP9	Uncharacterized protein	AXX17_At3g32690	7040.32	6303.64	6078.01	0	17686.1	14185	0.406261	0.00606243	-1.29952	down
A0A178W9E4	Acyl-[acyl-carrier-protein] desaturase	AXX17_At1g39750	10121.3	15976.7	15248.7	42524.7	35538.4	28310.3	0.388694	0.00853101	-1.36329	down
A0A178UXX7	O-fucosyltransferase family protein	AXX17_At4g20470	2531.62	3321.77	0	8929.39	9497.67	0	0.317652	0.00593849	-1.65448	down

## Sheet: G) Shoot_LowP vs FullP_UP
DEPs in shoot_LowP vs FullP_Upregulated
Protein	Description	Gene	LowP_S1	LowP_S2	LowP_S3	FullP_S1	FullP_S2	FullP_S3	LowP_S.vs.FullP_S FC	LowP_S.vs.FullP_S Pvalue	LowP_S.vs.FullP_S log2FC	LowP_S.vs.FullP_S UP.DOWN
A0A178VGC3	glucan endo-1_3-beta-D-glucosidase	AXX17_At3g07270	72571.2	78189.6	75804.7	0	0	0	Inf	0	Inf	up
A0A178V8K9	allene-oxide cyclase	AXX17_At3g27800	167366	214205	203431	105991	117634	110980	1.74834	0.00458469	0.805985	up
A0A178VKV1	Bidirectional sugar transporter SWEET	AXX17_At3g42880	51597	63163.2	59718.4	25971	36529	38402.5	1.72918	0.00901205	0.790089	up
A0A384KD86	Sucrose-phosphate synthase	AXX17_At5g20260	562707	619580	692678	391288	372844	400161	1.61039	0.00352851	0.687409	up
A0A0F7C956	Ribulose bisphosphate carboxylase large chain (Fragment)	rbcL	444385	372069	402021	0	0	0	Inf	0	Inf	up
A0A178UV33	(S)-2-hydroxy-acid oxidase	AXX17_At4g21560	83674.7	16029.9	15267.5	0	0	0	Inf	0	Inf	up
A0A178V2E1	T-complex protein 11	AXX17_At4g10480	6914.05	11474	5655.96	0	0	0	Inf	0	Inf	up
A0A178V2I8	Histone H2A	AXX17_At4g05970	701301	569407	625286	0	0	0	Inf	0	Inf	up
A0A178VFZ7	Phospholipase	AXX17_At3g05210	18070	17839.1	11609.7	0	0	0	Inf	0	Inf	up
A0A178VKY8	(thale cress) hypothetical protein	AXX17_At3g41400	26731.6	27405.5	22428.7	0	0	0	Inf	0	Inf	up
A0A178VPB5	NLP1	AXX17_At2g23440	44924.1	35349.4	34719.8	0	0	0	Inf	0	Inf	up
A0A178VQN7	ATSLY1	AXX17_At2g13300	6722.49	8181.99	7645.06	0	0	0	Inf	0	Inf	up
A0A178W0J7	Uncharacterized protein	AXX17_At2g28870	11193.8	13245.8	6461.63	0	0	0	Inf	0	Inf	up
A0A178W6C0	Tafazzin family protein	AXX17_At1g73350	6415.21	15614.5	9073.8	0	0	0	Inf	0	Inf	up
A0A178WDR9	Protein kinase domain-containing protein	AXX17_At1g11270	21689.9	16894.2	4142.1	0	0	0	Inf	0	Inf	up
A0A1P8AWV1	Nitrobindin heme-binding domain protein	YUP8H12R.14	18421.2	12406.4	7069.9	0	0	0	Inf	0	Inf	up
A0A1P8B0H9	ribonuclease P	PRORP2	9975.14	1414.88	3976.96	0	0	0	Inf	0	Inf	up
A0A384L4L6	(thale cress) hypothetical protein	At3g52220	7423.83	3938.4	9593.18	0	0	0	Inf	0	Inf	up
A0A5S9VPD1	(thale cress) hypothetical protein	At1g23110	3550.17	7190.69	16033.1	0	0	0	Inf	0	Inf	up
A0A5S9WJI9	(thale cress) hypothetical protein	AN1_LOCUS3779	33534.2	25445.2	28134.4	0	0	0	Inf	0	Inf	up
A0A5S9WYC6	MD-2-related lipid-recognition domain-containing protein	C24_LOCUS7807	22679.3	8171.18	14800.8	0	0	0	Inf	0	Inf	up
A0A5S9XNT1	(thale cress) hypothetical protein	AT9943_LOCUS14516	23453.8	32382.6	19209.4	0	0	0	Inf	0	Inf	up
A0A5S9YB51	Major facilitator superfamily (MFS) profile domain-containing protein	C24_LOCUS24367	94640.9	151613	69616.6	0	0	0	Inf	0	Inf	up
A0A654EAS0	Uncharacterized protein	AN1_LOCUS1906	2807.56	24803.8	20726.6	0	0	0	Inf	0	Inf	up
A0A654F0A3	CASP-like protein	AN1_LOCUS10421	70123.2	48363.8	22817	0	0	0	Inf	0	Inf	up
A0A654F2B5	(thale cress) hypothetical protein	At2g41945	10592.1	2888.89	4647.52	0	0	0	Inf	0	Inf	up
A0A654F3B3	glycerophosphodiester phosphodiesterase	AN1_LOCUS11467	34485.2	46200.5	54320.7	0	0	0	Inf	0	Inf	up
A0A654F3P9	ASCH domain-containing protein	At3g03320	46049.1	42268.6	39472.5	0	0	0	Inf	0	Inf	up
A0A654FH24	Yos1-like protein	At3g54085	12154.5	5917.29	1566.31	0	0	0	Inf	0	Inf	up
A0A654FM04	Uncharacterized protein	AN1_LOCUS17321	9892.18	19631.5	22916	0	0	0	Inf	0	Inf	up
A0A654FYP8	(thale cress) hypothetical protein	AN1_LOCUS21389	5457.88	4635.99	6423.41	0	0	0	Inf	0	Inf	up
A0A654G7W7	Flavanone 4-reductase	AN1_LOCUS24470	26410	19289.9	31056	0	0	0	Inf	0	Inf	up
A0A654G8C6	(thale cress) hypothetical protein	At5g45590	12606	12670.4	2012.2	0	0	0	Inf	0	Inf	up
A0A7G2DMQ3	(thale cress) hypothetical protein	AT9943_LOCUS35	21763	17366.2	14781.2	0	0	0	Inf	0	Inf	up
A0A7G2EP69	(thale cress) hypothetical protein	AT9943_LOCUS11567	123592	108810	59296	0	0	0	Inf	0	Inf	up
A0A7G2F8S7	(thale cress) hypothetical protein	AT9943_LOCUS19558	12143.7	10027.2	3982.05	0	0	0	Inf	0	Inf	up
A0A8F5V799	NAD(P)H-quinone oxidoreductase subunit H_ chloroplastic	ndhH	169988	154036	157860	0	0	0	Inf	0	Inf	up
F4J1S7	Uncharacterized protein	At3g29080	13685.8	27677.5	15087.8	0	0	0	Inf	0	Inf	up
Q9LIF9	Beta-glucosidase 19	BGLU19	32022.5	52873.8	59902.2	0	0	0	Inf	0	Inf	up
Q9LU05	Plasma membrane-associated cation-binding protein 2	PCAP2	107511	12700.4	40231.6	0	0	0	Inf	0	Inf	up
A0A1P8B7H0	Beta-amylase	BAM5	129275	224429	243587	25220	20691.1	19572.5	9.12122	0.0372548	3.18923	up
A0A384KNE5	(thale cress) hypothetical protein	AXX17_At5g13360	122847	193212	183340	25035.7	20144.1	15706.9	8.20211	0.0206014	3.03599	up
A0A5S9Y7B4	Uncharacterized protein	C24_LOCUS23110	356443	488884	434915	67594.8	76639.5	84898.2	5.58735	0.0108255	2.48216	up
A0A654FVF1	(thale cress) hypothetical protein	AN1_LOCUS20125	926404	1356180	1.41977e+06	216885	218194	237123	5.50779	0.0225703	2.46147	up
A0A178V1T6	anthocyanidin synthase	AXX17_At4g26560	95636.4	114580	126855	21091.4	23856.8	25786.4	4.7653	0.00910053	2.25257	up
A0A178VF50	Purple acid phosphatase	AXX17_At3g18840	86919.1	114791	122098	26030.5	18243.6	26355.8	4.58457	0.00157393	2.19679	up
A0A7G2DS12	(thale cress) hypothetical protein	AT9943_LOCUS1791	14332.5	0	10477.9	1916.49	0	3823.9	4.32209	0.0472825	2.11173	up
O49303	Protein C2-DOMAIN ABA-RELATED 8	CAR8	60924.7	96902.7	93582.1	26083.1	18421	15901.2	4.16205	0.00585025	2.05729	up
A0A5S9WTL0	Uncharacterized protein	AN1_LOCUS6242	6392.96	0	7711.93	2036.77	0	1387.09	4.11958	0.0184266	2.0425	up
A0A178UMQ8	(thale cress) hypothetical protein	AXX17_At5g00230	334660	451736	479595	104103	109019	100843	4.03227	0.0187833	2.01159	up
A0A654G419	Uncharacterized protein	AN1_LOCUS23225	193061	305565	224185	47382.3	75516.3	60562.9	3.93985	0.00647378	1.97814	up
Q38924	Fe(3+)-Zn(2+) purple acid phosphatase 12	PAP12	44266.1	67069.2	58939.4	17628.6	9824.6	17438.5	3.79302	0.0042723	1.92335	up
P49689	Small ribosomal subunit protein eS30z_eS30y_eS30x	RPS30A	1.1751e+06	1201530	1.31147e+06	348904	321501	384103	3.49747	4.2598e-05	1.80631	up
A0A5S9XPW9	(thale cress) hypothetical protein	AT9943_LOCUS14848	40659.9	68540.2	72784.8	0	19049.8	16311.2	3.43099	0.0459336	1.77863	up
A0A654EZ42	Amidohydrolase-related domain-containing protein	AN1_LOCUS9988	7521.9	5426.48	6772.14	3265.43	1617.63	939.278	3.38704	0.0074026	1.76003	up
A0A654E6W4	Uncharacterized protein	AN1_LOCUS434	21151	23499.7	27126.8	8341.39	5400.89	8115.55	3.28383	0.00109374	1.71538	up
A0A178V615	Carbonic anhydrase	AXX17_At3g47150	100745	104969	122801	24959.7	41841.5	0	3.27854	0.00580762	1.71305	up
F4IBB0	Phosphoglycerate mutase family protein	At1g58280	838240	1129740	1.08299e+06	286406	317268	332344	3.25952	0.0144611	1.70466	up
A0A178VQU5	Purple acid phosphatase	AXX17_At2g23130	115217	167359	180989	52758.3	49762.2	40372.5	3.24414	0.00632661	1.69783	up
A0A178W962	D-3-phosphoglycerate dehydrogenase	AXX17_At1g18640	174547	283768	304832	79637.3	91969.4	68091.2	3.18379	0.0130581	1.67074	up
Q8LB88	E3 ubiquitin-protein ligase RGLG5	RGLG5	27326	0	36312.3	9309.72	0	11591.6	3.04471	0.043982	1.6063	up
A0A7G2FGQ1	Glycosyltransferase	AT9943_LOCUS22117	59885.3	59404.5	68073	19008.1	0	22770.4	2.98978	0.00175572	1.58004	up
A0A5S9XS49	Glycosyltransferase	C24_LOCUS17918	126628	114921	192775	56564.7	35610.3	60407	2.84649	0.0209695	1.50919	up
A0A178VBM9	(thale cress) hypothetical protein	AXX17_At3g45510	158747	202547	199496	78893.3	52549.2	70559.9	2.77615	0.00176065	1.47309	up
A0A7G2EQY1	(thale cress) hypothetical protein	AT9943_LOCUS11679	44595.3	44857.8	61749.4	17623	13700.3	23334.3	2.76636	0.00704782	1.46799	up
A0A384KPX2	Starch synthase_ chloroplastic_amyloplastic	AXX17_At1g33610	461999	582886	667798	205080	225329	193628	2.74452	0.0237913	1.45655	up
A0A178UH82	RD22	AXX17_At5g25600	10966.4	18358.6	12953.2	5060.32	4400.8	5990.93	2.73609	0.0166354	1.45211	up
A0A178UDJ7	glutathione transferase	AXX17_At5g16860	252848	314966	337453	103970	130816	115644	2.5833	0.0022067	1.36922	up
A0A7G2EXV6	(thale cress) hypothetical protein	AT9943_LOCUS15535	185612	249230	235169	115941	67505.6	77238.5	2.57019	0.00495333	1.36188	up
Q8VZW3	Probable chalcone--flavanone isomerase 3	CHI3	185706	198642	248627	86611.7	90295.9	71773.6	2.54533	0.00305372	1.34785	up
A0A178UQI5	(thale cress) hypothetical protein	AXX17_At5g46470	123964	117247	128379	56497.4	0	42166.3	2.49731	0.00165588	1.32038	up
A0A1P8B0P3	Phospholipase A2 family protein	PLA2-ALPHA	17566.5	16190.5	12372.1	0	7945.08	4378.7	2.4954	0.0313739	1.31927	up
A0A654G6Z4	DNA-directed RNA polymerases II_ IV and V subunit 12	AN1_LOCUS24276	35642.8	37511.1	26166.8	10699.5	16435.6	12874.4	2.48243	0.00706517	1.31175	up
A0A178VV23	(thale cress) hypothetical protein	AXX17_At2g41050	154906	200935	181338	0	47048.4	97249.7	2.4818	0.0245558	1.31139	up
Q6NQA8	Probable apyrase 5	APY5	85393.5	75426	94237.6	31872.1	40224.4	33383.1	2.41807	0.00115318	1.27386	up
A0A5S9WSB9	Beta-glucosidase	C24_LOCUS5527	36215.5	24024.3	28125.1	11139.2	6272.95	19742.3	2.37831	0.0326856	1.24994	up
A0A178W3R5	glycerophosphodiester phosphodiesterase	AXX17_At1g68590	171207	242688	265630	94497.8	95927	100511	2.33565	0.0444497	1.22383	up
A0A178UEP0	Methylesterase	AXX17_At5g57650	63519.8	76937.9	71406.2	25177.6	35586	30155.8	2.33024	0.00120698	1.22048	up
A0A178UQI2	GDSL esterase_lipase At5g55050	AXX17_At5g54150	13371.1	7219.22	11302.2	2756.66	5663.85	5318.27	2.32135	0.0405031	1.21497	up
A0A5S9XJS4	Fe2OG dioxygenase domain-containing protein	C24_LOCUS15367	93138.6	130920	129830	0	50736.2	51406.5	2.30977	0.0326885	1.20775	up
Q8GY96	Phosphoglycerate mutase-like protein	PGM	54183.4	57986	57170.5	28821.8	19465	25337.3	2.30006	0.000422778	1.20167	up
A0A178VYV3	Haloacid dehalogenase-like hydrolase domain-containing protein Sgpp	AXX17_At2g35620	123568	165125	172709	65039	67008.1	68912.1	2.296	0.0290291	1.19912	up
A0A178WDI0	Purple acid phosphatase	AXX17_At1g14280	79420.2	105855	128571	47054.4	40582.8	50289	2.27546	0.0155002	1.18616	up
A0A178V8V9	Inositol-1-monophosphatase	AXX17_At3g02150	282190	338442	370683	151763	140540	148602	2.24837	0.0179491	1.16888	up
Q93V58	Serine_threonine-protein kinase GRIK1	GRIK1	21369	22193.2	25952.7	7227.56	0	13435.8	2.24277	0.0222921	1.16528	up
A0A7G2FBU8	(thale cress) hypothetical protein	AT9943_LOCUS18882	8815.07	9112.25	0	3561.16	3024.21	5515.22	2.22229	0.01528	1.15204	up
Q8GSW4	Flavanone-3-hydroxylase (Fragment)	f3h	65500	61565.3	59871.4	27652.2	29462	28099.5	2.19374	4.21852e-05	1.13339	up
A0A5S9WIX0	Glycosyltransferase	C24_LOCUS3003	160341	185793	200494	79824.7	82293.3	87516.6	2.18971	0.00115748	1.13074	up
A0A178VET0	phosphoenolpyruvate carboxylase	AXX17_At3g15580	719345	945390	973661	402542	393901	410799	2.18547	0.0269278	1.12795	up
Q570C8	3-ketoacyl-CoA thiolase 5_ peroxisomal	KAT5	284193	302125	336329	129597	152754	141343	2.17763	0.000569659	1.12276	up
A0A1P8B6H7	Major facilitator superfamily protein	At4g04750	32330.4	31897	22426.6	15110	14601.9	10154.9	2.17359	0.012263	1.12008	up
F4HST2	Dehydrin family protein	ERD10	30535.9	37238.9	45501.6	14434.2	16376.3	21622.4	2.16041	0.0137189	1.1113	up
A0A5S9SY24	3-hydroxyisobutyryl-CoA hydrolase	C24_LOCUS632	96846	109967	114852	53786.3	50962.1	48560.1	2.09815	0.000551347	1.06912	up
A0A178VQX6	Phenylalanine ammonia-lyase	AXX17_At2g33820	142734	175427	160502	77413.4	88216.6	63286.9	2.09099	0.00219086	1.06419	up
A0A384KRF8	(thale cress) hypothetical protein	AXX17_At5g15540	32023.7	44348.4	25579.8	14390.1	21612.9	12871.7	2.08599	0.0447506	1.06073	up
A0A178UNL2	Thiamine thiazole synthase_ chloroplastic	THI1	3.39849e+06	3928000	3.96305e+06	1.86041e+06	1.74198e+06	1.8097e+06	2.08598	0.000457756	1.06073	up
A0A384L0E6	(thale cress) hypothetical protein	AXX17_At5g08560	81572.6	107591	99225.9	37547.9	54828.8	47040	2.06854	0.00559722	1.04862	up
B9DHT6	AT1G07750 protein (Fragment)	At1g07750	16199.8	19460.1	23322.3	10180.3	7179.17	11201.5	2.06513	0.0131651	1.04623	up
A0A7G2EG64	Chlorophyll a-b binding protein_ chloroplastic	AT9943_LOCUS9009	1.38857e+06	1647120	1.55331e+06	733620	932683	575914	2.04664	0.0036211	1.03326	up
A0A178WHW4	(thale cress) hypothetical protein	At1g09080	198550	236982	255230	102081	136206	99327.1	2.04601	0.00454715	1.03281	up
A0A178WFB8	Chlorophyll a-b binding protein_ chloroplastic	AXX17_At1g30310	103208	61491.5	83368.3	46644.9	41066.4	34076.8	2.03688	0.0287016	1.02636	up
A0A178WAR8	(thale cress) hypothetical protein	At1g15420	26500.9	28172.8	35007.3	19035.9	10251.9	15644.2	1.99593	0.0149946	0.997062	up
A0A178WHS6	(thale cress) hypothetical protein	AXX17_At1g72620	22919.5	21416.9	19020.8	7229.44	13564.6	11036.5	1.99046	0.0082891	0.993099	up
A0A654FI38	Uncharacterized protein	AN1_LOCUS14473	39174.2	38039.9	37650	26247.5	19193.4	12905.7	1.96865	0.0377574	0.977206	up
G4WU80	Phytochrome	PHYC	32874.5	41314.6	39651.8	14197.5	23772.2	19868.7	1.96826	0.00792294	0.976919	up
A0A7G2DQT0	(thale cress) hypothetical protein	AT9943_LOCUS455	218842	257425	289983	126936	130040	135704	1.95133	0.0247133	0.964461	up
A0A1I9LQL1	GDSL-like lipase_acylhydrolase superfamily protein	ESM1	142116	161753	184179	77221.5	68154.5	106755	1.93569	0.00951266	0.952849	up
A0A7G2EI57	(thale cress) hypothetical protein	AT9943_LOCUS8704	179803	212086	209835	113817	94313	105305	1.91977	0.00125272	0.940934	up
A0A178V944	Histone H2A	At3g54560	1.06704e+06	886929	1.18745e+06	491148	603405	543422	1.91787	0.00576857	0.939503	up
A0A7G2E9Z9	(thale cress) hypothetical protein	AT9943_LOCUS8028	887883	996719	1.04068e+06	525135	509589	496269	1.91071	0.000548029	0.934111	up
A0A178V1T8	Uncharacterized protein	At4g24175	24358.1	26220.3	29188.3	12334.5	17177.7	12496.8	1.8988	0.00404566	0.92509	up
A0A178VXA5	(thale cress) hypothetical protein	AXX17_At2g15070	487571	453267	382071	234687	208501	257925	1.88687	0.00373954	0.915994	up
A0A5S9X5I7	Uncharacterized protein	C24_LOCUS10289	134286	177438	177362	71879.4	94472.4	93621.3	1.88129	0.0091347	0.911725	up
Q94A41	Alpha-amylase 3_ chloroplastic	AMY3	353508	413389	416641	201501	227570	215761	1.83542	0.00119781	0.876111	up
Q9C8D6	Probable thionin-2.4	At1g66100	35635.1	26116.8	38065.9	13034.2	19261.7	22311.2	1.82793	0.0296919	0.870209	up
A0A178WAU7	RING-type E3 ubiquitin transferase	AXX17_At1g10660	32344.3	22902.3	24371.7	14024.2	15793.4	13749.8	1.82747	0.0160964	0.869849	up
Q0WVN5	Cellulose synthase-like protein G3	CSLG3	49960.2	58164.4	53264.3	30471.6	27950.7	30005	1.8251	0.00063092	0.867979	up
A0A7G2ELD6	(thale cress) hypothetical protein	AT9943_LOCUS10619	62413.8	64429.4	65179.5	40701.5	31413.7	33251.3	1.82243	0.000615541	0.865861	up
Q9SSK9	MLP-like protein 28	MLP28	76790.1	95792.5	102039	46643.1	48185.7	56578.1	1.8138	0.00743158	0.859015	up
A0A178VIW7	Chalcone-flavonone isomerase family protein	AXX17_At3g49700	190341	238161	257974	128506	131512	120274	1.80513	0.00741426	0.852103	up
A0A178UQ21	Embryo-specific protein 3	AXX17_At5g61720	48589.8	70303.7	44433	35543.3	28853.9	26979.3	1.7874	0.0466574	0.837864	up
A0A178UWX1	Adenylyl cyclase-associated protein	AXX17_At4g39460	372441	420902	380205	201770	206138	248673	1.78737	0.00124698	0.837835	up
A0A1P8BEG1	Insulinase (Peptidase family M16) family protein	SPP	44967.9	64240.4	59161.6	30404.7	25664.8	38181.4	1.7864	0.0223509	0.837056	up
P45724	Phenylalanine ammonia-lyase 2	PAL2	72530.9	90389.6	71420.6	44691.5	40874.6	46464.8	1.7749	0.00585023	0.827735	up
A0A384L8F9	(thale cress) hypothetical protein	AXX17_At5g14380	576204	703713	538109	319123	349757	361014	1.76526	0.00703249	0.819878	up
A0A654EC39	phosphoglycerate mutase (2_3-diphosphoglycerate-dependent)	AN1_LOCUS2361	13615.2	11104.3	14921	8397.01	0	6620.65	1.75973	0.0370907	0.815351	up
A0A178V6J6	ISA3	AXX17_At4g10360	99318.3	85848.2	125205	63128.9	54676.6	59369	1.75179	0.019753	0.808826	up
Q9LHG9	Nascent polypeptide-associated complex subunit alpha-like protein 1	At3g12390	605973	458674	635768	267535	360097	344202	1.7497	0.0170646	0.807104	up
A0A654ELQ9	Thioredoxin domain-containing protein	AN1_LOCUS5209	323722	319079	353199	185191	201556	184632	1.74315	0.000299527	0.801698	up
A8MQE3	Alpha_beta-Hydrolases superfamily protein	At5g25770	42661.6	39124.9	34982.7	25719.9	21262.5	20049.1	1.74201	0.00412856	0.80075	up
A0A1P8B4W3	Acireductone dioxygenase	ARD1	35128.5	43829.1	40722.8	14618.2	24216	29992.6	1.73886	0.0302803	0.798145	up
A0A178WN24	(thale cress) hypothetical protein	At1g22850	25554.1	22663.7	20414.7	11991.1	13954.6	13760	1.72853	0.00393819	0.789547	up
A0A178WB77	(thale cress) hypothetical protein	AXX17_At1g24280	54031.8	41900.2	40927.9	24716.8	24846.5	29746	1.72565	0.0133051	0.787138	up
A0A7G2FF73	(thale cress) hypothetical protein	AT9943_LOCUS20135	1.08763e+06	1228410	1.22035e+06	676498	693871	685481	1.72016	0.0078619	0.78254	up
Q39218	Serine acetyltransferase 3_ mitochondrial	SAT3	122903	133320	134824	82311.1	74689.1	70549	1.71852	0.000431349	0.781165	up
A0A7G2FME3	(thale cress) hypothetical protein	AT9943_LOCUS22111	25320.8	30202.5	0	18172.4	17284.9	13029.4	1.71769	0.0241257	0.780469	up
Q3E902	Small ribosomal subunit protein eS21y	RPS21C	65802.3	75693.4	86387.1	42985	41826	47929.2	1.71676	0.0070346	0.779686	up
A0A7G2EBX1	(thale cress) hypothetical protein	AT9943_LOCUS7317	391626	431097	360758	189511	252269	250282	1.71008	0.00481302	0.774063	up
A0A178WJG7	Endoglucanase	AXX17_At1g57910	35392.8	26542.9	37544.9	22398.3	17363.6	18411.8	1.71006	0.0204391	0.77405	up
A0A7G2FAI8	(thale cress) hypothetical protein	AT9943_LOCUS18246	33278.9	32405.2	25721.3	18999.9	15517.5	18948.1	1.70961	0.00883101	0.773669	up
Q9SQU4	Zinc finger CCCH domain-containing protein 34	At3g06410	13458.1	16312.5	14269.9	8221.42	10296.7	7273.65	1.70754	0.00783219	0.771919	up
A0A7G2EY93	tRNA (guanine(26)-N(2))-dimethyltransferase	AT9943_LOCUS13782	23260.6	24612.9	0	15667.5	0	12431.9	1.70372	0.0300413	0.768687	up
A0A178VXI8	1_4-alpha-glucan branching enzyme	AXX17_At2g33120	271506	323635	334359	177593	193581	176497	1.69719	0.00323235	0.763145	up
A0A5S9XC03	GDSL esterase_lipase ESM1	C24_LOCUS12617	1.26196e+06	1440220	1.33195e+06	798457	804876	780147	1.69254	0.0077826	0.759187	up
O64811	Serine carboxypeptidase-like 9	SCPL9	41790.6	57212.8	52891.6	26993.7	33036.2	29831	1.69033	0.0136047	0.757307	up
Q9SD76	Alpha-glucan phosphorylase 2_ cytosolic	PHS2	1.36297e+06	1578050	1.72506e+06	915597	959312	926023	1.6659	0.0258957	0.736303	up
A0A178W3D1	Uncharacterized protein	AXX17_At1g75860	42797	44130.3	36965.6	27285.9	0	22411	1.66198	0.0164601	0.732905	up
A0A178UPI1	15-cis-phytoene synthase	AXX17_At5g16870	94467.5	100951	112297	62086.9	64520.7	59943.7	1.6495	0.00167959	0.722026	up
A0A654E8L0	Pyruvate phosphate dikinase AMP_ATP-binding domain-containing protein	AN1_LOCUS1170	440878	481943	493919	278268	287330	294404	1.64737	0.000375339	0.720164	up
O64691	At2g34560	CCP1	28483.8	32219.5	26214.7	17627.7	14905.2	20258.4	1.64644	0.00821078	0.719354	up
F4IAX0	Amine oxidase [copper-containing] alpha 2_ peroxisomal	CuAOalpha2	142093	167301	145027	85188.4	89192.4	102030	1.64401	0.00327406	0.717218	up
A0A178UGL7	phosphoglucomutase (alpha-D-glucose-1_6-bisphosphate-dependent)	AXX17_At5g50680	1.0665e+06	1186510	1.20949e+06	713278	707619	685384	1.64389	0.000558985	0.717117	up
A0A654FRS5	Peroxidase	AN1_LOCUS18912	223703	270429	209030	148325	128327	151291	1.64312	0.00989792	0.716441	up
A0A178VTF2	ATP synthase protein I-related protein	AXX17_At2g27190	31242.1	28131.1	33384.9	16078.1	19917.1	20503.7	1.64177	0.0042296	0.715249	up
Q9FI25	Berberine bridge enzyme-like 27	At5g44410	35848.9	35398	47122.1	24466.6	25051.1	22757.8	1.63775	0.0169124	0.711715	up
A0A178UQE0	(thale cress) hypothetical protein	AXX17_At5g45510	459360	506257	385030	239538	314746	275999	1.62673	0.0138517	0.701977	up
A0A5S9XVY6	(thale cress) hypothetical protein	AT9943_LOCUS16575	5.6766e+06	4931980	6.40867e+06	3.5231e+06	3.49289e+06	3.45909e+06	1.62455	0.0359363	0.700037	up
F4K409	Elongation factor family protein	SVR3	374571	397372	431669	258610	233682	249066	1.62352	0.00104735	0.699129	up
A0A384LJU8	(thale cress) hypothetical protein	At3g62000	20010.3	0	19687.9	0	12733.7	11732.3	1.62258	0.0047366	0.698293	up
A0A178UFT5	(thale cress) hypothetical protein	AXX17_At5g63110	132627	139754	161435	88554.1	97967.8	81801	1.61677	0.00499027	0.693113	up
A0A178V385	Fructose-bisphosphate aldolase	AXX17_At4g30610	1.19763e+06	1236600	1.15796e+06	774956	728999	721322	1.61427	8.59511e-05	0.69088	up
A0A178URY2	Bet v I_Major latex protein domain-containing protein	At4g23670	981599	1084270	1.20228e+06	659039	680907	688821	1.6109	0.0212828	0.687869	up
A0A178VMG7	Thioredoxin-like protein AAED1_ chloroplastic	AXX17_At2g34040	94152.5	115741	98289.3	65373.9	65229.5	60976	1.60864	0.00456284	0.685844	up
A0A178WGP6	Photosystem II 10 kDa polypeptide_ chloroplastic	AXX17_At1g73790	491455	596287	564844	317303	325724	384430	1.60842	0.00516197	0.685647	up
A0A5S9XPG1	Uncharacterized protein	C24_LOCUS16970	32341	0	33852.3	18257.2	23229	0	1.59555	0.0415013	0.674053	up
A0A384L9K8	Glycosyltransferase	AXX17_At5g16690	125376	113885	119199	84774.8	68967.3	70981.9	1.59511	0.00172465	0.673656	up
A0A7G2EJC5	(thale cress) hypothetical protein	AT9943_LOCUS9128	26281.5	27646.3	26394.8	17442.2	20706	12227.6	1.59447	0.0163865	0.673075	up
A0A178UV77	(thale cress) hypothetical protein	AXX17_At4g35090	81644.5	92270.6	87082.1	45509.6	47073.8	71229.8	1.59326	0.0217474	0.671983	up
C0SVD5	Uncharacterized protein At3g44310 (Fragment)	At3g44310	2.6465e+06	3157000	3.31743e+06	1.91793e+06	1.77325e+06	2.03723e+06	1.59223	0.00638125	0.671046	up
A0A5S9X8Z0	UTP--glucose-1-phosphate uridylyltransferase	AT9943_LOCUS9972	1.76233e+06	1974820	1.98867e+06	1.16499e+06	1.18412e+06	1.24703e+06	1.59221	0.000781825	0.671033	up
A0A178VN55	(thale cress) hypothetical protein	AXX17_At2g41040	206324	235727	238107	139820	155190	133826	1.58606	0.00224146	0.665446	up
A0A654G4G1	(thale cress) hypothetical protein	At5g24165	182102	158110	163927	87849.7	106933	123856	1.58217	0.00814503	0.661903	up
A0A7G2EWV5	(thale cress) hypothetical protein	AT9943_LOCUS15084	120018	144228	142897	84766.4	94034.4	79571	1.5758	0.00513283	0.656088	up
Q9SIN5	Protein COLD-REGULATED 15B_ chloroplastic	COR15B	252007	277328	335895	174301	183265	191521	1.57576	0.014151	0.656047	up
A0A178W6V9	phosphoglycerate mutase (2_3-diphosphoglycerate-independent)	AXX17_At1g09740	1.04263e+06	1222910	1.29647e+06	738716	737528	786695	1.57406	0.00494559	0.654491	up
Q93VR4	MLP-like protein 423	MLP423	1.39831e+06	1645210	1.4277e+06	971704	904547	985987	1.56214	0.00280023	0.643524	up
A0A178VLM3	Adenylyl-sulfate kinase	AXX17_At2g09910	84031.5	106664	108667	63293.7	61259.6	67645.2	1.55757	0.0117018	0.639298	up
Q9M156	UDP-glycosyltransferase 72B1	UGT72B1	58811.6	64344.7	76643.3	35397.7	39099.6	54026.4	1.55457	0.0375688	0.63652	up
A0A178UJ36	(thale cress) hypothetical protein	At5g05960	95010.3	110849	121258	79296.4	58771.4	72515.5	1.55339	0.0162375	0.635416	up
A0A7G2FJM0	3(2)_5-bisphosphate nucleotidase	AT9943_LOCUS22996	28865.8	39361.7	34838.1	27252	19205.2	19987.5	1.55115	0.0372625	0.633336	up
A0A178WC98	glutathione transferase	AXX17_At1g10140	222844	263585	228820	164520	136158	160803	1.5499	0.00549165	0.632175	up
A0A1P8BA57	Cytochrome P450_ family 96_ subfamily A_ polypeptide 4	CYP96A4	58913	62067.3	58669.7	39382.8	0	37957.9	1.54856	0.000779859	0.630926	up
A0A7G2FIC6	1-deoxy-D-xylulose-5-phosphate reductoisomerase	AT9943_LOCUS22892	288165	322209	350126	192035	210053	218333	1.54814	0.00437873	0.630537	up
A0A178V2S8	Peptidyl-prolyl cis-trans isomerase	AXX17_At4g44070	1.04046e+06	1324270	1.35658e+06	785095	779043	840023	1.54786	0.0127194	0.630277	up
A0A178WM39	ATP phosphoribosyltransferase	AXX17_At1g52040	238821	262862	262912	157084	172203	165927	1.54397	0.000602543	0.626644	up
A0A7G2E2U1	(thale cress) hypothetical protein	AT9943_LOCUS4637	56780.1	73527.2	59203.7	39424.5	38794.3	44613.2	1.54285	0.0159816	0.625595	up
A0A7G2EEM9	(thale cress) hypothetical protein	AT9943_LOCUS9770	63320.4	67425.7	71901.1	42349.5	47843.1	41268.9	1.54149	0.00177878	0.624329	up
A0A5S9WZY7	Peptidyl-prolyl cis-trans isomerase	AN1_LOCUS8487	133598	156117	141583	88567.6	97267.2	94236.3	1.53996	0.00204345	0.622889	up
A0A178UHI0	Glucose-6-phosphate 1-dehydrogenase	AXX17_At5g12520	156474	174181	167003	116823	94283.9	112169	1.53943	0.00247838	0.622394	up
A0A178V7C7	(thale cress) hypothetical protein	AXX17_At3g57690	306541	322816	246369	200751	0	179453	1.53554	0.0464561	0.618744	up
A0A178W2C2	LACS9	AXX17_At1g72160	25121.3	21980.5	27479.6	18535.1	13857.1	0	1.53497	0.0488092	0.61821	up
A0A178VD90	O-fucosyltransferase family protein	AXX17_At3g01460	11716.8	11162.9	10237.7	5475.31	6533.69	9651.53	1.52893	0.0449774	0.612518	up
A0A7G2F438	(thale cress) hypothetical protein	At4g37300	117810	104760	105336	60979.9	62890.4	90785.6	1.52759	0.0230749	0.611253	up
A0A7G2ERR1	(thale cress) hypothetical protein	AT9943_LOCUS13734	39225	52778.5	48427.7	30157.6	28743.4	33118.4	1.5261	0.0183968	0.609853	up
A0A178V8I8	Alpha-1_4 glucan phosphorylase	AXX17_At3g32230	555418	629789	670500	394238	406402	417989	1.52278	0.00349045	0.60671	up
A0A178V573	Adenylyl-sulfate kinase	AXX17_At4g45360	23540.2	23216.6	24287.4	14792	0	16322.2	1.52222	0.00138523	0.606179	up
A0A7G2FD55	(thale cress) hypothetical protein	AT9943_LOCUS19356	300930	348585	367779	219984	202853	245665	1.52175	0.00771131	0.605733	up
Q9FIQ0	Probable ADP-ribosylation factor GTPase-activating protein AGD9	AGD9	21192.8	19031.9	17416.4	9231.69	16338.1	12352.3	1.51999	0.0477406	0.60406	up
A0A178WKX1	Chlorophyll a-b binding protein_ chloroplastic	AXX17_At1g30320	86782	99731.7	92647.8	57226.9	66981.2	59645.7	1.51839	0.00261049	0.60254	up
A0A178W8F0	glutathione dehydrogenase (ascorbate)	AXX17_At1g20540	1.36015e+06	1615760	1.72645e+06	1.11628e+06	952531	1.03689e+06	1.51411	0.0108383	0.598466	up
A0A178W8C5	Uncharacterized protein	AXX17_At1g09210	710805	874576	909922	534413	561653	557994	1.50859	0.042342	0.593203	up
A0A178UX78	Adenylosuccinate lyase	AXX17_At4g21680	413870	446120	473334	298402	292429	294140	1.50663	0.0122803	0.591326	up
Q9SF47	Phosphatidate phosphatase PAH1	PAH1	46525.4	49899.4	56271	35745.7	29276.4	36532.2	1.50359	0.00967242	0.588408	up
A0A7G2E0W2	(thale cress) hypothetical protein	AT9943_LOCUS3214	551819	627901	582982	378136	393960	401649	1.50178	0.00105851	0.586669	up
A0A7G2DXK0	(thale cress) hypothetical protein	AT9943_LOCUS2559	91358.6	100713	108505	65956.3	64039.6	70378.8	1.50007	0.00324091	0.585033	up

## Sheet: H) Shoot_LowP vs FullP_DOWN
DEPs in shoot_LowP vs FullP_Downregulated
Protein	Description	Gene	LowP_S1	LowP_S2	LowP_S3	FullP_S1	FullP_S2	FullP_S3	LowP_S.vs.FullP_S FC	LowP_S.vs.FullP_S Pvalue	LowP_S.vs.FullP_S log2FC	LowP_S.vs.FullP_S UP.DOWN
A0A1P8BDZ5	Copper transport protein family	At5g52760	0	0	0	4572.84	1798.92	2938.04	#NAME?	0	#NAME?	down
Q9LV03	Glutamate synthase 1 [NADH]_ chloroplastic	GLT1	266915	247903	235151	369197	378908	383089	0.662989	0.000230085	-0.592944	down
A0A178UQV5	Copper transport protein	AXX17_At5g58420	18980.8	18193	18697.3	27030.7	30499.4	31646.9	0.626519	0.00139349	-0.67457	down
A0A178V540	Ammonium transporter	AXX17_At4g15360	55841.9	67012	79285.7	97551.9	97193.5	129444	0.623522	0.0324353	-0.681487	down
A0A178WPZ7	Alkaline_neutral invertase	AXX17_At1g23770	45786.6	21123	0	66802.4	72984.4	62389.8	0.49642	0.0427745	-1.01037	down
A0A178VMX7	glucan endo-1_3-beta-D-glucosidase	AXX17_At2g23490	8328.17	6447.98	0	18839	0	19161.8	0.388838	0.00667975	-1.36276	down
Q94EI9	Probable sugar phosphate_phosphate translocator At3g14410	At3g14410	0	6163.54	11032.8	26534.7	0	24067	0.339838	0.0256797	-1.55708	down
A0A178VBT4	Asparagine synthetase [glutamine-hydrolyzing]	AXX17_At3g41290	25749.7	13125.8	6598.29	254787	222430	280430	0.0600198	0.00017863	-4.05842	down
A0A178U819	GW domain-containing protein	AXX17_ATUG01200	0	0	0	22984.5	15752	14532.6	#NAME?	0	#NAME?	down
A0A178U9X3	(thale cress) hypothetical protein	AXX17_At5g06890	0	0	0	40079.1	63748.3	44632	#NAME?	0	#NAME?	down
A0A178UG75	DUR3	AXX17_At5g43670	0	0	0	9587.9	7246.42	8011.88	#NAME?	0	#NAME?	down
A0A178UI46	ADP-ribosyl cyclase_cyclic ADP-ribose hydrolase	AXX17_At5g10950	0	0	0	4005.69	2898.4	9814.41	#NAME?	0	#NAME?	down
A0A178UJB4	Serine carboxypeptidase-like 7	AXX17_At5g33520	0	0	0	203269	206130	216927	#NAME?	0	#NAME?	down
A0A178UJP0	Peptidase A1 domain-containing protein	AXX17_At5g18970	0	0	0	19228.6	18546.6	16037.8	#NAME?	0	#NAME?	down
A0A178UL96	(thale cress) hypothetical protein	AXX17_At5g08080	0	0	0	10103.7	12786.9	5614.2	#NAME?	0	#NAME?	down
A0A178UTG4	Xyloglucan endotransglucosylase_hydrolase	AXX17_At4g29790	0	0	0	16173.4	25543.3	27518.8	#NAME?	0	#NAME?	down
A0A178UTW6	peptidyl-tRNA hydrolase	AXX17_At4g37710	0	0	0	61869.6	43810.5	42325.8	#NAME?	0	#NAME?	down
A0A178UYD5	(thale cress) hypothetical protein	AXX17_At4g40870	0	0	0	14686.4	13281.4	15171.9	#NAME?	0	#NAME?	down
A0A178V498	(thale cress) hypothetical protein	AXX17_At4g31950	0	0	0	9445.13	22530.9	10630.9	#NAME?	0	#NAME?	down
A0A178W5Q2	(thale cress) hypothetical protein	At1g76440	0	0	0	7494.9	9728.99	17435.3	#NAME?	0	#NAME?	down
A0A178W7J5	Uncharacterized protein	AXX17_At1g21010	0	0	0	9117.65	7045.99	17853	#NAME?	0	#NAME?	down
A0A178W8I7	Uncharacterized protein	AXX17_At1g23700	0	0	0	3859.88	6852.16	7758.95	#NAME?	0	#NAME?	down
A0A178W8J4	GDSL esterase_lipase At1g09390	AXX17_At1g09300	0	0	0	19836.4	11551.5	15357.3	#NAME?	0	#NAME?	down
A0A178WNE5	O-fucosyltransferase family protein	AXX17_At1g70740	0	0	0	9848.06	12203.1	14441.6	#NAME?	0	#NAME?	down
A0A1I9LL75	Ribonuclease III family protein	RNC4	0	0	0	7506.02	5889.13	6359.68	#NAME?	0	#NAME?	down
A0A1I9LT63	RNA recognition motif (RRM)-containing protein	GDS1	0	0	0	22044.2	11980.4	20752.9	#NAME?	0	#NAME?	down
A0A1P8ASQ3	Threonine aldolase 1	THA1	0	0	0	8288.71	6059.55	7485.95	#NAME?	0	#NAME?	down
A0A384L114	Inositol oxygenase	AXX17_At2g15140	0	0	0	8358.06	9191.39	9639.3	#NAME?	0	#NAME?	down
A0A384L583	UMP kinase	At3g10030	0	0	0	3256.17	4032.7	5963.81	#NAME?	0	#NAME?	down
A0A384L9A3	Protein kinase domain-containing protein	At3g09010	0	0	0	5210.45	2728.93	4338.61	#NAME?	0	#NAME?	down
A0A5S9TLZ0	Protein kinase domain-containing protein	C24_LOCUS1019	0	0	0	8383.31	8194.98	7575.86	#NAME?	0	#NAME?	down
A0A5S9XUP3	CASP-like protein	AT9943_LOCUS15701	0	0	0	53268	80280.1	62088.6	#NAME?	0	#NAME?	down
A0A5S9XVF7	Uncharacterized protein	C24_LOCUS18952	0	0	0	9171.51	3877.53	5093.86	#NAME?	0	#NAME?	down
A0A654E7C8	(thale cress) hypothetical protein	AN1_LOCUS744	0	0	0	4730.77	10348.8	10060.7	#NAME?	0	#NAME?	down
A0A654ECA6	(thale cress) hypothetical protein	AN1_LOCUS2487	0	0	0	24803.3	18492.3	21479.9	#NAME?	0	#NAME?	down
A0A654EQ76	Pathogenesis-related family protein	At1g78780	0	0	0	30128	14485	21256.4	#NAME?	0	#NAME?	down
A0A654F814	Protein kinase domain-containing protein	AN1_LOCUS12546	0	0	0	11992.4	29792.6	20028.5	#NAME?	0	#NAME?	down
A0A654FMM3	(thale cress) hypothetical protein	AN1_LOCUS17537	0	0	0	28590.1	37041.2	46971.2	#NAME?	0	#NAME?	down
A0A654FRX8	(thale cress) hypothetical protein	AN1_LOCUS19000	0	0	0	5031.82	2665.3	1992.5	#NAME?	0	#NAME?	down
A0A654FRZ8	Uncharacterized protein	AN1_LOCUS19044	0	0	0	5220.53	21608.2	10556.7	#NAME?	0	#NAME?	down
A0A654FY97	E3 ubiquitin-protein ligase	AN1_LOCUS21080	0	0	0	8157.81	24540.4	7645.01	#NAME?	0	#NAME?	down
A0A7G2EBC5	(thale cress) hypothetical protein	AT9943_LOCUS6975	0	0	0	6101.27	9221.38	3141.1	#NAME?	0	#NAME?	down
A0A7G2EF31	(thale cress) hypothetical protein	AT9943_LOCUS9911	0	0	0	12077.2	6998.11	9147.77	#NAME?	0	#NAME?	down
A0A7G2EG85	(thale cress) hypothetical protein	AT9943_LOCUS9422	0	0	0	5659.63	1388.87	968.944	#NAME?	0	#NAME?	down
A0A7G2EIY1	(thale cress) hypothetical protein	AT9943_LOCUS10398	0	0	0	2764.56	3759.28	5165.44	#NAME?	0	#NAME?	down
A0A7G2EKW7	(thale cress) hypothetical protein	AT9943_LOCUS10682	0	0	0	10512.8	12780.7	18973.9	#NAME?	0	#NAME?	down
A0A7G2ET11	(thale cress) hypothetical protein	AT9943_LOCUS12868	0	0	0	10399.3	25006.5	18540.5	#NAME?	0	#NAME?	down
A0A7G2ETT1	(thale cress) hypothetical protein	AT9943_LOCUS13981	0	0	0	3024.09	12021.8	8007.14	#NAME?	0	#NAME?	down
A0A7G2EUE1	Poly [ADP-ribose] polymerase	AT9943_LOCUS14638	0	0	0	12057	12211.7	9373.4	#NAME?	0	#NAME?	down
A0A7G2F0D3	(thale cress) hypothetical protein	AT9943_LOCUS16478	0	0	0	25870.2	15582	17515	#NAME?	0	#NAME?	down
A0A7G2F0W9	(thale cress) hypothetical protein	AT9943_LOCUS16677	0	0	0	5889.79	4969.87	7758.65	#NAME?	0	#NAME?	down
A0A7G2F4Q1	(thale cress) hypothetical protein	AT9943_LOCUS17492	0	0	0	14228.1	19373.6	11362.9	#NAME?	0	#NAME?	down
A0A7G2F5C3	(thale cress) hypothetical protein	AT9943_LOCUS17292	0	0	0	6842.61	7421.75	11563.6	#NAME?	0	#NAME?	down
A0A7G2F9N0	(thale cress) hypothetical protein	AT9943_LOCUS18061	0	0	0	8838.42	12896.5	6590.79	#NAME?	0	#NAME?	down
A0A7G2FEK7	(thale cress) hypothetical protein	AT9943_LOCUS21639	0	0	0	18744.8	10617.9	10591.2	#NAME?	0	#NAME?	down
A0A7G2FN69	(thale cress) hypothetical protein	AT9943_LOCUS23266	0	0	0	7150.36	23017.4	8210.32	#NAME?	0	#NAME?	down
A0A7G2FPD4	(thale cress) hypothetical protein	AT9943_LOCUS22922	0	0	0	21978.3	30435.6	25006.7	#NAME?	0	#NAME?	down
A3KPE8	Small RNA degrading nuclease 1	SDN1	0	0	0	12324.6	35071.4	6551.18	#NAME?	0	#NAME?	down
F4IHC1	Autophagy-related protein	ATG8D	0	0	0	6081.91	140132	113113	#NAME?	0	#NAME?	down
F4JN38	Protein kinase superfamily protein	CST	0	0	0	7614	5397.69	17459.9	#NAME?	0	#NAME?	down
O64654	Thioredoxin-like 1-1_ chloroplastic	At1g08570	0	0	0	6988.71	3608.78	5233.27	#NAME?	0	#NAME?	down
Q38960	WD repeat-containing protein LWD2	LWD2	0	0	0	18025.4	24440.4	21360.9	#NAME?	0	#NAME?	down
Q56YL9	ADP-ribosyl cyclase_cyclic ADP-ribose hydrolase	At3g44400	0	0	0	5663.72	5726.66	4206.04	#NAME?	0	#NAME?	down
Q8LPK7	Paramyosin	PUF2	0	0	0	6817.12	15329.3	9598.31	#NAME?	0	#NAME?	down
Q9ZR11	Uncharacterized protein AT4g03200	F4C21.12	0	0	0	13581.9	12786.3	21165.6	#NAME?	0	#NAME?	down
A0A7G2EFG1	(thale cress) hypothetical protein	AT9943_LOCUS10054	35687.2	32246.6	29384.9	49441.5	51929.8	44864.7	0.66549	0.00409145	-0.587511	down
A0A654EE31	CSC1-like protein ERD4	AN1_LOCUS3076	458528	453618	437403	718246	654112	658109	0.66465	0.000472472	-0.589334	down
A0A097PQU4	Pectin lyase-like superfamily protein (Fragment)	-	44055.4	40577.1	46841.6	66455.6	65574.8	65887.3	0.664287	0.00582606	-0.590122	down
A0A5S9XBU1	(thale cress) hypothetical protein	At3g11800	29500.7	30491.7	40058.3	52164.2	43439.6	55132.7	0.663746	0.0254796	-0.591298	down
Q9LHF1	Leucine-rich repeat extensin-like protein 4	LRX4	497968	483456	534891	768050	761275	763398	0.66136	0.00305502	-0.596493	down
A0A178W9P7	Secretory carrier-associated membrane protein	AXX17_At1g54400	282148	254973	288662	403824	453788	391407	0.661146	0.00287639	-0.59696	down
A0A7G2EP43	(thale cress) hypothetical protein	AT9943_LOCUS11542	21961.3	24289	31986.9	36779	39856.7	41704.7	0.661121	0.0163049	-0.597014	down
Q8VY00	Pre-mRNA-splicing factor ATP-dependent RNA helicase DEAH1	ESP3	23437.2	32972.4	26183.4	45188.4	39794	39975.8	0.660965	0.0133971	-0.597355	down
A0A384KK08	(thale cress) hypothetical protein	AXX17_At3g12500	19450.8	20900	16791.2	32070.4	23586.3	30878.7	0.66033	0.0281836	-0.59874	down
A0A178USF2	O-fucosyltransferase family protein	AXX17_At5g32730	15061.2	15335.2	13090.3	25352.3	19558.8	20951.1	0.660269	0.0166857	-0.598875	down
A0A5S9Y7P0	(thale cress) hypothetical protein	AT9943_LOCUS20070	639127	595587	649733	956943	862516	1.03498e+06	0.66018	0.00353795	-0.599069	down
Q9C509	Sphingosine-1-phosphate lyase	DPL1	67387.8	67302.1	63289.6	104905	87429.2	107578	0.660125	0.00625969	-0.599189	down
A0A654F0X6	(thale cress) hypothetical protein	At1g78260	62006	48741	50448.8	79579.3	92595.3	72019.3	0.660114	0.0193751	-0.599212	down
Q9FW49	Uncharacterized protein T1E4.10	T1E4.10	17991.1	22262.2	26314.6	29210.9	36094.6	35606.5	0.659662	0.0248753	-0.600201	down
A0A7G2EWM0	(thale cress) hypothetical protein	AT9943_LOCUS15377	335920	338942	320263	496718	469268	542665	0.659613	0.0015174	-0.600309	down
Q8GY23	E3 ubiquitin-protein ligase UPL1	UPL1	39781.7	29615.4	39390.4	56648.1	55904.9	52583.4	0.658774	0.0061398	-0.602146	down
A0A7G2EYJ6	(thale cress) hypothetical protein	AT9943_LOCUS15130	18193.8	22692.7	21482.5	31061.9	32678.2	31008.6	0.658257	0.00174655	-0.603277	down
Q0WPL2	Uncharacterized protein At3g24210	-	34888.7	27025.9	38469	45470.2	58852.1	48258.8	0.657903	0.0303291	-0.604053	down
Q8LCM7	Uncharacterized protein	-	82937.3	63545.1	68266.4	110698	121396	94543.7	0.657452	0.0186745	-0.605044	down
A0A178WCT5	glycerophosphodiester phosphodiesterase	AXX17_At1g60800	481157	454164	472965	736257	708437	697949	0.657266	6.18638e-05	-0.60545	down
A0A7G2FCS9	(thale cress) hypothetical protein	AT9943_LOCUS20179	34295.2	34019.1	41738.9	56898	52608.3	57950.9	0.657202	0.00314	-0.605592	down
A0A178UQ28	Cytochrome b561 and DOMON domain-containing protein	AXX17_At5g32960	10553.4	9509.57	8500.11	16516.5	11918.1	15032.4	0.657121	0.0283279	-0.605769	down
A0A654EEU2	MACPF domain-containing protein	AN1_LOCUS3011	49999.4	80869.5	67525.3	101865	91974.5	108091	0.657086	0.0268147	-0.605846	down
A0A384KU64	(thale cress) hypothetical protein	AXX17_At4g28690	221509	202051	185807	301610	307049	319107	0.656811	0.000777109	-0.606451	down
A0A178V4N8	Nudix hydrolase	AXX17_At4g14350	175990	162416	182536	272422	265448	255381	0.656717	0.000299119	-0.606655	down
A0A178UXV4	(thale cress) hypothetical protein	At4g38690	42404.6	38810	37823.7	56956.5	62902.6	61627.4	0.655907	0.000800399	-0.608436	down
Q9LY87	E3 ubiquitin-protein ligase RGLG2	RGLG2	35821.7	35330.4	28428.2	41180.7	58381.3	52466.1	0.655012	0.0351087	-0.610406	down
A0A654EN45	(thale cress) hypothetical protein	AN1_LOCUS6183	26218.8	20378.9	23424.3	31071.6	37432.2	38417.4	0.654893	0.0125441	-0.610668	down
A0A178WD16	Calcium-transporting ATPase	AXX17_At1g28160	46201.5	55362.7	47752.1	81566.3	72265.5	74229.8	0.654719	0.0027977	-0.611052	down
Q9FHI7	Probable disease resistance protein At5g45490	At5g45490	33052.3	28678.2	34409.8	48221.1	47963.1	50967.6	0.653341	0.00100724	-0.614091	down
A0A178VGK8	Phosphoglycerate mutase family protein	AXX17_At3g54820	58660.5	64734	69543.2	106152	97148.5	92013.4	0.653332	0.00277884	-0.614112	down
A0A5S9WZH7	(thale cress) hypothetical protein	AN1_LOCUS8369	50470	43961.3	43737.7	64021.8	81239.2	66367.1	0.652886	0.0136595	-0.615097	down
A0A178UFE8	Protein kinase domain-containing protein	AXX17_At5g36400	102997	107107	112969	158467	159601	176911	0.652701	0.000986971	-0.615507	down
A0A178USL9	Calcium-transporting ATPase	AXX17_At4g34290	120901	126083	148853	212696	189487	204629	0.652323	0.00302539	-0.616342	down
A0A178UTE0	ATP-dependent RNA helicase	AXX17_At5g04940	15477.3	15068.6	14648.4	22473	22189.8	24669.1	0.651855	0.000602639	-0.617377	down
A0A7G2ELJ3	(thale cress) hypothetical protein	AT9943_LOCUS11301	122033	89431	82964	146139	130402	175232	0.651717	0.0424575	-0.617683	down
A0A178UJV5	(thale cress) hypothetical protein	At5g14120	186912	191427	179174	281118	260062	314459	0.651575	0.00360818	-0.617997	down
A0A178U798	Peroxidase	AXX17_At5g63690	34473.7	26738.5	21871.6	45040.3	46529.2	36054.5	0.651005	0.0391614	-0.619259	down
A0A178V2H6	Transcription initiation factor TFIID subunit 10	AXX17_At4g36320	10947.5	0	10773.5	18775.2	15508.6	15806.7	0.650455	0.022709	-0.620479	down
Q93Z25	Probable pectate lyase 22	At5g63180	62298.8	47893.3	61778.8	80674	82150.1	101584	0.6504	0.0200124	-0.620601	down
A0A178WGT2	Methyltransferase	AXX17_At1g70540	69525.8	49131.6	39769	85564.1	77934.9	80120.5	0.650302	0.035185	-0.620818	down
A0A7G2F8L3	(thale cress) hypothetical protein	AT9943_LOCUS17097	199102	210610	212390	332701	293879	331029	0.649642	0.00110691	-0.622284	down
A0A178VHP2	Uncharacterized protein	AXX17_At3g08790	0	14577.2	16893.6	24167.2	0	24322.8	0.649016	0.0181042	-0.623674	down
A0A7G2ELB8	(thale cress) hypothetical protein	AT9943_LOCUS10826	23835.9	22497.8	29351.4	40663.5	36705	39335.3	0.648523	0.0046787	-0.624771	down
A0A178V8P4	(thale cress) hypothetical protein	AXX17_At3g47810	1.60472e+06	1049220	1.13636e+06	2.00114e+06	1.97078e+06	1.87408e+06	0.648356	0.0178689	-0.625141	down
A0A178WK61	Superoxide dismutase copper chaperone	AXX17_At1g12910	105106	128495	101255	170173	175232	172663	0.646356	0.00210948	-0.629599	down
A0A5S9XFK1	(thale cress) hypothetical protein	AT9943_LOCUS11995	22233.9	26357.9	17549.6	29791.1	35259.7	37311	0.646153	0.0236162	-0.630053	down
A0A384LB08	(thale cress) hypothetical protein	AXX17_At3g28790	1.11263e+06	1143910	1.17571e+06	1.81994e+06	1.77425e+06	1.71912e+06	0.645971	5.30782e-05	-0.630459	down
A0A7G2E3A1	(thale cress) hypothetical protein	AT9943_LOCUS3657	20233.6	19372.8	18387.5	31224.7	28662.7	29921.4	0.645748	0.000312408	-0.630956	down
A0A7G2DYD7	(thale cress) hypothetical protein	AT9943_LOCUS4081	14143.1	11035.7	14632.6	22511.2	19251.4	19901.1	0.645621	0.00837281	-0.631242	down
A0A1P8B9I9	RNI-like superfamily protein	MFC19.17	42093.8	36554.1	36364.9	65050.7	63806.4	49417.1	0.645145	0.0170113	-0.632304	down
A0A5S9VUE0	Histone deacetylase interacting domain-containing protein	C24_LOCUS2472	42958.1	37009.7	46157.9	60894.3	76078.3	58578.9	0.644974	0.0192851	-0.632686	down
A0A1P8AMY7	Receptor-like serine_threonine-protein kinase	RDA2	35956.2	33134.7	37919.2	54564.6	52272.7	59223	0.644405	0.00134709	-0.633961	down
A0A178VYB8	Electron transfer flavoprotein-ubiquinone oxidoreductase	AXX17_At2g40890	30399.6	24725.3	24612.4	39716.3	38795.4	45256.8	0.644246	0.00616295	-0.634317	down
A0A178UCS7	Peroxisomal membrane 22 kDa (Mpv17_PMP22) family protein	AXX17_At5g19670	82324.8	83325.8	73799.6	127891	135588	108395	0.643903	0.00693535	-0.635084	down
A0A178VSR5	Proliferating cell nuclear antigen	AXX17_At2g25650	173350	150843	167661	267838	259847	236276	0.643821	0.00146132	-0.635268	down
A0A1I9LQE4	DNA topoisomerase-like protein	NAI2	128008	131986	127633	195077	200511	206553	0.643748	3.76987e-05	-0.635433	down
A0A1P8BA53	TRAF-like family protein	At5g26280	66077.2	56932.1	62958.4	90432.1	103387	95073.2	0.643726	0.00178984	-0.635482	down
Q8GXZ8	Uncharacterized protein At5g38660_MBB18_21	At5g38660_MBB18_21	48034.7	47037.8	65174.5	78899.6	75540	94728.9	0.643127	0.0237664	-0.636824	down
A0A178UUY8	Subtilisin-like protease SBT2.2	AXX17_At4g23920	13719.8	11678.4	16597.4	23556.2	23924	17841	0.642909	0.0329858	-0.637314	down
Q84W33	Uncharacterized protein At1g31410	At1g31410	22896.8	18170.1	17778.6	34357.2	30168.7	27033.8	0.642702	0.0153179	-0.637778	down
A0A5S9XZR8	Uncharacterized protein	AN1_LOCUS20708	46213.5	48682.6	29409.1	60188.1	71962.5	61304.8	0.642552	0.0318022	-0.638115	down
A0A178W4R6	PRA1 family protein	AXX17_At1g49690	41353.5	30454.4	32305.9	46310.1	61412.6	54352.8	0.642378	0.0247661	-0.638505	down
A0A7G2DZ83	(thale cress) hypothetical protein	AT9943_LOCUS4367	37061.5	35771	33868.7	60554.5	49114.9	56537.9	0.641976	0.00466622	-0.639409	down
A0A178VZA0	Autophagy-related protein	AXX17_At2g42740	22821.4	28593.7	0	42077	35625	42611.3	0.641015	0.0282169	-0.641571	down
A0A7G2FEN6	(thale cress) hypothetical protein	AT9943_LOCUS19166	13481.9	15019.3	21142.4	23961.1	28957.2	24670	0.639834	0.0296005	-0.644231	down
A0A178WBE8	Uncharacterized protein	At1g18850	42177.1	46016.8	32588.6	69981.9	50640.7	68198.9	0.639665	0.0367367	-0.644612	down
F4KCC2	E3 ubiquitin-protein ligase PRT6	PRT6	22159	17306.4	17599.5	31730	27379.6	30290.9	0.638308	0.00600697	-0.647676	down
A0A7G2E090	(thale cress) hypothetical protein	AT9943_LOCUS3629	18676.6	0	17020	29501.7	26328.4	28067.3	0.638218	0.00477262	-0.647878	down
O49603	Cell wall _ vacuolar inhibitor of fructosidase 2	C_VIF2	0	29797.7	27981.7	40331.2	45268.3	50490.7	0.63685	0.0233923	-0.650975	down
A0A7G2FDT8	(thale cress) hypothetical protein	AT9943_LOCUS21282	51669.9	49508.2	58501.4	78366.2	82479.3	90060	0.636413	0.0022367	-0.651966	down
A0A7G2EA62	(thale cress) hypothetical protein	AT9943_LOCUS5944	18092	17133.6	12742.3	20336.1	24915.6	30125.4	0.636373	0.049218	-0.652055	down
A0A178UTH3	(thale cress) hypothetical protein	AXX17_At5g01620	346948	311170	351045	582142	484888	519159	0.636219	0.00350155	-0.652405	down
A0A178V1L7	Peroxidase	AXX17_At4g42740	28266	27380.8	26917.3	38873	41492.9	49440.3	0.636056	0.0366096	-0.652774	down
A0A5S9YC70	Protein kinase domain-containing protein	C24_LOCUS24904	151128	182536	151435	239738	284473	238682	0.635868	0.00723333	-0.653201	down
A0A654E6B5	Uncharacterized protein	AN1_LOCUS346	55456.9	49167	49417.8	81564.4	76573.2	84144.1	0.635796	0.000628398	-0.653364	down
A0A7G2EU84	(thale cress) hypothetical protein	AT9943_LOCUS14528	23828	24439.4	33315.4	48223.5	44399.3	35695.9	0.635782	0.0317132	-0.653395	down
A0A384KH43	Ubiquinone biosynthesis monooxygenase COQ6_ mitochondrial	COQ6	26871.8	23983.2	25069.2	42165.6	33052.6	44396.4	0.63474	0.0151132	-0.655762	down
A0A7G2FEN9	(thale cress) hypothetical protein	AT9943_LOCUS20884	38193.2	32765	51073.8	65928.6	61655.9	64747.6	0.634486	0.0136737	-0.656341	down
A0A7G2DVW6	(thale cress) hypothetical protein	AT9943_LOCUS1283	18799.2	15630.8	15180.1	19753.9	28873.9	29578.9	0.634346	0.0471208	-0.656659	down
A0A178VZR1	(thale cress) hypothetical protein	AXX17_At2g37730	16825	15362.1	12369.9	24829	19412.9	26000	0.634337	0.023922	-0.656679	down
O04310	Jacalin-related lectin 34	JAL34	230247	156198	161039	289325	281068	293354	0.633848	0.0450265	-0.657791	down
A0A178V0A3	glutathione transferase	AXX17_At4g03160	1.07985e+07	11193800	1.2419e+07	1.89468e+07	1.6817e+07	1.85321e+07	0.633773	0.00123891	-0.657963	down
A0A178VTF0	3-ketoacyl-CoA synthase	AXX17_At2g10340	48208	34646.6	26078.9	56133.1	54679.4	61088.3	0.6337	0.0355364	-0.658128	down
A0A7G2ECD5	Superoxide dismutase [Cu-Zn]	AT9943_LOCUS7899	421672	619629	428894	775205	761246	783567	0.6337	0.0472936	-0.658128	down
A0A7G2EI63	(thale cress) hypothetical protein	AT9943_LOCUS9109	373579	314816	333806	545304	500896	567369	0.633503	0.00164969	-0.658576	down
A0A7G2DTK9	(thale cress) hypothetical protein	AT9943_LOCUS2392	20562.7	27806.3	20216	37711.6	38725.2	31836.8	0.633442	0.0156277	-0.658715	down
A0A7G2DPC3	(thale cress) hypothetical protein	AT9943_LOCUS707	28724.8	22185.7	23183.5	31674.1	41731.4	43732.6	0.632536	0.0278746	-0.660782	down
A0A1I9LMI7	Transmembrane protein	KRATOS	103830	81636	103668	150209	165753	141496	0.632046	0.00538343	-0.6619	down
A0A178UMF2	Pectinesterase	AXX17_At5g52320	94501.4	102900	102698	160819	158231	155804	0.631983	4.86031e-05	-0.662042	down
A0A178UDP5	Uncharacterized protein	AXX17_At5g44060	62189.9	64999.8	42694.6	89797.5	86769.3	92585.3	0.631184	0.0101218	-0.663869	down
A0A7G2FCA3	(thale cress) hypothetical protein	AT9943_LOCUS18711	14385.5	19588.1	16987.6	27158.4	24877.9	28703.7	0.631178	0.00603333	-0.663882	down
O22187	Probable receptor-like protein kinase At2g23200	At2g23200	28013.8	31457.4	36407.4	53181.8	50325.9	48700.6	0.629917	0.00245813	-0.666766	down
A0A178WM74	Bet v I_Major latex protein domain-containing protein	AXX17_At1g24310	206861	243108	240166	345462	365111	385568	0.629605	0.00117792	-0.667482	down
A0A178UDT7	(thale cress) hypothetical protein	AXX17_At5g34820	34945	32726.1	29273.3	52287.6	47137.1	54916	0.62812	0.0024583	-0.670888	down
A0A178V129	(thale cress) hypothetical protein	AXX17_At4g27100	946622	878380	990812	1.45416e+06	1.4633e+06	1.56581e+06	0.628072	0.000330361	-0.670998	down
Q9FMY0	Uncharacterized protein	-	13820	18113	16323.8	27108.9	27849.9	21879.5	0.628031	0.0134027	-0.671092	down
A0A384L4R2	(thale cress) hypothetical protein	At4g31170	27723.6	26003.5	17934.6	37753.8	41578.1	34843.4	0.627647	0.0168977	-0.671975	down
A0A7G2EQN4	(thale cress) hypothetical protein	AT9943_LOCUS12495	28716.8	28268.9	20393.9	44804	46630.1	31999.6	0.626892	0.0451918	-0.673711	down
A0A7G2DU59	(thale cress) hypothetical protein	AT9943_LOCUS1434	23311.1	25790.1	21578.8	31378.9	41293.8	40101.5	0.626739	0.0139028	-0.674063	down
A0A178WCD5	CRK2	AXX17_At1g64680	19488.2	22807.6	20427.1	33340.3	33276.9	33573.4	0.626036	0.00586956	-0.675683	down
A0A7G2FPX9	(thale cress) hypothetical protein	AT9943_LOCUS23051	376705	307213	381170	626596	485379	589411	0.626012	0.011999	-0.675737	down
A0A7G2DX66	(thale cress) hypothetical protein	AT9943_LOCUS2651	39243.2	34979.4	27352.7	60885.3	51411.7	50136.2	0.625336	0.0139575	-0.677297	down
A0A178V6U1	(thale cress) hypothetical protein	AXX17_At3g23720	167543	166780	180383	294219	261053	268647	0.624704	0.000712502	-0.678754	down
A0A178WNS4	UDP-glucose 4-epimerase	AXX17_At1g13190	127271	115844	120514	185974	189017	208187	0.623531	0.000685354	-0.681467	down
A0A5S9VIJ1	Uncharacterized protein	C24_LOCUS2290	31339.4	20715.2	24948.6	46892.4	34033.2	42745.4	0.622646	0.03346	-0.683516	down
Q9FLV0	Protein DOWNY MILDEW RESISTANCE 6	DMR6	89060.6	94447.7	116617	158120	166389	157658	0.62245	0.00241557	-0.683969	down
Q9C5H8	Putative ER lumen protein retaining receptor	At2g21190	36208.7	40559.5	30605	57620.1	52081.3	62883.7	0.622146	0.00688807	-0.684674	down
A0A654FA46	(thale cress) hypothetical protein	AN1_LOCUS10136	1.2653e+06	993949	1.18059e+06	1.82782e+06	1.78348e+06	1.92089e+06	0.621786	0.00148134	-0.685511	down
A0A178V6Z1	Uncharacterized protein	AXX17_At4g35440	28591.9	32383.8	29011.7	50273.3	45782	48778.2	0.621316	0.000511554	-0.6866	down
Q93WF1	Probable pectate lyase 20	At5g48900	15950.4	17754	10272.7	24994.7	24863.8	20939.8	0.621161	0.0268862	-0.686961	down
A0A178VHD8	non-reducing end alpha-L-arabinofuranosidase	AXX17_At3g10590	92967.6	99460	97516.9	155205	149411	162200	0.621111	0.000144971	-0.687077	down
A0A7G2FH10	(thale cress) hypothetical protein	AT9943_LOCUS22238	83070.6	89686.9	77159.3	122973	134312	145106	0.62108	0.00228703	-0.687149	down
A0A384L1I1	(thale cress) hypothetical protein	AXX17_At3g52460	25458.6	26165.9	24305	35779	41286.3	45221	0.620916	0.00520545	-0.68753	down
Q8RUW5	Serine carboxypeptidase-like 8	SCPL8	48891.8	42910.8	42723	88524	60465.6	67781.4	0.620589	0.0338057	-0.68829	down
A0A7G2EP45	(thale cress) hypothetical protein	AT9943_LOCUS12863	19165.1	24583.7	27162.8	40008.4	32597.7	41826.4	0.61968	0.0168844	-0.690404	down
A0A178VFW6	60S ribosomal protein L29	AXX17_At3g06560	23436.3	31234.9	26912.9	45462.7	45083.7	41123	0.619613	0.00323699	-0.69056	down
A0A7G2EQT8	(thale cress) hypothetical protein	AT9943_LOCUS11238	101056	91606.9	84270.8	145455	148390	153175	0.619511	0.000450068	-0.690799	down
A0A1P8BH67	2-oxoglutarate (2OG) and Fe(II)-dependent oxygenase superfamily protein	MWF20.16	13631.5	16910.3	13461.9	18947.5	28399.9	24000	0.616753	0.0366774	-0.697235	down
Q9SN46	Leucine-rich repeat extensin-like protein 5	LRX5	145808	119049	123960	205002	208139	218135	0.615922	0.000898542	-0.699179	down
A0A178UX60	non-specific serine_threonine protein kinase	AXX17_At4g10740	82338.8	56447.4	43412.4	106508	91501.9	97890.8	0.615743	0.036327	-0.6996	down
A0A178VYP7	V-type proton ATPase subunit a	AXX17_At2g24590	36986.4	32391.5	45029.6	73234.7	52726.1	59890.5	0.615586	0.0278808	-0.699967	down
A0A7G2FCM8	(thale cress) hypothetical protein	AT9943_LOCUS20923	154334	143393	155918	229496	239264	268297	0.615482	0.00154499	-0.700212	down
A0A178VP45	(thale cress) hypothetical protein	AXX17_At3g54890	15227.8	18192.9	10571.9	21863.3	22800.2	26815.1	0.615465	0.0270684	-0.700251	down
A0A178UNE2	Chloride channel protein	AXX17_At5g38620	44556.9	49534.6	50142.7	79303.7	78634.7	76662.1	0.614808	0.000100205	-0.701793	down
A0A7G2FDK0	(thale cress) hypothetical protein	AT9943_LOCUS21320	16976.9	8614.68	13427.3	22995.4	22372.7	18101.9	0.614761	0.0468745	-0.701902	down
A0A178UTQ0	Gamma-tubulin complex component	AXX17_At5g17090	17147.8	20997.5	14249.6	31944.8	26211.9	27139.5	0.61427	0.0142346	-0.703054	down
A0A178UPA2	(thale cress) hypothetical protein	At5g11280	56218.7	72211.8	55183.7	88938.2	114462	95608.4	0.614076	0.0150729	-0.70351	down
A0A5S9YIG5	(thale cress) hypothetical protein	AT9943_LOCUS23154	0	8815.51	8936.31	13225	15728.9	0	0.613107	0.0466064	-0.70579	down
A0A7G2E1J7	(thale cress) hypothetical protein	AT9943_LOCUS5192	30726.1	19847.2	20456.2	36595.5	42260.4	37005.2	0.613057	0.0197451	-0.705907	down
Q9LME4	Probable protein phosphatase 2C 9	At1g22280	93156.9	93959.3	91831.9	161408	144015	150063	0.61242	0.00677385	-0.707407	down
A0A178VSI1	Protein SSUH2 homolog	AXX17_At2g34840	25092.4	19713.6	30730.7	39146.1	40121	44114.6	0.61222	0.0106248	-0.707878	down
A3KPF5	Protein disulfide isomerase-like 1-5	PDIL1-5	18005.2	15588.9	18821.5	26250.2	27511.2	31896.9	0.611915	0.00488847	-0.708596	down
A0A7G2EXG6	(thale cress) hypothetical protein	AT9943_LOCUS13875	126273	107319	116696	193496	181175	198848	0.610768	0.00060084	-0.711303	down
A0A178VFX9	non-specific serine_threonine protein kinase	AXX17_At3g15470	136365	133470	128345	207004	218786	227205	0.609775	0.000176222	-0.713651	down
A0A178VNK2	(thale cress) hypothetical protein	AXX17_At2g00530	26200.1	27877.1	29373.9	39712.9	49882.7	47320.5	0.609506	0.00502637	-0.714288	down
A0A178UDA7	homogentisate 1_2-dioxygenase	AXX17_At5g53110	27766.4	33919.4	31845.4	50429.3	49199.2	54217.3	0.607953	0.0010335	-0.717967	down
Q9SRM5	GDSL esterase_lipase CPRD49	CPRD49	25789.7	24492.4	35242.4	51935.2	36403.7	52584	0.606889	0.0423838	-0.720495	down
A0A1P8BCJ2	Transducin_WD40 repeat-like superfamily protein	FY	14831.6	21060.9	15357.4	31207.2	25142.5	28110.1	0.606797	0.0140195	-0.720715	down
A0A7G2F2P3	(thale cress) hypothetical protein	At4g32460	117954	88805.5	143440	210813	179175	189032	0.604813	0.0141666	-0.72544	down
A0A178UZJ7	DDB1- and CUL4-associated factor 13	At4g28450	13376.4	20439.7	18944.9	24314.3	32201.5	30750.4	0.604598	0.0237828	-0.725952	down
A0A7G2EK80	(thale cress) hypothetical protein	AT9943_LOCUS9362	82990.9	63998	48630.5	115472	100101	107990	0.604577	0.0172666	-0.726003	down
A0A654FV57	(thale cress) hypothetical protein	AN1_LOCUS20163	11791.3	7767.17	7484.88	14836.2	15206.3	14753.8	0.603696	0.0497578	-0.728106	down
A0A7G2ET27	non-specific serine_threonine protein kinase	AT9943_LOCUS12053	14595.6	0	10916.2	21837.5	18074.4	23496.2	0.603515	0.0432758	-0.728538	down
A0A178VIN6	(thale cress) hypothetical protein	AXX17_At3g53790	31402.8	25422	21064.6	36203.2	48748.7	44311.8	0.602563	0.022504	-0.730817	down
A0A384LHK6	(thale cress) hypothetical protein	At1g13730	37127.5	27970.3	33033.5	55576.9	49120.3	58466.8	0.601427	0.00479023	-0.733538	down
A0A178WAX2	(thale cress) hypothetical protein	AXX17_At1g67420	20293.4	15488.8	20324	27605.2	34325	31374.1	0.601324	0.00795455	-0.733786	down
A0A178UQB5	Uncharacterized protein	AXX17_At5g12380	110591	113793	107311	199646	169701	182313	0.601265	0.00117343	-0.733926	down
A0A7G2DXD3	(thale cress) hypothetical protein	AT9943_LOCUS1955	149309	163968	155531	259089	269567	253217	0.599596	8.2597e-05	-0.737937	down
Q8RWJ0	Uncharacterized protein At3g57410	At3g57410	15358.6	10517.5	11013.3	19990.7	24028.1	17558.5	0.599075	0.0277597	-0.739192	down
A0A5S9YA62	Pre-rRNA-processing protein TSR2	At5g27990	12440.7	9753.07	13444.1	23401.8	15509.1	20620.3	0.59864	0.0358533	-0.740238	down
A0A5S9Y3X6	CBS domain-containing protein	C24_LOCUS21770	449030	424852	404221	755242	656752	723528	0.598496	0.00084659	-0.740585	down
A0A178VR57	Transmembrane protein	AXX17_At2g32450	20557.8	27308.3	23880.7	38481.6	42736	38750.9	0.598047	0.00252712	-0.74167	down
A0A384L1S2	(thale cress) hypothetical protein	At3g03330	45215.9	47520.3	54459.8	80734.3	82856.6	83163.8	0.596528	0.00032439	-0.745339	down
C0Z3B1	glutathione transferase	At4g02520	528024	538746	817907	1.10943e+06	842105	1.20955e+06	0.596213	0.0426532	-0.7461	down
A0A7G2E5C1	(thale cress) hypothetical protein	AT9943_LOCUS5612	13498.4	16497	18581.2	29821	22633.6	29030.3	0.596143	0.0155395	-0.74627	down
A0A7G2ERS1	(thale cress) hypothetical protein	At3g24570	10838.4	8415.02	9769.86	18350.2	13779.8	16611.8	0.59545	0.0119985	-0.747948	down
A0A178W7Y8	DUF569 domain-containing protein	At1g59710	39533.5	36843.2	45185.7	69062.5	63651.5	71589.1	0.59501	0.00124854	-0.749014	down
Q8GXN6	Vacuolar protein sorting-associated protein 20 homolog 1	VPS20.1	18517.7	32924	24132.8	38882.6	46293.8	42076.8	0.59389	0.0216263	-0.751732	down
Q9LRP6	Pentatricopeptide repeat-containing protein At3g15590_ mitochondrial	At3g15590	6912.79	4207.92	0	10224.4	8748.96	9124.21	0.593682	0.0462871	-0.752237	down
A0A178V1F5	(thale cress) hypothetical protein	AXX17_At4g43920	38823.2	29957.6	30432.2	61604.8	52115.9	53666.8	0.592715	0.00524702	-0.754591	down
A0A178USB9	Leucine-rich repeat-containing N-terminal plant-type domain-containing protein	AXX17_At4g15870	9275.32	8381.65	0	15689.9	14103.5	0	0.592647	0.0217766	-0.754756	down
Q9LDC0	Peptidyl-prolyl cis-trans isomerase FKBP42	FKBP42	17586.7	27224.7	21124.9	30774.1	41795.5	38773.1	0.592193	0.0249663	-0.755862	down
A0A178VHH9	Protein FATTY ACID EXPORT 1_ chloroplastic	AXX17_At3g51860	84069.4	49787.3	85431.7	127606	116547	126189	0.592123	0.0143981	-0.75603	down
A0A654EF78	Protein kinase domain-containing protein	AN1_LOCUS3473	0	8378.82	8341.47	0	13753.6	14579.8	0.590128	0.0050337	-0.760901	down
A0A1P8B299	Major facilitator superfamily protein	At2g16660	400312	305635	383314	644023	624870	580967	0.588835	0.00184733	-0.764066	down
Q9SMY7	Probable pectinesterase_pectinesterase inhibitor 44	PME44	121685	101751	87080.4	166334	183942	178648	0.587071	0.00298972	-0.768392	down
A0A654FRQ1	(thale cress) hypothetical protein	At4g22290	14140.2	11501	7038.62	19474.1	15738.8	20628.2	0.585228	0.0386029	-0.772929	down
P52839	Cytosolic sulfotransferase 12	SOT12	56549.3	63161.5	67610.8	117761	97905.6	104639	0.584822	0.00264159	-0.773931	down
A0A178UWC9	Pectinesterase inhibitor domain-containing protein	AXX17_At4g29170	4985.13	5735.52	8620.21	11994.8	9056.45	12024	0.584752	0.036612	-0.774103	down
A0A5S9S9P5	(thale cress) hypothetical protein	AT9943_LOCUS149	90641.5	70278.8	61400.4	119019	136349	127168	0.581176	0.00592058	-0.782954	down
A0A1P8BC59	Phosphatidylinositol 4-OH kinase beta1	PI-4KBETA1	10901.1	12546.8	11028.6	16075.1	18813.7	24685.3	0.578714	0.0321334	-0.789076	down
A0A178U9V6	GASA14	AXX17_At5g14390	727356	651064	929364	1.46529e+06	1.22443e+06	1.3068e+06	0.577447	0.00668564	-0.79224	down
A0A7G2F161	(thale cress) hypothetical protein	AT9943_LOCUS16197	35677.4	35547.5	37003.1	62979.7	68506.5	56502.1	0.575717	0.0152858	-0.796568	down
A0A5S9WUJ5	Major facilitator superfamily (MFS) profile domain-containing protein	AN1_LOCUS6563	66588.8	54250.8	40583.2	75060.6	92739.5	112771	0.575337	0.0398754	-0.797522	down
A0A5S9Y9Z2	Major facilitator superfamily (MFS) profile domain-containing protein	C24_LOCUS23342	20158.9	12848.1	16568.5	31369.8	27816.8	27123.3	0.57439	0.0079076	-0.799897	down
A0A384KK07	Glycosyltransferase	AXX17_At2g41350	92196	70090.2	90419.3	155091	148047	137020	0.574123	0.0021031	-0.800568	down
A0A5S9WTA8	Uncharacterized protein	C24_LOCUS6095	21919.6	12948.7	26706.2	38417.4	33913	35001.1	0.573685	0.0230634	-0.801669	down
Q4FE47	Putative E3 ubiquitin-protein ligase XBAT35	XBAT35	9053.62	8476.95	7078.69	12589.7	13595	16739.9	0.573314	0.0114951	-0.802603	down
A0A5S9XL49	(thale cress) hypothetical protein	AN1_LOCUS15690	35168.8	27896.3	35036.9	56113.6	60501.6	55499.2	0.569982	0.00101007	-0.811012	down
A0A7G2E533	(thale cress) hypothetical protein	AT9943_LOCUS5510	52576.2	41623.6	44202.1	80067.7	79807.6	83059.1	0.569709	0.000551017	-0.811702	down
A0A7G2E4T3	(thale cress) hypothetical protein	AT9943_LOCUS5149	18949.3	18816.5	25059.3	37777.1	39529.2	33083.1	0.569123	0.00491073	-0.813187	down
A0A178V7Y2	(thale cress) hypothetical protein	AXX17_At3g02850	10980.2	9104.64	9332.67	18252.3	13527.9	20015.9	0.567949	0.0211338	-0.816168	down
Q93Y09	Serine carboxypeptidase-like 45	SCPL45	19336.6	25394.8	38079.1	43580.9	51718.3	50599.7	0.567588	0.0258589	-0.817084	down
A0A5S9UH02	(thale cress) hypothetical protein	AT9943_LOCUS1281	52020	74599.3	88909.1	139428	108542	132679	0.566213	0.0181289	-0.820584	down
A0A178UMG2	(thale cress) hypothetical protein	AXX17_At5g63860	43634.1	38116.6	34689.9	65320.7	76230.4	64242.8	0.565812	0.00300624	-0.821606	down
A0A384LND1	Glutamate dehydrogenase	AXX17_At5g17930	380048	356426	333803	606521	602938	682401	0.565728	0.000715118	-0.821821	down
A0A178UAR8	Peroxidase	AXX17_At5g63710	33168.8	24309	27967	57421.1	46175.4	47784.9	0.564434	0.00722706	-0.825123	down
A0A5S9WR39	Uncharacterized protein	C24_LOCUS5952	24409	19013.6	16861.8	29414	39743.4	37670.2	0.564315	0.0160389	-0.825428	down
A0A178UB22	(thale cress) hypothetical protein	At5g02160	892002	774623	677253	1.41901e+06	1.41037e+06	1.33438e+06	0.562923	0.000855967	-0.82899	down
A0A178UVY8	(thale cress) hypothetical protein	AXX17_At4g20390	141324	118533	99011.7	221943	240172	176323	0.562104	0.0145376	-0.83109	down
F4JQD8	Translation initiation factor 3 protein	ATINFC-4	42960.5	43051.7	34665.1	64961.3	73666.4	76457.6	0.561067	0.00209262	-0.833755	down
Q84WR2	Uncharacterized protein At1g08050	At1g08050	25358.2	34192.7	28701.3	63162.5	47287.4	47121.9	0.560076	0.0173988	-0.836306	down
A0A178VJ27	AB hydrolase-1 domain-containing protein	AXX17_At3g03400	16496.9	13820	12879.9	25974.5	28984.9	22338.8	0.558834	0.00672981	-0.839509	down
A0A7G2EH36	Reticulon-like protein	AT9943_LOCUS9324	26331.6	21208.9	16330.7	37193.4	33965.4	43338.9	0.557838	0.0133397	-0.842083	down
A0A178VJU1	3-methyl-2-oxobutanoate dehydrogenase (2-methylpropanoyl-transferring)	AXX17_At3g13790	16404	19376	16286	22378.8	37198.3	33839.9	0.557351	0.0400464	-0.843343	down
A0A178UNC2	Peroxidase	AXX17_At5g63700	74311.2	62308	72241.2	138543	111230	126022	0.555782	0.003094	-0.847409	down
A0A7G2F8H3	(thale cress) hypothetical protein	AT9943_LOCUS17057	0	11895.5	6341.92	15963.2	15745.7	17671.6	0.553988	0.0451909	-0.852074	down
A0A384LMC2	(thale cress) hypothetical protein	At3g56820	16252.6	20205.1	19481.6	34927.3	37786.7	28820.3	0.55094	0.00641624	-0.860033	down
A0A178WGF7	Phospholipid-transporting ATPase	AXX17_At1g66880	25990.9	29396.5	24777.2	0	52683.4	44486.1	0.549998	0.00853418	-0.862501	down
A0A178UGC6	Hydroxyproline O-arabinosylatransferase 1 (Fragment)	AT5G25265.1	72156.4	53434.6	59876	122215	99641.6	116055	0.548862	0.00426833	-0.865484	down
A0A178UCE0	(thale cress) hypothetical protein	AXX17_At5g24330	451141	364144	345144	750746	669577	695725	0.548395	0.00140677	-0.866713	down
A0A178VTZ8	Peptidase A1 domain-containing protein	AXX17_At2g13060	19121.2	18704.8	15120.8	32008.7	32985.5	31643.9	0.547888	0.000396768	-0.868048	down
Q9M9H6	Probable choline kinase 1	CK1	15148.2	24239.2	23320.5	35672.9	39417.1	39636.5	0.546586	0.0053899	-0.871479	down
A0A178WKP7	(thale cress) hypothetical protein	AXX17_At1g25040	29608.4	30312.8	30033.9	50246.6	55986.7	58345.1	0.546578	0.00883928	-0.871499	down
A0A178WLP5	non-specific serine_threonine protein kinase	AXX17_At1g47770	21104.7	20874	13315.8	35242.8	33420.5	32754.1	0.545217	0.00447928	-0.875097	down
A0A654E8E4	(thale cress) hypothetical protein	AN1_LOCUS640	4656.65	7126.85	9482.16	13874.6	11307.7	13823	0.545198	0.022226	-0.875147	down
Q9FKZ0	Probable disease resistance protein At5g66910	At5g66910	8980.49	11978.2	9546.61	14095.4	23023.2	19052.9	0.543074	0.0354946	-0.880779	down
Q0WPE4	Isovaleryl-CoA dehydrogenase_ mitochondrial	At3g45300	71086.8	71031.2	73240.9	135113	127483	134075	0.542915	1.72958e-05	-0.881201	down
A0A178VXV5	(thale cress) hypothetical protein	AXX17_At2g33960	63764.4	53451.2	66168.1	112367	113460	112720	0.541678	0.00538582	-0.884492	down
A0A178UE74	PEL3	AXX17_At5g23540	15462.6	11394.6	18505.3	25149	24773	33835.9	0.541591	0.0238237	-0.884724	down
A0A7G2F1Q7	Phospholipase D	AT9943_LOCUS15323	68730.5	56885.7	112483	129597	133399	177910	0.540025	0.0421199	-0.888902	down
A0A178WB41	(thale cress) hypothetical protein	At1g21370	19816.9	9572.16	22782.8	35434.5	30997.7	30323.5	0.539212	0.0261201	-0.891075	down
A0A178UDJ9	Xylose isomerase	AXX17_At5g56930	148213	133890	128282	269336	236713	256223	0.538371	0.000466892	-0.893327	down
A0A178WPV8	(thale cress) hypothetical protein	AXX17_At1g35730	107402	89847.7	106650	192370	184008	188599	0.537898	0.000151339	-0.894594	down
A0A7G2DY08	(thale cress) hypothetical protein	AT9943_LOCUS2863	49078.2	59243.6	97719.3	144638	107014	131693	0.537481	0.0329157	-0.895713	down
A0A5S9YBT0	Protein kinase domain-containing protein	C24_LOCUS24773	6301.99	5992.96	0	12447.9	10490.7	11393.2	0.537182	0.00559875	-0.896518	down
A0A178UYG0	(thale cress) hypothetical protein	AXX17_At4g34950	25783.5	19523.8	23225	41198.2	40700.4	46174.7	0.535102	0.00140739	-0.902115	down
A0A5S9XBW4	Beta-fructofuranosidase_ insoluble isoenzyme CWINV1	C24_LOCUS12566	21946.7	27054.2	29121.2	54400.8	52440.4	39215	0.534877	0.0123024	-0.902721	down
A0A7G2DY91	(thale cress) hypothetical protein	AT9943_LOCUS1967	198828	122531	152383	301345	279455	308574	0.532669	0.00437783	-0.908688	down
A0A178UHK7	Formate dehydrogenase_ mitochondrial	AXX17_At5g14280	418280	416284	434510	813981	782989	793155	0.530966	4.15352e-06	-0.913309	down
A0A5S9Y1Q6	Peroxidase	C24_LOCUS20507	16427.7	18004.4	16622.9	35489.4	34974.1	26502.1	0.526527	0.00661675	-0.925421	down
A0A5S9T6V9	3-ketoacyl-CoA synthase	C24_LOCUS753	8577.97	13216.5	8455.5	16880.5	18866.5	21730.2	0.526296	0.0125591	-0.926055	down
A0A178V4B5	Phosphatidylserine decarboxylase proenzyme 1_ mitochondrial	AXX17_At4g19660	13499.4	16676.4	19202.5	33820.5	34841.9	25560.2	0.52406	0.0113723	-0.932197	down
Q5XF82	Jacalin-related lectin 11	JAL11	44993.6	37125	41362.2	84701.4	76766.6	74430.7	0.523448	0.000624688	-0.933881	down
A0A7G2DSC4	(thale cress) hypothetical protein	AT9943_LOCUS1860	17593.6	17109.3	20529.5	35202.6	35202.9	35228.7	0.522865	0.00401868	-0.935489	down
Q8VY77	Protein TRIGALACTOSYLDIACYLGLYCEROL 5_ chloroplastic	TGD5	6044.11	10206.1	10338.2	13404	15812.4	21660.4	0.522603	0.045793	-0.936211	down
A0A178V653	Transcription factor	AXX17_At4g19260	13880.4	22746.1	22605	41731.2	36643.5	34968.7	0.522584	0.00720466	-0.936264	down
Q0WNN2	Putative cytosolic factor protein (Fragment)	At1g72150	151314	144633	124913	261495	267516	278418	0.521235	0.000160342	-0.939995	down
A0A178UE12	LHT1	AXX17_At5g38500	71351	59677.7	47443.6	116220	113705	112794	0.520755	0.0139946	-0.941325	down
A0A178UZR9	Xyloglucan endotransglucosylase_hydrolase	AXX17_At4g34720	112167	94208.2	136640	274735	209202	175640	0.520053	0.0288274	-0.94327	down
Q94AB8	At1g05070_T7A14_6	At1g05070	14207.6	13499.7	25635.9	27275.2	40440.8	35345.6	0.517586	0.0392443	-0.95013	down
A0A178VTM4	Presenilin	AXX17_At2g25970	49870.6	40220.7	23137	60004.7	87708.9	71178.9	0.517278	0.0348594	-0.950989	down
Q9LM66	Cysteine protease XCP2	XCP2	27748.1	25385.1	19202.1	46042.5	41699.4	52503.8	0.515776	0.00499436	-0.955185	down
A0A384LKB4	Xyloglucan endotransglucosylase_hydrolase	AXX17_At4g34700	149541	195980	187786	376784	296532	362048	0.515091	0.00420951	-0.9571	down
A0A178WAZ0	ENODL8	AXX17_At1g58240	20902.4	32424.4	14500.9	41090.3	46257.4	44426.4	0.514727	0.0174594	-0.958121	down
A0A178UZU3	Methylesterase	AXX17_At4g19640	41647.1	42773.1	39341.5	85333.4	76005	79463.8	0.513956	0.000177573	-0.960284	down
A0A178W1A2	Nudix hydrolase	AXX17_At2g03540	44533.9	46836.7	50868.1	102522	87169	87496.2	0.51315	0.00112815	-0.962546	down
A0A178V3G5	Inositol-1_4_5-trisphosphate 5-phosphatase	At4g27020	9904.43	14823.5	16331.9	20309.7	26080.5	33627.1	0.513137	0.0396139	-0.962584	down
A0A178WDP4	(thale cress) hypothetical protein	AXX17_At1g39150	10680.5	14743.1	11476.4	25880.1	21035	25034	0.512863	0.0038561	-0.963356	down
Q96262	Plasma membrane-associated cation-binding protein 1	PCAP1	1.49419e+06	1059270	1.41352e+06	2.60292e+06	2.45035e+06	2.72831e+06	0.509791	0.00122967	-0.972023	down
Q9T0K5	Leucine-rich repeat extensin-like protein 3	LRX3	173800	159490	175578	336038	330549	331982	0.509598	6.87925e-06	-0.972569	down
A0A178W4Q3	Ubiquitin receptor RAD23	AXX17_At1g16970	18011.1	25978.5	27097.8	43162.5	48581.1	48040.9	0.50855	0.00236841	-0.975538	down
Q9ZPH9	Probable methyltransferase PMT15	At4g00750	6070.58	4951.53	4919.55	12971	9383	9064.48	0.507397	0.0169182	-0.978813	down
Q9FWX7	ABC transporter B family member 11	ABCB11	16231.5	0	13245.4	29226	28439.2	29490.2	0.507316	0.00122153	-0.979045	down
A0A7G2DRF4	(thale cress) hypothetical protein	AT9943_LOCUS423	9326.56	0	5659.37	14398.6	15658.5	14280.3	0.506997	0.0160755	-0.979951	down
A0A654EAJ3	Mannosyltransferase	AN1_LOCUS1820	13335	17836.2	9678.65	27028.5	31094.9	22563.5	0.506276	0.0176464	-0.982004	down
Q9SUC6	Berberine bridge enzyme-like 22	FAD-OXR	18852	11046.1	17417.4	33908.1	28063.6	31893.2	0.504081	0.00624256	-0.988273	down
A0A178WJN2	(thale cress) hypothetical protein	At1g63310	12447.7	8896.21	10165.1	24641.7	16005.8	21873.2	0.503977	0.0197868	-0.98857	down
A0A5S9WVK0	NADH kinase	C24_LOCUS6789	21944.1	26312	16059.9	41854.7	51710.8	34212.5	0.503341	0.0227009	-0.990391	down
A0A178V026	ADP_ATP translocase	AXX17_At4g32670	0	11257.1	11898.3	20922.1	22359.2	26051.4	0.500964	0.0101725	-0.997222	down
A0A178UB58	(thale cress) hypothetical protein	AXX17_At5g05870	161143	176743	172092	358996	339828	323082	0.499046	0.000114407	-1.00276	down
A0A7G2EYE6	(thale cress) hypothetical protein	AT9943_LOCUS15069	38954.5	33728.8	32539.7	75746.6	67213.9	68535.2	0.497518	0.000428595	-1.00718	down
A0A178VK07	Cytochrome b561 and DOMON domain-containing protein At3g61750	AXX17_At3g56050	10578.3	10704.2	8546.8	24385.3	20345.8	15354.7	0.496446	0.0202917	-1.01029	down
A0A178WD18	(thale cress) hypothetical protein	AXX17_At1g63980	138809	131253	135155	279117	268171	271513	0.49489	3.84127e-06	-1.01482	down
A0A7G2E1U5	(thale cress) hypothetical protein	AT9943_LOCUS5280	588544	425992	434414	1.00489e+06	878900	1.04822e+06	0.494184	0.00251733	-1.01688	down
A0A7G2DX60	(thale cress) hypothetical protein	AT9943_LOCUS1894	12289.5	11141.2	12312.3	21818.2	28723.5	21909.7	0.493337	0.00618578	-1.01935	down
A0A178VT64	Protein kinase domain-containing protein	At2g31800	22187.5	24195	20153.4	42844.4	49045.1	42983.1	0.493323	0.000637863	-1.0194	down
A0A7G2E8R4	(thale cress) hypothetical protein	AT9943_LOCUS5438	6683.24	9661.66	10196.2	17634.9	0	18255.5	0.493003	0.00785266	-1.02033	down
Q56ZI2	Patellin-2	PATL2	195562	125212	142813	307851	298038	338724	0.490768	0.00278933	-1.02689	down
A0A178WJ04	(thale cress) hypothetical protein	AXX17_At1g72200	20990.8	15688	14666.8	34442	31134.2	39197.1	0.490063	0.00430105	-1.02896	down
A0A7G2E4M3	(thale cress) hypothetical protein	AT9943_LOCUS5504	16001.6	10309.1	0	25529.5	28286.4	0	0.488902	0.0490238	-1.03238	down
A0A178VY55	Pectinesterase	AXX17_At2g42790	24452.8	9697.39	18900	44011.7	36279.2	28683.3	0.486814	0.0391519	-1.03856	down
A0A178V4J6	Peroxidase	AXX17_At4g38210	430231	455734	348349	1.02483e+06	741309	798005	0.481374	0.0086903	-1.05477	down
A0A5S9XKX9	(thale cress) hypothetical protein	AT9943_LOCUS13425	39077.4	32367.5	30690.8	81235.6	64964.5	66389.3	0.480436	0.00315338	-1.05758	down
A0A178UQN1	(thale cress) hypothetical protein	At5g37070	5061.27	5697.63	12682.8	17728.4	14314.4	16836.9	0.479579	0.0327868	-1.06016	down
A0A178UEW8	Glutamate dehydrogenase	AXX17_At5g07120	172014	162699	161852	355470	323979	357654	0.4788	9.22187e-05	-1.06251	down
A0A178V0I5	(thale cress) hypothetical protein	At4g27450	51531	44083.8	52618.9	103465	99182.6	107958	0.477241	0.000125646	-1.06721	down
A0A178V1R6	PGRL1B	AXX17_At4g13460	15984.3	9639.1	15207.4	32983.5	27660.8	25037.5	0.47654	0.00826973	-1.06933	down
A0A178VJ32	NAI2	AXX17_At3g16740	44830.7	22351.4	50959.8	93573.5	57157.6	97654.9	0.475638	0.0490802	-1.07206	down
A0A178UE39	(thale cress) hypothetical protein	AXX17_At5g51620	7948.35	0	12477.3	22279.4	21613.7	20814.3	0.473492	0.00772401	-1.07859	down
P25071	Calmodulin-like protein 12	CML12	11446.4	15354.3	17015.6	34748.8	34592.6	23241.6	0.473265	0.0173215	-1.07928	down
A0A178VQV4	(thale cress) hypothetical protein	At2g16630	25794.9	18391.4	25503.6	54106.2	50794.5	43101	0.470872	0.00301004	-1.08659	down
A0A178U6M3	(thale cress) hypothetical protein	AXX17_At5g48660	10021.2	5772.43	5914.77	12376.1	16445	17460	0.469055	0.0171672	-1.09217	down
A0A178UG45	(thale cress) hypothetical protein	AXX17_At5g60120	376891	699354	489435	1.1131e+06	1.12438e+06	1.11055e+06	0.467641	0.0241812	-1.09653	down
A0A178UFV1	Uncharacterized protein	AXX17_At5g63600	25199.5	15845.4	14926.8	34870.2	47485.9	37406.2	0.467357	0.0136805	-1.0974	down
A0A178V0Z0	Cytoplasmic tRNA 2-thiolation protein 2	AXX17_At4g41050	11284.4	9840.52	7167.09	19710.8	20534.9	21370.9	0.459161	0.00102307	-1.12293	down
A0A5S9WIM7	Uncharacterized protein	C24_LOCUS3248	7029.56	10906.7	15411.1	23924.7	23811.9	25070.1	0.458026	0.00585476	-1.1265	down
A0A178UMD2	Flotillin-like	AXX17_At5g25110	90003.2	90154.4	98029.6	183317	207370	218641	0.456548	0.000507102	-1.13116	down
A0A178VCD3	Pectinesterase	AXX17_At3g10570	50535.8	41948.8	39420.9	87250.2	98971.5	104001	0.454498	0.000918833	-1.13766	down
Q9SK82	UDP-glycosyltransferase 85A1	UGT85A1	31848.7	31726.1	36280.4	83614.1	59527.9	77905.7	0.451736	0.00552547	-1.14645	down
A0A654ES91	Phosphotransferase	AN1_LOCUS3903	11378.4	8038.32	6135.45	19929.6	21845	15268	0.447949	0.0133864	-1.15859	down
A0A5S9Y117	Uncharacterized protein	AN1_LOCUS21000	18831.1	29983	20683.9	68516.8	43319.8	43569.9	0.447202	0.0339523	-1.161	down
A0A654F4W3	Cytochrome P450 89A9	AN1_LOCUS11624	7032.81	10207.9	12019.9	17814.5	25858.9	21950.9	0.44588	0.011505	-1.16527	down
A0A654GAW2	Protein kinase domain-containing protein	AN1_LOCUS25709	8931.14	9684.63	19206.4	26389.8	29209.2	29581.3	0.444024	0.0102862	-1.17129	down
A0A178UNE7	Serine_threonine-protein phosphatase	AXX17_At5g54400	9277.96	5715.94	10207.6	19531.1	18332.8	0	0.443721	0.010309	-1.17227	down
A0A178V7M0	(thale cress) hypothetical protein	AXX17_At3g00330	348684	346608	360771	836774	765036	795850	0.440456	3.00867e-05	-1.18293	down
A0A178UKX1	Flotillin-like	AXX17_At5g64570	64026.5	33107.6	60979.4	137354	113461	108273	0.440319	0.00730409	-1.18338	down
Q9LQ31	Jacalin-related lectin 4	JAL4	36718.1	21967.7	17233.7	63211.3	56449.3	53696.8	0.437937	0.00755893	-1.19121	down
A0A178WJZ2	CTP synthase	AXX17_At1g31380	55821.9	17356.9	40231.1	78565.8	93077.2	91184	0.4315	0.0145077	-1.21257	down
A0A178WK17	RHOMBOID-like protein	AXX17_At1g56520	21054.7	21043	20273.7	43481.3	51286.7	50837.4	0.42836	0.00771712	-1.22311	down
A0A5S9XK42	(thale cress) hypothetical protein	AN1_LOCUS15289	0	11147.2	13690.6	30794.6	32213.6	24022.6	0.428086	0.0164196	-1.22403	down
A0A7G2EVE3	(thale cress) hypothetical protein	AT9943_LOCUS12976	8348.65	3878.4	7009.69	18111.1	13859	13109.9	0.426725	0.0135473	-1.22862	down
A0A7G2EEI4	(thale cress) hypothetical protein	AT9943_LOCUS8144	59716.4	54814.5	55232.4	129445	117363	152512	0.425131	0.0159425	-1.23402	down
A0A654E6M9	(thale cress) hypothetical protein	AN1_LOCUS470	12687.3	18362.1	15257	39235.6	27456.6	44703.4	0.415694	0.015374	-1.26641	down
A0A178WL11	DNA polymerase delta subunit 3	AXX17_At1g73310	7083.08	4602.98	2458.16	13205.8	11461.5	9507.49	0.41388	0.0174984	-1.27272	down
A0A7G2EEI0	(thale cress) hypothetical protein	AT9943_LOCUS7513	128741	107746	147877	321239	300859	307174	0.413618	0.000155026	-1.27363	down
A0A384LDU7	SYP21	AXX17_At5g16470	17090	18811.9	13771.1	49597	47340.7	26418.5	0.40268	0.030975	-1.3123	down
A0A7G2F0P1	(thale cress) hypothetical protein	AT9943_LOCUS14584	29352.5	34595.2	35079.2	87217	81424.3	84588.2	0.391056	3.21782e-05	-1.35455	down
A0A178W3L3	3-hydroxy-3-methylglutaryl coenzyme A reductase	AXX17_At1g70960	31436.7	24561.3	24094.7	76606.9	66971.2	65098.4	0.383812	0.000560412	-1.38153	down
A0A178VHG9	(thale cress) hypothetical protein	AXX17_At3g05350	6085.98	8388.87	11365	16688.6	23013	28037.7	0.381459	0.0182006	-1.3904	down
A0A654FUC5	(thale cress) hypothetical protein	AN1_LOCUS19882	0	3742.73	5184.92	10869	13761.4	10663.8	0.379425	0.0136699	-1.39811	down
A0A178UL03	Squalene monooxygenase	AXX17_At5g23820	5997.02	10189.3	9455.61	25344.6	22330.4	20047.1	0.378634	0.00220136	-1.40112	down
A0A7G2EEG7	(thale cress) hypothetical protein	AT9943_LOCUS7893	0	28274.9	32846.1	67780.1	99777.2	76493.5	0.375665	0.0265821	-1.41248	down
Q94BS4	Putative disease resistance protein	-	0	5303.38	3489.89	11061.7	12532.4	0	0.37269	0.0239948	-1.42395	down
Q94K46	Putative retroelement pol polyprotein	At2g06950	6642.45	0	5665.31	16948.6	20135	14486.2	0.357993	0.0141766	-1.48199	down
A0A178UKA5	Protein kinase domain-containing protein	At5g56890	1307.69	5502.79	3278.06	7463.83	7832.47	13155.5	0.354583	0.0498444	-1.49581	down
A0A178VS33	Transmembrane protein	AXX17_At2g14030	104406	85193.7	93327.9	282200	280205	247445	0.349358	0.000152053	-1.51722	down
A0A5S9WZ33	Uncharacterized protein	C24_LOCUS8075	21027.4	16545.9	25275	59064.2	52825.6	69423	0.346629	0.00193526	-1.52854	down
A0A178W5R1	(thale cress) hypothetical protein	AXX17_At1g61360	0	4971.21	1855.41	10477.3	11814.4	7539.51	0.343262	0.0470205	-1.54262	down
A0A5S9X626	Peroxidase	C24_LOCUS10487	14267.7	12527.1	5582.22	35141	27405	32419.2	0.340935	0.0039306	-1.55243	down
A0A178VN63	(thale cress) hypothetical protein	AXX17_At3g39840	40183.2	21786.7	30007.8	96677.2	79812.5	94026.8	0.340008	0.00134145	-1.55636	down
A0A178UV66	Xyloglucan endotransglucosylase_hydrolase	AXX17_At4g16200	1794.12	0	1417.78	3978.98	4793.64	6111.45	0.323691	0.0259007	-1.62731	down
Q9SXE9	Cytosolic calcium-binding protein 1	CCaP1	225461	102494	206233	550280	496441	636052	0.317445	0.00235895	-1.65542	down
A0A5S9X4V2	Peroxidase	C24_LOCUS10018	17912.7	18965.6	11285.9	55692.4	39256.3	56827.7	0.317336	0.00498585	-1.65592	down
A0A178VWV9	Translocon-associated protein subunit alpha	At2g16595	0	5564.48	6403.39	15099.3	19381.1	24426.6	0.304748	0.0297777	-1.71431	down
A0A178UQX4	Xyloglucan endotransglucosylase_hydrolase	AXX17_At5g56810	62627.7	64816	38151	211003	163298	172814	0.302669	0.00166886	-1.72419	down
A0A7G2EQA8	(thale cress) hypothetical protein	AT9943_LOCUS11124	42843.1	24308.2	23421.5	80197.4	104345	117196	0.30017	0.00497577	-1.73615	down
Q94A08	Probable galactinol--sucrose galactosyltransferase 2	RFS2	57392.7	36081.6	36737.4	142710	148026	151227	0.294621	0.00015118	-1.76307	down
A0A654EGY3	Uncharacterized protein	AN1_LOCUS3502	8617.8	0	6521.18	27474.5	26018.2	25458.6	0.287626	0.000441189	-1.79773	down
Q9SCW1	Beta-galactosidase 1	BGAL1	228375	179227	162570	712589	604302	679617	0.285585	0.000226282	-1.80801	down
A0A178VR62	(thale cress) hypothetical protein	AXX17_At2g30350	1295.47	4789.19	3218.53	9909.03	8021.89	15012.6	0.282398	0.0273475	-1.8242	down
A0A178W4S5	GASA1	AXX17_At1g70200	573429	413542	491742	1.82866e+06	1.5915e+06	1.91588e+06	0.277118	0.000278464	-1.85143	down
A0A7G2E6L0	(thale cress) hypothetical protein	AT9943_LOCUS5753	2985.35	1453.85	4559.73	10089.2	12673.1	0	0.263563	0.0114403	-1.92378	down
A0A178V3D5	non-specific serine_threonine protein kinase	AXX17_At4g05600	0	3420.96	1568.44	9030.19	0	11371.1	0.244563	0.0355307	-2.03172	down
Q0WL73	Xylosidase	At5g49360	13830.3	9883.38	10182.4	50194.6	52476.2	43320	0.23218	0.000248522	-2.10669	down
A0A178WC51	Probable purine permease	AXX17_At1g51930	6923	3050.92	7053.07	26473.5	20961.2	31834.1	0.214801	0.00365855	-2.21893	down
A0A178WPT1	Protein PHLOEM PROTEIN 2-LIKE A10	AXX17_At1g10210	1000.92	4105.62	1855.48	8227.15	13881.1	11796	0.205343	0.00900503	-2.28389	down
Q8RX87	Probable galactinol--sucrose galactosyltransferase 6	RFS6	182101	104148	109269	729298	630084	746477	0.187818	0.000207509	-2.41259	down
A0A178WJ63	(thale cress) hypothetical protein	AXX17_At1g11510	79770	47339.9	57334.8	315802	314487	355701	0.187066	8.67013e-05	-2.41838	down
A0A7G2FEU1	(thale cress) hypothetical protein	AT9943_LOCUS21718	133953	79706.5	89905.1	596388	499109	546924	0.184828	0.000165829	-2.43575	down
A0A178UM84	(thale cress) hypothetical protein	AXX17_At5g20210	94358.3	63757.4	75997.2	410497	390457	474484	0.183555	0.00020661	-2.44572	down
A0A5S9XJE8	(thale cress) hypothetical protein	AT9943_LOCUS12998	19010.4	0	8128.6	72516.5	102265	0	0.155274	0.0430786	-2.68712	down
