# Supplementary material for: Molecular Mechanisms of Phosphate Use Efficiency in Arabidopsis via Penicillium olsonii TLL1
Source: Int J Mol Sci. 2024 Nov 29;25(23):12865. doi: 10.3390/ijms252312865 (PMC11640997; doi:10.3390/ijms252312865)
Supplement: Supplementary file 1 [file ijms-25-12865-s001.zip › Supplementary Figures and Tables/Supplementary Table S9_DEPs_GO and KEGG enrichment analysis.xlsx]

## Sheet: A) GO_LowP+POT1 vs LowP_Root
GO enrichment analysis of DEPs in roots
LowP+POT1 vs LowP_Up_Roots															LowP+POT1 vs LowP_Down_Roots
GO_ID	GO_Term	GO_Class	Pvalue	AdjustedPv	x	n	y	N	Up	Up_Prot_names	Down	Down_Prot_names			GO_ID	GO_Term	GO_Class	Pvalue	AdjustedPv	x	n	y	N	Up	Up_Prot_names	Down	Down_Prot_names
GO:0016671	oxidoreductase activity, acting on a sulfur group of donors, disulfide as acceptor	MF	2.28082e-05	0.0127954	5	191	14	7045	5	Q8GWF4 Q9C8M2 Q9FKF7 Q9LY15 Q9M0Z6	0				GO:0030529	intracellular ribonucleoprotein complex	CC	0.000229268	0.0326112	11	98	221	7045	0		11	A0A178VAG2 A0A178W979 A0A178WDS8 A0A178WEX9 A0A1B1W4W9 A0A384LN24 A0A5S9XQ21 P49206 P49689 Q8LPJ7 Q9LYK9
GO:0045735	nutrient reservoir activity	MF	0.000154676	0.0345462	5	191	20	7045	5	A0A178U916 A0A178V3D7 A0A178WAW6 A0A5S9V337 A0A654G661	0				GO:0005840	ribosome	CC	0.000415316	0.0326112	10	98	199	7045	0		10	A0A178VAG2 A0A178W979 A0A178WDS8 A0A178WEX9 A0A1B1W4W9 A0A384LN24 P49206 P49689 Q8LPJ7 Q9LYK9
GO:0016667	oxidoreductase activity, acting on a sulfur group of donors	MF	0.000184739	0.0345462	6	191	32	7045	6	A0A1P8BCR2 Q8GWF4 Q9C8M2 Q9FKF7 Q9LY15 Q9M0Z6	0				GO:0003735	structural constituent of ribosome	MF	0.000486284	0.0326112	10	98	203	7045	0		10	A0A178VAG2 A0A178W979 A0A178WDS8 A0A178WEX9 A0A1B1W4W9 A0A384LN24 P49206 P49689 Q8LPJ7 Q9LYK9
GO:0033743	peptide-methionine (R)-S-oxide reductase activity	MF	0.000993505	0.12808	3	191	8	7045	3	Q8GWF4 Q9C8M2 Q9M0Z6	0				GO:0010333	terpene synthase activity	MF	0.000524296	0.0326112	3	98	12	7045	0		3	A0A178V9K9 A0A654FNT7 Q9LIA1
GO:0007034	vacuolar transport	BP	0.00204512	0.166337	3	191	10	7045	3	A0A178UMV9 Q8GXN6 Q9SZE4	0				GO:0043232	intracellular non-membrane-bounded organelle	CC	0.00113095	0.0390805	11	98	267	7045	0		11	A0A178VAG2 A0A178VNF2 A0A178W979 A0A178WDS8 A0A178WEX9 A0A1B1W4W9 A0A384LN24 P49206 P49689 Q8LPJ7 Q9LYK9
GO:0006383	transcription from RNA polymerase III promoter	BP	0.00215461	0.166337	2	191	3	7045	2	A0A384KIZ2 Q9LYV2	0				GO:0006412	translation	BP	0.00696713	0.189197	10	98	291	7045	0		10	A0A178VAG2 A0A178W979 A0A178WDS8 A0A178WEX9 A0A1B1W4W9 A0A384LN24 P49206 P49689 Q8LPJ7 Q9LYK9
GO:0006468	protein phosphorylation	BP	0.0034038	0.176465	25	191	519	7045	25	A0A178UDQ7 A0A178UGE1 A0A178UGJ1 A0A178UKR9 A0A178UPB5 A0A178V7F8 A0A178V806 A0A178VHX1 A0A178VIN6 A0A178VPX8 A0A178W2X4 A0A178WF19 A0A1P8BGJ7 A0A5S9WL01 A0A5S9XX78 A0A5S9Y0J5 A0A5S9YFQ2 A0A654EYU7 A0A654F2N6 A0A654FLV1 A0A7G2E8X0 A0A7G2EA96 C0LGG6 Q9M3E5 Q9SMQ4	0				GO:0010467	gene expression	BP	0.0136793	0.20095	12	98	416	7045	0		12	A0A178VAG2 A0A178W979 A0A178WDS8 A0A178WEX9 A0A1B1W4W9 A0A384LN24 A0A5S9XQ21 A0A7G2F8Y9 P49206 P49689 Q8LPJ7 Q9LYK9
GO:0004672	protein kinase activity	MF	0.00440376	0.176465	25	191	527	7045	25	A0A178UDQ7 A0A178UGE1 A0A178UGJ1 A0A178UKR9 A0A178UPB5 A0A178V7F8 A0A178V806 A0A178VHX1 A0A178VIN6 A0A178VPX8 A0A178W2X4 A0A178WF19 A0A1P8BGJ7 A0A5S9WL01 A0A5S9XX78 A0A5S9Y0J5 A0A5S9YFQ2 A0A654EYU7 A0A654F2N6 A0A654FLV1 A0A7G2E8X0 A0A7G2EA96 C0LGG6 Q9M3E5 Q9SMQ4	0				GO:0004806	triglyceride lipase activity	MF	0.0139106	0.20095	1	98	1	7045	0		1	A0A178UB07
GO:0006542	glutamine biosynthetic process	BP	0.00692817	0.259114	2	191	5	7045	2	A0A178UB24 A0A654G692	0				GO:0000045	autophagosome assembly	BP	0.0139106	0.20095	1	98	1	7045	0		1	A0A178VDM5
GO:0000786	nucleosome	CC	0.0102076	0.286322	2	191	6	7045	2	A0A178VTB8 A0A7G2DTE8	0				GO:0044444	cytoplasmic part	CC	0.0188774	0.255256	11	98	380	7045	0		11	A0A178VAG2 A0A178VKE4 A0A178W979 A0A178WDS8 A0A178WEX9 A0A1B1W4W9 A0A384LN24 P49206 P49689 Q8LPJ7 Q9LYK9
GO:0008113	peptide-methionine (S)-S-oxide reductase activity	MF	0.0102076	0.286322	2	191	6	7045	2	Q9FKF7 Q9LY15	0				GO:0000287	magnesium ion binding	MF	0.0272207	0.29769	3	98	47	7045	0		3	A0A178V9K9 A0A654FNT7 Q9LIA1
GO:0008171	O-methyltransferase activity	MF	0.0118553	0.310398	3	191	18	7045	3	A0A5S9VF04 A0A654EBL9 A0A7G2DYD6	0				GO:0009539	photosystem II reaction center	CC	0.0276296	0.29769	1	98	2	7045	0		1	A0A1B1W4W0
GO:0004356	glutamate-ammonia ligase activity	MF	0.018385	0.310398	2	191	8	7045	2	A0A178UB24 A0A654G692	0				GO:0004652	polynucleotide adenylyltransferase activity	MF	0.0276296	0.29769	1	98	2	7045	0		1	Q8VYW1
GO:0022857	transmembrane transporter activity	MF	0.0257643	0.310398	10	191	170	7045	10	A0A178UEL6 A0A178UL13 A0A178VRB1 A0A178W059 A0A178WD87 A0A5S9YAW3 A0A5S9YB51 A0A654ENI4 A0A654GAP0 Q9SUQ7	0				GO:0034645	cellular macromolecule biosynthetic process	BP	0.0327467	0.29769	11	98	404	7045	0		11	A0A178VAG2 A0A178W979 A0A178WDS8 A0A178WEX9 A0A1B1W4W9 A0A384LN24 A0A7G2E2S4 P49206 P49689 Q8LPJ7 Q9LYK9
GO:0005984	disaccharide metabolic process	BP	0.0261184	0.310398	3	191	24	7045	3	A0A5S9WVD3 F4JLK2 Q93XN8	0				GO:0005737	cytoplasm	CC	0.035001	0.29769	12	98	459	7045	0		12	A0A178VAG2 A0A178VDM5 A0A178VKE4 A0A178W979 A0A178WDS8 A0A178WEX9 A0A1B1W4W9 A0A384LN24 P49206 P49689 Q8LPJ7 Q9LYK9
GO:0016491	oxidoreductase activity	MF	0.0261784	0.310398	23	191	534	7045	23	A0A178UAR8 A0A178UZS4 A0A178VDY2 A0A178VVH7 A0A178W162 A0A178W6S2 A0A178WBB0 A0A178WND9 A0A1P8BCR2 A0A5S9WSQ1 A0A654EEJ3 A0A654F9D0 A0A654FCJ9 A0A654G6F8 A0A7G2E990 A0A7G2EQ42 A0A7G2F0S4 Q8GWF4 Q9C8M2 Q9FFQ4 Q9FKF7 Q9LY15 Q9M0Z6	0				GO:0016762	xyloglucan:xyloglucosyl transferase activity	MF	0.0369333	0.29769	2	98	22	7045	0		2	A0A384LJI9 A0A384LKB4
GO:0015074	DNA integration	BP	0.0271114	0.310398	1	191	1	7045	1	Q9C5V1	0				GO:0048046	apoplast	CC	0.0369333	0.29769	2	98	22	7045	0		2	A0A384LJI9 A0A384LKB4
GO:0016480	negative regulation of transcription from RNA polymerase III promoter	BP	0.0271114	0.310398	1	191	1	7045	1	Q9LYV2	0				GO:0044260	cellular macromolecule metabolic process	BP	0.0381757	0.29769	26	98	1270	7045	0		26	A0A178UMR9 A0A178VAG2 A0A178VQ48 A0A178W6S8 A0A178W979 A0A178W9D0 A0A178WDF7 A0A178WDS8 A0A178WEX9 A0A1B1W4W9 A0A384LJI9 A0A384LKB4 A0A384LN24 A0A5S9XQ21 A0A5S9Y0V7 A0A654FVU5 A0A7G2E2S4 A0A7G2F8Y9 C0LGU7 P49206 P49689 Q8LPJ7 Q8VYW1 Q8VZT0 Q9LYK9 Q9SSL9
GO:0006810	transport	BP	0.0339929	0.351168	25	191	605	7045	25	A0A178UEL6 A0A178UL13 A0A178UMV9 A0A178VRB1 A0A178W059 A0A178WAJ7 A0A178WD87 A0A178WI18 A0A384LB08 A0A5S9X544 A0A5S9YAW3 A0A5S9YB51 A0A654EKW1 A0A654ENI4 A0A654FNS3 A0A654GAP0 A0A7G2DW25 A0A7G2E3L5 A0A7G2E3N6 A0A7G2F3T1 A0A7G2FG71 Q8GXN6 Q94BT9 Q9SUQ7 Q9SZE4	0				GO:0004857	enzyme inhibitor activity	MF	0.0406973	0.29769	3	98	55	7045	0		3	A0A178V0J6 A0A654EDD7 A0A7G2F987
GO:0030246	carbohydrate binding	MF	0.0403263	0.351168	4	191	48	7045	4	A0A178UPB5 A0A178V7F8 A0A7G2EX87 Q9M3E5	0				GO:0005618	cell wall	CC	0.0406973	0.29769	3	98	55	7045	0		3	A0A178V0J6 A0A384LJI9 A0A384LKB4
GO:0006334	nucleosome assembly	BP	0.0403658	0.351168	2	191	12	7045	2	A0A178VTB8 A0A7G2DTE8	0				GO:0004013	adenosylhomocysteinase activity	MF	0.0411597	0.29769	1	98	3	7045	0		1	A7XB43
GO:0050660	flavin adenine dinucleotide binding	MF	0.0428978	0.351168	5	191	71	7045	5	A0A178VVH7 A0A178W6S2 A0A178WBB0 A0A654EEJ3 A0A7G2EXT6	0				GO:0019510	S-adenosylhomocysteine catabolic process	BP	0.0411597	0.29769	1	98	3	7045	0		1	A7XB43
GO:0046983	protein dimerization activity	MF	0.0430146	0.351168	4	191	49	7045	4	A0A178UAT6 A0A5S9VF04 A0A654EBL9 A0A7G2DYD6	0				GO:0004784	superoxide dismutase activity	MF	0.0545034	0.330231	1	98	4	7045	0		1	A0A654FSM5
GO:0005985	sucrose metabolic process	BP	0.0468704	0.351168	2	191	13	7045	2	F4JLK2 Q93XN8	0				GO:0004525	ribonuclease III activity	MF	0.0545034	0.330231	1	98	4	7045	0		1	A0A7G2F8Y9
GO:0055085	transmembrane transport	BP	0.0477785	0.352681	13	191	270	7045	13	A0A178UEL6 A0A178UL13 A0A178VRB1 A0A178W059 A0A178WD87 A0A178WI18 A0A5S9YAW3 A0A5S9YB51 A0A654EKW1 A0A654ENI4 A0A654GAP0 A0A7G2E3L5 Q9SUQ7	0				GO:0043631	RNA polyadenylation	BP	0.0545034	0.330231	1	98	4	7045	0		1	Q8VYW1
GO:0008198	ferrous iron binding	MF	0.0534916	0.358407	1	191	2	7045	1	A0A178UZS4	0				GO:0016829	lyase activity	MF	0.061447	0.330231	4	98	107	7045	0		4	A0A178V9K9 A0A654FNT7 A0A7G2E1W5 Q9LIA1
GO:0003864	3-methyl-2-oxobutanoate hydroxymethyltransferase activity	MF	0.0534916	0.358407	1	191	2	7045	1	A0A178VE54	0				GO:0016758	transferase activity, transferring hexosyl groups	MF	0.066652	0.330231	4	98	110	7045	0		4	A0A384LJI9 A0A384LKB4 A0A654G1F2 A0A7G2E2S4
GO:0004834	tryptophan synthase activity	MF	0.0534916	0.358407	1	191	2	7045	1	A0A178VIW0	0				GO:0016846	carbon-sulfur lyase activity	MF	0.0676632	0.330231	1	98	5	7045	0		1	A0A7G2E1W5
GO:0005666	DNA-directed RNA polymerase III complex	CC	0.0534916	0.358407	1	191	2	7045	1	A0A384KIZ2	0				GO:0004869	cysteine-type endopeptidase inhibitor activity	MF	0.0676632	0.330231	1	98	5	7045	0		1	A0A7G2F987
GO:0015297	antiporter activity	MF	0.0547343	0.358407	3	191	32	7045	3	A0A178UEL6 A0A178WD87 Q9SUQ7	0				GO:0032991	macromolecular complex	CC	0.0752433	0.330231	12	98	503	7045	0		12	A0A178VAG2 A0A178W979 A0A178WDS8 A0A178WEX9 A0A1B1W4W0 A0A1B1W4W9 A0A384LN24 A0A5S9XQ21 P49206 P49689 Q8LPJ7 Q9LYK9
GO:0005215	transporter activity	MF	0.0572654	0.358407	12	191	248	7045	12	A0A178UEL6 A0A178UL13 A0A178VRB1 A0A178W059 A0A178WD87 A0A384LB08 A0A5S9YAW3 A0A5S9YB51 A0A654ENI4 A0A654GAP0 A0A7G2F3T1 Q9SUQ7	0				GO:0050662	coenzyme binding	MF	0.0927633	0.330231	5	98	173	7045	0		5	A0A178W6T5 A0A7G2EG26 A0A7G2F9W7 A7XB43 Q9FI25
GO:0006464	cellular protein modification process	BP	0.0575979	0.358407	26	191	662	7045	26	A0A178UDQ7 A0A178UGE1 A0A178UGJ1 A0A178UKR9 A0A178UPB5 A0A178V7F8 A0A178V806 A0A178VHX1 A0A178VIN6 A0A178VPX8 A0A178W2G9 A0A178W2X4 A0A178WF19 A0A1P8BGJ7 A0A5S9WL01 A0A5S9XX78 A0A5S9Y0J5 A0A5S9YFQ2 A0A654EYU7 A0A654F2N6 A0A654FLV1 A0A7G2E8X0 A0A7G2EA96 C0LGG6 Q9M3E5 Q9SMQ4	0				GO:0009507	chloroplast	CC	0.0934415	0.330231	1	98	7	7045	0		1	A0A178VKE4
GO:0042221	response to chemical	BP	0.0590493	0.358407	3	191	33	7045	3	A0A178UEL6 A0A178V8J5 A0A178WD87	0				GO:0003860	3-hydroxyisobutyryl-CoA hydrolase activity	MF	0.0934415	0.330231	1	98	7	7045	0		1	A0A654EXK2
GO:0046351	disaccharide biosynthetic process	BP	0.060914	0.358407	2	191	15	7045	2	A0A5S9WVD3 Q93XN8	0				GO:0000062	fatty-acyl-CoA binding	MF	0.0934415	0.330231	1	98	7	7045	0		1	A0A7G2EG26
GO:0016772	transferase activity, transferring phosphorus-containing groups	MF	0.0639652	0.358407	27	191	699	7045	27	A0A178UDQ7 A0A178UGE1 A0A178UGJ1 A0A178UKR9 A0A178UPB5 A0A178V7F8 A0A178V806 A0A178VHX1 A0A178VIN6 A0A178VPX8 A0A178W2X4 A0A178WF19 A0A1P8BGJ7 A0A384KIZ2 A0A5S9WL01 A0A5S9XX78 A0A5S9Y0J5 A0A5S9YFQ2 A0A654EYU7 A0A654F2N6 A0A654FLV1 A0A7G2E8X0 A0A7G2EA96 C0LGG6 Q9M3E5 Q9S7D8 Q9SMQ4	0				GO:0005507	copper ion binding	MF	0.101922	0.352198	2	98	39	7045	0		2	B9DHN1 Q949X9
GO:0005375	copper ion transmembrane transporter activity	MF	0.07916	0.358407	1	191	3	7045	1	A0A178UL13	0				GO:0042254	ribosome biogenesis	BP	0.101922	0.352198	2	98	39	7045	0		2	A0A5S9XQ21 Q8VZT0
GO:0035434	copper ion transmembrane transport	BP	0.07916	0.358407	1	191	3	7045	1	A0A178UL13	0				GO:0006801	superoxide metabolic process	BP	0.106065	0.352609	1	98	8	7045	0		1	A0A654FSM5
GO:0015940	pantothenate biosynthetic process	BP	0.07916	0.358407	1	191	3	7045	1	A0A178VE54	0				GO:0034641	cellular nitrogen compound metabolic process	BP	0.106576	0.352609	15	98	701	7045	0		15	A0A178VAG2 A0A178W979 A0A178WDS8 A0A178WEX9 A0A1B1W4W9 A0A384LN24 A0A5S9XQ21 A0A7G2F8Y9 A7XB43 P49206 P49689 Q8LPJ7 Q8VYW1 Q8VZT0 Q9LYK9
GO:0006452	translational frameshifting	BP	0.07916	0.358407	1	191	3	7045	1	A0A178WBN7	0				GO:0044267	cellular protein metabolic process	BP	0.111501	0.365018	20	98	1008	7045	0		20	A0A178UMR9 A0A178VAG2 A0A178VQ48 A0A178W6S8 A0A178W979 A0A178W9D0 A0A178WDF7 A0A178WDS8 A0A178WEX9 A0A1B1W4W9 A0A384LN24 A0A5S9Y0V7 A0A654FVU5 A0A7G2E2S4 C0LGU7 P49206 P49689 Q8LPJ7 Q9LYK9 Q9SSL9
GO:0045901	positive regulation of translational elongation	BP	0.07916	0.358407	1	191	3	7045	1	A0A178WBN7	0				GO:0032040	small-subunit processome	CC	0.118514	0.368579	1	98	9	7045	0		1	A0A5S9XQ21
GO:0045905	positive regulation of translational termination	BP	0.07916	0.358407	1	191	3	7045	1	A0A178WBN7	0				GO:0008378	galactosyltransferase activity	MF	0.118514	0.368579	1	98	9	7045	0		1	A0A7G2E2S4
GO:0017070	U6 snRNA binding	MF	0.07916	0.358407	1	191	3	7045	1	A0A5S9XZU9	0				GO:0008146	sulfotransferase activity	MF	0.130792	0.380152	1	98	10	7045	0		1	A0A5S9T7I2
GO:0030623	U5 snRNA binding	MF	0.07916	0.358407	1	191	3	7045	1	A0A5S9XZU9	0				GO:0071949	FAD binding	MF	0.130792	0.380152	1	98	10	7045	0		1	A0A7G2F9W7
GO:0004392	heme oxygenase (decyclizing) activity	MF	0.07916	0.358407	1	191	3	7045	1	A0A7G2E990	0				GO:0052689	carboxylic ester hydrolase activity	MF	0.133923	0.385648	2	98	46	7045	0		2	A0A178UB07 A0A178V0J6
GO:0006788	heme oxidation	BP	0.07916	0.358407	1	191	3	7045	1	A0A7G2E990	0				GO:0042393	histone binding	MF	0.1429	0.389187	1	98	11	7045	0		1	A0A7G2F8S7
GO:2000112	regulation of cellular macromolecule biosynthetic process	BP	0.0842249	0.358407	2	191	18	7045	2	A0A178WBN7 Q9LYV2	0				GO:0046983	protein dimerization activity	MF	0.148258	0.389187	2	98	49	7045	0		2	A0A178UPV4 A0A7G2FHH7
GO:0050896	response to stimulus	BP	0.085298	0.358407	16	191	377	7045	16	A0A178UAR8 A0A178UEL6 A0A178V0E7 A0A178V8J5 A0A178VDY2 A0A178W2X4 A0A178WD87 A0A178WND9 A0A1P8BGJ7 A0A384KF39 A0A384KTR9 A0A654FQG3 A0A654G6F8 A0A654G6L0 Q941R7 Q9SJ11	0				GO:0030001	metal ion transport	BP	0.157982	0.402051	2	98	51	7045	0		2	A0A178ULQ2 A0A7G2FJ71
GO:0003677	DNA binding	MF	0.085758	0.358407	12	191	261	7045	12	A0A178UCI8 A0A178V1Z3 A0A178V7F8 A0A178VC40 A0A178VSD5 A0A178VTB8 A0A384KIZ2 A0A654FLF7 A0A654FRX8 A0A7G2DTE8 A0A7G2EIH8 A0A7G2FLI8	0				GO:0005215	transporter activity	MF	0.15987	0.402051	6	98	248	7045	0		6	A0A178ULQ2 A0A178UN85 A0A7G2EFG1 A0A7G2EIR5 Q05085 Q944G5
GO:0016791	phosphatase activity	MF	0.0880814	0.358407	3	191	39	7045	3	A0A5S9WTW2 A0A654EAS0 Q93XN8	0				GO:0048037	cofactor binding	MF	0.162652	0.402051	6	98	250	7045	0		6	A0A178W6T5 A0A7G2EG26 A0A7G2F9W7 A7XB43 Q9FI25 Q9SGU9
GO:0006855	drug transmembrane transport	BP	0.09251	0.358407	2	191	19	7045	2	A0A178UEL6 A0A178WD87	0				GO:0006073	cellular glucan metabolic process	BP	0.162889	0.402051	2	98	52	7045	0		2	A0A384LJI9 A0A384LKB4
GO:0015238	drug transmembrane transporter activity	MF	0.09251	0.358407	2	191	19	7045	2	A0A178UEL6 A0A178WD87	0				GO:0044464	cell part	CC	0.180964	0.436277	18	98	937	7045	0		18	A0A178V0J6 A0A178VAG2 A0A178VDM5 A0A178VKE4 A0A178VNF2 A0A178W979 A0A178WDS8 A0A178WEX9 A0A1B1W4W0 A0A1B1W4W9 A0A384LJI9 A0A384LKB4 A0A384LN24 A0A5S9XQ21 P49206 P49689 Q8LPJ7 Q9LYK9
GO:0010468	regulation of gene expression	BP	0.09251	0.358407	2	191	19	7045	2	A0A178WBN7 Q9LYV2	0				GO:0001522	pseudouridine synthesis	BP	0.189686	0.446913	1	98	15	7045	0		1	Q8VZT0
GO:0051171	regulation of nitrogen compound metabolic process	BP	0.09251	0.358407	2	191	19	7045	2	A0A178WBN7 Q9LYV2	0				GO:0015035	protein disulfide oxidoreductase activity	MF	0.200982	0.446999	1	98	16	7045	0		1	A0A178VNB8
GO:0043022	ribosome binding	MF	0.104136	0.358407	1	191	4	7045	1	A0A178WBN7	0				GO:0008299	isoprenoid biosynthetic process	BP	0.200982	0.446999	1	98	16	7045	0		1	A0A7G2E715
GO:0005986	sucrose biosynthetic process	BP	0.104136	0.358407	1	191	4	7045	1	Q93XN8	0				GO:0044085	cellular component biogenesis	BP	0.207696	0.447086	3	98	113	7045	0		3	A0A178VDM5 A0A5S9XQ21 Q8VZT0
GO:0050307	sucrose-phosphate phosphatase activity	MF	0.104136	0.358407	1	191	4	7045	1	Q93XN8	0				GO:0043229	intracellular organelle	CC	0.208448	0.447086	12	98	582	7045	0		12	A0A178VAG2 A0A178VKE4 A0A178VNF2 A0A178W979 A0A178WDS8 A0A178WEX9 A0A1B1W4W9 A0A384LN24 P49206 P49689 Q8LPJ7 Q9LYK9
GO:0004781	sulfate adenylyltransferase (ATP) activity	MF	0.104136	0.358407	1	191	4	7045	1	Q9S7D8	0				GO:0019843	rRNA binding	MF	0.212123	0.448776	1	98	17	7045	0		1	A0A178W979
GO:0016567	protein ubiquitination	BP	0.109737	0.375381	2	191	21	7045	2	A0A178UGJ1 A0A178W2G9	0				GO:0016020	membrane	CC	0.213991	0.44967	16	98	831	7045	0		16	A0A178ULQ2 A0A178UN85 A0A178UYE9 A0A178W7F7 A0A1B1W4W0 A0A5S9T7I2 A0A5S9WWQ4 A0A654G1F2 A0A7G2E2S4 A0A7G2E9B8 A0A7G2EFG1 A0A7G2EIR5 A0A7G2EQ88 A0A7G2ES44 Q05085 Q944G5
GO:0016705	oxidoreductase activity, acting on paired donors, with incorporation or reduction of molecular oxygen	MF	0.118644	0.391524	2	191	22	7045	2	A0A178WBB0 A0A7G2E990	0				GO:0006364	rRNA processing	BP	0.244629	0.501535	1	98	20	7045	0		1	A0A5S9XQ21
GO:0080090	regulation of primary metabolic process	BP	0.127723	0.407083	2	191	23	7045	2	A0A178WBN7 Q9LYV2	0				GO:0008375	acetylglucosaminyltransferase activity	MF	0.244629	0.501535	1	98	20	7045	0		1	A0A654G1F2
GO:0006914	autophagy	BP	0.128438	0.407083	1	191	5	7045	1	A0A654GFX2	0				GO:0007049	cell cycle	BP	0.255166	0.502258	1	98	21	7045	0		1	A0A178UVD7
GO:0006979	response to oxidative stress	BP	0.135621	0.423663	4	191	73	7045	4	A0A178UAR8 A0A178VDY2 A0A178WND9 A0A654G6F8	0				GO:0016567	protein ubiquitination	BP	0.255166	0.502258	1	98	21	7045	0		1	A0A178VQ48
GO:1901605	alpha-amino acid metabolic process	BP	0.140377	0.424473	3	191	48	7045	3	A0A178UB24 A0A178VIW0 A0A654G692	0				GO:0003690	double-stranded DNA binding	MF	0.255166	0.502258	1	98	21	7045	0		1	A0A7G2F9P0
GO:0006950	response to stress	BP	0.149986	0.424473	8	191	176	7045	8	A0A178UAR8 A0A178V0E7 A0A178V8J5 A0A178VDY2 A0A178WND9 A0A384KF39 A0A654G6F8 Q941R7	0				GO:0050660	flavin adenine dinucleotide binding	MF	0.259608	0.507786	2	98	71	7045	0		2	A0A7G2F9W7 Q9FI25
GO:0009415	response to water	BP	0.152084	0.424473	1	191	6	7045	1	A0A178V8J5	0				GO:0044237	cellular metabolic process	BP	0.273254	0.513628	30	98	1784	7045	0		30	A0A178UMR9 A0A178VAG2 A0A178VQ48 A0A178W6S8 A0A178W979 A0A178W9D0 A0A178WDF7 A0A178WDS8 A0A178WEX9 A0A1B1W4W0 A0A1B1W4W9 A0A384LJI9 A0A384LKB4 A0A384LN24 A0A5S9XQ21 A0A5S9Y0V7 A0A654FSM5 A0A654FVU5 A0A7G2E2S4 A0A7G2E715 A0A7G2F8Y9 A7XB43 C0LGU7 P49206 P49689 Q8LPJ7 Q8VYW1 Q8VZT0 Q9LYK9 Q9SSL9
GO:0008200	ion channel inhibitor activity	MF	0.152084	0.424473	1	191	6	7045	1	A0A178VRC4	0				GO:0046873	metal ion transmembrane transporter activity	MF	0.275807	0.513628	1	98	23	7045	0		1	A0A178ULQ2
GO:0003885	D-arabinono-1,4-lactone oxidase activity	MF	0.152084	0.424473	1	191	6	7045	1	A0A178VVH7	0				GO:0004650	polygalacturonase activity	MF	0.285914	0.519995	1	98	24	7045	0		1	A0A178ULF7
GO:0008061	chitin binding	MF	0.152084	0.424473	1	191	6	7045	1	A0A654F6E3	0				GO:0006486	protein glycosylation	BP	0.285914	0.519995	1	98	24	7045	0		1	A0A7G2E2S4
GO:0071822	protein complex subunit organization	BP	0.153168	0.425383	3	191	50	7045	3	A0A178VTB8 A0A178WBN7 A0A7G2DTE8	0				GO:0016788	hydrolase activity, acting on ester bonds	MF	0.293357	0.53043	4	98	165	7045	0		4	A0A178UB07 A0A178V0J6 A0A654EXK2 A0A7G2F8Y9
GO:0007264	small GTPase mediated signal transduction	BP	0.155652	0.428576	4	191	77	7045	4	A0A384KTR9 A0A654FQG3 A0A654G6L0 Q9SJ11	0				GO:0044424	intracellular part	CC	0.30263	0.543291	15	98	810	7045	0		15	A0A178VAG2 A0A178VDM5 A0A178VKE4 A0A178VNF2 A0A178W979 A0A178WDS8 A0A178WEX9 A0A1B1W4W0 A0A1B1W4W9 A0A384LN24 A0A5S9XQ21 P49206 P49689 Q8LPJ7 Q9LYK9
GO:0030001	metal ion transport	BP	0.159698	0.437028	3	191	51	7045	3	A0A178UL13 A0A7G2E3N6 Q94BT9	0				GO:0004842	ubiquitin-protein transferase activity	MF	0.315404	0.543744	1	98	27	7045	0		1	A0A178VQ48
GO:0004842	ubiquitin-protein transferase activity	MF	0.165466	0.444147	2	191	27	7045	2	A0A178UGJ1 A0A178W2G9	0				GO:0005694	chromosome	CC	0.343689	0.577693	1	98	30	7045	0		1	A0A178VNF2
GO:0004601	peroxidase activity	MF	0.17136	0.448972	4	191	80	7045	4	A0A178UAR8 A0A178VDY2 A0A178WND9 A0A654G6F8	0				GO:0016070	RNA metabolic process	BP	0.345501	0.577693	4	98	193	7045	0		4	A0A5S9XQ21 A0A7G2F8Y9 Q8VYW1 Q8VZT0
GO:0004602	glutathione peroxidase activity	MF	0.175092	0.448972	1	191	7	7045	1	A0A178VDY2	0				GO:1901564	organonitrogen compound metabolic process	BP	0.352673	0.580628	11	98	575	7045	0		11	A0A178VAG2 A0A178W979 A0A178WDS8 A0A178WEX9 A0A1B1W4W9 A0A384LN24 A7XB43 P49206 P49689 Q8LPJ7 Q9LYK9
GO:0006568	tryptophan metabolic process	BP	0.175092	0.448972	1	191	7	7045	1	A0A178VIW0	0				GO:0030599	pectinesterase activity	MF	0.352858	0.580628	1	98	31	7045	0		1	A0A178V0J6
GO:0016740	transferase activity	MF	0.175267	0.448972	37	191	1099	7045	37	A0A178UDQ7 A0A178UGE1 A0A178UGJ1 A0A178UKR9 A0A178UPB5 A0A178V7F8 A0A178V806 A0A178VE54 A0A178VHX1 A0A178VIN6 A0A178VP97 A0A178VPX8 A0A178W2G9 A0A178W2X4 A0A178WF19 A0A1P8BGJ7 A0A384KIZ2 A0A5S9VF04 A0A5S9WL01 A0A5S9XX78 A0A5S9Y0J5 A0A5S9YFQ2 A0A654EBL9 A0A654EYU7 A0A654F2N6 A0A654FLV1 A0A654FNZ6 A0A654FSY0 A0A7G2DYD6 A0A7G2E378 A0A7G2E8X0 A0A7G2EA96 C0LGG6 F4JLK2 Q9M3E5 Q9S7D8 Q9SMQ4	0				GO:0042545	cell wall modification	BP	0.352858	0.580628	1	98	31	7045	0		1	A0A178V0J6
GO:0005576	extracellular region	CC	0.194885	0.481676	2	191	30	7045	2	A0A178VRC4 A0A654FSY0	0				GO:0006396	RNA processing	BP	0.357242	0.581687	2	98	90	7045	0		2	A0A5S9XQ21 A0A7G2F8Y9
GO:0016872	intramolecular lyase activity	MF	0.197478	0.481676	1	191	8	7045	1	A0A178UN09	0				GO:0006996	organelle organization	BP	0.357242	0.581687	2	98	90	7045	0		2	A0A178VDM5 A0A178VNF2
GO:0055114	oxidation-reduction process	BP	0.208539	0.495989	26	191	746	7045	26	A0A178UAR8 A0A178UKD2 A0A178V301 A0A178VDY2 A0A178VN27 A0A178VVH7 A0A178W162 A0A178W6S2 A0A178WBB0 A0A178WJG9 A0A178WND9 A0A654EEJ3 A0A654F9D0 A0A654FCJ9 A0A654G6F8 A0A7G2E990 A0A7G2EQ42 A0A7G2EXT6 A0A7G2F0S4 A0A7G2F934 Q8GWF4 Q9C8M2 Q9FFQ4 Q9FKF7 Q9LY15 Q9M0Z6	0				GO:0051276	chromosome organization	BP	0.370816	0.594453	1	98	33	7045	0		1	A0A178VNF2
GO:0006812	cation transport	BP	0.213166	0.495989	5	191	106	7045	5	A0A178UL13 A0A654EKW1 A0A7G2E3N6 Q94BT9 Q9SUQ7	0				GO:0071840	cellular component organization or biogenesis	BP	0.391688	0.621384	5	98	243	7045	0		5	A0A178V0J6 A0A178VDM5 A0A178VNF2 A0A5S9XQ21 Q8VZT0
GO:0004499	N,N-dimethylaniline monooxygenase activity	MF	0.219261	0.495989	1	191	9	7045	1	A0A178WBB0	0				GO:1901576	organic substance biosynthetic process	BP	0.39361	0.621384	12	98	652	7045	0		12	A0A178VAG2 A0A178W979 A0A178WDS8 A0A178WEX9 A0A1B1W4W9 A0A384LN24 A0A7G2E2S4 A0A7G2E715 P49206 P49689 Q8LPJ7 Q9LYK9
GO:0005086	ARF guanyl-nucleotide exchange factor activity	MF	0.219261	0.495989	1	191	9	7045	1	A0A654G6L0	0				GO:0044249	cellular biosynthetic process	BP	0.396648	0.623018	12	98	653	7045	0		12	A0A178VAG2 A0A178W979 A0A178WDS8 A0A178WEX9 A0A1B1W4W9 A0A384LN24 A0A7G2E2S4 A0A7G2E715 P49206 P49689 Q8LPJ7 Q9LYK9
GO:0032012	regulation of ARF protein signal transduction	BP	0.219261	0.495989	1	191	9	7045	1	A0A654G6L0	0				GO:0046872	metal ion binding	MF	0.418814	0.644808	13	98	725	7045	0		13	A0A178V9K9 A0A5S9X0U2 A0A5S9X1T3 A0A5S9XYC9 A0A5S9Y864 A0A654FNT7 A0A654FSM5 A0A7G2FJ71 B9DHN1 F4JKK0 Q8GWY7 Q949X9 Q9LIA1
GO:0016157	sucrose synthase activity	MF	0.219261	0.495989	1	191	9	7045	1	F4JLK2	0				GO:0043167	ion binding	MF	0.429687	0.655418	14	98	794	7045	0		14	A0A178V9K9 A0A5S9X0U2 A0A5S9X1T3 A0A5S9XYC9 A0A5S9Y864 A0A654FNT7 A0A654FSM5 A0A7G2FJ71 B9DHN1 F4JKK0 Q8GWY7 Q949X9 Q9LIA1 Q9SGU9
GO:1901565	organonitrogen compound catabolic process	BP	0.224896	0.498176	2	191	33	7045	2	A0A654F6E3 A0A7G2E990	0				GO:0051287	NAD binding	MF	0.43785	0.655418	1	98	41	7045	0		1	A7XB43
GO:0015991	ATP hydrolysis coupled proton transport	BP	0.240455	0.498176	1	191	10	7045	1	A0A654EKW1	0				GO:0046914	transition metal ion binding	MF	0.484787	0.6968	8	98	422	7045	0		8	A0A5S9X0U2 A0A5S9X1T3 A0A5S9XYC9 A0A5S9Y864 B9DHN1 F4JKK0 Q8GWY7 Q949X9
GO:0016835	carbon-oxygen lyase activity	MF	0.245093	0.498176	2	191	35	7045	2	A0A178VIW0 A0A654EMY9	0				GO:0044238	primary metabolic process	BP	0.485752	0.6968	32	98	2041	7045	0		32	A0A178U7L7 A0A178UB07 A0A178ULF7 A0A178UMR9 A0A178VAG2 A0A178VQ48 A0A178W6S8 A0A178W979 A0A178W9D0 A0A178WDF7 A0A178WDS8 A0A178WEX9 A0A1B1W4W9 A0A384LJI9 A0A384LKB4 A0A384LN24 A0A5S9XQ21 A0A5S9Y0V7 A0A654FVU5 A0A7G2E2S4 A0A7G2E715 A0A7G2F8Y9 A0A7G2FHB3 A7XB43 C0LGU7 P49206 P49689 Q8LPJ7 Q8VYW1 Q8VZT0 Q9LYK9 Q9SSL9
GO:0006904	vesicle docking involved in exocytosis	BP	0.261076	0.498176	1	191	11	7045	1	A0A178WAJ7	0				GO:0030246	carbohydrate binding	MF	0.490673	0.6968	1	98	48	7045	0		1	A0A7G2E2S4
GO:0005992	trehalose biosynthetic process	BP	0.261076	0.498176	1	191	11	7045	1	A0A5S9WVD3	0				GO:0015979	photosynthesis	BP	0.532018	0.739268	1	98	54	7045	0		1	A0A1B1W4W0
GO:0004866	endopeptidase inhibitor activity	MF	0.261076	0.498176	1	191	11	7045	1	A0A654EFU6	0				GO:0030170	pyridoxal phosphate binding	MF	0.532018	0.739268	1	98	54	7045	0		1	Q9SGU9
GO:0004568	chitinase activity	MF	0.261076	0.498176	1	191	11	7045	1	A0A654F6E3	0				GO:0008270	zinc ion binding	MF	0.547795	0.753825	4	98	218	7045	0		4	A0A5S9X0U2 A0A5S9XYC9 F4JKK0 Q8GWY7
GO:0006032	chitin catabolic process	BP	0.261076	0.498176	1	191	11	7045	1	A0A654F6E3	0				GO:0009987	cellular process	BP	0.569886	0.77395	35	98	2292	7045	0		35	A0A178UMR9 A0A178UVD7 A0A178V0J6 A0A178VAG2 A0A178VDM5 A0A178VNB8 A0A178VNF2 A0A178VQ48 A0A178W6S8 A0A178W979 A0A178W9D0 A0A178WDF7 A0A178WDS8 A0A178WEX9 A0A1B1W4W0 A0A1B1W4W9 A0A384LJI9 A0A384LKB4 A0A384LN24 A0A5S9XQ21 A0A5S9Y0V7 A0A654FSM5 A0A654FVU5 A0A7G2E2S4 A0A7G2E715 A0A7G2F8Y9 A7XB43 C0LGU7 P49206 P49689 Q8LPJ7 Q8VYW1 Q8VZT0 Q9LYK9 Q9SSL9
GO:0016998	cell wall macromolecule catabolic process	BP	0.261076	0.498176	1	191	11	7045	1	A0A654F6E3	0				GO:0016740	transferase activity	MF	0.733962	0.907705	17	98	1099	7045	0		17	A0A178UMR9 A0A178VQ48 A0A178W0X2 A0A178W6S8 A0A178W9D0 A0A178WDF7 A0A178WLP9 A0A384LJI9 A0A384LKB4 A0A5S9T7I2 A0A5S9Y0V7 A0A654FVU5 A0A654G1F2 A0A7G2E2S4 C0LGU7 Q8VYW1 Q9SSL9
GO:0015299	solute:proton antiporter activity	MF	0.261076	0.498176	1	191	11	7045	1	Q9SUQ7	0				GO:0043412	macromolecule modification	BP	0.750083	0.918409	11	98	688	7045	0		11	A0A178UMR9 A0A178VQ48 A0A178W6S8 A0A178W9D0 A0A178WDF7 A0A5S9Y0V7 A0A654FVU5 A0A7G2E2S4 C0LGU7 Q8VZT0 Q9SSL9
GO:0022900	electron transport chain	BP	0.281141	0.502513	1	191	12	7045	1	A0A178UKD2	0				GO:0071704	organic substance metabolic process	BP	0.753232	0.918647	32	98	2162	7045	0		32	A0A178U7L7 A0A178UB07 A0A178ULF7 A0A178UMR9 A0A178VAG2 A0A178VQ48 A0A178W6S8 A0A178W979 A0A178W9D0 A0A178WDF7 A0A178WDS8 A0A178WEX9 A0A1B1W4W9 A0A384LJI9 A0A384LKB4 A0A384LN24 A0A5S9XQ21 A0A5S9Y0V7 A0A654FVU5 A0A7G2E2S4 A0A7G2E715 A0A7G2F8Y9 A0A7G2FHB3 A7XB43 C0LGU7 P49206 P49689 Q8LPJ7 Q8VYW1 Q8VZT0 Q9LYK9 Q9SSL9
GO:0010333	terpene synthase activity	MF	0.281141	0.502513	1	191	12	7045	1	A0A654EMY9	0				GO:0016043	cellular component organization	BP	0.757866	0.920021	3	98	200	7045	0		3	A0A178V0J6 A0A178VDM5 A0A178VNF2
GO:0006811	ion transport	BP	0.285364	0.502513	6	191	142	7045	6	A0A178UL13 A0A654EKW1 A0A654GAP0 A0A7G2E3N6 Q94BT9 Q9SUQ7	0				GO:0008152	metabolic process	BP	0.787885	0.941341	47	98	3248	7045	0		47	A0A178U7L7 A0A178UB07 A0A178ULF7 A0A178UMR9 A0A178V9K9 A0A178VAG2 A0A178VQ48 A0A178W6S8 A0A178W979 A0A178W9D0 A0A178WDF7 A0A178WDS8 A0A178WEX9 A0A178WJJ6 A0A178WLP9 A0A1B1W4W0 A0A1B1W4W9 A0A384KK07 A0A384LJI9 A0A384LKB4 A0A384LN24 A0A5S9X1T3 A0A5S9XQ21 A0A5S9Y0V7 A0A5S9Y864 A0A654FNT7 A0A654FSM5 A0A654FVU5 A0A7G2E2S4 A0A7G2E715 A0A7G2F6Q2 A0A7G2F8Y9 A0A7G2FHB3 A7XB43 B9DHN1 C0LGU7 P49206 P49689 Q…
GO:0043565	sequence-specific DNA binding	MF	0.285626	0.502513	2	191	39	7045	2	A0A178VSD5 A0A7G2EIH8	0				GO:0055085	transmembrane transport	BP	0.79	0.941341	4	98	270	7045	0		4	A0A178ULQ2 A0A178UN85 A0A178W7F7 A0A5S9WWQ4
GO:0098662	inorganic cation transmembrane transport	BP	0.285626	0.502513	2	191	39	7045	2	A0A178UL13 A0A654EKW1	0				GO:0005975	carbohydrate metabolic process	BP	0.815254	0.967725	5	98	348	7045	0		5	A0A178U7L7 A0A178ULF7 A0A384LJI9 A0A384LKB4 A0A7G2FHB3
GO:0044262	cellular carbohydrate metabolic process	BP	0.285743	0.502513	4	191	82	7045	4	A0A5S9WVD3 A0A654FSY0 F4JLK2 Q93XN8	0				GO:0016021	integral component of membrane	CC	0.877236	1	6	98	371	7045	0		6	A0A178UN85 A0A178UYE9 A0A178W7F7 A0A5S9T7I2 A0A5S9WWQ4 A0A7G2EQ88
GO:0003678	DNA helicase activity	MF	0.300664	0.518992	1	191	13	7045	1	A0A7G2FL66	0				GO:0006468	protein phosphorylation	BP	0.913049	1	8	98	519	7045	0		8	A0A178UMR9 A0A178W6S8 A0A178W9D0 A0A178WDF7 A0A5S9Y0V7 A0A654FVU5 C0LGU7 Q9SSL9
GO:0051536	iron-sulfur cluster binding	MF	0.305839	0.521506	2	191	41	7045	2	A0A178VWS0 A0A7G2FMW7	0				GO:0006464	cellular protein modification process	BP	0.919136	1	10	98	662	7045	0		10	A0A178UMR9 A0A178VQ48 A0A178W6S8 A0A178W9D0 A0A178WDF7 A0A5S9Y0V7 A0A654FVU5 A0A7G2E2S4 C0LGU7 Q9SSL9
GO:0004252	serine-type endopeptidase activity	MF	0.315908	0.5272	2	191	42	7045	2	A0A178VGV9 Q8L7I2	0				GO:0004672	protein kinase activity	MF	0.947858	1	8	98	527	7045	0		8	A0A178UMR9 A0A178W6S8 A0A178W9D0 A0A178WDF7 A0A5S9Y0V7 A0A654FVU5 C0LGU7 Q9SSL9
GO:0003746	translation elongation factor activity	MF	0.319659	0.5272	1	191	14	7045	1	A0A178WBN7	0				GO:0016301	kinase activity	MF	0.967538	1	9	98	603	7045	0		9	A0A178UMR9 A0A178W6S8 A0A178W9D0 A0A178WDF7 A0A178WLP9 A0A5S9Y0V7 A0A654FVU5 C0LGU7 Q9SSL9
GO:0008299	isoprenoid biosynthetic process	BP	0.356123	0.563305	1	191	16	7045	1	A0A178VAR3	0				GO:0006810	transport	BP	0.97564	1	9	98	605	7045	0		9	A0A178ULQ2 A0A178UN85 A0A178W7F7 A0A5S9WWQ4 A0A7G2EFG1 A0A7G2EIR5 A0A7G2FJ71 Q05085 Q944G5
GO:0008757	S-adenosylmethionine-dependent methyltransferase activity	MF	0.356123	0.563305	1	191	16	7045	1	A0A178VP97	0				GO:0044425	membrane part	CC	1	1	7	98	487	7045	0		7	A0A178UN85 A0A178UYE9 A0A178W7F7 A0A1B1W4W0 A0A5S9T7I2 A0A5S9WWQ4 A0A7G2EQ88
GO:0015035	protein disulfide oxidoreductase activity	MF	0.356123	0.563305	1	191	16	7045	1	A0A1P8BCR2	0				GO:0016772	transferase activity, transferring phosphorus-containing groups	MF	1	1	10	98	699	7045	0		10	A0A178UMR9 A0A178W6S8 A0A178W9D0 A0A178WDF7 A0A178WLP9 A0A5S9Y0V7 A0A654FVU5 C0LGU7 Q8VYW1 Q9SSL9
GO:0071705	nitrogen compound transport	BP	0.356123	0.563305	1	191	16	7045	1	A0A7G2DW25	0
GO:0005634	nucleus	CC	0.358758	0.563983	8	191	200	7045	8	A0A178V1Z3 A0A178V7F8 A0A178VC40 A0A178VTB8 A0A384KIZ2 A0A654FRX8 A0A7G2DTE8 A0A7G2FLI8	0
GO:0003712	transcription cofactor activity	MF	0.390642	0.5844	1	191	18	7045	1	A0A1P8AQ03	0
GO:0005216	ion channel activity	MF	0.390642	0.5844	1	191	18	7045	1	A0A654GAP0	0
GO:0016021	integral component of membrane	CC	0.422592	0.620058	13	191	371	7045	13	A0A178UL13 A0A178V6A1 A0A178VGV9 A0A178VRB1 A0A178W059 A0A178WI18 A0A5S9YAW3 A0A5S9YB51 A0A654ENI4 A0A654FNS3 A0A7G2E3L5 A0A7G2FG71 Q9SUQ7	0
GO:0050661	NADP binding	MF	0.438999	0.631483	1	191	21	7045	1	A0A178WBB0	0
GO:0003690	double-stranded DNA binding	MF	0.438999	0.631483	1	191	21	7045	1	A0A654FLF7	0
GO:0016762	xyloglucan:xyloglucosyl transferase activity	MF	0.454254	0.643526	1	191	22	7045	1	A0A654FSY0	0
GO:0048046	apoplast	CC	0.454254	0.643526	1	191	22	7045	1	A0A654FSY0	0
GO:0016741	transferase activity, transferring one-carbon groups	MF	0.45956	0.646592	6	191	165	7045	6	A0A178VE54 A0A178VP97 A0A5S9VF04 A0A654EBL9 A0A7G2DYD6 A0A7G2E378	0
GO:0046394	carboxylic acid biosynthetic process	BP	0.466482	0.646592	3	191	77	7045	3	A0A178UB24 A0A178VE54 A0A654G692	0
GO:0007165	signal transduction	BP	0.468524	0.646592	6	191	170	7045	6	A0A178W2X4 A0A1P8BGJ7 A0A384KTR9 A0A654FQG3 A0A654G6L0 Q9SJ11	0
GO:0009607	response to biotic stimulus	BP	0.469096	0.646592	1	191	23	7045	1	Q941R7	0
GO:0050794	regulation of cellular process	BP	0.487658	0.665635	10	191	282	7045	10	A0A178W162 A0A178W2X4 A0A178WBN7 A0A1P8BGJ7 A0A384KTR9 A0A654F9D0 A0A654FQG3 A0A654G6L0 Q9LYV2 Q9SJ11	0
GO:0003824	catalytic activity	MF	0.491108	0.667156	85	191	2946	7045	85	A0A178UAR8 A0A178UB24 A0A178UDQ7 A0A178UGE1 A0A178UGJ1 A0A178UKR9 A0A178UN09 A0A178UPB5 A0A178UZS4 A0A178V7F8 A0A178V806 A0A178VA93 A0A178VDY2 A0A178VE54 A0A178VGV9 A0A178VHX1 A0A178VIN6 A0A178VIW0 A0A178VP97 A0A178VPX8 A0A178VVH7 A0A178W162 A0A178W2G9 A0A178W2X4 A0A178W5R1 A0A178W6S2 A0A178WAH4 A0A178WBB0 A0A178WDM2 A0A178WF19 A0A178WND9 A0A178WNZ6 A0A1P8BCR2 A0A1P8BGJ7 A0A384KIZ2 A0A5S9VF04 A0A…	0
GO:0003779	actin binding	MF	0.524556	0.694047	1	191	27	7045	1	A0A178UWX1	0
GO:0007010	cytoskeleton organization	BP	0.524556	0.694047	1	191	27	7045	1	A0A178UWX1	0
GO:0003777	microtubule motor activity	MF	0.524556	0.694047	1	191	27	7045	1	A0A7G2E4H3	0
GO:0007018	microtubule-based movement	BP	0.524556	0.694047	1	191	27	7045	1	A0A7G2E4H3	0
GO:0006952	defense response	BP	0.57425	0.737195	1	191	31	7045	1	Q941R7	0
GO:0008017	microtubule binding	MF	0.597123	0.756176	1	191	33	7045	1	A0A7G2E4H3	0
GO:0003924	GTPase activity	MF	0.618774	0.778323	1	191	35	7045	1	A0A178W5R1	0
GO:0008168	methyltransferase activity	MF	0.621897	0.780501	5	191	159	7045	5	A0A178VP97 A0A5S9VF04 A0A654EBL9 A0A7G2DYD6 A0A7G2E378	0
GO:0008234	cysteine-type peptidase activity	MF	0.655144	0.814935	2	191	53	7045	2	A0A178VA93 A0A5S9X1V4	0
GO:0022890	inorganic cation transmembrane transporter activity	MF	0.671187	0.831205	2	191	58	7045	2	A0A178UL13 Q9SUQ7	0
GO:0008092	cytoskeletal protein binding	MF	0.707439	0.872249	2	191	68	7045	2	A0A178UWX1 A0A7G2E4H3	0
GO:0006996	organelle organization	BP	0.736653	0.894507	3	191	90	7045	3	A0A178UWX1 A0A178VTB8 A0A7G2DTE8	0
GO:0015075	ion transmembrane transporter activity	MF	0.75294	0.908386	3	191	100	7045	3	A0A178UL13 A0A654GAP0 Q9SUQ7	0
GO:0044765	single-organism transport	BP	0.786271	0.928628	4	191	135	7045	4	A0A178UEL6 A0A178WAJ7 A0A178WD87 A0A654EKW1	0
GO:0044710	single-organism metabolic process	BP	0.873417	1	35	191	1242	7045	35	A0A178UAR8 A0A178UB24 A0A178UKD2 A0A178V301 A0A178VAR3 A0A178VDY2 A0A178VE54 A0A178VIW0 A0A178VN27 A0A178VVH7 A0A178W162 A0A178W6S2 A0A178WBB0 A0A178WJG9 A0A178WND9 A0A5S9WVD3 A0A654EEJ3 A0A654F9D0 A0A654FCJ9 A0A654G692 A0A654G6F8 A0A7G2E990 A0A7G2EQ42 A0A7G2EQD3 A0A7G2EXT6 A0A7G2F0S4 A0A7G2F934 F4JLK2 Q8GWF4 Q93XN8 Q9C8M2 Q9FFQ4 Q9FKF7 Q9LY15 Q9M0Z6	0
GO:0044699	single-organism process	BP	0.955012	1	47	191	1703	7045	47	A0A178UAR8 A0A178UB24 A0A178UEL6 A0A178UKD2 A0A178V301 A0A178VAR3 A0A178VDY2 A0A178VE54 A0A178VIW0 A0A178VN27 A0A178VVH7 A0A178W162 A0A178W2X4 A0A178W6S2 A0A178WAJ7 A0A178WBB0 A0A178WBN7 A0A178WD87 A0A178WJG9 A0A178WND9 A0A1P8BGJ7 A0A384KTR9 A0A5S9WVD3 A0A654EEJ3 A0A654EKW1 A0A654F9D0 A0A654FCJ9 A0A654FQG3 A0A654G692 A0A654G6F8 A0A654G6L0 A0A7G2E4H3 A0A7G2E990 A0A7G2EQ42 A0A7G2EQD3 A0A7G2EXT6 A0A…	0
GO:0044267	cellular protein metabolic process	BP	0.971308	1	28	191	1008	7045	28	A0A178UDQ7 A0A178UGE1 A0A178UGJ1 A0A178UKR9 A0A178UPB5 A0A178V7F8 A0A178V806 A0A178VHX1 A0A178VIN6 A0A178VPX8 A0A178W2G9 A0A178W2X4 A0A178WBN7 A0A178WF19 A0A178WJT1 A0A1P8BGJ7 A0A5S9WL01 A0A5S9XX78 A0A5S9Y0J5 A0A5S9YFQ2 A0A654EYU7 A0A654F2N6 A0A654FLV1 A0A7G2E8X0 A0A7G2EA96 C0LGG6 Q9M3E5 Q9SMQ4	0
GO:0020037	heme binding	MF	0.982211	1	6	191	201	7045	6	A0A178UAR8 A0A178V301 A0A178VN27 A0A178WND9 A0A654G6F8 A0A7G2F934	0
GO:0044260	cellular macromolecule metabolic process	BP	0.989572	1	35	191	1270	7045	35	A0A178UDQ7 A0A178UGE1 A0A178UGJ1 A0A178UHM6 A0A178UKR9 A0A178UPB5 A0A178V7F8 A0A178V806 A0A178VHX1 A0A178VIN6 A0A178VJW3 A0A178VPX8 A0A178W2G9 A0A178W2X4 A0A178WBN7 A0A178WF19 A0A178WJT1 A0A1P8BGJ7 A0A384KIZ2 A0A5S9WL01 A0A5S9XX78 A0A5S9Y0J5 A0A5S9YFQ2 A0A654EYU7 A0A654F2N6 A0A654F6E3 A0A654FLV1 A0A654FSY0 A0A7G2E8X0 A0A7G2EA96 C0LGG6 Q9C5V1 Q9LYV2 Q9M3E5 Q9SMQ4	0
GO:0008270	zinc ion binding	MF	1	1	6	191	218	7045	6	A0A178VJH2 A0A654FRX8 A0A7G2DR59 A0A7G2FDQ9 Q84WR2 Q9SCM4	0

## Sheet: B) GO_LowP+POT1vs LowP_Shoot
GO enrichment analysis of DEPs in shoots
LowP+POT1 vs LowP_Up_Shoots															LowP+POT1 vs LowP_Down_Shoots
GO_ID	GO_Term	GO_Class	Pvalue	AdjustedPv	x	n	y	N	Up	Up_Prot_names	Down	Down_Prot_names			GO_ID	GO_Term	GO_Class	Pvalue	AdjustedPv	x	n	y	N	Up	Up_Prot_names	Down	Down_Prot_names
GO:0008200	ion channel inhibitor activity	MF	0.00204282	0.216539	2	84	6	7045	2	A0A178VRC4 A0A178VV23	0				GO:0008173	RNA methyltransferase activity	MF	0.00363332	0.40334	2	43	15	7045	0		2	A0A654F9A3 A0A7G2EY93
GO:0006801	superoxide metabolic process	BP	0.00375453	0.238788	2	84	8	7045	2	A0A178WMU1 A0A7G2ECD5	0				GO:0051090	regulation of sequence-specific DNA binding transcription factor activity	BP	0.0121708	0.40334	1	43	2	7045	0		1	A0A7G2DNI0
GO:0016844	strictosidine synthase activity	MF	0.0116489	0.360861	2	84	14	7045	2	A0A178V7T5 A0A7G2E8R4	0				GO:0015969	guanosine tetraphosphate metabolic process	BP	0.0121708	0.40334	1	43	2	7045	0		1	F4JHA2
GO:0004540	ribonuclease activity	MF	0.0151263	0.360861	2	84	16	7045	2	P42813 Q9LEU4	0				GO:0046658	anchored component of plasma membrane	CC	0.0121708	0.40334	1	43	2	7045	0		1	Q9LU05
GO:0016579	protein deubiquitination	BP	0.0210635	0.360861	2	84	19	7045	2	A0A178UXN0 A0A5S9YF24	0				GO:0010207	photosystem II assembly	BP	0.0182019	0.40334	1	43	3	7045	0		1	A0A1P8ASY3
GO:0098599	palmitoyl hydrolase activity	MF	0.0237062	0.360861	1	84	2	7045	1	A0A178V191	0				GO:0004809	tRNA (guanine-N2-)-methyltransferase activity	MF	0.0182019	0.40334	1	43	3	7045	0		1	A0A7G2EY93
GO:0008234	cysteine-type peptidase activity	MF	0.0249768	0.360861	3	84	53	7045	3	A0A178UXN0 A0A178V2P2 A0A5S9YF24	0				GO:0006013	mannose metabolic process	BP	0.024197	0.40334	1	43	4	7045	0		1	A0A1I9LSB1
GO:0036459	thiol-dependent ubiquitinyl hydrolase activity	MF	0.0302234	0.360861	2	84	23	7045	2	A0A178UXN0 A0A5S9YF24	0				GO:0010309	acireductone dioxygenase [iron(II)-requiring] activity	MF	0.024197	0.40334	1	43	4	7045	0		1	A0A1P8B4W3
GO:0003714	transcription corepressor activity	MF	0.0353502	0.360861	1	84	3	7045	1	Q8GW48	0				GO:0045300	acyl-[acyl-carrier-protein] desaturase activity	MF	0.0301563	0.40334	1	43	5	7045	0		1	A0A178W9E4
GO:0007030	Golgi organization	BP	0.0353502	0.360861	1	84	3	7045	1	Q8S8N9	0				GO:0009584	detection of visible light	BP	0.0301563	0.40334	1	43	5	7045	0		1	G4WU80
GO:0003684	damaged DNA binding	MF	0.046857	0.360861	1	84	4	7045	1	A0A178W4Q3	0				GO:0018298	protein-chromophore linkage	BP	0.0301563	0.40334	1	43	5	7045	0		1	G4WU80
GO:0043161	proteasome-mediated ubiquitin-dependent protein catabolic process	BP	0.046857	0.360861	1	84	4	7045	1	A0A178W4Q3	0				GO:0071704	organic substance metabolic process	BP	0.036543	0.408239	20	43	2162	7045	0		20	A0A178V132 A0A178W0J7 A0A178W9E4 A0A1I9LSB1 A0A1P8BDJ0 A0A1P8BFA0 A0A5S9WL59 A0A5S9XSP2 A0A5S9Y194 A0A654EG78 A0A654F9A3 A0A654G8C6 A0A7G2DNI0 A0A7G2E2S4 A0A7G2EX72 A0A7G2EY93 A0A7G2F811 C0LGP9 F4JHA2 G4WU80
GO:0000289	nuclear-transcribed mRNA poly(A) tail shortening	BP	0.046857	0.360861	1	84	4	7045	1	Q9LEU4	0				GO:0044238	primary metabolic process	BP	0.0415924	0.408239	19	43	2041	7045	0		19	A0A178V132 A0A178W0J7 A0A178W9E4 A0A1I9LSB1 A0A1P8BDJ0 A0A1P8BFA0 A0A5S9WL59 A0A5S9Y194 A0A654EG78 A0A654F9A3 A0A654G8C6 A0A7G2DNI0 A0A7G2E2S4 A0A7G2EX72 A0A7G2EY93 A0A7G2F811 C0LGP9 F4JHA2 G4WU80
GO:0004535	poly(A)-specific ribonuclease activity	MF	0.046857	0.360861	1	84	4	7045	1	Q9LEU4	0				GO:0008131	primary amine oxidase activity	MF	0.0419685	0.408239	1	43	7	7045	0		1	A0A5S9XSP2
GO:0005576	extracellular region	CC	0.0492644	0.360861	2	84	30	7045	2	A0A178VRC4 A0A178VV23	0				GO:0004559	alpha-mannosidase activity	MF	0.0478217	0.408922	1	43	8	7045	0		1	A0A1I9LSB1
GO:0006952	defense response	BP	0.0522635	0.360861	2	84	31	7045	2	A0A7G2F4X8 Q9C8D6	0				GO:0044237	cellular metabolic process	BP	0.0484082	0.408922	17	43	1784	7045	0		17	A0A178V132 A0A178W0J7 A0A178W9E4 A0A1P8ASY3 A0A1P8BDJ0 A0A5S9WL59 A0A654EG78 A0A654F9A3 A0A654FSZ8 A0A654G8C6 A0A7G2DNI0 A0A7G2E2S4 A0A7G2EX72 A0A7G2EY93 C0LGP9 F4JHA2 G4WU80
GO:0009725	response to hormone	BP	0.0582281	0.360861	1	84	5	7045	1	A0A178URD8	0				GO:0008378	galactosyltransferase activity	MF	0.0536401	0.430462	1	43	9	7045	0		1	A0A7G2E2S4
GO:0006289	nucleotide-excision repair	BP	0.0582281	0.360861	1	84	5	7045	1	A0A178W4Q3	0				GO:0044260	cellular macromolecule metabolic process	BP	0.0588254	0.435177	13	43	1270	7045	0		13	A0A178V132 A0A178W0J7 A0A1P8BDJ0 A0A5S9WL59 A0A654EG78 A0A654F9A3 A0A654G8C6 A0A7G2DNI0 A0A7G2E2S4 A0A7G2EX72 A0A7G2EY93 C0LGP9 G4WU80
GO:0005544	calcium-dependent phospholipid binding	MF	0.0582281	0.360861	1	84	5	7045	1	A0A178WGZ8	0				GO:0005975	carbohydrate metabolic process	BP	0.0591328	0.435177	5	43	348	7045	0		5	A0A178W0J7 A0A1I9LSB1 A0A1P8BFA0 A0A5S9Y194 A0A7G2F811
GO:0033897	ribonuclease T2 activity	MF	0.0582281	0.360861	1	84	5	7045	1	P42813	0				GO:0022607	cellular component assembly	BP	0.0677046	0.435177	2	43	70	7045	0		2	A0A1P8ASY3 A0A654FSZ8
GO:0003854	3-beta-hydroxy-delta5-steroid dehydrogenase activity	MF	0.0694651	0.360861	1	84	6	7045	1	A0A7G2EH36	0				GO:0016226	iron-sulfur cluster assembly	BP	0.0708875	0.435177	1	43	12	7045	0		1	A0A654FSZ8
GO:0009057	macromolecule catabolic process	BP	0.0698547	0.360861	3	84	80	7045	3	A0A178W4Q3 A0A654FL20 Q9LEU4	0				GO:0005516	calmodulin binding	MF	0.0708875	0.435177	1	43	12	7045	0		1	A0A7G2EMD1
GO:0003899	DNA-directed RNA polymerase activity	MF	0.071531	0.360861	2	84	37	7045	2	A0A178VUS8 A0A7G2FHZ8	0				GO:0008168	methyltransferase activity	MF	0.0722679	0.435177	3	43	159	7045	0		3	A0A178W2L9 A0A654F9A3 A0A7G2EY93
GO:0009507	chloroplast	CC	0.0805697	0.360861	1	84	7	7045	1	A0A178V8K9	0				GO:0005096	GTPase activator activity	MF	0.0765681	0.435177	1	43	13	7045	0		1	A0A178UJD8
GO:0006506	GPI anchor biosynthetic process	BP	0.0805697	0.360861	1	84	7	7045	1	A0A178WKJ3	0				GO:0048038	quinone binding	MF	0.0765681	0.435177	1	43	13	7045	0		1	A0A5S9XSP2
GO:0000155	phosphorelay sensor kinase activity	MF	0.0805697	0.360861	1	84	7	7045	1	A0A7G2FHX5	0				GO:0008152	metabolic process	BP	0.081579	0.435177	26	43	3248	7045	0		26	A0A178UL11 A0A178V132 A0A178VT50 A0A178W0J7 A0A178W2L9 A0A178W9E4 A0A1I9LSB1 A0A1P8ASY3 A0A1P8B4W3 A0A1P8BDJ0 A0A1P8BFA0 A0A5S9WL59 A0A5S9XSP2 A0A5S9Y194 A0A654EG78 A0A654F9A3 A0A654FSZ8 A0A654G8C6 A0A7G2DNI0 A0A7G2E2S4 A0A7G2EX72 A0A7G2EY93 A0A7G2F811 C0LGP9 F4JHA2 G4WU80
GO:0004843	thiol-dependent ubiquitin-specific protease activity	MF	0.0915433	0.374615	1	84	8	7045	1	A0A178UXN0	0				GO:0034645	cellular macromolecule biosynthetic process	BP	0.0976731	0.435177	5	43	404	7045	0		5	A0A178W0J7 A0A5S9WL59 A0A654G8C6 A0A7G2DNI0 A0A7G2E2S4
GO:0051087	chaperone binding	MF	0.102387	0.374615	1	84	9	7045	1	A0A178U9X3	0				GO:0016760	cellulose synthase (UDP-forming) activity	MF	0.0989533	0.435177	1	43	17	7045	0		1	A0A178W0J7
GO:0006694	steroid biosynthetic process	BP	0.102387	0.374615	1	84	9	7045	1	A0A7G2EH36	0				GO:0006396	RNA processing	BP	0.104133	0.435177	2	43	90	7045	0		2	A0A654F9A3 A0A7G2EY93
GO:0030246	carbohydrate binding	MF	0.111549	0.374615	2	84	48	7045	2	A0A178UHB5 A0A7G2F4R1	0				GO:0009308	amine metabolic process	BP	0.104466	0.435177	1	43	18	7045	0		1	A0A5S9XSP2
GO:0044248	cellular catabolic process	BP	0.113969	0.374615	3	84	99	7045	3	A0A178W4Q3 A0A654FL20 Q9LEU4	0				GO:0010467	gene expression	BP	0.107305	0.435177	5	43	416	7045	0		5	A0A5S9WL59 A0A654F9A3 A0A654G8C6 A0A7G2DNI0 A0A7G2EY93
GO:0043531	ADP binding	MF	0.115431	0.374615	2	84	49	7045	2	A0A178WBB8 Q9FKZ0	0				GO:0016070	RNA metabolic process	BP	0.112749	0.435177	3	43	193	7045	0		3	A0A654F9A3 A0A7G2DNI0 A0A7G2EY93
GO:0006904	vesicle docking involved in exocytosis	BP	0.123693	0.374615	1	84	11	7045	1	A0A178WAJ7	0				GO:0030244	cellulose biosynthetic process	BP	0.115394	0.435177	1	43	20	7045	0		1	A0A178W0J7
GO:0004568	chitinase activity	MF	0.123693	0.374615	1	84	11	7045	1	A0A654FL20	0				GO:0008033	tRNA processing	BP	0.115394	0.435177	1	43	20	7045	0		1	A0A7G2EY93
GO:0006032	chitin catabolic process	BP	0.123693	0.374615	1	84	11	7045	1	A0A654FL20	0				GO:0006464	cellular protein modification process	BP	0.118018	0.435177	7	43	662	7045	0		7	A0A178V132 A0A1P8BDJ0 A0A654EG78 A0A7G2E2S4 A0A7G2EX72 C0LGP9 G4WU80
GO:0016998	cell wall macromolecule catabolic process	BP	0.123693	0.374615	1	84	11	7045	1	A0A654FL20	0				GO:0006486	protein glycosylation	BP	0.136859	0.435177	1	43	24	7045	0		1	A0A7G2E2S4
GO:0071554	cell wall organization or biogenesis	BP	0.13129	0.380241	2	84	53	7045	2	A0A178VEB9 A0A654FL20	0				GO:0009987	cellular process	BP	0.140836	0.435177	19	43	2292	7045	0		19	A0A178V132 A0A178W0J7 A0A178W9E4 A0A178WJ72 A0A1P8ASY3 A0A1P8BDJ0 A0A5S9WL59 A0A654EG78 A0A654F9A3 A0A654FSZ8 A0A654G8C6 A0A7G2DNI0 A0A7G2E2S4 A0A7G2EX72 A0A7G2EY93 C0LGP9 F4JHA2 G4WU80 Q9LU05
GO:0016788	hydrolase activity, acting on ester bonds	MF	0.133714	0.380241	4	84	165	7045	4	A0A178VEB9 A0A178WDI0 P42813 Q9LEU4	0				GO:0016758	transferase activity, transferring hexosyl groups	MF	0.14466	0.435177	2	43	110	7045	0		2	A0A178W0J7 A0A7G2E2S4
GO:0016597	amino acid binding	MF	0.1445	0.391263	1	84	13	7045	1	A0A178W962	0				GO:0044723	single-organism carbohydrate metabolic process	BP	0.146769	0.435177	2	43	111	7045	0		2	A0A178W0J7 A0A1I9LSB1
GO:0098772	molecular function regulator	MF	0.148894	0.397885	3	84	112	7045	3	A0A178VEB9 A0A178VRC4 A0A178VV23	0				GO:0003777	microtubule motor activity	MF	0.152623	0.435177	1	43	27	7045	0		1	A0A178WJ72
GO:0044265	cellular macromolecule catabolic process	BP	0.151762	0.402171	2	84	58	7045	2	A0A178W4Q3 Q9LEU4	0				GO:0007018	microtubule-based movement	BP	0.152623	0.435177	1	43	27	7045	0		1	A0A178WJ72
GO:0003993	acid phosphatase activity	MF	0.174797	0.437681	1	84	16	7045	1	A0A178WDI0	0				GO:0005509	calcium ion binding	MF	0.161701	0.435177	2	43	118	7045	0		2	A0A178VT50 A0A7G2EU48
GO:0000160	phosphorelay signal transduction system	BP	0.174797	0.437681	1	84	16	7045	1	A0A7G2FHX5	0				GO:0000413	protein peptidyl-prolyl isomerization	BP	0.168106	0.435177	1	43	30	7045	0		1	A0A178V132
GO:0016787	hydrolase activity	MF	0.187754	0.457929	14	84	811	7045	14	A0A178UX09 A0A178UXN0 A0A178V191 A0A178V2P2 A0A178VEB9 A0A178WDI0 A0A5S9YF24 A0A654FC47 A0A654FL20 P42813 Q6NQA8 Q84LR6 Q9LEU4 Q9LK64	0				GO:0003755	peptidyl-prolyl cis-trans isomerase activity	MF	0.168106	0.435177	1	43	30	7045	0		1	A0A178V132
GO:0043168	anion binding	MF	0.194318	0.457929	2	84	68	7045	2	A0A178W962 Q9SK47	0				GO:0008017	microtubule binding	MF	0.183312	0.470746	1	43	33	7045	0		1	A0A178WJ72
GO:0008375	acetylglucosaminyltransferase activity	MF	0.21355	0.485064	1	84	20	7045	1	A0A654G1F2	0				GO:0046872	metal ion binding	MF	0.202941	0.502148	7	43	725	7045	0		7	A0A178VT50 A0A1I9LSB1 A0A5S9XSP2 A0A654FSZ8 A0A7G2E129 A0A7G2EMD1 A0A7G2EU48
GO:0045735	nutrient reservoir activity	MF	0.21355	0.485064	1	84	20	7045	1	A0A654G661	0				GO:0003899	DNA-directed RNA polymerase activity	MF	0.203166	0.502148	1	43	37	7045	0		1	A0A178UBZ0
GO:0050896	response to stimulus	BP	0.217392	0.486835	7	84	377	7045	7	A0A178UH19 A0A178URD8 A0A178W4Q3 A0A178WBB8 A0A7G2F4X8 A0A7G2FHX5 Q9C8D6	0				GO:0005507	copper ion binding	MF	0.212915	0.502542	1	43	39	7045	0		1	A0A5S9XSP2
GO:0009055	electron carrier activity	MF	0.220539	0.488961	2	84	74	7045	2	A0A178UM84 A0A178USA2	0				GO:0043565	sequence-specific DNA binding	MF	0.212915	0.502542	1	43	39	7045	0		1	A0A7G2EMD1
GO:0009607	response to biotic stimulus	BP	0.241429	0.504888	1	84	23	7045	1	A0A7G2F4X8	0				GO:0051536	iron-sulfur cluster binding	MF	0.222548	0.506651	1	43	41	7045	0		1	A0A654FSZ8
GO:0008610	lipid biosynthetic process	BP	0.260349	0.517443	2	84	83	7045	2	A0A178WKJ3 A0A7G2EH36	0				GO:0006631	fatty acid metabolic process	BP	0.232065	0.513744	1	43	43	7045	0		1	A0A178W9E4
GO:0003777	microtubule motor activity	MF	0.277088	0.534024	1	84	27	7045	1	A0A178UX09	0				GO:0016740	transferase activity	MF	0.239171	0.519544	10	43	1099	7045	0		10	A0A178UBZ0 A0A178W0J7 A0A178W2L9 A0A1P8BDJ0 A0A654EG78 A0A654F9A3 A0A7G2E2S4 A0A7G2EX72 A0A7G2EY93 C0LGP9
GO:0007018	microtubule-based movement	BP	0.277088	0.534024	1	84	27	7045	1	A0A178UX09	0				GO:1901135	carbohydrate derivative metabolic process	BP	0.239541	0.519544	2	43	153	7045	0		2	A0A7G2E2S4 F4JHA2
GO:0051716	cellular response to stimulus	BP	0.307489	0.562082	4	84	203	7045	4	A0A178UH19 A0A178W4Q3 A0A178WBB8 A0A7G2FHX5	0				GO:0030246	carbohydrate binding	MF	0.255364	0.542859	1	43	48	7045	0		1	A0A7G2E2S4
GO:0030599	pectinesterase activity	MF	0.311089	0.562082	1	84	31	7045	1	A0A178VEB9	0				GO:0044249	cellular biosynthetic process	BP	0.285747	0.576885	6	43	653	7045	0		6	A0A178W0J7 A0A5S9WL59 A0A654FSZ8 A0A654G8C6 A0A7G2DNI0 A0A7G2E2S4
GO:0042545	cell wall modification	BP	0.311089	0.562082	1	84	31	7045	1	A0A178VEB9	0				GO:0031224	intrinsic component of membrane	CC	0.290305	0.580616	4	43	378	7045	0		4	A0A178VJW8 A0A178VPD8 A0A5S9XWQ9 Q9LU05
GO:0016887	ATPase activity	MF	0.313516	0.563266	2	84	95	7045	2	A0A654FC47 Q9LK64	0				GO:0006139	nucleobase-containing compound metabolic process	BP	0.303238	0.60086	4	43	396	7045	0		4	A0A654F9A3 A0A7G2DNI0 A0A7G2EY93 F4JHA2
GO:0008017	microtubule binding	MF	0.327493	0.57857	1	84	33	7045	1	A0A178UX09	0				GO:0044267	cellular protein metabolic process	BP	0.305111	0.600862	9	43	1008	7045	0		9	A0A178V132 A0A1P8BDJ0 A0A5S9WL59 A0A654EG78 A0A654G8C6 A0A7G2E2S4 A0A7G2EX72 C0LGP9 G4WU80
GO:0006508	proteolysis	BP	0.339287	0.592819	4	84	222	7045	4	A0A178UXN0 A0A178V2P2 A0A178W4Q3 A0A5S9YF24	0				GO:0006457	protein folding	BP	0.312756	0.604788	1	43	61	7045	0		1	A0A178V132
GO:0051536	iron-sulfur cluster binding	MF	0.389334	0.622152	1	84	41	7045	1	A0A178USA2	0				GO:0046914	transition metal ion binding	MF	0.325081	0.622075	4	43	422	7045	0		4	A0A1I9LSB1 A0A5S9XSP2 A0A654FSZ8 A0A7G2EMD1
GO:0051287	NAD binding	MF	0.389334	0.622152	1	84	41	7045	1	A0A178W962	0				GO:0005840	ribosome	CC	0.343954	0.622075	2	43	199	7045	0		2	A0A5S9WL59 A0A654G8C6
GO:0007165	signal transduction	BP	0.457626	0.692823	3	84	170	7045	3	A0A178UH19 A0A178WBB8 A0A7G2FHX5	0				GO:0017111	nucleoside-triphosphatase activity	MF	0.343954	0.622075	2	43	199	7045	0		2	A0A178WJ72 A0A5S9XWQ9
GO:0030001	metal ion transport	BP	0.458786	0.692823	1	84	51	7045	1	A0A178V4T2	0				GO:0003735	structural constituent of ribosome	MF	0.352909	0.622075	2	43	203	7045	0		2	A0A5S9WL59 A0A654G8C6
GO:0050662	coenzyme binding	MF	0.462887	0.692823	3	84	173	7045	3	A0A178W962 A0A5S9X418 A0A654FVF1	0				GO:0008324	cation transmembrane transporter activity	MF	0.357925	0.622075	1	43	72	7045	0		1	A0A178VPD8
GO:0006950	response to stress	BP	0.468306	0.692823	3	84	176	7045	3	A0A178W4Q3 A0A7G2F4X8 Q9C8D6	0				GO:0008270	zinc ion binding	MF	0.386121	0.630258	2	43	218	7045	0		2	A0A1I9LSB1 A0A7G2EMD1
GO:0030170	pyridoxal phosphate binding	MF	0.478055	0.700072	1	84	54	7045	1	Q9SK47	0				GO:0034641	cellular nitrogen compound metabolic process	BP	0.437023	0.647856	6	43	701	7045	0		6	A0A5S9WL59 A0A654F9A3 A0A654G8C6 A0A7G2DNI0 A0A7G2EY93 F4JHA2
GO:0004857	enzyme inhibitor activity	MF	0.484327	0.700072	1	84	55	7045	1	A0A178VEB9	0				GO:0016887	ATPase activity	MF	0.443199	0.647856	1	43	95	7045	0		1	A0A5S9XWQ9
GO:0005618	cell wall	CC	0.484327	0.700072	1	84	55	7045	1	A0A178VEB9	0				GO:0006886	intracellular protein transport	BP	0.450068	0.647856	1	43	97	7045	0		1	A0A178USH8
GO:0017111	nucleoside-triphosphatase activity	MF	0.513897	0.72955	3	84	199	7045	3	A0A178UX09 A0A654FC47 Q9LK64	0				GO:0006807	nitrogen compound metabolic process	BP	0.479859	0.660765	7	43	822	7045	0		7	A0A5S9WL59 A0A5S9XSP2 A0A654F9A3 A0A654G8C6 A0A7G2DNI0 A0A7G2EY93 F4JHA2
GO:0048037	cofactor binding	MF	0.54317	0.734481	4	84	250	7045	4	A0A178W962 A0A5S9X418 A0A654FVF1 Q9SK47	0				GO:0006812	cation transport	BP	0.479969	0.660765	1	43	106	7045	0		1	A0A178VPD8
GO:0006464	cellular protein modification process	BP	0.545553	0.734481	10	84	662	7045	10	A0A178UH19 A0A178UXN0 A0A178W2K5 A0A178WKJ3 A0A384KCH0 A0A5S9YBT0 A0A5S9YF24 A0A654FRZ8 A0A7G2FDT5 O80396	0				GO:0044281	small molecule metabolic process	BP	0.480113	0.660765	3	43	358	7045	0		3	A0A178W9E4 A0A1I9LSB1 F4JHA2
GO:0050660	flavin adenine dinucleotide binding	MF	0.575112	0.734481	1	84	71	7045	1	A0A5S9X418	0				GO:0016021	integral component of membrane	CC	0.493526	0.660765	3	43	371	7045	0		3	A0A178VJW8 A0A178VPD8 A0A5S9XWQ9
GO:0050794	regulation of cellular process	BP	0.579431	0.737036	4	84	282	7045	4	A0A178UH19 A0A178WBB8 A0A178WEQ7 A0A7G2FHX5	0				GO:0016020	membrane	CC	0.49831	0.660765	7	43	831	7045	0		7	A0A178UVY8 A0A178VJW8 A0A178VPD8 A0A178W0J7 A0A5S9XWQ9 A0A7G2E2S4 Q9LU05
GO:0004672	protein kinase activity	MF	0.611786	0.772016	8	84	527	7045	8	A0A178UH19 A0A178W2K5 A0A384KCH0 A0A5S9YBT0 A0A654FRZ8 A0A7G2FDT5 A0A7G2FHX5 O80396	0				GO:0006468	protein phosphorylation	BP	0.555427	0.710327	4	43	519	7045	0		4	A0A1P8BDJ0 A0A654EG78 A0A7G2EX72 C0LGP9
GO:0045454	cell redox homeostasis	BP	0.614388	0.772234	1	84	79	7045	1	A0A178WEQ7	0				GO:0004672	protein kinase activity	MF	0.560352	0.713782	4	43	527	7045	0		4	A0A1P8BDJ0 A0A654EG78 A0A7G2EX72 C0LGP9
GO:0005509	calcium ion binding	MF	0.652501	0.804246	2	84	118	7045	2	A0A178WGZ8 A0A178WM36	0				GO:0005506	iron ion binding	MF	0.602267	0.739945	1	43	149	7045	0		1	A0A654FSZ8
GO:0016772	transferase activity, transferring phosphorus-containing groups	MF	0.668683	0.821009	10	84	699	7045	10	A0A178UH19 A0A178VUS8 A0A178W2K5 A0A384KCH0 A0A5S9YBT0 A0A654FRZ8 A0A7G2FDT5 A0A7G2FHX5 A0A7G2FHZ8 O80396	0				GO:0006796	phosphate-containing compound metabolic process	BP	0.605818	0.739945	5	43	686	7045	0		5	A0A1P8BDJ0 A0A654EG78 A0A7G2EX72 C0LGP9 F4JHA2
GO:1901135	carbohydrate derivative metabolic process	BP	0.704827	0.858754	2	84	153	7045	2	A0A178WKJ3 A0A654FL20	0				GO:0016772	transferase activity, transferring phosphorus-containing groups	MF	0.611606	0.743657	5	43	699	7045	0		5	A0A178UBZ0 A0A1P8BDJ0 A0A654EG78 A0A7G2EX72 C0LGP9
GO:0006468	protein phosphorylation	BP	0.895771	1	7	84	519	7045	7	A0A178UH19 A0A178W2K5 A0A384KCH0 A0A5S9YBT0 A0A654FRZ8 A0A7G2FDT5 O80396	0				GO:0003824	catalytic activity	MF	0.637654	0.766618	20	43	2946	7045	0		20	A0A178UBZ0 A0A178UL11 A0A178V132 A0A178W0J7 A0A178W1X8 A0A178W2L9 A0A178W9E4 A0A178WJ72 A0A1I9LSB1 A0A1P8B4W3 A0A1P8BDJ0 A0A5S9XSP2 A0A5S9XWQ9 A0A654EG78 A0A654EZ42 A0A654F9A3 A0A7G2E2S4 A0A7G2EX72 A0A7G2EY93 C0LGP9
GO:0003824	catalytic activity	MF	0.933705	1	36	84	2946	7045	36	A0A178UH19 A0A178UX09 A0A178UXN0 A0A178V191 A0A178V2P2 A0A178V7T5 A0A178V8K9 A0A178VEB9 A0A178VUS8 A0A178W2K5 A0A178WDI0 A0A178WPV8 A0A1P8AZ15 A0A384KCH0 A0A5S9X418 A0A5S9YBT0 A0A5S9YF24 A0A654FC47 A0A654FL20 A0A654FRZ8 A0A654FVF1 A0A654G066 A0A654G1F2 A0A7G2E8R4 A0A7G2EBC5 A0A7G2EH36 A0A7G2FDT5 A0A7G2FHX5 A0A7G2FHZ8 O80396 P42813 Q6NQA8 Q84LR6 Q9FLV0 Q9LEU4 Q9LK64	0				GO:0005215	transporter activity	MF	0.663477	0.791732	2	43	248	7045	0		2	A0A178UVY8 A0A178VPD8
GO:0043167	ion binding	MF	0.9909	1	10	84	794	7045	10	A0A178V4T2 A0A178W962 A0A178WDI0 A0A178WGZ8 A0A178WM36 A0A178WMU1 A0A654FMG0 A0A7G2ECD5 A0A7G2FBF4 Q9SK47	0				GO:0055085	transmembrane transport	BP	0.680395	0.800873	2	43	270	7045	0		2	A0A178VPD8 A0A5S9XWQ9
															GO:0006412	translation	BP	0.697766	0.810568	2	43	291	7045	0		2	A0A5S9WL59 A0A654G8C6
															GO:0044271	cellular nitrogen compound biosynthetic process	BP	0.736021	0.834851	3	43	405	7045	0		3	A0A5S9WL59 A0A654G8C6 A0A7G2DNI0
															GO:1901564	organonitrogen compound metabolic process	BP	0.776803	0.86611	4	43	575	7045	0		4	A0A5S9WL59 A0A5S9XSP2 A0A654G8C6 F4JHA2
															GO:0006810	transport	BP	0.784185	0.86611	4	43	605	7045	0		4	A0A178USH8 A0A178UVY8 A0A178VPD8 A0A5S9XWQ9
															GO:0016787	hydrolase activity	MF	1	1	5	43	811	7045	0		5	A0A178UL11 A0A178WJ72 A0A1I9LSB1 A0A5S9XWQ9 A0A654EZ42

## Sheet: C) GO_Low P vs Full P_Roots
GO enrichment analysis of DEPs in roots
Low P vs Full P_Up_Roots															Low P vs Full P_Down_Roots
GO_ID	GO_Term	GO_Class	Pvalue	AdjustedPv	x	n	y	N	Up	Up_Prot_names	Down	Down_Prot_names			GO_ID	GO_Term	GO_Class	Pvalue	AdjustedPv	x	n	y	N	Up	Up_Prot_names	Down	Down_Prot_names
GO:0008964	phosphoenolpyruvate carboxylase activity	MF	1.18718e-06	0.000853585	4	234	4	7045	4	A0A178VET0 A0A178VV64 A0A178WJH6 A0A7G2EJX0	0				GO:0003735	structural constituent of ribosome	MF	1.14697e-22	6.42301e-20	33	248	203	7045	0		33	A0A178UYN8 A0A178V453 A0A178V7H9 A0A178V7W6 A0A178V8C0 A0A178VAH5 A0A178VF24 A0A178VFW6 A0A178VH97 A0A178VM37 A0A178VRI1 A0A178VYG9 A0A178W6Y8 A0A178W7D0 A0A178WJT1 A0A178WN81 A0A1B1W4T5 A0A1B1W4X4 A0A1B1W4X8 A0A1B1W4Y2 A0A1B1W4Z1 A0A384L9X3 A0A384LN24 A0A5S9WZG6 A0A5S9YJ57 A0A654EI66 A0A7G2EGI7 A0A7G2FIY7 A8MR50 F4J3P1 P42732 P46286 Q9FLN4
GO:0006099	tricarboxylic acid cycle	BP	1.68896e-05	0.00138646	4	234	6	7045	4	A0A178VET0 A0A178VV64 A0A178WJH6 A0A7G2EJX0	0				GO:0005840	ribosome	CC	1.20106e-21	3.36296e-19	32	248	199	7045	0		32	A0A178UYN8 A0A178V453 A0A178V7H9 A0A178V7W6 A0A178V8C0 A0A178VAH5 A0A178VF24 A0A178VFW6 A0A178VH97 A0A178VM37 A0A178VRI1 A0A178W6Y8 A0A178W7D0 A0A178WJT1 A0A178WN81 A0A1B1W4T5 A0A1B1W4X4 A0A1B1W4X8 A0A1B1W4Y2 A0A1B1W4Z1 A0A384L9X3 A0A384LN24 A0A5S9WZG6 A0A5S9YJ57 A0A654EI66 A0A7G2EGI7 A0A7G2FIY7 A8MR50 F4J3P1 P42732 P46286 Q9FLN4
GO:0003993	acid phosphatase activity	MF	0.000125334	0.00554351	5	234	16	7045	5	A0A178UU03 A0A178VQU5 A0A178WDI0 Q38924 Q8S340	0				GO:0006412	translation	BP	4.18125e-14	3.9025e-12	34	248	291	7045	0		34	A0A178UYN8 A0A178V453 A0A178V7H9 A0A178V7W6 A0A178V8C0 A0A178VAH5 A0A178VCZ7 A0A178VF24 A0A178VFW6 A0A178VH97 A0A178VM37 A0A178VRI1 A0A178W6Y8 A0A178W7D0 A0A178WJT1 A0A178WN81 A0A1B1W4T5 A0A1B1W4X4 A0A1B1W4X8 A0A1B1W4Y2 A0A1B1W4Z1 A0A384L9X3 A0A384LN24 A0A5S9WZG6 A0A5S9YJ57 A0A654EI66 A0A7G2EGI7 A0A7G2FIY7 A8MR50 F4J3P1 F4JQD8 P42732 P46286 Q9FLN4
GO:0015977	carbon fixation	BP	0.00013107	0.00554351	4	234	9	7045	4	A0A178VET0 A0A178VV64 A0A178WJH6 A0A7G2EJX0	0				GO:0034645	cellular macromolecule biosynthetic process	BP	3.28829e-09	1.31532e-07	36	248	404	7045	0		36	A0A178UYN8 A0A178V453 A0A178V7H9 A0A178V7W6 A0A178V8C0 A0A178VAH5 A0A178VCZ7 A0A178VF24 A0A178VFW6 A0A178VH97 A0A178VM37 A0A178VRI1 A0A178W6Y8 A0A178W7D0 A0A178WJT1 A0A178WN81 A0A1B1W4T5 A0A1B1W4X4 A0A1B1W4X8 A0A1B1W4Y2 A0A1B1W4Z1 A0A384KIZ2 A0A384L9X3 A0A384LN24 A0A5S9WZG6 A0A5S9YJ57 A0A654EI66 A0A7G2EGI7 A0A7G2FIY7 A8MR50 F4J3P1 F4JQD8 P42732 P46286 Q9FLN4 Q9LYS6
GO:0016791	phosphatase activity	MF	0.000252752	0.00908642	7	234	39	7045	7	A0A178UU03 A0A178VQU5 A0A178WDI0 A0A5S9WTW2 A0A654EAS0 Q38924 Q8S340	0				GO:0044271	cellular nitrogen compound biosynthetic process	BP	3.63773e-09	1.35808e-07	36	248	405	7045	0		36	A0A178UYN8 A0A178V453 A0A178V7H9 A0A178V7W6 A0A178V8C0 A0A178VAH5 A0A178VCZ7 A0A178VF24 A0A178VFW6 A0A178VH97 A0A178VM37 A0A178VRI1 A0A178W6Y8 A0A178W7D0 A0A178WJT1 A0A178WN81 A0A1B1W4T5 A0A1B1W4X4 A0A1B1W4X8 A0A1B1W4Y2 A0A1B1W4Z1 A0A384KIZ2 A0A384L9X3 A0A384LN24 A0A5S9WZG6 A0A5S9YJ57 A0A654EI66 A0A7G2EGI7 A0A7G2EV18 A0A7G2FIY7 A8MR50 F4J3P1 F4JQD8 P42732 P46286 Q9FLN4
GO:0044273	sulfur compound catabolic process	BP	0.000344336	0.0114103	3	234	5	7045	3	A0A178UTF7 A0A178VEP9 A7XB43	0				GO:0044444	cytoplasmic part	CC	8.46552e-09	2.96293e-07	34	248	380	7045	0		34	A0A178UTM8 A0A178UYN8 A0A178V453 A0A178V7H9 A0A178V7W6 A0A178V8C0 A0A178VAH5 A0A178VF24 A0A178VFW6 A0A178VH97 A0A178VM37 A0A178VRI1 A0A178W6Y8 A0A178W7D0 A0A178WJT1 A0A178WN81 A0A1B1W4T5 A0A1B1W4X4 A0A1B1W4X8 A0A1B1W4Y2 A0A1B1W4Z1 A0A384L9X3 A0A384LN24 A0A5S9WKB2 A0A5S9WZG6 A0A5S9YJ57 A0A654EI66 A0A7G2EGI7 A0A7G2FIY7 A8MR50 F4J3P1 P42732 P46286 Q9FLN4
GO:0051287	NAD binding	MF	0.000349132	0.0114103	7	234	41	7045	7	A0A178UJQ6 A0A178UJW9 A0A178VEP9 A0A178VPC3 A0A178W962 A7XB43 Q9CA83	0				GO:0010467	gene expression	BP	1.06538e-08	3.50948e-07	36	248	416	7045	0		36	A0A178UYN8 A0A178V453 A0A178V7H9 A0A178V7W6 A0A178V8C0 A0A178VAH5 A0A178VCZ7 A0A178VF24 A0A178VFW6 A0A178VH97 A0A178VM37 A0A178VRI1 A0A178W6Y8 A0A178W7D0 A0A178WJT1 A0A178WN81 A0A1B1W4T5 A0A1B1W4X4 A0A1B1W4X8 A0A1B1W4Y2 A0A1B1W4Z1 A0A384KIZ2 A0A384L9X3 A0A384LN24 A0A5S9WZG6 A0A5S9YJ57 A0A654EI66 A0A7G2DT37 A0A7G2EGI7 A0A7G2FIY7 A8MR50 F4J3P1 F4JQD8 P42732 P46286 Q9FLN4
GO:0005576	extracellular region	CC	0.000382581	0.0119598	6	234	30	7045	6	A0A178UMJ6 A0A178UTG4 A0A178UU22 A0A178VV23 A0A1P8AQT8 A0A5S9YHI8	0				GO:0050660	flavin adenine dinucleotide binding	MF	1.62598e-08	4.89305e-07	15	248	71	7045	0		15	A0A178UAI9 A0A178V3P8 A0A178VVH7 A0A178W6S2 A0A178WCP1 A0A5S9UDX2 A0A654EEJ3 A0A7G2DU91 A0A7G2DWQ8 A0A7G2F161 A0A7G2F648 Q0WPE4 Q67XF5 Q9FKV0 Q9SUC6
GO:0016762	xyloglucan:xyloglucosyl transferase activity	MF	0.00064178	0.0184576	5	234	22	7045	5	A0A178UMJ6 A0A178UTG4 A0A178UU22 A0A1P8AQT8 A0A5S9YHI8	0				GO:1901566	organonitrogen compound biosynthetic process	BP	1.66014e-08	4.89305e-07	37	248	438	7045	0		37	A0A178UB24 A0A178UYN8 A0A178V453 A0A178V7H9 A0A178V7W6 A0A178V8C0 A0A178VAH5 A0A178VBT4 A0A178VCZ7 A0A178VF24 A0A178VFW6 A0A178VH97 A0A178VM37 A0A178VRI1 A0A178W6Y8 A0A178W7D0 A0A178WJT1 A0A178WN81 A0A1B1W4T5 A0A1B1W4X4 A0A1B1W4X8 A0A1B1W4Y2 A0A1B1W4Z1 A0A384L9X3 A0A384LN24 A0A5S9WZG6 A0A5S9YJ57 A0A654EI66 A0A7G2EGI7 A0A7G2EV18 A0A7G2FIY7 A8MR50 F4J3P1 F4JQD8 P42732 P46286 Q9FLN4
GO:0048046	apoplast	CC	0.00064178	0.0184576	5	234	22	7045	5	A0A178UMJ6 A0A178UTG4 A0A178UU22 A0A1P8AQT8 A0A5S9YHI8	0				GO:1901564	organonitrogen compound metabolic process	BP	5.17218e-07	1.44821e-05	42	248	575	7045	0		42	A0A178UB24 A0A178UDA7 A0A178UYN8 A0A178V453 A0A178V7H9 A0A178V7W6 A0A178V8C0 A0A178VAH5 A0A178VBT4 A0A178VCZ7 A0A178VF24 A0A178VFW6 A0A178VH97 A0A178VM37 A0A178VRI1 A0A178W1K2 A0A178W6Y8 A0A178W7D0 A0A178WJT1 A0A178WN81 A0A1B1W4T5 A0A1B1W4X4 A0A1B1W4X8 A0A1B1W4Y2 A0A1B1W4Z1 A0A384L9X3 A0A384LN24 A0A384LND1 A0A5S9WZG6 A0A5S9YJ57 A0A654EI66 A0A7G2DRB2 A0A7G2E990 A0A7G2EGI7 A0A7G2EV18 A0A7G2FIY7 A8M…
GO:0006457	protein folding	BP	0.000845509	0.0225156	8	234	61	7045	8	A0A178UDQ4 A0A178UNQ5 A0A178V1B9 A0A178V2S8 A0A178VCQ5 A0A178VE97 A0A178WB77 A0A5S9UI40	0				GO:0005215	transporter activity	MF	1.36272e-06	3.63393e-05	23	248	248	7045	0		23	A0A178UBD9 A0A178UEL6 A0A178UG75 A0A178UVY8 A0A178V129 A0A178V8P4 A0A178V9T6 A0A178VIZ0 A0A178VXV5 A0A178WB01 A0A384LB08 A0A384LEJ8 A0A5S9TDY4 A0A5S9X4Q1 A0A5S9X6L8 A0A654FA46 A0A654G9D2 A0A654GDX3 A0A7G2EMA2 A8MRW1 Q05085 Q9SUQ7 Q9ZTZ7
GO:0042578	phosphoric ester hydrolase activity	MF	0.000943491	0.0242275	8	234	62	7045	8	A0A178UU03 A0A178VQU5 A0A178WDI0 A0A5S9WTW2 A0A654EAS0 A0A654G6T9 Q38924 Q8S340	0				GO:0055114	oxidation-reduction process	BP	2.97558e-06	7.25905e-05	49	248	746	7045	0		49	A0A178U798 A0A178UB81 A0A178UDA7 A0A178V1L7 A0A178V4J6 A0A178V802 A0A178VFW6 A0A178VLM9 A0A178VN27 A0A178VRZ8 A0A178VVH7 A0A178VZG2 A0A178VZY5 A0A178W6S2 A0A178WBR8 A0A178WCP1 A0A178WFN6 A0A1B1W4U0 A0A1P8BGP6 A0A384LND1 A0A5S9UDX2 A0A5S9X4V2 A0A5S9XAC7 A0A5S9Y8D8 A0A654E9F4 A0A654EEJ3 A0A654FBK0 A0A654FV44 A0A654G6F8 A0A7G2DU91 A0A7G2DUD0 A0A7G2DV28 A0A7G2DWQ8 A0A7G2E990 A0A7G2EEQ8 A0A7G2ESV9 A0A…
GO:0004427	inorganic diphosphatase activity	MF	0.00114683	0.0284335	3	234	7	7045	3	A0A178V127 A0A178VKC0 A0A178VZ15	0				GO:0032991	macromolecular complex	CC	7.91821e-06	0.000177368	36	248	503	7045	0		36	A0A178UTM8 A0A178UYN8 A0A178V453 A0A178V7H9 A0A178V7W6 A0A178V8C0 A0A178VAH5 A0A178VF24 A0A178VFW6 A0A178VH97 A0A178VM37 A0A178VRI1 A0A178W6Y8 A0A178W7D0 A0A178WJT1 A0A178WN81 A0A1B1W4T5 A0A1B1W4X4 A0A1B1W4X8 A0A1B1W4Y2 A0A1B1W4Z1 A0A384KIZ2 A0A384L9X3 A0A384LN24 A0A5S9WKB2 A0A5S9WZG6 A0A5S9YJ57 A0A654EI66 A0A7G2EGI7 A0A7G2FIY7 A8MR50 F4J3P1 P42732 P46286 Q9FLN4 Q9LYS6
GO:0044262	cellular carbohydrate metabolic process	BP	0.00149554	0.035843	9	234	82	7045	9	A0A178UMJ6 A0A178UTG4 A0A178UU22 A0A178VS65 A0A1P8AQT8 A0A384KJU9 A0A5S9YHI8 A0A654G0P2 Q9LXL5	0				GO:0008152	metabolic process	BP	9.39603e-06	0.000202376	149	248	3248	7045	0		149	A0A0F7C956 A0A178U798 A0A178UB24 A0A178UB81 A0A178UCE0 A0A178UDA7 A0A178UDQ7 A0A178UFN1 A0A178UMR9 A0A178UY32 A0A178UYN8 A0A178V1L7 A0A178V2W5 A0A178V453 A0A178V4J6 A0A178V7H9 A0A178V7W6 A0A178V802 A0A178V8C0 A0A178V9Y2 A0A178VAH5 A0A178VBT4 A0A178VCZ7 A0A178VE54 A0A178VF24 A0A178VFW6 A0A178VH97 A0A178VHD8 A0A178VHL9 A0A178VLM9 A0A178VM37 A0A178VN27 A0A178VQ19 A0A178VRI1 A0A178VRZ8 A0A178VVH7 A0A…
GO:0004013	adenosylhomocysteinase activity	MF	0.00322366	0.0503872	2	234	3	7045	2	A0A178VEP9 A7XB43	0				GO:0016491	oxidoreductase activity	MF	1.53371e-05	0.000318104	37	248	534	7045	0		37	A0A178U798 A0A178UDA7 A0A178V1L7 A0A178V4J6 A0A178V802 A0A178VFW6 A0A178VRZ8 A0A178VVH7 A0A178VZG2 A0A178VZY5 A0A178W6S2 A0A178WBR8 A0A178WCP1 A0A178WFN6 A0A1P8BGP6 A0A384LND1 A0A5S9X4V2 A0A5S9XAC7 A0A5S9Y8D8 A0A654EEJ3 A0A654FV44 A0A654G6F8 A0A7G2DU91 A0A7G2DUD0 A0A7G2DWQ8 A0A7G2E990 A0A7G2EEQ8 A0A7G2F161 A0A7G2F648 A0A7G2FHE7 A0A7G2FML6 A0A8F5GJ22 Q0WPE4 Q9FFQ4 Q9FKV0 Q9SJA7 Q9SUC6
GO:0019510	S-adenosylhomocysteine catabolic process	BP	0.00322366	0.0503872	2	234	3	7045	2	A0A178VEP9 A7XB43	0				GO:1901576	organic substance biosynthetic process	BP	3.50779e-05	0.000701558	42	248	652	7045	0		42	A0A178UB24 A0A178UYN8 A0A178V453 A0A178V7H9 A0A178V7W6 A0A178V8C0 A0A178VAH5 A0A178VBT4 A0A178VCZ7 A0A178VE54 A0A178VF24 A0A178VFW6 A0A178VH97 A0A178VM37 A0A178VRI1 A0A178W6Y8 A0A178W7D0 A0A178WJT1 A0A178WKP7 A0A178WN81 A0A1B1W4T5 A0A1B1W4X4 A0A1B1W4X8 A0A1B1W4Y2 A0A1B1W4Z1 A0A384KIZ2 A0A384L9X3 A0A384LN24 A0A5S9WSW0 A0A5S9WZG6 A0A5S9YJ57 A0A654EI66 A0A7G2EGI7 A0A7G2EV18 A0A7G2FIY7 A8MR50 F4J3P1 …
GO:0004512	inositol-3-phosphate synthase activity	MF	0.00322366	0.0503872	2	234	3	7045	2	A0A178VS65 A0A384KJU9	0				GO:0044249	cellular biosynthetic process	BP	3.67489e-05	0.000709635	42	248	653	7045	0		42	A0A178UB24 A0A178UYN8 A0A178V453 A0A178V7H9 A0A178V7W6 A0A178V8C0 A0A178VAH5 A0A178VBT4 A0A178VCZ7 A0A178VE54 A0A178VF24 A0A178VFW6 A0A178VH97 A0A178VM37 A0A178VRI1 A0A178W6Y8 A0A178W7D0 A0A178WJT1 A0A178WKP7 A0A178WN81 A0A1B1W4T5 A0A1B1W4X4 A0A1B1W4X8 A0A1B1W4Y2 A0A1B1W4Z1 A0A384KIZ2 A0A384L9X3 A0A384LN24 A0A5S9WSW0 A0A5S9WZG6 A0A5S9YJ57 A0A654EI66 A0A7G2EGI7 A0A7G2EV18 A0A7G2FIY7 A8MR50 F4J3P1 …
GO:0006021	inositol biosynthetic process	BP	0.00322366	0.0503872	2	234	3	7045	2	A0A178VS65 A0A384KJU9	0				GO:0020037	heme binding	MF	5.16732e-05	0.000964566	18	248	201	7045	0		18	A0A178U798 A0A178V1L7 A0A178V4J6 A0A178V802 A0A178VLM9 A0A178VN27 A0A178VZG2 A0A1P8BGP6 A0A5S9X4V2 A0A654E9F4 A0A654FBK0 A0A654G6F8 A0A7G2DUD0 A0A7G2DV28 A0A7G2EEQ8 A0A7G2ESV9 A0A7G2F934 Q9LTM3
GO:0008135	translation factor activity, RNA binding	MF	0.00432219	0.0661203	6	234	47	7045	6	A0A178VSD9 A0A178W345 A0A384KPK2 A0A5S9WDQ1 A0A5S9Y077 A0A5S9Y678	0				GO:0050662	coenzyme binding	MF	8.4723e-05	0.00148265	16	248	173	7045	0		16	A0A178UAI9 A0A178V3P8 A0A178VVH7 A0A178W6S2 A0A178WCP1 A0A5S9UDX2 A0A5S9Y8D8 A0A654EEJ3 A0A7G2DU91 A0A7G2DWQ8 A0A7G2F161 A0A7G2F648 Q0WPE4 Q67XF5 Q9FKV0 Q9SUC6
GO:0000774	adenyl-nucleotide exchange factor activity	MF	0.00630612	0.0686984	2	234	4	7045	2	A0A178UNQ5 A0A178V1B9	0				GO:0006807	nitrogen compound metabolic process	BP	0.000404912	0.00539883	47	248	822	7045	0		47	A0A178UB24 A0A178UDA7 A0A178UYN8 A0A178V453 A0A178V7H9 A0A178V7W6 A0A178V8C0 A0A178VAH5 A0A178VBT4 A0A178VCZ7 A0A178VF24 A0A178VFW6 A0A178VH97 A0A178VM37 A0A178VRI1 A0A178W1K2 A0A178W6Y8 A0A178W7D0 A0A178WBR8 A0A178WJT1 A0A178WN81 A0A1B1W4T5 A0A1B1W4X4 A0A1B1W4X8 A0A1B1W4Y2 A0A1B1W4Z1 A0A384KIZ2 A0A384L9X3 A0A384LN24 A0A384LND1 A0A5S9WZG6 A0A5S9YJ57 A0A654EI66 A0A7G2DRB2 A0A7G2DT37 A0A7G2E990 A0A…
GO:0042803	protein homodimerization activity	MF	0.00630612	0.0686984	2	234	4	7045	2	A0A178UNQ5 A0A178V1B9	0				GO:0044710	single-organism metabolic process	BP	0.000423342	0.00551329	65	248	1242	7045	0		65	A0A0F7C956 A0A178U798 A0A178UB24 A0A178UB81 A0A178UDA7 A0A178V1L7 A0A178V4J6 A0A178V802 A0A178VBT4 A0A178VCZ7 A0A178VE54 A0A178VFW6 A0A178VHD8 A0A178VLM9 A0A178VN27 A0A178VRZ8 A0A178VVH7 A0A178VZG2 A0A178VZY5 A0A178W1K2 A0A178W6S2 A0A178WBR8 A0A178WCP1 A0A178WFN6 A0A178WIN7 A0A178WJ12 A0A178WKP7 A0A1B1W4U0 A0A1I9LSB1 A0A1P8BGP6 A0A384LND1 A0A5S9UDX2 A0A5S9WSW0 A0A5S9X4V2 A0A5S9XAC7 A0A5S9Y601 A0A…
GO:0003684	damaged DNA binding	MF	0.00630612	0.0686984	2	234	4	7045	2	A0A178V8E8 A0A7G2E618	0				GO:0004601	peroxidase activity	MF	0.000458278	0.00583262	10	248	80	7045	0		10	A0A178U798 A0A178V1L7 A0A178V4J6 A0A178V802 A0A178VZG2 A0A1P8BGP6 A0A5S9X4V2 A0A654G6F8 A0A7G2DUD0 A0A7G2EEQ8
GO:0043161	proteasome-mediated ubiquitin-dependent protein catabolic process	BP	0.00630612	0.0686984	2	234	4	7045	2	A0A178V8E8 A0A7G2E618	0				GO:0006950	response to stress	BP	0.000581991	0.0070851	15	248	176	7045	0		15	A0A178U798 A0A178UFT3 A0A178V1L7 A0A178V4J6 A0A178V802 A0A178V8J5 A0A178VRN2 A0A178VYY4 A0A178VZG2 A0A1P8BGP6 A0A384LD71 A0A5S9X4V2 A0A654G6F8 A0A7G2EEQ8 A0A7G2EN99
GO:0006879	cellular iron ion homeostasis	BP	0.00630612	0.0686984	2	234	4	7045	2	A0A384KHN9 A0A384KQ30	0				GO:0006979	response to oxidative stress	BP	0.000972803	0.0111995	9	248	73	7045	0		9	A0A178U798 A0A178V1L7 A0A178V4J6 A0A178V802 A0A178VZG2 A0A1P8BGP6 A0A5S9X4V2 A0A654G6F8 A0A7G2EEQ8
GO:0005618	cell wall	CC	0.00936827	0.0912565	6	234	55	7045	6	A0A178UMJ6 A0A178UR22 A0A178UTG4 A0A178UU22 A0A1P8AQT8 A0A5S9YHI8	0				GO:0043229	intracellular organelle	CC	0.000999952	0.0111995	35	248	582	7045	0		35	A0A178UYN8 A0A178V1Z3 A0A178V453 A0A178V7H9 A0A178V7W6 A0A178V8C0 A0A178VAH5 A0A178VF24 A0A178VFW6 A0A178VH97 A0A178VM37 A0A178VRI1 A0A178W6Y8 A0A178W7D0 A0A178WJT1 A0A178WN81 A0A1B1W4T5 A0A1B1W4X4 A0A1B1W4X8 A0A1B1W4Y2 A0A1B1W4Z1 A0A384KIZ2 A0A384L9X3 A0A384LN24 A0A5S9WZG6 A0A5S9YJ57 A0A654EI66 A0A654FDQ4 A0A7G2EGI7 A0A7G2FIY7 A8MR50 F4J3P1 P42732 P46286 Q9FLN4
GO:0003723	RNA binding	MF	0.00975121	0.0912565	15	234	229	7045	15	A0A178UKP7 A0A178VGE9 A0A178VSD9 A0A178W345 A0A178W682 A0A178W938 A0A384KPK2 A0A5S9WDQ1 A0A5S9X187 A0A5S9Y077 A0A5S9Y678 A0A7G2EB68 A0A7G2EZU9 P42813 Q56WI6	0				GO:0034641	cellular nitrogen compound metabolic process	BP	0.00136766	0.0150175	40	248	701	7045	0		40	A0A178UYN8 A0A178V453 A0A178V7H9 A0A178V7W6 A0A178V8C0 A0A178VAH5 A0A178VCZ7 A0A178VF24 A0A178VFW6 A0A178VH97 A0A178VM37 A0A178VRI1 A0A178W1K2 A0A178W6Y8 A0A178W7D0 A0A178WJT1 A0A178WN81 A0A1B1W4T5 A0A1B1W4X4 A0A1B1W4X8 A0A1B1W4Y2 A0A1B1W4Z1 A0A384KIZ2 A0A384L9X3 A0A384LN24 A0A5S9WZG6 A0A5S9YJ57 A0A654EI66 A0A7G2DT37 A0A7G2E990 A0A7G2EGI7 A0A7G2EV18 A0A7G2FIY7 A8MR50 F4J3P1 F4JQD8 P42732 P46286 Q…
GO:0016830	carbon-carbon lyase activity	MF	0.00987146	0.0912565	5	234	40	7045	5	A0A178VET0 A0A178VV64 A0A178WJH6 A0A7G2EJX0 Q56Z19	0				GO:0044267	cellular protein metabolic process	BP	0.00168004	0.0180928	53	248	1008	7045	0		53	A0A178UDQ7 A0A178UMR9 A0A178UY32 A0A178UYN8 A0A178V453 A0A178V7H9 A0A178V7W6 A0A178V8C0 A0A178VAH5 A0A178VCZ7 A0A178VF24 A0A178VFW6 A0A178VH97 A0A178VM37 A0A178VRI1 A0A178W0E8 A0A178W2B2 A0A178W6S8 A0A178W6Y8 A0A178W7D0 A0A178WJT1 A0A178WN66 A0A178WN81 A0A1B1W4T5 A0A1B1W4X4 A0A1B1W4X8 A0A1B1W4Y2 A0A1B1W4Z1 A0A1P8BDJ0 A0A384KCH0 A0A384L9A3 A0A384L9X3 A0A384LN24 A0A5S9WZG6 A0A5S9XQJ1 A0A5S9YFQ2 A0A…
GO:0006091	generation of precursor metabolites and energy	BP	0.0102092	0.0912565	6	234	56	7045	6	A0A178VET0 A0A178VV64 A0A178WJH6 A0A384KII3 A0A7G2EJX0 Q56Z19	0				GO:0048037	cofactor binding	MF	0.00236635	0.0236635	18	248	250	7045	0		18	A0A178UAI9 A0A178V3P8 A0A178VE54 A0A178VVH7 A0A178W6S2 A0A178WCP1 A0A5S9UDX2 A0A5S9Y8D8 A0A654EEJ3 A0A7G2DU91 A0A7G2DWQ8 A0A7G2F161 A0A7G2F648 Q0WPE4 Q67XF5 Q9FKV0 Q9SGU9 Q9SUC6
GO:0006289	nucleotide-excision repair	BP	0.0102806	0.0912565	2	234	5	7045	2	A0A178V8E8 A0A7G2E618	0				GO:0019538	protein metabolic process	BP	0.00251187	0.0243164	59	248	1168	7045	0		59	A0A178UDQ7 A0A178UMR9 A0A178UY32 A0A178UYN8 A0A178V453 A0A178V7H9 A0A178V7W6 A0A178V8C0 A0A178V9Y2 A0A178VAH5 A0A178VCZ7 A0A178VF24 A0A178VFW6 A0A178VH97 A0A178VM37 A0A178VRI1 A0A178W0E8 A0A178W2B2 A0A178W6S8 A0A178W6Y8 A0A178W7D0 A0A178WJT1 A0A178WN66 A0A178WN81 A0A1B1W4T5 A0A1B1W4X4 A0A1B1W4X8 A0A1B1W4Y2 A0A1B1W4Z1 A0A1P8BDJ0 A0A384KCH0 A0A384L9A3 A0A384L9X3 A0A384LN24 A0A5S9S519 A0A5S9WZG6 A0A…
GO:0033897	ribonuclease T2 activity	MF	0.0102806	0.0912565	2	234	5	7045	2	A0A178W938 P42813	0				GO:0005996	monosaccharide metabolic process	BP	0.00382617	0.0357109	4	248	19	7045	0		4	A0A178VHD8 A0A1I9LSB1 A0A5S9Y8D8 A0A7G2EPI2
GO:0008199	ferric iron binding	MF	0.0102806	0.0912565	2	234	5	7045	2	A0A384KHN9 A0A384KQ30	0				GO:0071949	FAD binding	MF	0.0043037	0.0395093	3	248	10	7045	0		3	A0A178UAI9 A0A178V3P8 Q67XF5
GO:0016758	transferase activity, transferring hexosyl groups	MF	0.0106476	0.0933613	9	234	110	7045	9	A0A178UMJ6 A0A178UTG4 A0A178UU22 A0A1P8AQT8 A0A5S9YHI8 A0A654G0P2 A0A7G2E2S4 Q9LXL5 Q9SJP2	0				GO:0008519	ammonium transmembrane transporter activity	MF	0.00706585	0.0599527	2	248	4	7045	0		2	A0A178V9T6 A0A178WB01
GO:0003779	actin binding	MF	0.0114127	0.098098	4	234	27	7045	4	A0A178V0Z9 A0A178WJX4 A0A7G2EBD0 A0A7G2ECE4	0				GO:0015696	ammonium transport	BP	0.00706585	0.0599527	2	248	4	7045	0		2	A0A178V9T6 A0A178WB01
GO:0003743	translation initiation factor activity	MF	0.0129755	0.108481	4	234	28	7045	4	A0A178VSD9 A0A178W345 A0A384KPK2 A0A5S9Y077	0				GO:0015934	large ribosomal subunit	CC	0.00706585	0.0599527	2	248	4	7045	0		2	A0A178VF24 A0A178W7D0
GO:0050662	coenzyme binding	MF	0.0134467	0.109866	12	234	173	7045	12	A0A178UJQ6 A0A178UJW9 A0A178VEP9 A0A178VPC3 A0A178W3L3 A0A178W962 A0A178WJ33 A0A2H1ZE80 A0A654FVF1 A0A7G2EG26 A7XB43 Q9CA83	0				GO:0006013	mannose metabolic process	BP	0.00706585	0.0599527	2	248	4	7045	0		2	A0A1I9LSB1 A0A7G2EPI2
GO:0005976	polysaccharide metabolic process	BP	0.0141121	0.112926	6	234	60	7045	6	A0A178UMJ6 A0A178UTG4 A0A178UU22 A0A1P8AQT8 A0A1P8B7H0 A0A5S9YHI8	0				GO:0016701	oxidoreductase activity, acting on single donors with incorporation of molecular oxygen	MF	0.00948543	0.0781153	3	248	13	7045	0		3	A0A178UDA7 A0A178VZY5 A0A7G2FML6
GO:0071944	cell periphery	CC	0.0141354	0.112926	8	234	96	7045	8	A0A178UMJ6 A0A178UPG0 A0A178UR22 A0A178UTG4 A0A178UU22 A0A1P8AQT8 A0A5S9YHI8 A0A654EUP1	0				GO:0044238	primary metabolic process	BP	0.0118804	0.0964207	90	248	2041	7045	0		90	A0A178UB24 A0A178UCE0 A0A178UDA7 A0A178UDQ7 A0A178UFN1 A0A178UMR9 A0A178UY32 A0A178UYN8 A0A178V453 A0A178V7H9 A0A178V7W6 A0A178V8C0 A0A178V9Y2 A0A178VAH5 A0A178VBT4 A0A178VCZ7 A0A178VF24 A0A178VFW6 A0A178VH97 A0A178VHD8 A0A178VM37 A0A178VRI1 A0A178W0E8 A0A178W1K2 A0A178W2B2 A0A178W6S8 A0A178W6Y8 A0A178W7D0 A0A178WIN7 A0A178WJ12 A0A178WJT1 A0A178WKP7 A0A178WN66 A0A178WN81 A0A1B1W4T5 A0A1B1W4X4 A0A…
GO:0009415	response to water	BP	0.0150851	0.116625	2	234	6	7045	2	A0A384KK16 F4HST2	0				GO:0006812	cation transport	BP	0.0120787	0.0966297	9	248	106	7045	0		9	A0A178UBD9 A0A178V323 A0A178V9T6 A0A178WB01 A0A654GDX3 A0A7G2EMA2 A0A7G2EV18 Q9SUQ7 Q9ZTZ7
GO:0000062	fatty-acyl-CoA binding	MF	0.0206604	0.153142	2	234	7	7045	2	A0A178WJ33 A0A7G2EG26	0				GO:0004857	enzyme inhibitor activity	MF	0.0122606	0.0967031	6	248	55	7045	0		6	A0A178W7E8 A0A1P8ARX5 A0A654E9Z8 A0A654EQ90 A0A7G2EH24 Q39091
GO:1901565	organonitrogen compound catabolic process	BP	0.0228027	0.165608	4	234	33	7045	4	A0A178UTF7 A0A178VEP9 A0A654F6E3 A7XB43	0				GO:0016703	oxidoreductase activity, acting on single donors with incorporation of molecular oxygen, incorporation of one atom of oxygen (internal monooxygenases or internal mixed function oxidases)	MF	0.0168573	0.131113	2	248	6	7045	0		2	A0A178VZY5 A0A7G2FML6
GO:0004843	thiol-dependent ubiquitin-specific protease activity	MF	0.0269504	0.18056	2	234	8	7045	2	A0A178UXN0 A0A178VJ90	0				GO:0071705	nitrogen compound transport	BP	0.0171829	0.131814	3	248	16	7045	0		3	A0A178V9T6 A0A178WB01 A0A7G2DW25
GO:0016788	hydrolase activity, acting on ester bonds	MF	0.0273384	0.18056	11	234	165	7045	11	A0A178UR22 A0A178UU03 A0A178VQU5 A0A178W938 A0A178WDI0 A0A5S9WTW2 A0A654EAS0 A0A654G6T9 P42813 Q38924 Q8S340	0				GO:0044260	cellular macromolecule metabolic process	BP	0.0203601	0.154076	59	248	1270	7045	0		59	A0A178UDQ7 A0A178UMR9 A0A178UY32 A0A178UYN8 A0A178V453 A0A178V7H9 A0A178V7W6 A0A178V8C0 A0A178VAH5 A0A178VCZ7 A0A178VF24 A0A178VFW6 A0A178VH97 A0A178VM37 A0A178VRI1 A0A178W0E8 A0A178W2B2 A0A178W6S8 A0A178W6Y8 A0A178W7D0 A0A178WJT1 A0A178WN66 A0A178WN81 A0A1B1W4T5 A0A1B1W4X4 A0A1B1W4X8 A0A1B1W4Y2 A0A1B1W4Z1 A0A1P8BDJ0 A0A384KCH0 A0A384KIZ2 A0A384L9A3 A0A384L9X3 A0A384LKB4 A0A384LN24 A0A5S9WZG6 A0A…
GO:0006073	cellular glucan metabolic process	BP	0.028334	0.18056	5	234	52	7045	5	A0A178UMJ6 A0A178UTG4 A0A178UU22 A0A1P8AQT8 A0A5S9YHI8	0				GO:0071704	organic substance metabolic process	BP	0.021572	0.161071	93	248	2162	7045	0		93	A0A0F7C956 A0A178UB24 A0A178UDA7 A0A178UDQ7 A0A178UFN1 A0A178UMR9 A0A178UY32 A0A178UYN8 A0A178V453 A0A178V7H9 A0A178V7W6 A0A178V8C0 A0A178V9Y2 A0A178VAH5 A0A178VBT4 A0A178VCZ7 A0A178VE54 A0A178VF24 A0A178VFW6 A0A178VH97 A0A178VHD8 A0A178VM37 A0A178VRI1 A0A178W0E8 A0A178W1K2 A0A178W2B2 A0A178W6S8 A0A178W6Y8 A0A178W7D0 A0A178WBR8 A0A178WIN7 A0A178WJ12 A0A178WJT1 A0A178WKP7 A0A178WN66 A0A178WN81 A0A…
GO:0008234	cysteine-type peptidase activity	MF	0.0304691	0.18056	5	234	53	7045	5	A0A178UXN0 A0A178VA93 A0A178VJ90 A0A7G2EUX0 Q9LXW3	0				GO:0008171	O-methyltransferase activity	MF	0.0237783	0.170716	3	248	18	7045	0		3	A0A5S9VF04 A0A654EBL9 A0A7G2DYD6
GO:1901136	carbohydrate derivative catabolic process	BP	0.0309346	0.18056	3	234	21	7045	3	A0A178VEP9 A0A654F6E3 A7XB43	0				GO:0019318	hexose metabolic process	BP	0.0237783	0.170716	3	248	18	7045	0		3	A0A1I9LSB1 A0A5S9Y8D8 A0A7G2EPI2
GO:0004797	thymidine kinase activity	MF	0.033215	0.18056	1	234	1	7045	1	A0A178UCI4	0				GO:0043170	macromolecule metabolic process	BP	0.0281573	0.185219	65	248	1443	7045	0		65	A0A178UDQ7 A0A178UMR9 A0A178UY32 A0A178UYN8 A0A178V453 A0A178V7H9 A0A178V7W6 A0A178V8C0 A0A178V9Y2 A0A178VAH5 A0A178VCZ7 A0A178VF24 A0A178VFW6 A0A178VH97 A0A178VM37 A0A178VRI1 A0A178W0E8 A0A178W2B2 A0A178W6S8 A0A178W6Y8 A0A178W7D0 A0A178WJT1 A0A178WN66 A0A178WN81 A0A1B1W4T5 A0A1B1W4X4 A0A1B1W4X8 A0A1B1W4Y2 A0A1B1W4Z1 A0A1P8BDJ0 A0A384KCH0 A0A384KIZ2 A0A384L9A3 A0A384L9X3 A0A384LKB4 A0A384LN24 A0A…
GO:0004420	hydroxymethylglutaryl-CoA reductase (NADPH) activity	MF	0.033215	0.18056	1	234	1	7045	1	A0A178W3L3	0				GO:0004559	alpha-mannosidase activity	MF	0.0300374	0.187989	2	248	8	7045	0		2	A0A1I9LSB1 A0A7G2EPI2
GO:0015095	magnesium ion transmembrane transporter activity	MF	0.033215	0.18056	1	234	1	7045	1	A0A178WK96	0				GO:0030001	metal ion transport	BP	0.0326936	0.195443	5	248	51	7045	0		5	A0A178UBD9 A0A178V323 A0A654GDX3 A0A7G2EMA2 Q9ZTZ7
GO:0015693	magnesium ion transport	BP	0.033215	0.18056	1	234	1	7045	1	A0A178WK96	0				GO:0004411	homogentisate 1,2-dioxygenase activity	MF	0.0352023	0.195443	1	248	1	7045	0		1	A0A178UDA7
GO:0032981	mitochondrial respiratory chain complex I assembly	BP	0.033215	0.18056	1	234	1	7045	1	A0A384LIA8	0				GO:0006559	L-phenylalanine catabolic process	BP	0.0352023	0.195443	1	248	1	7045	0		1	A0A178UDA7
GO:0004864	protein phosphatase inhibitor activity	MF	0.033215	0.18056	1	234	1	7045	1	A0A5S9YD95	0				GO:0046373	L-arabinose metabolic process	BP	0.0352023	0.195443	1	248	1	7045	0		1	A0A178VHD8
GO:0043666	regulation of phosphoprotein phosphatase activity	BP	0.033215	0.18056	1	234	1	7045	1	A0A5S9YD95	0				GO:0046556	alpha-L-arabinofuranosidase activity	MF	0.0352023	0.195443	1	248	1	7045	0		1	A0A178VHD8
GO:0008531	riboflavin kinase activity	MF	0.033215	0.18056	1	234	1	7045	1	Q84MD8	0				GO:0008324	cation transmembrane transporter activity	MF	0.0404851	0.219386	6	248	72	7045	0		6	A0A178UBD9 A0A178V9T6 A0A178WB01 A0A7G2EMA2 Q9SUQ7 Q9ZTZ7
GO:0051087	chaperone binding	MF	0.0339021	0.18056	2	234	9	7045	2	A0A178UNQ5 A0A178V1B9	0				GO:0044699	single-organism process	BP	0.0407432	0.219386	74	248	1703	7045	0		74	A0A0F7C956 A0A178U798 A0A178UB24 A0A178UB81 A0A178UBD9 A0A178UDA7 A0A178UEL6 A0A178UMR9 A0A178UTM8 A0A178UZL2 A0A178V1L7 A0A178V4J6 A0A178V802 A0A178VBT4 A0A178VCZ7 A0A178VE54 A0A178VFW6 A0A178VHD8 A0A178VLM9 A0A178VN27 A0A178VRZ8 A0A178VVH7 A0A178VZG2 A0A178VZY5 A0A178W1K2 A0A178W6S2 A0A178WBR8 A0A178WCP1 A0A178WFN6 A0A178WIN7 A0A178WIW7 A0A178WJ12 A0A178WKP7 A0A1B1W4U0 A0A1I9LSB1 A0A1P8BGP6 A0A…
GO:0016157	sucrose synthase activity	MF	0.0339021	0.18056	2	234	9	7045	2	A0A654G0P2 Q9LXL5	0				GO:0005984	disaccharide metabolic process	BP	0.0505784	0.263516	3	248	24	7045	0		3	A0A178WKP7 A0A5S9WSW0 A0A5S9Y601
GO:0042546	cell wall biogenesis	BP	0.0414649	0.214484	2	234	10	7045	2	A0A384L0N7 Q9SJP2	0				GO:0005992	trehalose biosynthetic process	BP	0.0550559	0.263516	2	248	11	7045	0		2	A0A178WKP7 A0A5S9WSW0
GO:0016853	isomerase activity	MF	0.0502982	0.254679	7	234	101	7045	7	A0A178UKP7 A0A178V2S8 A0A178VE97 A0A178VS65 A0A384KJU9 A0A5S9WYW6 Q9C998	0				GO:0004866	endopeptidase inhibitor activity	MF	0.0550559	0.263516	2	248	11	7045	0		2	A0A654EQ90 Q39091
GO:0003839	gamma-glutamylcyclotransferase activity	MF	0.0653314	0.296834	1	234	2	7045	1	A0A178UTF7	0				GO:0015299	solute:proton antiporter activity	MF	0.0550559	0.263516	2	248	11	7045	0		2	Q9SUQ7 Q9ZTZ7
GO:0006751	glutathione catabolic process	BP	0.0653314	0.296834	1	234	2	7045	1	A0A178UTF7	0				GO:0006813	potassium ion transport	BP	0.0550559	0.263516	2	248	11	7045	0		2	A0A178UBD9 Q9ZTZ7
GO:0009916	alternative oxidase activity	MF	0.0653314	0.296834	1	234	2	7045	1	A0A5S9XUV4	0				GO:0046395	carboxylic acid catabolic process	BP	0.0550559	0.263516	2	248	11	7045	0		2	A0A178UDA7 A0A178VFW6
GO:0016597	amino acid binding	MF	0.0673531	0.297097	2	234	13	7045	2	A0A178W962 A0A178WD79	0				GO:0006810	transport	BP	0.058405	0.27243	30	248	605	7045	0		30	A0A178UBD9 A0A178UEL6 A0A178UG75 A0A178UTM8 A0A178UVY8 A0A178V129 A0A178V323 A0A178V8P4 A0A178V9T6 A0A178VIZ0 A0A178VXV5 A0A178W0X0 A0A178WB01 A0A384LB08 A0A384LEJ8 A0A5S9TDY4 A0A5S9WKB2 A0A5S9X4Q1 A0A5S9X6L8 A0A5S9YH41 A0A654FA46 A0A654G9D2 A0A654GDX3 A0A7G2DW25 A0A7G2EMA2 A0A7G2EV18 A8MRW1 Q05085 Q9SUQ7 Q9ZTZ7
GO:0005985	sucrose metabolic process	BP	0.0673531	0.297097	2	234	13	7045	2	A0A654G0P2 Q9LXL5	0				GO:0044723	single-organism carbohydrate metabolic process	BP	0.0595853	0.273506	8	248	111	7045	0		8	A0A178VHD8 A0A178WKP7 A0A1I9LSB1 A0A5S9WSW0 A0A5S9Y601 A0A5S9Y8D8 A0A7G2EPI2 Q9LYS6
GO:0000287	magnesium ion binding	MF	0.0696449	0.305334	4	234	47	7045	4	A0A178V127 A0A178VKC0 A0A178VZ15 A0A384KII3	0				GO:0010333	terpene synthase activity	MF	0.0645693	0.291603	2	248	12	7045	0		2	A0A654FBZ7 F4JA62
GO:0003746	translation elongation factor activity	MF	0.0769055	0.332187	2	234	14	7045	2	A0A5S9WDQ1 A0A5S9Y678	0				GO:0003864	3-methyl-2-oxobutanoate hydroxymethyltransferase activity	MF	0.0691702	0.293449	1	248	2	7045	0		1	A0A178VE54
GO:0006414	translational elongation	BP	0.0868533	0.361958	2	234	15	7045	2	A0A5S9WDQ1 A0A5S9Y678	0				GO:0009772	photosynthetic electron transport in photosystem II	BP	0.0691702	0.293449	1	248	2	7045	0		1	A0A1B1W4U0
GO:0046128	purine ribonucleoside metabolic process	BP	0.0945181	0.361958	5	234	73	7045	5	A0A178VEP9 A0A178W3L3 A0A384KII3 A7XB43 Q56Z19	0				GO:0005666	DNA-directed RNA polymerase III complex	CC	0.0691702	0.293449	1	248	2	7045	0		1	A0A384KIZ2
GO:0003849	3-deoxy-7-phosphoheptulonate synthase activity	MF	0.0963853	0.361958	1	234	3	7045	1	A0A178WAS8	0				GO:0016851	magnesium chelatase activity	MF	0.0691702	0.293449	1	248	2	7045	0		1	A0A7G2E814
GO:0030259	lipid glycosylation	BP	0.0963853	0.361958	1	234	3	7045	1	A0A178WNI7	0				GO:0018580	nitronate monooxygenase activity	MF	0.0691702	0.293449	1	248	2	7045	0		1	A0A7G2FML6
GO:0005351	sugar:proton symporter activity	MF	0.0963853	0.361958	1	234	3	7045	1	A0A7G2EV26	0				GO:0004553	hydrolase activity, hydrolyzing O-glycosyl compounds	MF	0.0861701	0.332795	5	248	67	7045	0		5	A0A178VHD8 A0A1I9LSB1 A0A7G2DRB2 A0A7G2DT37 A0A7G2EPI2
GO:0008643	carbohydrate transport	BP	0.0963853	0.361958	1	234	3	7045	1	A0A7G2EV26	0				GO:0046983	protein dimerization activity	MF	0.0927423	0.346001	4	248	49	7045	0		4	A0A5S9VF04 A0A654EBL9 A0A7G2DYD6 A0A7G2FJI6
GO:0071554	cell wall organization or biogenesis	BP	0.0983762	0.364364	4	234	53	7045	4	A0A178UR22 A0A384L0N7 A0A654F6E3 Q9SJP2	0				GO:0006952	defense response	BP	0.0941099	0.346001	3	248	31	7045	0		3	A0A178UFT3 A0A178VYY4 A0A384LD71
GO:0044085	cellular component biogenesis	BP	0.102786	0.376422	7	234	113	7045	7	A0A178VHH5 A0A178VZC6 A0A384L0N7 A0A384LIA8 A0A5S9X4Y7 A0A5S9XQ21 Q9SJP2	0				GO:0015297	antiporter activity	MF	0.101274	0.346001	3	248	32	7045	0		3	A0A178UEL6 Q9SUQ7 Q9ZTZ7
GO:0030258	lipid modification	BP	0.107791	0.389455	2	234	17	7045	2	A0A178V8V9 A0A178WNI7	0				GO:0006570	tyrosine metabolic process	BP	0.101947	0.346001	1	248	3	7045	0		1	A0A178UDA7
GO:1901575	organic substance catabolic process	BP	0.109674	0.392316	9	234	151	7045	9	A0A178UTF7 A0A178V8E8 A0A178VEP9 A0A1P8B7H0 A0A384KII3 A0A654F6E3 A0A7G2E618 A7XB43 Q56Z19	0				GO:0015940	pantothenate biosynthetic process	BP	0.101947	0.346001	1	248	3	7045	0		1	A0A178VE54
GO:0006644	phospholipid metabolic process	BP	0.116139	0.413386	3	234	36	7045	3	A0A178V8V9 A0A178VS65 A0A384KJU9	0				GO:0006383	transcription from RNA polymerase III promoter	BP	0.101947	0.346001	1	248	3	7045	0		1	A0A384KIZ2
GO:0008171	O-methyltransferase activity	MF	0.118713	0.420467	2	234	18	7045	2	A0A178V7A4 A0A178WCH2	0				GO:0004575	sucrose alpha-glucosidase activity	MF	0.101947	0.346001	1	248	3	7045	0		1	A0A7G2DT37
GO:0015936	coenzyme A metabolic process	BP	0.126412	0.434397	1	234	4	7045	1	A0A178W3L3	0				GO:0004096	catalase activity	MF	0.101947	0.346001	1	248	3	7045	0		1	A0A7G2DUD0
GO:0004751	ribose-5-phosphate isomerase activity	MF	0.126412	0.434397	1	234	4	7045	1	Q9C998	0				GO:0004392	heme oxygenase (decyclizing) activity	MF	0.101947	0.346001	1	248	3	7045	0		1	A0A7G2E990
GO:0015743	malate transport	BP	0.126412	0.434397	1	234	4	7045	1	Q9LPQ8	0				GO:0006788	heme oxidation	BP	0.101947	0.346001	1	248	3	7045	0		1	A0A7G2E990
GO:0005975	carbohydrate metabolic process	BP	0.129512	0.434397	17	234	348	7045	17	A0A178UMJ6 A0A178UTG4 A0A178UU22 A0A178VS65 A0A178WC79 A0A178WNI7 A0A1P8AQT8 A0A1P8B7H0 A0A384KII3 A0A384KJU9 A0A5S9Y375 A0A5S9YHI8 A0A654G0P2 A0A7G2FHB3 Q56Z19 Q9FZE0 Q9LXL5	0				GO:0044424	intracellular part	CC	0.105554	0.353952	37	248	810	7045	0		37	A0A178UTM8 A0A178UYN8 A0A178V1Z3 A0A178V453 A0A178V7H9 A0A178V7W6 A0A178V8C0 A0A178VAH5 A0A178VF24 A0A178VFW6 A0A178VH97 A0A178VM37 A0A178VRI1 A0A178W6Y8 A0A178W7D0 A0A178WJT1 A0A178WN81 A0A1B1W4T5 A0A1B1W4X4 A0A1B1W4X8 A0A1B1W4Y2 A0A1B1W4Z1 A0A384KIZ2 A0A384L9X3 A0A384LN24 A0A5S9WKB2 A0A5S9WZG6 A0A5S9YJ57 A0A654EI66 A0A654FDQ4 A0A7G2EGI7 A0A7G2FIY7 A8MR50 F4J3P1 P42732 P46286 Q9FLN4
GO:0016579	protein deubiquitination	BP	0.129896	0.434397	2	234	19	7045	2	A0A178UXN0 A0A178VJ90	0				GO:1901565	organonitrogen compound catabolic process	BP	0.10865	0.360023	3	248	33	7045	0		3	A0A178UDA7 A0A7G2DRB2 A0A7G2E990
GO:0044431	Golgi apparatus part	CC	0.129896	0.434397	2	234	19	7045	2	A0A654EUP1 A0A7G2EV26	0				GO:0015672	monovalent inorganic cation transport	BP	0.109456	0.360562	4	248	52	7045	0		4	A0A178UBD9 A0A654GDX3 A0A7G2EV18 Q9ZTZ7
GO:0042254	ribosome biogenesis	BP	0.138568	0.444804	3	234	39	7045	3	A0A178VZC6 A0A5S9X4Y7 A0A5S9XQ21	0				GO:0005975	carbohydrate metabolic process	BP	0.117313	0.384182	18	248	348	7045	0		18	A0A178UFN1 A0A178VHD8 A0A178WKP7 A0A1I9LSB1 A0A384KW68 A0A384LKB4 A0A5S9WNW2 A0A5S9WSW0 A0A5S9XQC3 A0A5S9Y194 A0A5S9Y601 A0A5S9Y8D8 A0A7G2E3S3 A0A7G2EPI2 A0A7G2FEU1 O81853 Q9LYS6 Q9STT3
GO:0043565	sequence-specific DNA binding	MF	0.138568	0.444804	3	234	39	7045	3	A0A7G2EIH8 A0A7G2EMD1 A0A7G2F1V2	0				GO:0016627	oxidoreductase activity, acting on the CH-CH group of donors	MF	0.130641	0.410996	2	248	18	7045	0		2	A0A178VFW6 Q0WPE4
GO:0045735	nutrient reservoir activity	MF	0.141311	0.444804	2	234	20	7045	2	A0A654G6Q3 A0A7G2EJP7	0				GO:0004066	asparagine synthase (glutamine-hydrolyzing) activity	MF	0.133574	0.410996	1	248	4	7045	0		1	A0A178VBT4
GO:0044712	single-organism catabolic process	BP	0.143767	0.444804	4	234	61	7045	4	A0A178VEP9 A0A384KII3 A7XB43 Q56Z19	0				GO:0006529	asparagine biosynthetic process	BP	0.133574	0.410996	1	248	4	7045	0		1	A0A178VBT4
GO:0044248	cellular catabolic process	BP	0.145226	0.444804	6	234	99	7045	6	A0A178UTF7 A0A178V8E8 A0A178VEP9 A0A654F6E3 A0A7G2E618 A7XB43	0				GO:0010277	chlorophyllide a oxygenase [overall] activity	MF	0.133574	0.410996	1	248	4	7045	0		1	A0A178VZY5
GO:0055114	oxidation-reduction process	BP	0.146402	0.444804	32	234	746	7045	32	A0A178UJQ6 A0A178UJW9 A0A178UL58 A0A178V671 A0A178VBM9 A0A178VET0 A0A178VJE9 A0A178VPC3 A0A178VV64 A0A178VX43 A0A178W3L3 A0A178W962 A0A178WBY8 A0A178WI41 A0A178WJH6 A0A178WKV9 A0A2H1ZE80 A0A5S9XJQ5 A0A5S9XJS4 A0A5S9XUV4 A0A5S9Y0B2 A0A7G2DY57 A0A7G2E4L0 A0A7G2EJX0 A0A7G2EYR4 A0A7G2F6Q2 A0A7G2FC13 A0A7G2FD23 B9DHN1 F4IFZ9 Q8GSW4 Q9CA83	0				GO:0006814	sodium ion transport	BP	0.133574	0.410996	1	248	4	7045	0		1	A0A654GDX3
GO:0044710	single-organism metabolic process	BP	0.150196	0.444804	50	234	1242	7045	50	A0A178UJQ6 A0A178UJW9 A0A178UL58 A0A178V671 A0A178V8V9 A0A178VBM9 A0A178VEP9 A0A178VET0 A0A178VG57 A0A178VJE9 A0A178VPC3 A0A178VS65 A0A178VSX1 A0A178VV64 A0A178VX43 A0A178VY00 A0A178W3L3 A0A178W962 A0A178WAS8 A0A178WBY8 A0A178WI41 A0A178WJH6 A0A178WKV9 A0A178WNI7 A0A2H1ZE80 A0A384KII3 A0A384KJU9 A0A5S9XJQ5 A0A5S9XJS4 A0A5S9XUV4 A0A5S9Y0B2 A0A654G0P2 A0A654G6T9 A0A7G2DY57 A0A7G2E2S4 A0A7G2E4L0 A0A…	0				GO:0000145	exocyst	CC	0.142773	0.429853	2	248	19	7045	0		2	A0A178UTM8 A0A5S9WKB2
GO:0005544	calcium-dependent phospholipid binding	MF	0.155444	0.444804	1	234	5	7045	1	A0A178WGZ8	0				GO:0022890	inorganic cation transmembrane transporter activity	MF	0.146514	0.43876	4	248	58	7045	0		4	A0A178UBD9 A0A7G2EMA2 Q9SUQ7 Q9ZTZ7
GO:0004506	squalene monooxygenase activity	MF	0.155444	0.444804	1	234	5	7045	1	A0A2H1ZE80	0				GO:0044237	cellular metabolic process	BP	0.149327	0.44245	73	248	1784	7045	0		73	A0A178UB24 A0A178UDA7 A0A178UDQ7 A0A178UMR9 A0A178UY32 A0A178UYN8 A0A178V453 A0A178V7H9 A0A178V7W6 A0A178V8C0 A0A178VAH5 A0A178VBT4 A0A178VCZ7 A0A178VE54 A0A178VF24 A0A178VFW6 A0A178VH97 A0A178VM37 A0A178VRI1 A0A178W0E8 A0A178W1K2 A0A178W2B2 A0A178W6S8 A0A178W6Y8 A0A178W7D0 A0A178WBR8 A0A178WIN7 A0A178WJT1 A0A178WKP7 A0A178WN66 A0A178WN81 A0A1B1W4T5 A0A1B1W4U0 A0A1B1W4X4 A0A1B1W4X8 A0A1B1W4Y2 A0A…
GO:0010215	cellulose microfibril organization	BP	0.155444	0.444804	1	234	5	7045	1	A0A384L0N7	0				GO:0045735	nutrient reservoir activity	MF	0.15513	0.452463	2	248	20	7045	0		2	A0A178V3D7 A0A654G661
GO:0016049	cell growth	BP	0.155444	0.444804	1	234	5	7045	1	A0A384L0N7	0				GO:0016984	ribulose-bisphosphate carboxylase activity	MF	0.164091	0.452666	1	248	5	7045	0		1	A0A0F7C956
GO:0030130	clathrin coat of trans-Golgi network vesicle	CC	0.155444	0.444804	1	234	5	7045	1	A0A654EUP1	0				GO:0006542	glutamine biosynthetic process	BP	0.164091	0.452666	1	248	5	7045	0		1	A0A178UB24
GO:0030132	clathrin coat of coated pit	CC	0.155444	0.444804	1	234	5	7045	1	A0A654EUP1	0				GO:0042128	nitrate assimilation	BP	0.164091	0.452666	1	248	5	7045	0		1	A0A178WBR8
GO:0016559	peroxisome fission	BP	0.155444	0.444804	1	234	5	7045	1	A0A654FEJ5	0				GO:0016307	phosphatidylinositol phosphate kinase activity	MF	0.164091	0.452666	1	248	5	7045	0		1	A0A178WIN7
GO:0000139	Golgi membrane	CC	0.155444	0.444804	1	234	5	7045	1	A0A7G2EV26	0				GO:0004252	serine-type endopeptidase activity	MF	0.182971	0.471223	3	248	42	7045	0		3	A0A5S9S519 A0A654GCD7 Q9LLL8
GO:0000228	nuclear chromosome	CC	0.155444	0.444804	1	234	5	7045	1	A0A7G2F5Z9	0				GO:0015077	monovalent inorganic cation transmembrane transporter activity	MF	0.182971	0.471223	3	248	42	7045	0		3	A0A178UBD9 Q9SUQ7 Q9ZTZ7
GO:0008107	galactoside 2-alpha-L-fucosyltransferase activity	MF	0.155444	0.444804	1	234	5	7045	1	Q9SJP2	0				GO:0009607	response to biotic stimulus	BP	0.193258	0.471223	2	248	23	7045	0		2	A0A178VYY4 A0A384LD71
GO:0006629	lipid metabolic process	BP	0.157788	0.44681	10	234	184	7045	10	A0A178V8V9 A0A178VG57 A0A178VS65 A0A178VSX1 A0A178VX43 A0A178VY00 A0A178WNI7 A0A384KJU9 A0A654G6T9 Q56YW8	0				GO:0046873	metal ion transmembrane transporter activity	MF	0.193258	0.471223	2	248	23	7045	0		2	A0A178UBD9 A0A7G2EMA2
GO:0044255	cellular lipid metabolic process	BP	0.163883	0.46028	6	234	105	7045	6	A0A178V8V9 A0A178VG57 A0A178VS65 A0A178VSX1 A0A178WNI7 A0A384KJU9	0				GO:0009415	response to water	BP	0.193538	0.471223	1	248	6	7045	0		1	A0A178V8J5
GO:0008654	phospholipid biosynthetic process	BP	0.176676	0.467902	2	234	23	7045	2	A0A178VS65 A0A384KJU9	0				GO:0003997	acyl-CoA oxidase activity	MF	0.193538	0.471223	1	248	6	7045	0		1	A0A178VFW6
GO:0046873	metal ion transmembrane transporter activity	MF	0.176676	0.467902	2	234	23	7045	2	A0A178WK96 A0A654EZ87	0				GO:0006635	fatty acid beta-oxidation	BP	0.193538	0.471223	1	248	6	7045	0		1	A0A178VFW6
GO:0016052	carbohydrate catabolic process	BP	0.178792	0.467902	3	234	44	7045	3	A0A1P8B7H0 A0A384KII3 Q56Z19	0				GO:0003885	D-arabinono-1,4-lactone oxidase activity	MF	0.193538	0.471223	1	248	6	7045	0		1	A0A178VVH7
GO:0008200	ion channel inhibitor activity	MF	0.183516	0.467902	1	234	6	7045	1	A0A178VV23	0				GO:0004345	glucose-6-phosphate dehydrogenase activity	MF	0.193538	0.471223	1	248	6	7045	0		1	A0A5S9Y8D8
GO:0005852	eukaryotic translation initiation factor 3 complex	CC	0.183516	0.467902	1	234	6	7045	1	A0A384KPK2	0				GO:0044262	cellular carbohydrate metabolic process	BP	0.213728	0.511493	5	248	82	7045	0		5	A0A178WKP7 A0A384LKB4 A0A5S9WSW0 A0A5S9Y601 Q9LYS6
GO:0008061	chitin binding	MF	0.183516	0.467902	1	234	6	7045	1	A0A654F6E3	0				GO:0044464	cell part	CC	0.214826	0.511493	40	248	937	7045	0		40	A0A178UTM8 A0A178UYN8 A0A178V1Z3 A0A178V453 A0A178V7H9 A0A178V7W6 A0A178V8C0 A0A178VAH5 A0A178VF24 A0A178VFW6 A0A178VH97 A0A178VM37 A0A178VRI1 A0A178W6Y8 A0A178W7D0 A0A178WJT1 A0A178WN81 A0A1B1W4T5 A0A1B1W4X4 A0A1B1W4X8 A0A1B1W4Y2 A0A1B1W4Z1 A0A1P8ARX5 A0A384KIZ2 A0A384L9X3 A0A384LKB4 A0A384LN24 A0A5S9WKB2 A0A5S9WZG6 A0A5S9YJ57 A0A654EI66 A0A654FDQ4 A0A7G2EGI7 A0A7G2FIY7 A8MR50 F4J3P1 P42732 P462…
GO:0008113	peptide-methionine (S)-S-oxide reductase activity	MF	0.183516	0.467902	1	234	6	7045	1	A0A7G2FD23	0				GO:0015079	potassium ion transmembrane transporter activity	MF	0.221952	0.511493	1	248	7	7045	0		1	A0A178UBD9
GO:0004471	malate dehydrogenase (decarboxylating) (NAD+) activity	MF	0.183516	0.467902	1	234	6	7045	1	Q9CA83	0				GO:0071805	potassium ion transmembrane transport	BP	0.221952	0.511493	1	248	7	7045	0		1	A0A178UBD9
GO:2001070	starch binding	MF	0.183516	0.467902	1	234	6	7045	1	Q9LFB0	0				GO:0030151	molybdenum ion binding	MF	0.221952	0.511493	1	248	7	7045	0		1	A0A178WBR8
GO:0044723	single-organism carbohydrate metabolic process	BP	0.186151	0.471236	6	234	111	7045	6	A0A178VS65 A0A384KII3 A0A384KJU9 A0A654G0P2 Q56Z19 Q9LXL5	0				GO:0008236	serine-type peptidase activity	MF	0.225948	0.516453	5	248	85	7045	0		5	A0A178V9Y2 A0A5S9S519 A0A654GCD7 Q9FH05 Q9LLL8
GO:0098588	bounding membrane of organelle	CC	0.195694	0.483519	3	234	46	7045	3	A0A654EUP1 A0A654FEJ5 A0A7G2EV26	0				GO:0000287	magnesium ion binding	MF	0.228811	0.52087	3	248	47	7045	0		3	A0A0F7C956 A0A654FBZ7 F4JA62
GO:0031225	anchored component of membrane	CC	0.210659	0.488593	1	234	7	7045	1	A0A384L0N7	0				GO:1901605	alpha-amino acid metabolic process	BP	0.238234	0.533644	3	248	48	7045	0		3	A0A178UB24 A0A178UDA7 A0A178VBT4
GO:0070569	uridylyltransferase activity	MF	0.210659	0.488593	1	234	7	7045	1	A0A5S9X8Z0	0				GO:0034637	cellular carbohydrate biosynthetic process	BP	0.238234	0.533644	3	248	48	7045	0		3	A0A178WKP7 A0A5S9WSW0 Q9LYS6
GO:0005779	integral component of peroxisomal membrane	CC	0.210659	0.488593	1	234	7	7045	1	A0A654FEJ5	0				GO:0016879	ligase activity, forming carbon-nitrogen bonds	MF	0.245593	0.539174	2	248	27	7045	0		2	A0A178UB24 A0A178VBT4
GO:0009231	riboflavin biosynthetic process	BP	0.210659	0.488593	1	234	7	7045	1	Q84MD8	0				GO:0004356	glutamate-ammonia ligase activity	MF	0.249368	0.539174	1	248	8	7045	0		1	A0A178UB24
GO:0046983	protein dimerization activity	MF	0.221727	0.509334	3	234	49	7045	3	A0A178UNQ5 A0A178V1B9 A0A178WAL8	0				GO:0003995	acyl-CoA dehydrogenase activity	MF	0.249368	0.539174	1	248	8	7045	0		1	Q0WPE4
GO:0070085	glycosylation	BP	0.22557	0.511511	2	234	27	7045	2	A0A178WNI7 A0A7G2E2S4	0				GO:0006887	exocytosis	BP	0.258795	0.553149	2	248	28	7045	0		2	A0A178UTM8 A0A5S9WKB2
GO:0046854	phosphatidylinositol phosphorylation	BP	0.236903	0.511511	1	234	8	7045	1	A0A178V8V9	0				GO:1901607	alpha-amino acid biosynthetic process	BP	0.272005	0.565788	2	248	29	7045	0		2	A0A178UB24 A0A178VBT4
GO:0000272	polysaccharide catabolic process	BP	0.236903	0.511511	1	234	8	7045	1	A0A1P8B7H0	0				GO:0015977	carbon fixation	BP	0.275822	0.565788	1	248	9	7045	0		1	A0A0F7C956
GO:0016161	beta-amylase activity	MF	0.236903	0.511511	1	234	8	7045	1	A0A1P8B7H0	0				GO:0016157	sucrose synthase activity	MF	0.275822	0.565788	1	248	9	7045	0		1	A0A5S9Y601
GO:0004743	pyruvate kinase activity	MF	0.236903	0.511511	1	234	8	7045	1	A0A384KII3	0				GO:1990234	transferase complex	CC	0.285208	0.580788	2	248	30	7045	0		2	A0A384KIZ2 Q9LYS6
GO:0030955	potassium ion binding	MF	0.236903	0.511511	1	234	8	7045	1	A0A384KII3	0				GO:0022857	transmembrane transporter activity	MF	0.28924	0.584745	9	248	170	7045	0		9	A0A178UBD9 A0A178UEL6 A0A178V9T6 A0A178WB01 A0A5S9TDY4 A0A5S9X6L8 A0A7G2EMA2 Q9SUQ7 Q9ZTZ7
GO:0000049	tRNA binding	MF	0.236903	0.511511	1	234	8	7045	1	Q56WI6	0				GO:0004185	serine-type carboxypeptidase activity	MF	0.298387	0.592121	2	248	31	7045	0		2	A0A178V9Y2 Q9FH05
GO:0004332	fructose-bisphosphate aldolase activity	MF	0.236903	0.511511	1	234	8	7045	1	Q56Z19	0				GO:0000148	1,3-beta-D-glucan synthase complex	CC	0.301347	0.592121	1	248	10	7045	0		1	Q9LYS6
GO:0006950	response to stress	BP	0.2582	0.529284	9	234	176	7045	9	A0A178UL58 A0A178V8E8 A0A384KF39 A0A384KK16 A0A5S9WGM4 A0A5S9XJQ5 A0A7G2DY57 A0A7G2E618 F4HST2	0				GO:0003843	1,3-beta-D-glucan synthase activity	MF	0.301347	0.592121	1	248	10	7045	0		1	Q9LYS6
GO:0032040	small-subunit processome	CC	0.262278	0.529284	1	234	9	7045	1	A0A5S9XQ21	0				GO:0006075	(1->3)-beta-D-glucan biosynthetic process	BP	0.301347	0.592121	1	248	10	7045	0		1	Q9LYS6
GO:0008378	galactosyltransferase activity	MF	0.262278	0.529284	1	234	9	7045	1	A0A7G2E2S4	0				GO:0005506	iron ion binding	MF	0.310998	0.602464	8	248	149	7045	0		8	A0A178VLM9 A0A178VN27 A0A654E9F4 A0A654FBK0 A0A7G2DV28 A0A7G2ESV9 A0A7G2F934 Q9LTM3
GO:0000413	protein peptidyl-prolyl isomerization	BP	0.262848	0.529284	2	234	30	7045	2	A0A178V2S8 A0A178VE97	0				GO:0042221	response to chemical	BP	0.324617	0.602464	2	248	33	7045	0		2	A0A178UEL6 A0A178V8J5
GO:0003755	peptidyl-prolyl cis-trans isomerase activity	MF	0.262848	0.529284	2	234	30	7045	2	A0A178V2S8 A0A178VE97	0				GO:0004568	chitinase activity	MF	0.325976	0.602464	1	248	11	7045	0		1	A0A7G2DRB2
GO:1901135	carbohydrate derivative metabolic process	BP	0.27004	0.537836	8	234	153	7045	8	A0A178VEP9 A0A178VSX1 A0A178W3L3 A0A384KII3 A0A654F6E3 A0A7G2E2S4 A7XB43 Q56Z19	0				GO:0006032	chitin catabolic process	BP	0.325976	0.602464	1	248	11	7045	0		1	A0A7G2DRB2
GO:0008146	sulfotransferase activity	MF	0.286813	0.548607	1	234	10	7045	1	Q9FX56	0				GO:0016998	cell wall macromolecule catabolic process	BP	0.325976	0.602464	1	248	11	7045	0		1	A0A7G2DRB2
GO:0006096	glycolytic process	BP	0.287744	0.548607	2	234	32	7045	2	A0A384KII3 Q56Z19	0				GO:0006006	glucose metabolic process	BP	0.349741	0.635373	1	248	12	7045	0		1	A0A5S9Y8D8
GO:0009247	glycolipid biosynthetic process	BP	0.310535	0.565253	1	234	11	7045	1	A0A178VSX1	0				GO:0050896	response to stimulus	BP	0.35368	0.638906	17	248	377	7045	0		17	A0A178U798 A0A178UEL6 A0A178UFT3 A0A178UMR9 A0A178V1L7 A0A178V4J6 A0A178V802 A0A178V8J5 A0A178VRN2 A0A178VYY4 A0A178VZG2 A0A1P8BGP6 A0A384LD71 A0A5S9X4V2 A0A654G6F8 A0A7G2EEQ8 A0A7G2EN99
GO:0004568	chitinase activity	MF	0.310535	0.565253	1	234	11	7045	1	A0A654F6E3	0				GO:0005985	sucrose metabolic process	BP	0.37267	0.660428	1	248	13	7045	0		1	A0A5S9Y601
GO:0006032	chitin catabolic process	BP	0.310535	0.565253	1	234	11	7045	1	A0A654F6E3	0				GO:0035251	UDP-glucosyltransferase activity	MF	0.388874	0.673037	2	248	38	7045	0		2	A0A5S9Y601 Q9LYS6
GO:0016998	cell wall macromolecule catabolic process	BP	0.310535	0.565253	1	234	11	7045	1	A0A654F6E3	0				GO:0071944	cell periphery	CC	0.391536	0.673037	5	248	96	7045	0		5	A0A178UTM8 A0A1P8ARX5 A0A384LKB4 A0A5S9WKB2 Q9LYS6
GO:0042393	histone binding	MF	0.310535	0.565253	1	234	11	7045	1	A0A7G2F8S7	0				GO:0042254	ribosome biogenesis	BP	0.401419	0.673037	2	248	39	7045	0		2	A0A7G2DT37 Q8VZT0
GO:0009055	electron carrier activity	MF	0.311862	0.566235	4	234	74	7045	4	A0A654FJG2 A0A654FNU4 A0A7G2EZA8 A0A7G2FD23	0				GO:0008652	cellular amino acid biosynthetic process	BP	0.401419	0.673037	2	248	39	7045	0		2	A0A178UB24 A0A178VBT4
GO:0009982	pseudouridine synthase activity	MF	0.333472	0.579508	1	234	12	7045	1	A0A178UKP7	0				GO:0098662	inorganic cation transmembrane transport	BP	0.401419	0.673037	2	248	39	7045	0		2	A0A178UBD9 A0A7G2EV18
GO:0006334	nucleosome assembly	BP	0.333472	0.579508	1	234	12	7045	1	A0A178VHH5	0				GO:0001522	pseudouridine synthesis	BP	0.416142	0.693569	1	248	15	7045	0		1	Q8VZT0
GO:0009966	regulation of signal transduction	BP	0.333472	0.579508	1	234	12	7045	1	A0A5S9YD95	0				GO:0003993	acid phosphatase activity	MF	0.436739	0.715773	1	248	16	7045	0		1	A0A178UCB8
GO:0005516	calmodulin binding	MF	0.333472	0.579508	1	234	12	7045	1	A0A7G2EMD1	0				GO:0005777	peroxisome	CC	0.436739	0.715773	1	248	16	7045	0		1	A0A178VFW6
GO:0009057	macromolecule catabolic process	BP	0.340726	0.579508	4	234	80	7045	4	A0A178V8E8 A0A1P8B7H0 A0A654F6E3 A0A7G2E618	0				GO:0006413	translational initiation	BP	0.475787	0.751993	1	248	18	7045	0		1	F4JQD8
GO:0071555	cell wall organization	BP	0.349374	0.579508	2	234	37	7045	2	A0A178UR22 A0A384L0N7	0				GO:0006855	drug transmembrane transport	BP	0.494287	0.751993	1	248	19	7045	0		1	A0A178UEL6
GO:0003676	nucleic acid binding	MF	0.349478	0.579508	32	234	813	7045	32	A0A178U8Y7 A0A178UJY3 A0A178UKP7 A0A178V8E8 A0A178VGE9 A0A178VSD9 A0A178VZW7 A0A178W2K7 A0A178W345 A0A178W682 A0A178W938 A0A384KPK2 A0A5S9WDQ1 A0A5S9X187 A0A5S9XK42 A0A5S9Y077 A0A5S9Y678 A0A654FAJ6 A0A7G2E618 A0A7G2EB68 A0A7G2EIH8 A0A7G2EMD1 A0A7G2EZU9 A0A7G2F1V2 A0A7G2F821 A8MSB9 F4J8X6 P42813 Q03250 Q56WI6 Q8GWY7 Q9M1S3	0				GO:0015238	drug transmembrane transporter activity	MF	0.494287	0.751993	1	248	19	7045	0		1	A0A178UEL6
GO:0009073	aromatic amino acid family biosynthetic process	BP	0.355648	0.579508	1	234	13	7045	1	A0A178WAS8	0				GO:0048544	recognition of pollen	BP	0.494287	0.751993	1	248	19	7045	0		1	A0A7G2E7C8
GO:0008610	lipid biosynthetic process	BP	0.356746	0.579508	4	234	83	7045	4	A0A178VG57 A0A178VS65 A0A178VSX1 A0A384KJU9	0				GO:0015986	ATP synthesis coupled proton transport	BP	0.494287	0.751993	1	248	19	7045	0		1	A0A7G2EV18
GO:0098805	whole membrane	CC	0.385519	0.601276	2	234	40	7045	2	A0A654EUP1 A0A654FEJ5	0				GO:0055085	transmembrane transport	BP	0.501625	0.751993	12	248	270	7045	0		12	A0A178UBD9 A0A178UEL6 A0A178UG75 A0A178W0X0 A0A5S9TDY4 A0A5S9X6L8 A0A5S9YH41 A0A654GDX3 A0A7G2EMA2 A0A7G2EV18 Q9SUQ7 Q9ZTZ7
GO:0016616	oxidoreductase activity, acting on the CH-OH group of donors, NAD or NADP as acceptor	MF	0.397378	0.602175	2	234	41	7045	2	A0A178W3L3 Q9CA83	0				GO:0046488	phosphatidylinositol metabolic process	BP	0.512138	0.751993	1	248	20	7045	0		1	A0A178WIN7
GO:0001522	pseudouridine synthesis	BP	0.397821	0.602175	1	234	15	7045	1	A0A178UKP7	0				GO:0006364	rRNA processing	BP	0.512138	0.751993	1	248	20	7045	0		1	A0A7G2DT37
GO:0008173	RNA methyltransferase activity	MF	0.397821	0.602175	1	234	15	7045	1	A0A7G2EZU9	0				GO:0050661	NADP binding	MF	0.52936	0.751993	1	248	21	7045	0		1	A0A5S9Y8D8
GO:0008299	isoprenoid biosynthetic process	BP	0.417865	0.624626	1	234	16	7045	1	A0A178VG57	0				GO:0003690	double-stranded DNA binding	MF	0.52936	0.751993	1	248	21	7045	0		1	A0A654FLF7
GO:0008081	phosphoric diester hydrolase activity	MF	0.417865	0.624626	1	234	16	7045	1	A0A654G6T9	0				GO:0016762	xyloglucan:xyloglucosyl transferase activity	MF	0.545978	0.754932	1	248	22	7045	0		1	A0A384LKB4
GO:0098772	molecular function regulator	MF	0.42358	0.631855	5	234	112	7045	5	A0A178UNQ5 A0A178UR22 A0A178V1B9 A0A178VV23 A0A5S9YD95	0				GO:0048046	apoplast	CC	0.545978	0.754932	1	248	22	7045	0		1	A0A384LKB4
GO:0016459	myosin complex	CC	0.437245	0.645542	1	234	17	7045	1	A0A5S9SHL0	0				GO:0006520	cellular amino acid metabolic process	BP	0.608454	0.799846	5	248	117	7045	0		5	A0A178UB24 A0A178UDA7 A0A178VBT4 A0A178VCZ7 A0A384LND1
GO:0006413	translational initiation	BP	0.455982	0.662325	1	234	18	7045	1	A0A178VSD9	0				GO:0003777	microtubule motor activity	MF	0.620696	0.808348	1	248	27	7045	0		1	A0A178UZL2
GO:0005216	ion channel activity	MF	0.455982	0.662325	1	234	18	7045	1	Q9SJA4	0				GO:0007018	microtubule-based movement	BP	0.620696	0.808348	1	248	27	7045	0		1	A0A178UZL2
GO:0000145	exocyst	CC	0.474098	0.679749	1	234	19	7045	1	A0A178UPG0	0				GO:0016614	oxidoreductase activity, acting on CH-OH group of donors	MF	0.681401	0.873192	2	248	47	7045	0		2	A0A178VVH7 A0A5S9Y8D8
GO:0019637	organophosphate metabolic process	BP	0.484728	0.679749	6	234	145	7045	6	A0A178V8V9 A0A178VS65 A0A178W3L3 A0A384KII3 A0A384KJU9 Q56Z19	0				GO:0030246	carbohydrate binding	MF	0.686107	0.877215	2	248	48	7045	0		2	A0A5S9XCB9 Q9M3E5
GO:0006364	rRNA processing	BP	0.491613	0.679749	1	234	20	7045	1	A0A5S9XQ21	0				GO:0006073	cellular glucan metabolic process	BP	0.705492	0.888897	2	248	52	7045	0		2	A0A384LKB4 Q9LYS6
GO:0006732	coenzyme metabolic process	BP	0.499544	0.689389	3	234	69	7045	3	A0A178W3L3 A0A384KII3 Q56Z19	0				GO:0071554	cell wall organization or biogenesis	BP	0.710431	0.888897	2	248	53	7045	0		2	A0A1P8ARX5 A0A7G2DRB2
GO:0022607	cellular component assembly	BP	0.50531	0.696011	3	234	70	7045	3	A0A178VHH5 A0A384L0N7 A0A384LIA8	0				GO:0030170	pyridoxal phosphate binding	MF	0.715389	0.888897	2	248	54	7045	0		2	A0A178VE54 Q9SGU9
GO:0003690	double-stranded DNA binding	MF	0.508547	0.696467	1	234	21	7045	1	A0A178U8Y7	0				GO:0005618	cell wall	CC	0.720361	0.888897	2	248	55	7045	0		2	A0A1P8ARX5 A0A384LKB4
GO:0008324	cation transmembrane transporter activity	MF	0.517033	0.706742	3	234	72	7045	3	A0A178WK96 A0A654EZ87 A0A7G2EV26	0				GO:0046394	carboxylic acid biosynthetic process	BP	0.752569	0.914184	3	248	77	7045	0		3	A0A178UB24 A0A178VBT4 A0A178VE54
GO:0009654	photosystem II oxygen evolving complex	CC	0.52492	0.7081	1	234	22	7045	1	A0A7G2EZU9	0				GO:0044248	cellular catabolic process	BP	0.779445	0.93267	4	248	99	7045	0		4	A0A178UDA7 A0A178VFW6 A0A7G2DRB2 A0A7G2E990
GO:0019898	extrinsic component of membrane	CC	0.52492	0.7081	1	234	22	7045	1	A0A7G2EZU9	0				GO:0016874	ligase activity	MF	0.78751	0.940311	4	248	105	7045	0		4	A0A178UB24 A0A178VBT4 A0A178VCZ7 A0A7G2E814
GO:0009607	response to biotic stimulus	BP	0.540749	0.71734	1	234	23	7045	1	A0A5S9WGM4	0				GO:0044281	small molecule metabolic process	BP	0.791615	0.943201	14	248	358	7045	0		14	A0A178UB24 A0A178UDA7 A0A178VBT4 A0A178VCZ7 A0A178VE54 A0A178VFW6 A0A178VHD8 A0A178W1K2 A0A178WBR8 A0A1I9LSB1 A0A384LND1 A0A5S9Y8D8 A0A7G2EPI2 A0A7G2EV18
GO:0006486	protein glycosylation	BP	0.556053	0.729566	1	234	24	7045	1	A0A7G2E2S4	0				GO:0016020	membrane	CC	0.802655	0.952303	31	248	831	7045	0		31	A0A178UBD9 A0A178UEL6 A0A178UFT3 A0A178UG75 A0A178UVY8 A0A178UW09 A0A178V129 A0A178V8P4 A0A178V9T6 A0A178VIZ0 A0A178VPS3 A0A178VVH7 A0A178VXV5 A0A178W0X0 A0A178WB01 A0A384LB08 A0A384LEJ8 A0A5S9TDY4 A0A5S9X4Q1 A0A5S9X6L8 A0A654FA46 A0A654G9D2 A0A654GDX3 A0A7G2EBY7 A0A7G2EMA2 A0A8F5GJ22 A8MRW1 Q05085 Q9LYS6 Q9SUQ7 Q9ZTZ7
GO:0030234	enzyme regulator activity	MF	0.561806	0.735771	4	234	96	7045	4	A0A178UNQ5 A0A178UR22 A0A178V1B9 A0A5S9YD95	0				GO:0044765	single-organism transport	BP	0.812881	0.961555	5	248	135	7045	0		5	A0A178UBD9 A0A178UEL6 A0A178UTM8 A0A5S9WKB2 A0A7G2EV18
GO:0015075	ion transmembrane transporter activity	MF	0.575436	0.74682	4	234	100	7045	4	A0A178WK96 A0A654EZ87 A0A7G2EV26 Q9SJA4	0				GO:0006468	protein phosphorylation	BP	0.954605	1	19	248	519	7045	0		19	A0A178UDQ7 A0A178UMR9 A0A178UY32 A0A178W0E8 A0A178W2B2 A0A178W6S8 A0A178WN66 A0A1P8BDJ0 A0A384KCH0 A0A384L9A3 A0A5S9XQJ1 A0A5S9YFQ2 A0A654E7T4 A0A654EF78 A0A654EJ37 A0A654FLP2 A0A7G2E7C8 C0LGG6 Q9M3E5
GO:0006605	protein targeting	BP	0.585154	0.751521	1	234	26	7045	1	A0A178UWJ6	0				GO:0043436	oxoacid metabolic process	BP	0.988793	1	8	248	212	7045	0		8	A0A178UB24 A0A178UDA7 A0A178VBT4 A0A178VCZ7 A0A178VE54 A0A178VFW6 A0A178WBR8 A0A384LND1
GO:0008080	N-acetyltransferase activity	MF	0.585154	0.751521	1	234	26	7045	1	Q9LFM3	0				GO:0004672	protein kinase activity	MF	1	1	19	248	527	7045	0		19	A0A178UDQ7 A0A178UMR9 A0A178UY32 A0A178W0E8 A0A178W2B2 A0A178W6S8 A0A178WN66 A0A1P8BDJ0 A0A384KCH0 A0A384L9A3 A0A5S9XQJ1 A0A5S9YFQ2 A0A654E7T4 A0A654EF78 A0A654EJ37 A0A654FLP2 A0A7G2E7C8 C0LGG6 Q9M3E5
GO:0008168	methyltransferase activity	MF	0.585352	0.751521	7	234	159	7045	7	A0A178V7A4 A0A178VG55 A0A178VGE9 A0A178WCH2 A0A7G2EMT3 A0A7G2EZU9 O80844	0				GO:0003743	translation initiation factor activity	MF	1	1	1	248	28	7045	0		1	F4JQD8
GO:0006887	exocytosis	BP	0.612355	0.771074	1	234	28	7045	1	A0A178UPG0	0
GO:0006461	protein complex assembly	BP	0.650135	0.807335	2	234	42	7045	2	A0A178VHH5 A0A384LIA8	0
GO:0034622	cellular macromolecular complex assembly	BP	0.650135	0.807335	2	234	42	7045	2	A0A178VHH5 A0A384LIA8	0
GO:0030246	carbohydrate binding	MF	0.673647	0.825131	2	234	48	7045	2	A0A7G2E2S4 Q9LFB0	0
GO:0016746	transferase activity, transferring acyl groups	MF	0.677942	0.82617	2	234	49	7045	2	A0A178UTF7 Q9LFM3	0
GO:0030001	metal ion transport	BP	0.686754	0.831273	2	234	51	7045	2	A0A178WK96 A0A654EZ87	0
GO:0004857	enzyme inhibitor activity	MF	0.705011	0.846248	2	234	55	7045	2	A0A178UR22 A0A5S9YD95	0
GO:0006979	response to oxidative stress	BP	0.735505	0.868354	3	234	73	7045	3	A0A178UL58 A0A5S9XJQ5 A0A7G2DY57	0
GO:0009150	purine ribonucleotide metabolic process	BP	0.735505	0.868354	3	234	73	7045	3	A0A178W3L3 A0A384KII3 Q56Z19	0
GO:0016787	hydrolase activity	MF	0.744797	0.875014	29	234	811	7045	29	A0A178UJB4 A0A178UR22 A0A178UU03 A0A178UXN0 A0A178V127 A0A178VA93 A0A178VEP9 A0A178VF50 A0A178VJ90 A0A178VKC0 A0A178VQU5 A0A178VZ15 A0A178W938 A0A178WDI0 A0A178WLT2 A0A1P8B7H0 A0A384L6K0 A0A5S9SHL0 A0A5S9WTW2 A0A654EAS0 A0A654F6E3 A0A654G6T9 A0A7G2EUX0 A0A7G2F4R6 A7XB43 P42813 Q38924 Q8S340 Q9LXW3	0
GO:0004601	peroxidase activity	MF	0.74907	0.878599	3	234	80	7045	3	A0A178UL58 A0A5S9XJQ5 A0A7G2DY57	0
GO:0019725	cellular homeostasis	BP	0.755891	0.880852	3	234	83	7045	3	A0A384KHN9 A0A384KQ30 Q8VX13	0
GO:0044699	single-organism process	BP	0.76383	0.887227	59	234	1703	7045	59	A0A178UH19 A0A178UJQ6 A0A178UJW9 A0A178UL58 A0A178UPG0 A0A178V671 A0A178V8V9 A0A178VBM9 A0A178VEP9 A0A178VET0 A0A178VG57 A0A178VJE9 A0A178VPC3 A0A178VS65 A0A178VSX1 A0A178VV64 A0A178VX43 A0A178VY00 A0A178W3L3 A0A178W962 A0A178WAS8 A0A178WBY8 A0A178WI41 A0A178WJH6 A0A178WKV9 A0A178WNI7 A0A2H1ZE80 A0A384KHN9 A0A384KII3 A0A384KJU9 A0A384KQ30 A0A384L0N7 A0A5S9XJQ5 A0A5S9XJS4 A0A5S9XUV4 A0A5S9Y0B2 A0A…	0
GO:0044283	small molecule biosynthetic process	BP	0.781949	0.900995	4	234	107	7045	4	A0A178VS65 A0A178WAS8 A0A384KJU9 Q84MD8	0
GO:0005509	calcium ion binding	MF	0.798014	0.915753	4	234	118	7045	4	A0A178W5H5 A0A178WGZ8 A0A1P8B7Z8 A0A7G2EZU9	0
GO:0071702	organic substance transport	BP	0.816154	0.931452	5	234	146	7045	5	A0A178UWJ6 A0A5S9XYE2 A0A654EUP1 A0A7G2EV26 Q9LPQ8	0
GO:0006082	organic acid metabolic process	BP	0.826735	0.942033	9	234	238	7045	9	A0A178VEP9 A0A178VET0 A0A178VV64 A0A178WAS8 A0A178WJH6 A0A384KII3 A0A7G2EJX0 A7XB43 Q56Z19	0
GO:0044281	small molecule metabolic process	BP	0.853727	0.966661	13	234	358	7045	13	A0A178VEP9 A0A178VET0 A0A178VS65 A0A178VV64 A0A178W3L3 A0A178WAS8 A0A178WJH6 A0A384KII3 A0A384KJU9 A0A7G2EJX0 A7XB43 Q56Z19 Q84MD8	0
GO:0071840	cellular component organization or biogenesis	BP	0.875874	0.990179	9	234	243	7045	9	A0A178UR22 A0A178VHH5 A0A178VZC6 A0A384L0N7 A0A384LIA8 A0A5S9X4Y7 A0A5S9XQ21 A0A654FEJ5 Q9SJP2	0
GO:0044464	cell part	CC	0.941081	1	32	234	937	7045	32	A0A178UA91 A0A178UDQ4 A0A178UMJ6 A0A178UPG0 A0A178UR22 A0A178UTG4 A0A178UU22 A0A178UUL5 A0A178V0Z9 A0A178V127 A0A178VCQ5 A0A178VHH5 A0A178VKC0 A0A178VZ15 A0A178VZC6 A0A178WB77 A0A178WJX4 A0A1P8AQT8 A0A384KPK2 A0A5S9SHL0 A0A5S9UI40 A0A5S9X4Y7 A0A5S9XQ21 A0A5S9XYE2 A0A5S9YHI8 A0A654EUP1 A0A654FEJ5 A0A7G2EJP7 A0A7G2EV26 A0A7G2EZU9 A0A7G2F5Z9 F4J8X6	0
GO:0006508	proteolysis	BP	0.961675	1	8	234	222	7045	8	A0A178UJB4 A0A178UXN0 A0A178V8E8 A0A178VA93 A0A178VJ90 A0A7G2E618 A0A7G2EUX0 Q9LXW3	0
GO:0005506	iron ion binding	MF	1	1	5	234	149	7045	5	A0A384KHN9 A0A384KQ30 A0A5S9Y0B2 A0A7G2E4L0 A0A7G2FC13	0
GO:0006996	organelle organization	BP	1	1	3	234	90	7045	3	A0A178VHH5 A0A384LIA8 A0A654FEJ5	0

## Sheet: D) GO_Low P vs Full P_Shoots
GO enrichment analysis of DEPs in shoots
Low P vs Full P_Up_Shoots															Low P vs Full P_Down_Shoots
GO_ID	GO_Term	GO_Class	Pvalue	AdjustedPv	x	n	y	N	Up	Up_Prot_names	Down	Down_Prot_names			GO_ID	GO_Term	GO_Class	Pvalue	AdjustedPv	x	n	y	N	Up	Up_Prot_names	Down	Down_Prot_names
GO:0005975	carbohydrate metabolic process	BP	5.03545e-06	0.00250262	18	129	348	7045	18	A0A178UGL7 A0A178UHI0 A0A178V385 A0A178V6J6 A0A178V8I8 A0A178VGC3 A0A178VXI8 A0A178W0J7 A0A178W6V9 A0A178WJG7 A0A1P8B7H0 A0A384KD86 A0A5S9WSB9 A0A7G2EWV5 Q0WVN5 Q94A41 Q9LIF9 Q9SD76	0				GO:0005618	cell wall	CC	8.0562e-05	0.0249742	9	238	55	7045	0		9	A0A178UMF2 A0A178UQX4 A0A178UTG4 A0A178UV66 A0A178UZR9 A0A178VCD3 A0A178VY55 A0A384LKB4 Q9SMY7
GO:0042578	phosphoric ester hydrolase activity	MF	0.000890804	0.098029	6	129	62	7045	6	A0A178VQU5 A0A178W3R5 A0A178WDI0 A0A654EAS0 A0A654F3B3 Q38924	0				GO:0005215	transporter activity	MF	0.000292499	0.0604498	19	238	248	7045	0		19	A0A178UG45 A0A178UG75 A0A178UNE2 A0A178UQV5 A0A178UVY8 A0A178V129 A0A178V540 A0A178V8P4 A0A178VXV5 A0A178VYP7 A0A178W8I7 A0A178WAX2 A0A178WJ63 A0A384LB08 A0A5S9WUJ5 A0A5S9Y9Z2 A0A654FA46 A0A7G2E090 A0A7G2EFG1
GO:0008184	glycogen phosphorylase activity	MF	0.000986207	0.098029	2	129	3	7045	2	A0A178V8I8 Q9SD76	0				GO:0016762	xyloglucan:xyloglucosyl transferase activity	MF	0.000693361	0.0859768	5	238	22	7045	0		5	A0A178UQX4 A0A178UTG4 A0A178UV66 A0A178UZR9 A0A384LKB4
GO:0006952	defense response	BP	0.00230152	0.142982	4	129	31	7045	4	A0A178URY2 Q93VR4 Q9C8D6 Q9SSK9	0				GO:0048046	apoplast	CC	0.000693361	0.0859768	5	238	22	7045	0		5	A0A178UQX4 A0A178UTG4 A0A178UV66 A0A178UZR9 A0A384LKB4
GO:0003993	acid phosphatase activity	MF	0.00282116	0.155791	3	129	16	7045	3	A0A178VQU5 A0A178WDI0 Q38924	0				GO:0071944	cell periphery	CC	0.00141131	0.145836	10	238	96	7045	0		10	A0A178UMF2 A0A178UQX4 A0A178UTG4 A0A178UV66 A0A178UZR9 A0A178VCD3 A0A178VY55 A0A384LKB4 Q96262 Q9SMY7
GO:0008152	metabolic process	BP	0.00427713	0.181819	76	129	3248	7045	76	A0A0F7C956 A0A178UGL7 A0A178UHI0 A0A178UPI1 A0A178UQE0 A0A178UX78 A0A178V1T6 A0A178V2S8 A0A178V385 A0A178V6J6 A0A178V8I8 A0A178V8V9 A0A178VBM9 A0A178VET0 A0A178VGC3 A0A178VPB5 A0A178VXI8 A0A178W0J7 A0A178W2C2 A0A178W3R5 A0A178W6C0 A0A178W6V9 A0A178W962 A0A178WAU7 A0A178WDR9 A0A178WGP6 A0A178WJG7 A0A178WM39 A0A1P8B4W3 A0A1P8B7H0 A0A1P8BA57 A0A384KD86 A0A384L0E6 A0A384L9K8 A0A5S9WIX0 A0A5S9WSB9 A0A…	0				GO:0044262	cellular carbohydrate metabolic process	BP	0.00168213	0.148989	9	238	82	7045	0		9	A0A178UQX4 A0A178UTG4 A0A178UV66 A0A178UZR9 A0A178WKP7 A0A384L114 A0A384LKB4 A0A5S9WR39 A0A5S9WZ33
GO:0008200	ion channel inhibitor activity	MF	0.00475582	0.181819	2	129	6	7045	2	A0A178VN55 A0A178VV23	0				GO:0006979	response to oxidative stress	BP	0.00304615	0.158119	8	238	73	7045	0		8	A0A178U798 A0A178UAR8 A0A178UNC2 A0A178V1L7 A0A178V4J6 A0A5S9X4V2 A0A5S9X626 A0A5S9Y1Q6
GO:0016791	phosphatase activity	MF	0.00537548	0.19083	4	129	39	7045	4	A0A178VQU5 A0A178WDI0 A0A654EAS0 Q38924	0				GO:0005992	trehalose biosynthetic process	BP	0.00513694	0.208034	3	238	11	7045	0		3	A0A178WKP7 A0A5S9WR39 A0A5S9WZ33
GO:0009607	response to biotic stimulus	BP	0.00812694	0.218881	3	129	23	7045	3	A0A178URY2 Q93VR4 Q9SSK9	0				GO:0004601	peroxidase activity	MF	0.00536861	0.208034	8	238	80	7045	0		8	A0A178U798 A0A178UAR8 A0A178UNC2 A0A178V1L7 A0A178V4J6 A0A5S9X4V2 A0A5S9X626 A0A5S9Y1Q6
GO:0046854	phosphatidylinositol phosphorylation	BP	0.00866673	0.218881	2	129	8	7045	2	A0A178V8V9 A0A7G2FJM0	0				GO:0008236	serine-type peptidase activity	MF	0.00771945	0.239303	8	238	85	7045	0		8	A0A178UJB4 A0A178UUY8 A0A178WK17 A0A5S9WIM7 A0A654F814 A0A7G2FDT8 Q8RUW5 Q93Y09
GO:0016872	intramolecular lyase activity	MF	0.00866673	0.218881	2	129	8	7045	2	A0A178VIW7 Q8VZW3	0				GO:0004857	enzyme inhibitor activity	MF	0.0101383	0.285717	6	238	55	7045	0		6	A0A178UMF2 A0A178UWC9 A0A178VCD3 A0A178VY55 O49603 Q9SMY7
GO:0016853	isomerase activity	MF	0.0103027	0.218881	6	129	101	7045	6	A0A178V2S8 A0A178V8K9 A0A178VIW7 A0A178W6V9 A0A5S9WZY7 Q8VZW3	0				GO:0008238	exopeptidase activity	MF	0.012949	0.308784	5	238	42	7045	0		5	A0A178UJB4 A0A178V6Z1 A0A654F814 Q8RUW5 Q93Y09
GO:0016788	hydrolase activity, acting on ester bonds	MF	0.0105897	0.218881	8	129	165	7045	8	A0A178VQU5 A0A178W3R5 A0A178WDI0 A0A5S9SY24 A0A5S9X5I7 A0A654EAS0 A0A654F3B3 Q38924	0				GO:0052689	carboxylic ester hydrolase activity	MF	0.0187219	0.329242	5	238	46	7045	0		5	A0A178UMF2 A0A178UTW6 A0A178VCD3 A0A178VY55 Q9SMY7
GO:0015977	carbon fixation	BP	0.0110101	0.218881	2	129	9	7045	2	A0A0F7C956 A0A178VET0	0				GO:0004185	serine-type carboxypeptidase activity	MF	0.0195212	0.329242	4	238	31	7045	0		4	A0A178UJB4 A0A654F814 Q8RUW5 Q93Y09
GO:0016160	amylase activity	MF	0.0110101	0.218881	2	129	9	7045	2	A0A1P8B7H0 Q94A41	0				GO:0030599	pectinesterase activity	MF	0.0195212	0.329242	4	238	31	7045	0		4	A0A178UMF2 A0A178VCD3 A0A178VY55 Q9SMY7
GO:0044723	single-organism carbohydrate metabolic process	BP	0.0158888	0.225165	6	129	111	7045	6	A0A178UHI0 A0A178V385 A0A178W0J7 A0A178W6V9 A0A384KD86 Q0WVN5	0				GO:0042545	cell wall modification	BP	0.0195212	0.329242	4	238	31	7045	0		4	A0A178UMF2 A0A178VCD3 A0A178VY55 Q9SMY7
GO:0009628	response to abiotic stimulus	BP	0.0164233	0.225165	2	129	11	7045	2	F4HST2 G4WU80	0				GO:0006468	protein phosphorylation	BP	0.0236046	0.329242	27	238	519	7045	0		27	A0A178UFE8 A0A178UKA5 A0A178UX60 A0A178V3D5 A0A178VFX9 A0A178VIN6 A0A178VT64 A0A178WCD5 A0A178WLP5 A0A1P8AMY7 A0A384L4R2 A0A384L9A3 A0A5S9TLZ0 A0A5S9XVF7 A0A5S9XZR8 A0A5S9YBT0 A0A5S9YC70 A0A654EF78 A0A654F814 A0A654FRZ8 A0A654GAW2 A0A7G2DU59 A0A7G2E090 A0A7G2E3A1 A0A7G2ET27 F4JN38 O22187
GO:0004556	alpha-amylase activity	MF	0.0183109	0.227014	1	129	1	7045	1	Q94A41	0				GO:0043531	ADP binding	MF	0.0240168	0.329242	5	238	49	7045	0		5	A0A178UI46 Q56YL9 Q94BS4 Q9FHI7 Q9FKZ0
GO:0006006	glucose metabolic process	BP	0.0194741	0.227014	2	129	12	7045	2	A0A178UHI0 A0A178W6V9	0				GO:0006801	superoxide metabolic process	BP	0.0278179	0.329242	2	238	8	7045	0		2	A0A178WK61 A0A7G2ECD5
GO:0016757	transferase activity, transferring glycosyl groups	MF	0.0200978	0.227014	6	129	117	7045	6	A0A178V8I8 A0A178W0J7 A0A178WM39 A0A384KD86 Q0WVN5 Q9SD76	0				GO:0004672	protein kinase activity	MF	0.0292656	0.329242	27	238	527	7045	0		27	A0A178UFE8 A0A178UKA5 A0A178UX60 A0A178V3D5 A0A178VFX9 A0A178VIN6 A0A178VT64 A0A178WCD5 A0A178WLP5 A0A1P8AMY7 A0A384L4R2 A0A384L9A3 A0A5S9TLZ0 A0A5S9XVF7 A0A5S9XZR8 A0A5S9YBT0 A0A5S9YC70 A0A654EF78 A0A654F814 A0A654FRZ8 A0A654GAW2 A0A7G2DU59 A0A7G2E090 A0A7G2E3A1 A0A7G2ET27 F4JN38 O22187
GO:0048038	quinone binding	MF	0.0227422	0.238292	2	129	13	7045	2	A0A8F5V799 F4IAX0	0				GO:0006073	cellular glucan metabolic process	BP	0.0301923	0.329242	5	238	52	7045	0		5	A0A178UQX4 A0A178UTG4 A0A178UV66 A0A178UZR9 A0A384LKB4
GO:0035251	UDP-glucosyltransferase activity	MF	0.0317567	0.24094	3	129	38	7045	3	A0A178W0J7 A0A384KD86 Q0WVN5	0				GO:0044282	small molecule catabolic process	BP	0.0323079	0.329242	3	238	21	7045	0		3	A0A178UDA7 A0A178VFW6 A0A384L114
GO:0008081	phosphoric diester hydrolase activity	MF	0.0337625	0.24094	2	129	16	7045	2	A0A178W3R5 A0A654F3B3	0				GO:0004411	homogentisate 1,2-dioxygenase activity	MF	0.0337828	0.329242	1	238	1	7045	0		1	A0A178UDA7
GO:0016830	carbon-carbon lyase activity	MF	0.0362307	0.24094	3	129	40	7045	3	A0A0F7C956 A0A178V385 A0A178VET0	0				GO:0006559	L-phenylalanine catabolic process	BP	0.0337828	0.329242	1	238	1	7045	0		1	A0A178UDA7
GO:0004018	N6-(1,2-dicarboxyethyl)AMP AMP-lyase (fumarate-forming) activity	MF	0.036289	0.24094	1	129	2	7045	1	A0A178UX78	0				GO:0046373	L-arabinose metabolic process	BP	0.0337828	0.329242	1	238	1	7045	0		1	A0A178VHD8
GO:0005834	heterotrimeric G-protein complex	CC	0.036289	0.24094	1	129	2	7045	1	A0A178V7C7	0				GO:0046556	alpha-L-arabinofuranosidase activity	MF	0.0337828	0.329242	1	238	1	7045	0		1	A0A178VHD8
GO:0006007	glucose catabolic process	BP	0.036289	0.24094	1	129	2	7045	1	A0A178W6V9	0				GO:0004420	hydroxymethylglutaryl-CoA reductase (NADPH) activity	MF	0.0337828	0.329242	1	238	1	7045	0		1	A0A178W3L3
GO:0003879	ATP phosphoribosyltransferase activity	MF	0.036289	0.24094	1	129	2	7045	1	A0A178WM39	0				GO:0004190	aspartic-type endopeptidase activity	MF	0.0349803	0.329242	2	238	9	7045	0		2	A0A178VTM4 A0A654FV57
GO:0009228	thiamine biosynthetic process	BP	0.036289	0.24094	1	129	2	7045	1	A0A7G2E9Z9	0				GO:0006694	steroid biosynthetic process	BP	0.0349803	0.329242	2	238	9	7045	0		2	A0A178WGT2 A0A7G2EH36
GO:0070402	NADPH binding	MF	0.036289	0.24094	1	129	2	7045	1	A0A7G2FIC6	0				GO:0016773	phosphotransferase activity, alcohol group as acceptor	MF	0.04728	0.397851	28	238	571	7045	0		28	A0A178UFE8 A0A178UKA5 A0A178UX60 A0A178V3D5 A0A178VFX9 A0A178VIN6 A0A178VT64 A0A178WCD5 A0A178WLP5 A0A1P8AMY7 A0A384L4R2 A0A384L9A3 A0A5S9TLZ0 A0A5S9WVK0 A0A5S9XVF7 A0A5S9XZR8 A0A5S9YBT0 A0A5S9YC70 A0A654EF78 A0A654F814 A0A654FRZ8 A0A654GAW2 A0A7G2DU59 A0A7G2E090 A0A7G2E3A1 A0A7G2ET27 F4JN38 O22187
GO:0046658	anchored component of plasma membrane	CC	0.036289	0.24094	1	129	2	7045	1	Q9LU05	0				GO:0046395	carboxylic acid catabolic process	BP	0.0511301	0.397851	2	238	11	7045	0		2	A0A178UDA7 A0A178VFW6
GO:0016760	cellulose synthase (UDP-forming) activity	MF	0.0378135	0.24094	2	129	17	7045	2	A0A178W0J7 Q0WVN5	0				GO:0004252	serine-type endopeptidase activity	MF	0.0521968	0.397851	4	238	42	7045	0		4	A0A178UUY8 A0A178WK17 A0A5S9WIM7 A0A7G2FDT8
GO:0050662	coenzyme binding	MF	0.0391132	0.246067	7	129	173	7045	7	A0A178UHI0 A0A178W962 A0A654FVF1 A0A654G7W7 A0A7G2FIC6 A0A8F5V799 Q9FI25	0				GO:0008233	peptidase activity	MF	0.0546856	0.397851	13	238	220	7045	0		13	A0A178UJB4 A0A178UUY8 A0A178V6Z1 A0A178VTM4 A0A178WK17 A0A5S9WIM7 A0A654F814 A0A654FV57 A0A7G2DPC3 A0A7G2FDT8 Q8RUW5 Q93Y09 Q9LM66
GO:0016052	carbohydrate catabolic process	BP	0.0460942	0.260275	3	129	44	7045	3	A0A178V385 A0A178W6V9 A0A1P8B7H0	0				GO:0016301	kinase activity	MF	0.0553508	0.397851	29	238	603	7045	0		29	A0A178UFE8 A0A178UKA5 A0A178UX60 A0A178V3D5 A0A178VFX9 A0A178VIN6 A0A178VT64 A0A178WCD5 A0A178WLP5 A0A1P8AMY7 A0A384L4R2 A0A384L9A3 A0A5S9TLZ0 A0A5S9WVK0 A0A5S9XVF7 A0A5S9XZR8 A0A5S9YBT0 A0A5S9YC70 A0A654E6M9 A0A654EF78 A0A654F814 A0A654FRZ8 A0A654GAW2 A0A7G2DU59 A0A7G2E090 A0A7G2E3A1 A0A7G2ET27 F4JN38 O22187
GO:0048037	cofactor binding	MF	0.0485139	0.260275	9	129	250	7045	9	A0A178UHI0 A0A178W962 A0A654FVF1 A0A654G7W7 A0A7G2FIC6 A0A7G2FME3 A0A8F5V799 F4IAX0 Q9FI25	0				GO:0006631	fatty acid metabolic process	BP	0.0560877	0.397851	4	238	43	7045	0		4	A0A178VFW6 A0A178VTF0 A0A5S9T6V9 A0A7G2EF31
GO:0016758	transferase activity, transferring hexosyl groups	MF	0.0508475	0.260275	5	129	110	7045	5	A0A178V8I8 A0A178W0J7 A0A384KD86 Q0WVN5 Q9SD76	0				GO:0005516	calmodulin binding	MF	0.0600201	0.397851	2	238	12	7045	0		2	A0A178USL9 A0A178WD16
GO:0030244	cellulose biosynthetic process	BP	0.0509884	0.260275	2	129	20	7045	2	A0A178W0J7 Q0WVN5	0				GO:0008610	lipid biosynthetic process	BP	0.06103	0.397851	6	238	83	7045	0		6	A0A178V4B5 A0A178VTF0 A0A178WGT2 A0A5S9T6V9 A0A7G2EF31 A0A7G2EH36
GO:0044459	plasma membrane part	CC	0.0509884	0.260275	2	129	20	7045	2	A0A178V7C7 Q9LU05	0				GO:0002098	tRNA wobble uridine modification	BP	0.066429	0.397851	1	238	2	7045	0		1	A0A178V0Z0
GO:0006188	IMP biosynthetic process	BP	0.0539404	0.260275	1	129	3	7045	1	A0A178UX78	0				GO:0034227	tRNA thio-modification	BP	0.066429	0.397851	1	238	2	7045	0		1	A0A178V0Z0
GO:0004809	tRNA (guanine-N2-)-methyltransferase activity	MF	0.0539404	0.260275	1	129	3	7045	1	A0A7G2EY93	0				GO:0006275	regulation of DNA replication	BP	0.066429	0.397851	1	238	2	7045	0		1	A0A178VSR5
GO:0006535	cysteine biosynthetic process from serine	BP	0.0539404	0.260275	1	129	3	7045	1	Q39218	0				GO:0019310	inositol catabolic process	BP	0.066429	0.397851	1	238	2	7045	0		1	A0A384L114
GO:0009001	serine O-acetyltransferase activity	MF	0.0539404	0.260275	1	129	3	7045	1	Q39218	0				GO:0050113	inositol oxygenase activity	MF	0.066429	0.397851	1	238	2	7045	0		1	A0A384L114
GO:0050661	NADP binding	MF	0.0556958	0.263627	2	129	21	7045	2	A0A178UHI0 A0A7G2FIC6	0				GO:0016593	Cdc73/Paf1 complex	CC	0.066429	0.397851	1	238	2	7045	0		1	A0A7G2EA62
GO:0044710	single-organism metabolic process	BP	0.0704391	0.292741	31	129	1242	7045	31	A0A0F7C956 A0A178UHI0 A0A178UQE0 A0A178UX78 A0A178V1T6 A0A178V385 A0A178V8V9 A0A178VBM9 A0A178VET0 A0A178W0J7 A0A178W3R5 A0A178W6V9 A0A178W962 A0A178WM39 A0A1P8B4W3 A0A1P8BA57 A0A384KD86 A0A384L0E6 A0A5S9XJS4 A0A654F3B3 A0A654FRS5 A0A7G2E0W2 A0A7G2E9Z9 A0A7G2FIC6 A0A7G2FJM0 A0A8F5V799 F4IAX0 Q0WVN5 Q39218 Q8GSW4 Q9FI25	0				GO:0003950	NAD+ ADP-ribosyltransferase activity	MF	0.066429	0.397851	1	238	2	7045	0		1	A0A7G2EUE1
GO:0009168	purine ribonucleoside monophosphate biosynthetic process	BP	0.070667	0.292741	2	129	24	7045	2	A0A178UQE0 A0A178UX78	0				GO:0006471	protein ADP-ribosylation	BP	0.066429	0.397851	1	238	2	7045	0		1	A0A7G2EUE1
GO:0008964	phosphoenolpyruvate carboxylase activity	MF	0.0712709	0.292741	1	129	4	7045	1	A0A178VET0	0				GO:0046658	anchored component of plasma membrane	CC	0.066429	0.397851	1	238	2	7045	0		1	Q96262
GO:0010309	acireductone dioxygenase [iron(II)-requiring] activity	MF	0.0712709	0.292741	1	129	4	7045	1	A0A1P8B4W3	0				GO:0016701	oxidoreductase activity, acting on single donors with incorporation of molecular oxygen	MF	0.0693929	0.409748	2	238	13	7045	0		2	A0A178UDA7 A0A384L114
GO:0016831	carboxy-lyase activity	MF	0.0812893	0.309002	2	129	26	7045	2	A0A0F7C956 A0A178VET0	0				GO:0006633	fatty acid biosynthetic process	BP	0.0730192	0.427093	3	238	29	7045	0		3	A0A178VTF0 A0A5S9T6V9 A0A7G2EF31
GO:0016984	ribulose-bisphosphate carboxylase activity	MF	0.0882864	0.309002	1	129	5	7045	1	A0A0F7C956	0				GO:0005975	carbohydrate metabolic process	BP	0.0804875	0.462058	18	238	348	7045	0		18	A0A097PQU4 A0A178UQX4 A0A178UTG4 A0A178UV66 A0A178UZR9 A0A178VHD8 A0A178VMX7 A0A178WKP7 A0A384L114 A0A384LKB4 A0A5S9S9P5 A0A5S9WR39 A0A5S9WZ33 A0A654ES91 A0A7G2E533 A0A7G2FEU1 A0A7G2FPX9 Q0WL73
GO:0004619	phosphoglycerate mutase activity	MF	0.0882864	0.309002	1	129	5	7045	1	A0A178W6V9	0				GO:0016020	membrane	CC	0.0849391	0.462661	37	238	831	7045	0		37	A0A178UCS7 A0A178UG45 A0A178UG75 A0A178UL03 A0A178UNE2 A0A178UQV5 A0A178UVY8 A0A178V129 A0A178V540 A0A178V8P4 A0A178VHH9 A0A178VTF0 A0A178VTM4 A0A178VWV9 A0A178VXV5 A0A178W8I7 A0A178W9P7 A0A178WAX2 A0A178WJ63 A0A178WK17 A0A384LB08 A0A5S9T6V9 A0A5S9WUJ5 A0A5S9XKX9 A0A5S9Y9Z2 A0A654EE31 A0A654FA46 A0A654FV57 A0A7G2E090 A0A7G2E1J7 A0A7G2EEI0 A0A7G2EFG1 A0A7G2EQN4 A0A7G2ERS1 Q96262 Q9C5H8 Q9FWX7
GO:0033897	ribonuclease T2 activity	MF	0.0882864	0.309002	1	129	5	7045	1	A0A5S9X5I7	0				GO:0070011	peptidase activity, acting on L-amino acid peptides	MF	0.0907658	0.462661	12	238	211	7045	0		12	A0A178UJB4 A0A178UUY8 A0A178V6Z1 A0A178VTM4 A0A178WK17 A0A5S9WIM7 A0A654F814 A0A654FV57 A0A7G2FDT8 Q8RUW5 Q93Y09 Q9LM66
GO:0009584	detection of visible light	BP	0.0882864	0.309002	1	129	5	7045	1	G4WU80	0				GO:0050660	flavin adenine dinucleotide binding	MF	0.0911929	0.462661	5	238	71	7045	0		5	A0A178UL03 A0A384KH43 A0A7G2F161 Q0WPE4 Q9SUC6
GO:0018298	protein-chromophore linkage	BP	0.0882864	0.309002	1	129	5	7045	1	G4WU80	0				GO:0044238	primary metabolic process	BP	0.0931684	0.462661	81	238	2041	7045	0		81	A0A097PQU4 A0A178UCE0 A0A178UDA7 A0A178UEW8 A0A178UFE8 A0A178UJB4 A0A178UKA5 A0A178UQX4 A0A178UTG4 A0A178UUY8 A0A178UV66 A0A178UX60 A0A178UZR9 A0A178V0Z0 A0A178V3D5 A0A178V4B5 A0A178V6Z1 A0A178VBT4 A0A178VFW6 A0A178VFX9 A0A178VHD8 A0A178VIN6 A0A178VMX7 A0A178VSR5 A0A178VT64 A0A178VTF0 A0A178VTM4 A0A178W3L3 A0A178W4Q3 A0A178WCD5 A0A178WCT5 A0A178WGT2 A0A178WJZ2 A0A178WKP7 A0A178WL11 A0A178WLP5 A0A…
GO:0005976	polysaccharide metabolic process	BP	0.0968325	0.310603	3	129	60	7045	3	A0A178W0J7 A0A1P8B7H0 Q0WVN5	0				GO:0006570	tyrosine metabolic process	BP	0.0979766	0.462661	1	238	3	7045	0		1	A0A178UDA7
GO:0006457	protein folding	BP	0.100543	0.310603	3	129	61	7045	3	A0A178V2S8 A0A178WB77 A0A5S9WZY7	0				GO:0005375	copper ion transmembrane transporter activity	MF	0.0979766	0.462661	1	238	3	7045	0		1	A0A178UQV5
GO:0000413	protein peptidyl-prolyl isomerization	BP	0.103853	0.310603	2	129	30	7045	2	A0A178V2S8 A0A5S9WZY7	0				GO:0035434	copper ion transmembrane transport	BP	0.0979766	0.462661	1	238	3	7045	0		1	A0A178UQV5
GO:0003755	peptidyl-prolyl cis-trans isomerase activity	MF	0.103853	0.310603	2	129	30	7045	2	A0A178V2S8 A0A5S9WZY7	0				GO:0004609	phosphatidylserine decarboxylase activity	MF	0.0979766	0.462661	1	238	3	7045	0		1	A0A178V4B5
GO:0005576	extracellular region	CC	0.103853	0.310603	2	129	30	7045	2	A0A178VN55 A0A178VV23	0				GO:0003951	NAD+ kinase activity	MF	0.0979766	0.462661	1	238	3	7045	0		1	A0A5S9WVK0
GO:0009167	purine ribonucleoside monophosphate metabolic process	BP	0.104311	0.310603	3	129	62	7045	3	A0A178UQE0 A0A178UX78 A0A178V385	0				GO:0006741	NADP biosynthetic process	BP	0.0979766	0.462661	1	238	3	7045	0		1	A0A5S9WVK0
GO:0004345	glucose-6-phosphate dehydrogenase activity	MF	0.104993	0.310603	1	129	6	7045	1	A0A178UHI0	0				GO:0006368	transcription elongation from RNA polymerase II promoter	BP	0.0979766	0.462661	1	238	3	7045	0		1	A0A7G2EA62
GO:0006099	tricarboxylic acid cycle	BP	0.104993	0.310603	1	129	6	7045	1	A0A178VET0	0				GO:0031683	G-protein beta/gamma-subunit complex binding	MF	0.0979766	0.462661	1	238	3	7045	0		1	A0A7G2F4Q1
GO:0030145	manganese ion binding	MF	0.104993	0.310603	1	129	6	7045	1	A0A178W6V9	0				GO:0006537	glutamate biosynthetic process	BP	0.0979766	0.462661	1	238	3	7045	0		1	Q9LV03
GO:2001070	starch binding	MF	0.104993	0.310603	1	129	6	7045	1	A0A7G2FF73	0				GO:0015930	glutamate synthase activity	MF	0.0979766	0.462661	1	238	3	7045	0		1	Q9LV03
GO:0009415	response to water	BP	0.104993	0.310603	1	129	6	7045	1	F4HST2	0				GO:0005777	peroxisome	CC	0.0999944	0.462661	2	238	16	7045	0		2	A0A178V7Y2 A0A178VFW6
GO:0009152	purine ribonucleotide biosynthetic process	BP	0.109736	0.317086	2	129	31	7045	2	A0A178UQE0 A0A178UX78	0				GO:0006796	phosphate-containing compound metabolic process	BP	0.103246	0.470681	31	238	686	7045	0		31	A0A178UFE8 A0A178UKA5 A0A178UX60 A0A178V3D5 A0A178V4B5 A0A178VFX9 A0A178VIN6 A0A178VT64 A0A178W3L3 A0A178WCD5 A0A178WJZ2 A0A178WLP5 A0A1P8AMY7 A0A384L4R2 A0A384L9A3 A0A5S9TLZ0 A0A5S9WVK0 A0A5S9XVF7 A0A5S9XZR8 A0A5S9YBT0 A0A5S9YC70 A0A654EF78 A0A654F814 A0A654FRZ8 A0A654GAW2 A0A7G2DU59 A0A7G2E090 A0A7G2E3A1 A0A7G2ET27 F4JN38 O22187
GO:0009507	chloroplast	CC	0.121395	0.326126	1	129	7	7045	1	A0A178V8K9	0				GO:0003824	catalytic activity	MF	0.109366	0.491122	112	238	2946	7045	0		112	A0A097PQU4 A0A178U798 A0A178UAR8 A0A178UDA7 A0A178UEW8 A0A178UFE8 A0A178UJB4 A0A178UKA5 A0A178UL03 A0A178UMF2 A0A178UNC2 A0A178UNE7 A0A178UQX4 A0A178UTG4 A0A178UTW6 A0A178UUY8 A0A178UV66 A0A178UX60 A0A178UZR9 A0A178V1L7 A0A178V3D5 A0A178V4B5 A0A178V4J6 A0A178V4N8 A0A178V6Z1 A0A178VBT4 A0A178VCD3 A0A178VFW6 A0A178VFX9 A0A178VHD8 A0A178VIN6 A0A178VT64 A0A178VTM4 A0A178VY55 A0A178W1A2 A0A178W3L3 A0A…
GO:0000105	histidine biosynthetic process	BP	0.121395	0.326126	1	129	7	7045	1	A0A178WM39	0				GO:0004519	endonuclease activity	MF	0.110896	0.491122	2	238	17	7045	0		2	A0A1I9LL75 A0A7G2EVE3
GO:0003860	3-hydroxyisobutyryl-CoA hydrolase activity	MF	0.121395	0.326126	1	129	7	7045	1	A0A5S9SY24	0				GO:0016757	transferase activity, transferring glycosyl groups	MF	0.117775	0.491122	7	238	117	7045	0		7	A0A178UQX4 A0A178UTG4 A0A178UV66 A0A178UZR9 A0A384LKB4 A0A7G2E1J7 A0A7G2EUE1
GO:0070569	uridylyltransferase activity	MF	0.121395	0.326126	1	129	7	7045	1	A0A5S9X8Z0	0				GO:0016627	oxidoreductase activity, acting on the CH-CH group of donors	MF	0.12209	0.491122	2	238	18	7045	0		2	A0A178VFW6 Q0WPE4
GO:0008131	primary amine oxidase activity	MF	0.121395	0.326126	1	129	7	7045	1	F4IAX0	0				GO:0051179	localization	BP	0.122664	0.491122	28	238	618	7045	0		28	A0A178UG45 A0A178UG75 A0A178UNE2 A0A178UQV5 A0A178UVY8 A0A178V129 A0A178V1F5 A0A178V498 A0A178V540 A0A178V8P4 A0A178VXV5 A0A178VYP7 A0A178W8I7 A0A178W9P7 A0A178WAX2 A0A178WJ63 A0A178WK61 A0A384LB08 A0A384LHK6 A0A5S9WUJ5 A0A5S9Y9Z2 A0A654FA46 A0A7G2E090 A0A7G2EFG1 A0A7G2EQN4 Q8GXN6 Q9C5H8 Q9FWX7
GO:0016829	lyase activity	MF	0.132451	0.347638	4	129	107	7045	4	A0A0F7C956 A0A178UX78 A0A178V385 A0A178VET0	0				GO:0005681	spliceosomal complex	CC	0.128463	0.491122	1	238	4	7045	0		1	A0A178UL96
GO:0004332	fructose-bisphosphate aldolase activity	MF	0.137499	0.347638	1	129	8	7045	1	A0A178V385	0				GO:0008519	ammonium transmembrane transporter activity	MF	0.128463	0.491122	1	238	4	7045	0		1	A0A178V540
GO:0000272	polysaccharide catabolic process	BP	0.137499	0.347638	1	129	8	7045	1	A0A1P8B7H0	0				GO:0015696	ammonium transport	BP	0.128463	0.491122	1	238	4	7045	0		1	A0A178V540
GO:0016161	beta-amylase activity	MF	0.137499	0.347638	1	129	8	7045	1	A0A1P8B7H0	0				GO:0004066	asparagine synthase (glutamine-hydrolyzing) activity	MF	0.128463	0.491122	1	238	4	7045	0		1	A0A178VBT4
GO:0044724	single-organism carbohydrate catabolic process	BP	0.140341	0.347638	2	129	36	7045	2	A0A178V385 A0A178W6V9	0				GO:0006529	asparagine biosynthetic process	BP	0.128463	0.491122	1	238	4	7045	0		1	A0A178VBT4
GO:0006950	response to stress	BP	0.140594	0.347638	6	129	176	7045	6	A0A178URY2 A0A654FRS5 F4HST2 Q93VR4 Q9C8D6 Q9SSK9	0				GO:0015936	coenzyme A metabolic process	BP	0.128463	0.491122	1	238	4	7045	0		1	A0A178W3L3
GO:0009150	purine ribonucleotide metabolic process	BP	0.149126	0.356052	3	129	73	7045	3	A0A178UQE0 A0A178UX78 A0A178V385	0				GO:0003684	damaged DNA binding	MF	0.128463	0.491122	1	238	4	7045	0		1	A0A178W4Q3
GO:0007186	G-protein coupled receptor signaling pathway	BP	0.15331	0.356052	1	129	9	7045	1	A0A178V7C7	0				GO:0043161	proteasome-mediated ubiquitin-dependent protein catabolic process	BP	0.128463	0.491122	1	238	4	7045	0		1	A0A178W4Q3
GO:0016157	sucrose synthase activity	MF	0.15331	0.356052	1	129	9	7045	1	A0A384KD86	0				GO:0003883	CTP synthase activity	MF	0.128463	0.491122	1	238	4	7045	0		1	A0A178WJZ2
GO:0051287	NAD binding	MF	0.172509	0.391493	2	129	41	7045	2	A0A178W962 A0A8F5V799	0				GO:0004525	ribonuclease III activity	MF	0.128463	0.491122	1	238	4	7045	0		1	A0A1I9LL75
GO:0006904	vesicle docking involved in exocytosis	BP	0.184074	0.408415	1	129	11	7045	1	A0A178VQN7	0				GO:0006508	proteolysis	BP	0.131046	0.491122	12	238	222	7045	0		12	A0A178UJB4 A0A178UUY8 A0A178V6Z1 A0A178VTM4 A0A178W4Q3 A0A5S9WIM7 A0A654F814 A0A7G2DPC3 A0A7G2FDT8 Q8RUW5 Q93Y09 Q9LM66
GO:0042393	histone binding	MF	0.184074	0.408415	1	129	11	7045	1	A0A7G2F8S7	0				GO:0006950	response to stress	BP	0.133163	0.491122	10	238	176	7045	0		10	A0A178U798 A0A178UAR8 A0A178UNC2 A0A178V1L7 A0A178V4J6 A0A178W4Q3 A0A178WM74 A0A5S9X4V2 A0A5S9X626 A0A5S9Y1Q6
GO:0044262	cellular carbohydrate metabolic process	BP	0.189587	0.416923	3	129	82	7045	3	A0A178W0J7 A0A384KD86 Q0WVN5	0				GO:0006810	transport	BP	0.153691	0.491122	27	238	605	7045	0		27	A0A178UG45 A0A178UG75 A0A178UNE2 A0A178UQV5 A0A178UVY8 A0A178V129 A0A178V1F5 A0A178V498 A0A178V540 A0A178V8P4 A0A178VXV5 A0A178VYP7 A0A178W8I7 A0A178W9P7 A0A178WAX2 A0A178WJ63 A0A178WK61 A0A384LB08 A0A384LHK6 A0A5S9WUJ5 A0A5S9Y9Z2 A0A654FA46 A0A7G2E090 A0A7G2EFG1 A0A7G2EQN4 Q8GXN6 Q9FWX7
GO:0019637	organophosphate metabolic process	BP	0.193278	0.418964	5	129	145	7045	5	A0A178UQE0 A0A178UX78 A0A178V385 A0A178V8V9 A0A7G2FJM0	0				GO:0004506	squalene monooxygenase activity	MF	0.157922	0.491122	1	238	5	7045	0		1	A0A178UL03
GO:0004872	receptor activity	MF	0.199038	0.420944	1	129	12	7045	1	A0A5S9XPG1	0				GO:0005247	voltage-gated chloride channel activity	MF	0.157922	0.491122	1	238	5	7045	0		1	A0A178UNE2
GO:0000287	magnesium ion binding	MF	0.212462	0.43894	2	129	47	7045	2	A0A0F7C956 A0A178WM39	0				GO:0006821	chloride transport	BP	0.157922	0.491122	1	238	5	7045	0		1	A0A178UNE2
GO:0016597	amino acid binding	MF	0.213729	0.43894	1	129	13	7045	1	A0A178W962	0				GO:0006289	nucleotide-excision repair	BP	0.157922	0.491122	1	238	5	7045	0		1	A0A178W4Q3
GO:0005985	sucrose metabolic process	BP	0.213729	0.43894	1	129	13	7045	1	A0A384KD86	0				GO:0043412	macromolecule modification	BP	0.164514	0.491122	30	238	688	7045	0		30	A0A178UFE8 A0A178UKA5 A0A178UX60 A0A178V0Z0 A0A178V3D5 A0A178VFX9 A0A178VIN6 A0A178VT64 A0A178WCD5 A0A178WLP5 A0A1P8AMY7 A0A384L4R2 A0A384L9A3 A0A5S9TLZ0 A0A5S9XVF7 A0A5S9XZR8 A0A5S9YBT0 A0A5S9YC70 A0A654EF78 A0A654F814 A0A654FRZ8 A0A654GAW2 A0A7G2DU59 A0A7G2E090 A0A7G2E3A1 A0A7G2EA62 A0A7G2ET27 A0A7G2EUE1 F4JN38 O22187
GO:0005096	GTPase activator activity	MF	0.213729	0.43894	1	129	13	7045	1	Q9FIQ0	0				GO:0006464	cellular protein modification process	BP	0.165533	0.491122	29	238	662	7045	0		29	A0A178UFE8 A0A178UKA5 A0A178UX60 A0A178V3D5 A0A178VFX9 A0A178VIN6 A0A178VT64 A0A178WCD5 A0A178WLP5 A0A1P8AMY7 A0A384L4R2 A0A384L9A3 A0A5S9TLZ0 A0A5S9XVF7 A0A5S9XZR8 A0A5S9YBT0 A0A5S9YC70 A0A654EF78 A0A654F814 A0A654FRZ8 A0A654GAW2 A0A7G2DU59 A0A7G2E090 A0A7G2E3A1 A0A7G2EA62 A0A7G2ET27 A0A7G2EUE1 F4JN38 O22187
GO:0030246	carbohydrate binding	MF	0.219215	0.446516	2	129	48	7045	2	A0A178WJG7 A0A7G2FF73	0				GO:0004175	endopeptidase activity	MF	0.166526	0.491122	6	238	104	7045	0		6	A0A178UUY8 A0A178VTM4 A0A178WK17 A0A5S9WIM7 A0A654FV57 A0A7G2FDT8
GO:0003824	catalytic activity	MF	0.237552	0.464817	61	129	2946	7045	61	A0A0F7C956 A0A178UHI0 A0A178UPI1 A0A178UV33 A0A178UX78 A0A178V1T6 A0A178V2S8 A0A178V385 A0A178V6J6 A0A178V8I8 A0A178V8K9 A0A178VBM9 A0A178VET0 A0A178VF50 A0A178VFZ7 A0A178VIW7 A0A178VQU5 A0A178VXI8 A0A178W0J7 A0A178W2C2 A0A178W3R5 A0A178W6V9 A0A178WAU7 A0A178WDI0 A0A178WDR9 A0A178WM39 A0A1P8B4W3 A0A1P8B7H0 A0A384KD86 A0A384L0E6 A0A384LJU8 A0A5S9SY24 A0A5S9WZY7 A0A5S9X5I7 A0A5S9X8Z0 A0A5S9XJS4 A0A…	0				GO:0019752	carboxylic acid metabolic process	BP	0.170869	0.491122	11	238	207	7045	0		11	A0A178UDA7 A0A178UEW8 A0A178VBT4 A0A178VFW6 A0A178VTF0 A0A1P8ASQ3 A0A384LND1 A0A5S9T6V9 A0A7G2EF31 Q9C509 Q9LV03
GO:0044711	single-organism biosynthetic process	BP	0.24211	0.466784	7	129	259	7045	7	A0A178UQE0 A0A178UX78 A0A178W0J7 A0A178WM39 A0A7G2E9Z9 Q0WVN5 Q39218	0				GO:0016491	oxidoreductase activity	MF	0.173719	0.491122	24	238	534	7045	0		24	A0A178U798 A0A178UAR8 A0A178UDA7 A0A178UEW8 A0A178UL03 A0A178UNC2 A0A178V1L7 A0A178V4J6 A0A178VFW6 A0A178W3L3 A0A1P8BH67 A0A384L114 A0A384LND1 A0A5S9X4V2 A0A5S9X626 A0A5S9Y1Q6 A0A7G2EF31 A0A7G2EH36 A0A7G2EWM0 A0A7G2F161 Q0WPE4 Q9FLV0 Q9LV03 Q9SUC6
GO:0006091	generation of precursor metabolites and energy	BP	0.273672	0.494974	2	129	56	7045	2	A0A178V385 A0A178VET0	0				GO:0006812	cation transport	BP	0.173851	0.491122	6	238	106	7045	0		6	A0A178UQV5 A0A178V1F5 A0A178V540 A0A178VYP7 A0A178WK61 A0A7G2E090
GO:0008171	O-methyltransferase activity	MF	0.28327	0.502804	1	129	18	7045	1	A0A384LJU8	0				GO:0000922	spindle pole	CC	0.18639	0.491122	1	238	6	7045	0		1	A0A178UTQ0
GO:0009308	amine metabolic process	BP	0.28327	0.502804	1	129	18	7045	1	F4IAX0	0				GO:0005815	microtubule organizing center	CC	0.18639	0.491122	1	238	6	7045	0		1	A0A178UTQ0
GO:0046034	ATP metabolic process	BP	0.287313	0.508166	2	129	58	7045	2	A0A178UQE0 A0A178V385	0				GO:0007020	microtubule nucleation	BP	0.18639	0.491122	1	238	6	7045	0		1	A0A178UTQ0
GO:0015986	ATP synthesis coupled proton transport	BP	0.296428	0.518748	1	129	19	7045	1	A0A178UQE0	0				GO:0043015	gamma-tubulin binding	MF	0.18639	0.491122	1	238	6	7045	0		1	A0A178UTQ0
GO:0050896	response to stimulus	BP	0.3052	0.528332	10	129	377	7045	10	A0A178UQI5 A0A178URY2 A0A178V7C7 A0A654FRS5 F4HST2 G4WU80 Q93VR4 Q9C8D6 Q9LU05 Q9SSK9	0				GO:0003997	acyl-CoA oxidase activity	MF	0.18639	0.491122	1	238	6	7045	0		1	A0A178VFW6
GO:0004871	signal transducer activity	MF	0.309345	0.528332	1	129	20	7045	1	A0A178V7C7	0				GO:0006635	fatty acid beta-oxidation	BP	0.18639	0.491122	1	238	6	7045	0		1	A0A178VFW6
GO:0008033	tRNA processing	BP	0.309345	0.528332	1	129	20	7045	1	A0A7G2EY93	0				GO:0033926	glycopeptide alpha-N-acetylgalactosaminidase activity	MF	0.18639	0.491122	1	238	6	7045	0		1	A0A178WPZ7
GO:0045735	nutrient reservoir activity	MF	0.309345	0.528332	1	129	20	7045	1	B9DHT6	0				GO:0000786	nucleosome	CC	0.18639	0.491122	1	238	6	7045	0		1	A0A7G2DVW6
GO:0016567	protein ubiquitination	BP	0.322028	0.538882	1	129	21	7045	1	A0A178WAU7	0				GO:0003854	3-beta-hydroxy-delta5-steroid dehydrogenase activity	MF	0.18639	0.491122	1	238	6	7045	0		1	A0A7G2EH36
GO:0009654	photosystem II oxygen evolving complex	CC	0.334479	0.549079	1	129	22	7045	1	A0A178WGP6	0				GO:0006621	protein retention in ER lumen	BP	0.18639	0.491122	1	238	6	7045	0		1	Q9C5H8
GO:0043168	anion binding	MF	0.354827	0.564381	2	129	68	7045	2	A0A178W962 A0A7G2FME3	0				GO:0046923	ER retention sequence binding	MF	0.18639	0.491122	1	238	6	7045	0		1	Q9C5H8
GO:0044699	single-organism process	BP	0.370281	0.57184	36	129	1703	7045	36	A0A0F7C956 A0A178UHI0 A0A178UQE0 A0A178UQI5 A0A178UX78 A0A178V1T6 A0A178V385 A0A178V7C7 A0A178V8V9 A0A178VBM9 A0A178VET0 A0A178VQN7 A0A178W0J7 A0A178W3R5 A0A178W6V9 A0A178W962 A0A178WM39 A0A1P8B4W3 A0A1P8BA57 A0A384KD86 A0A384L0E6 A0A5S9XJS4 A0A5S9XPW9 A0A654ELQ9 A0A654F3B3 A0A654FRS5 A0A7G2E0W2 A0A7G2E9Z9 A0A7G2FIC6 A0A7G2FJM0 A0A8F5V799 F4IAX0 Q0WVN5 Q39218 Q8GSW4 Q9FI25	0				GO:0046394	carboxylic acid biosynthetic process	BP	0.188099	0.491785	5	238	77	7045	0		5	A0A178VBT4 A0A178VTF0 A0A5S9T6V9 A0A7G2EF31 Q9LV03
GO:0006629	lipid metabolic process	BP	0.391667	0.588935	5	129	184	7045	5	A0A178V8V9 A0A178W3R5 A0A654F3B3 A0A7G2E0W2 A0A7G2FJM0	0				GO:0044711	single-organism biosynthetic process	BP	0.188782	0.491785	13	238	259	7045	0		13	A0A178V4B5 A0A178VBT4 A0A178VTF0 A0A178WGT2 A0A178WJZ2 A0A178WKP7 A0A5S9T6V9 A0A5S9WR39 A0A5S9WVK0 A0A5S9WZ33 A0A7G2EF31 A0A7G2EH36 Q9LV03
GO:0003779	actin binding	MF	0.393413	0.588935	1	129	27	7045	1	A0A178UWX1	0				GO:0016787	hydrolase activity	MF	0.207385	0.524181	34	238	811	7045	0		34	A0A097PQU4 A0A178UJB4 A0A178UMF2 A0A178UNE7 A0A178UTW6 A0A178UUY8 A0A178V4N8 A0A178V6Z1 A0A178VCD3 A0A178VHD8 A0A178VTM4 A0A178VY55 A0A178W1A2 A0A178W5R1 A0A178WCT5 A0A178WK17 A0A178WPZ7 A0A1I9LL75 A0A5S9WIM7 A0A5S9XJE8 A0A654F814 A0A654FV57 A0A7G2DPC3 A0A7G2DX60 A0A7G2EQN4 A0A7G2EVE3 A0A7G2F4Q1 A0A7G2FDT8 Q8RUW5 Q8VY00 Q93Y09 Q9FWX7 Q9LM66 Q9SMY7
GO:0007010	cytoskeleton organization	BP	0.393413	0.588935	1	129	27	7045	1	A0A178UWX1	0				GO:0004045	aminoacyl-tRNA hydrolase activity	MF	0.2139	0.524181	1	238	7	7045	0		1	A0A178UTW6
GO:0004842	ubiquitin-protein transferase activity	MF	0.393413	0.588935	1	129	27	7045	1	A0A178WAU7	0				GO:0004177	aminopeptidase activity	MF	0.2139	0.524181	1	238	7	7045	0		1	A0A178V6Z1
GO:0044281	small molecule metabolic process	BP	0.431364	0.612537	9	129	358	7045	9	A0A178UHI0 A0A178UQE0 A0A178UX78 A0A178V385 A0A178VET0 A0A178W6V9 A0A178WM39 A0A7G2E9Z9 Q39218	0				GO:0016831	carboxy-lyase activity	MF	0.21869	0.533114	2	238	26	7045	0		2	A0A178V4B5 Q9C509
GO:0004185	serine-type carboxypeptidase activity	MF	0.436807	0.618499	1	129	31	7045	1	O64811	0				GO:1901605	alpha-amino acid metabolic process	BP	0.220125	0.533114	3	238	48	7045	0		3	A0A178UDA7 A0A178VBT4 Q9LV03
GO:0006096	glycolytic process	BP	0.447165	0.619042	1	129	32	7045	1	A0A178V385	0				GO:0071704	organic substance metabolic process	BP	0.226335	0.534023	82	238	2162	7045	0		82	A0A097PQU4 A0A178UDA7 A0A178UEW8 A0A178UFE8 A0A178UJB4 A0A178UKA5 A0A178UQX4 A0A178UTG4 A0A178UUY8 A0A178UV66 A0A178UX60 A0A178UZR9 A0A178V0Z0 A0A178V3D5 A0A178V4B5 A0A178V6Z1 A0A178VBT4 A0A178VFW6 A0A178VFX9 A0A178VHD8 A0A178VIN6 A0A178VMX7 A0A178VSR5 A0A178VT64 A0A178VTF0 A0A178VTM4 A0A178W3L3 A0A178W4Q3 A0A178WCD5 A0A178WCT5 A0A178WGT2 A0A178WJZ2 A0A178WKP7 A0A178WL11 A0A178WLP5 A0A1I9LL75 A0A…
GO:0044283	small molecule biosynthetic process	BP	0.448401	0.619042	3	129	107	7045	3	A0A178WM39 A0A7G2E9Z9 Q39218	0				GO:0004842	ubiquitin-protein transferase activity	MF	0.231276	0.534023	2	238	27	7045	0		2	A0A654FY97 Q8GY23
GO:0018130	heterocycle biosynthetic process	BP	0.461387	0.626528	3	129	112	7045	3	A0A178UQE0 A0A178UX78 A0A7G2E9Z9	0				GO:0007010	cytoskeleton organization	BP	0.231276	0.534023	2	238	27	7045	0		2	A0A178UTQ0 A0A7G2EXG6
GO:0019438	aromatic compound biosynthetic process	BP	0.461387	0.626528	3	129	112	7045	3	A0A178UQE0 A0A178UX78 A0A7G2E9Z9	0				GO:0016879	ligase activity, forming carbon-nitrogen bonds	MF	0.231276	0.534023	2	238	27	7045	0		2	A0A178VBT4 A0A178WJZ2
GO:0098772	molecular function regulator	MF	0.461387	0.626528	3	129	112	7045	3	A0A178VN55 A0A178VV23 Q9FIQ0	0				GO:0000049	tRNA binding	MF	0.240483	0.542179	1	238	8	7045	0		1	A0A178V0Z0
GO:0003899	DNA-directed RNA polymerase activity	MF	0.496187	0.654125	1	129	37	7045	1	A0A654G6Z4	0				GO:0003995	acyl-CoA dehydrogenase activity	MF	0.240483	0.542179	1	238	8	7045	0		1	Q0WPE4
GO:0005507	copper ion binding	MF	0.514566	0.664258	1	129	39	7045	1	F4IAX0	0				GO:0006260	DNA replication	BP	0.243907	0.54593	2	238	28	7045	0		2	A0A178VSR5 A0A178WL11
GO:0051536	iron-sulfur cluster binding	MF	0.532279	0.666354	1	129	41	7045	1	A0A7G2E9Z9	0				GO:0030001	metal ion transport	BP	0.247232	0.549404	3	238	51	7045	0		3	A0A178UQV5 A0A178V1F5 A0A178WK61
GO:0045454	cell redox homeostasis	BP	0.656708	0.778087	2	129	79	7045	2	A0A5S9XPW9 A0A654ELQ9	0				GO:1901607	alpha-amino acid biosynthetic process	BP	0.256566	0.555388	2	238	29	7045	0		2	A0A178VBT4 Q9LV03
GO:0016779	nucleotidyltransferase activity	MF	0.658751	0.778087	2	129	80	7045	2	A0A5S9X8Z0 A0A654G6Z4	0				GO:0006325	chromatin organization	BP	0.256566	0.555388	2	238	29	7045	0		2	A0A7G2DVW6 A0A7G2EA62
GO:0016053	organic acid biosynthetic process	BP	0.676416	0.791009	2	129	88	7045	2	A0A178WM39 Q39218	0				GO:0051087	chaperone binding	MF	0.266171	0.555388	1	238	9	7045	0		1	A0A178U9X3
GO:1902494	catalytic complex	CC	0.710872	0.81973	2	129	102	7045	2	A0A178V7C7 A0A178WGP6	0				GO:0016485	protein processing	BP	0.266171	0.555388	1	238	9	7045	0		1	A0A178VTM4
GO:0071704	organic substance metabolic process	BP	0.712588	0.819807	42	129	2162	7045	42	A0A0F7C956 A0A178UGL7 A0A178UHI0 A0A178UQE0 A0A178UX78 A0A178V2S8 A0A178V385 A0A178V6J6 A0A178V8I8 A0A178V8V9 A0A178VET0 A0A178VGC3 A0A178VXI8 A0A178W0J7 A0A178W3R5 A0A178W6V9 A0A178WAU7 A0A178WDR9 A0A178WJG7 A0A178WM39 A0A1P8B7H0 A0A384KD86 A0A5S9WSB9 A0A5S9WZY7 A0A654F3B3 A0A654G8C6 A0A7G2E0W2 A0A7G2E9Z9 A0A7G2EWV5 A0A7G2EY93 A0A7G2FJM0 F4IAX0 G4WU80 O64811 P49689 Q0WVN5 Q39218 Q3E902 Q93V58 Q9…	0				GO:0006221	pyrimidine nucleotide biosynthetic process	BP	0.266171	0.555388	1	238	9	7045	0		1	A0A178WJZ2
GO:1901362	organic cyclic compound biosynthetic process	BP	0.737606	0.838879	3	129	134	7045	3	A0A178UQE0 A0A178UX78 A0A7G2E9Z9	0				GO:0032040	small-subunit processome	CC	0.266171	0.555388	1	238	9	7045	0		1	A0A7G2EUE1
GO:0055114	oxidation-reduction process	BP	0.808301	0.888955	15	129	746	7045	15	A0A178UHI0 A0A178V1T6 A0A178VBM9 A0A178VET0 A0A178W962 A0A1P8B4W3 A0A1P8BA57 A0A384L0E6 A0A5S9XJS4 A0A654FRS5 A0A7G2FIC6 A0A8F5V799 F4IAX0 Q8GSW4 Q9FI25	0				GO:0007186	G-protein coupled receptor signaling pathway	BP	0.266171	0.555388	1	238	9	7045	0		1	A0A7G2F4Q1
GO:0016491	oxidoreductase activity	MF	0.808466	0.888955	11	129	534	7045	11	A0A178UHI0 A0A178UV33 A0A178V1T6 A0A178VBM9 A0A1P8B4W3 A0A384L0E6 A0A5S9XJS4 A0A654FRS5 F4IAX0 Q8GSW4 Q9FI25	0				GO:0031224	intrinsic component of membrane	CC	0.275009	0.562043	17	238	378	7045	0		17	A0A178UCS7 A0A178UL03 A0A178UQV5 A0A178VTM4 A0A178W9P7 A0A178WJ63 A0A178WK17 A0A5S9WUJ5 A0A5S9Y9Z2 A0A654FV57 A0A7G2E090 A0A7G2EEI0 A0A7G2EQN4 A0A7G2ERS1 Q96262 Q9C5H8 Q9FWX7
GO:0044238	primary metabolic process	BP	0.825188	0.905339	39	129	2041	7045	39	A0A178UGL7 A0A178UHI0 A0A178UQE0 A0A178UX78 A0A178V2S8 A0A178V385 A0A178V6J6 A0A178V8I8 A0A178V8V9 A0A178VET0 A0A178VGC3 A0A178VXI8 A0A178W0J7 A0A178W3R5 A0A178W6V9 A0A178WAU7 A0A178WDR9 A0A178WJG7 A0A178WM39 A0A1P8B7H0 A0A384KD86 A0A5S9WSB9 A0A5S9WZY7 A0A654F3B3 A0A654G8C6 A0A7G2E0W2 A0A7G2EWV5 A0A7G2EY93 A0A7G2FJM0 G4WU80 O64811 P49689 Q0WVN5 Q39218 Q3E902 Q93V58 Q94A41 Q9LIF9 Q9SD76	0				GO:0016758	transferase activity, transferring hexosyl groups	MF	0.276185	0.562043	6	238	110	7045	0		6	A0A178UQX4 A0A178UTG4 A0A178UV66 A0A178UZR9 A0A384LKB4 A0A7G2E1J7
GO:0044763	single-organism cellular process	BP	1	1	17	129	912	7045	17	A0A178UQE0 A0A178UQI5 A0A178UX78 A0A178V385 A0A178V7C7 A0A178V8V9 A0A178VET0 A0A178VQN7 A0A178W0J7 A0A178WM39 A0A384KD86 A0A5S9XPW9 A0A654ELQ9 A0A7G2E9Z9 A0A7G2FJM0 Q0WVN5 Q39218	0				GO:0020037	heme binding	MF	0.283143	0.562043	10	238	201	7045	0		10	A0A178U798 A0A178UAR8 A0A178UNC2 A0A178V1L7 A0A178V4J6 A0A5S9X4V2 A0A5S9X626 A0A5S9Y1Q6 A0A654F4W3 A0A7G2EP43
GO:0015979	photosynthesis	BP	1	1	1	129	54	7045	1	A0A178WGP6	0				GO:0015991	ATP hydrolysis coupled proton transport	BP	0.290993	0.562043	1	238	10	7045	0		1	A0A178VYP7
GO:0030170	pyridoxal phosphate binding	MF	1	1	1	129	54	7045	1	A0A7G2FME3	0				GO:0071949	FAD binding	MF	0.290993	0.562043	1	238	10	7045	0		1	A0A384KH43
															GO:0016570	histone modification	BP	0.290993	0.562043	1	238	10	7045	0		1	A0A7G2EA62
															GO:0008146	sulfotransferase activity	MF	0.290993	0.562043	1	238	10	7045	0		1	P52839
															GO:0007034	vacuolar transport	BP	0.290993	0.562043	1	238	10	7045	0		1	Q8GXN6
															GO:0044281	small molecule metabolic process	BP	0.306492	0.584692	16	238	358	7045	0		16	A0A178UDA7 A0A178UEW8 A0A178VBT4 A0A178VFW6 A0A178VHD8 A0A178VTF0 A0A178W3L3 A0A178WJZ2 A0A1P8ASQ3 A0A384L114 A0A384LND1 A0A5S9T6V9 A0A5S9WVK0 A0A7G2EF31 Q9C509 Q9LV03
															GO:0008324	cation transmembrane transporter activity	MF	0.308455	0.586631	4	238	72	7045	0		4	A0A178UQV5 A0A178V540 A0A178VYP7 A0A7G2E090
															GO:0003924	GTPase activity	MF	0.332253	0.623981	2	238	35	7045	0		2	A0A178W5R1 A0A7G2F4Q1
															GO:0006334	nucleosome assembly	BP	0.338158	0.623981	1	238	12	7045	0		1	A0A7G2DVW6
															GO:0006811	ion transport	BP	0.339715	0.624995	7	238	142	7045	0		7	A0A178UNE2 A0A178UQV5 A0A178V1F5 A0A178V540 A0A178VYP7 A0A178WK61 A0A7G2E090
															GO:0006629	lipid metabolic process	BP	0.344982	0.632807	9	238	184	7045	0		9	A0A178V4B5 A0A178VFW6 A0A178VTF0 A0A178WCT5 A0A178WGT2 A0A5S9T6V9 A0A7G2EF31 A0A7G2EH36 A0A7G2FEN6
															GO:0016597	amino acid binding	MF	0.360555	0.647953	1	238	13	7045	0		1	A0A5S9XZR8
															GO:0048038	quinone binding	MF	0.360555	0.647953	1	238	13	7045	0		1	A0A7G2E533
															GO:0034470	ncRNA processing	BP	0.369372	0.652788	2	238	38	7045	0		2	A0A178V0Z0 A0A7G2EUE1
															GO:0016021	integral component of membrane	CC	0.381111	0.652788	16	238	371	7045	0		16	A0A178UCS7 A0A178UL03 A0A178UQV5 A0A178VTM4 A0A178W9P7 A0A178WJ63 A0A178WK17 A0A5S9WUJ5 A0A5S9Y9Z2 A0A654FV57 A0A7G2E090 A0A7G2EEI0 A0A7G2EQN4 A0A7G2ERS1 Q9C5H8 Q9FWX7
															GO:0043565	sequence-specific DNA binding	MF	0.381571	0.652788	2	238	39	7045	0		2	A0A178VZR1 A0A654E7C8
															GO:0098662	inorganic cation transmembrane transport	BP	0.381571	0.652788	2	238	39	7045	0		2	A0A178UQV5 A0A178VYP7
															GO:0007017	microtubule-based process	BP	0.381571	0.652788	2	238	39	7045	0		2	A0A178UTQ0 A0A7G2DX60
															GO:0016844	strictosidine synthase activity	MF	0.382197	0.652788	1	238	14	7045	0		1	A0A7G2E8R4
															GO:0015075	ion transmembrane transporter activity	MF	0.391624	0.663246	5	238	100	7045	0		5	A0A178UNE2 A0A178UQV5 A0A178V540 A0A178VYP7 A0A7G2E090
															GO:0016788	hydrolase activity, acting on ester bonds	MF	0.401062	0.668256	8	238	165	7045	0		8	A0A178UMF2 A0A178UTW6 A0A178VCD3 A0A178VY55 A0A178WCT5 A0A1I9LL75 A0A7G2EVE3 Q9SMY7
															GO:0044255	cellular lipid metabolic process	BP	0.405912	0.669505	5	238	105	7045	0		5	A0A178V4B5 A0A178VFW6 A0A178VTF0 A0A5S9T6V9 A0A7G2EF31
															GO:0008081	phosphoric diester hydrolase activity	MF	0.423317	0.67994	1	238	16	7045	0		1	A0A178WCT5
															GO:0016740	transferase activity	MF	0.426801	0.680307	42	238	1099	7045	0		42	A0A178UFE8 A0A178UKA5 A0A178UQX4 A0A178UTG4 A0A178UV66 A0A178UX60 A0A178UZR9 A0A178V3D5 A0A178VFX9 A0A178VIN6 A0A178VT64 A0A178WCD5 A0A178WGT2 A0A178WLP5 A0A1P8AMY7 A0A384L4R2 A0A384L9A3 A0A384LKB4 A0A5S9TLZ0 A0A5S9WVK0 A0A5S9XVF7 A0A5S9XZR8 A0A5S9YBT0 A0A5S9YC70 A0A654E6M9 A0A654EF78 A0A654F814 A0A654FRZ8 A0A654FY97 A0A654GAW2 A0A7G2DU59 A0A7G2E090 A0A7G2E1J7 A0A7G2E3A1 A0A7G2ET27 A0A7G2EUE1 A0A…
															GO:0044723	single-organism carbohydrate metabolic process	BP	0.426838	0.680307	5	238	111	7045	0		5	A0A178VHD8 A0A178WKP7 A0A384L114 A0A5S9WR39 A0A5S9WZ33
															GO:0022857	transmembrane transporter activity	MF	0.45025	0.707009	8	238	170	7045	0		8	A0A178UNE2 A0A178UQV5 A0A178V540 A0A178VYP7 A0A178WJ63 A0A5S9WUJ5 A0A5S9Y9Z2 A0A7G2E090
															GO:0006413	translational initiation	BP	0.461711	0.707009	1	238	18	7045	0		1	F4JQD8
															GO:0055114	oxidation-reduction process	BP	0.479685	0.713584	29	238	746	7045	0		29	A0A178U798 A0A178UAR8 A0A178UDA7 A0A178UEW8 A0A178UHK7 A0A178UL03 A0A178UNC2 A0A178V1L7 A0A178V4J6 A0A178VFW6 A0A178W3L3 A0A178WK61 A0A1P8BH67 A0A384L114 A0A384LND1 A0A5S9X4V2 A0A5S9X626 A0A5S9Y1Q6 A0A654F4W3 A0A7G2ECD5 A0A7G2EF31 A0A7G2EH36 A0A7G2EP43 A0A7G2EWM0 A0A7G2F161 Q0WPE4 Q9FLV0 Q9LV03 Q9SUC6
															GO:0048544	recognition of pollen	BP	0.479943	0.713584	1	238	19	7045	0		1	A0A1P8AMY7
															GO:0004553	hydrolase activity, hydrolyzing O-glycosyl compounds	MF	0.494639	0.719083	3	238	67	7045	0		3	A0A097PQU4 A0A178VHD8 A0A178WPZ7
															GO:0008375	acetylglucosaminyltransferase activity	MF	0.497559	0.719083	1	238	20	7045	0		1	A0A7G2E1J7
															GO:0006364	rRNA processing	BP	0.497559	0.719083	1	238	20	7045	0		1	A0A7G2EUE1
															GO:0004871	signal transducer activity	MF	0.497559	0.719083	1	238	20	7045	0		1	A0A7G2F4Q1
															GO:0008092	cytoskeletal protein binding	MF	0.500445	0.721571	3	238	68	7045	0		3	A0A178UTQ0 A0A7G2DX60 A0A7G2EXG6
															GO:0005789	endoplasmic reticulum membrane	CC	0.514582	0.722014	1	238	21	7045	0		1	A0A178VWV9
															GO:0006259	DNA metabolic process	BP	0.518276	0.722014	3	238	71	7045	0		3	A0A178VSR5 A0A178W4Q3 A0A178WL11
															GO:0008654	phospholipid biosynthetic process	BP	0.546922	0.730801	1	238	23	7045	0		1	A0A178V4B5
															GO:0009607	response to biotic stimulus	BP	0.546922	0.730801	1	238	23	7045	0		1	A0A178WM74
															GO:0004650	polygalacturonase activity	MF	0.562279	0.746494	1	238	24	7045	0		1	A0A097PQU4
															GO:0065008	regulation of biological quality	BP	0.570687	0.754426	4	238	97	7045	0		4	A0A7G2ETT1 A3KPF5 O64654 Q9C5H8
															GO:0044248	cellular catabolic process	BP	0.577883	0.757024	4	238	99	7045	0		4	A0A178UDA7 A0A178VFW6 A0A178W4Q3 A0A384L114
															GO:0006520	cellular amino acid metabolic process	BP	0.599265	0.765898	5	238	117	7045	0		5	A0A178UDA7 A0A178UEW8 A0A178VBT4 A0A1P8ASQ3 A0A384LND1
															GO:0050896	response to stimulus	BP	0.605269	0.765898	15	238	377	7045	0		15	A0A178U798 A0A178UAR8 A0A178UI46 A0A178UNC2 A0A178V1L7 A0A178V4J6 A0A178W4Q3 A0A178WM74 A0A5S9X4V2 A0A5S9X626 A0A5S9Y1Q6 A0A7G2F4Q1 Q56YL9 Q94BS4 Q96262
															GO:0003777	microtubule motor activity	MF	0.605307	0.765898	1	238	27	7045	0		1	A0A7G2DX60
															GO:0007018	microtubule-based movement	BP	0.605307	0.765898	1	238	27	7045	0		1	A0A7G2DX60
															GO:0003779	actin binding	MF	0.605307	0.765898	1	238	27	7045	0		1	A0A7G2EXG6
															GO:0003743	translation initiation factor activity	MF	0.618692	0.779652	1	238	28	7045	0		1	F4JQD8
															GO:0055085	transmembrane transport	BP	0.635819	0.796379	11	238	270	7045	0		11	A0A178UG75 A0A178UNE2 A0A178UQV5 A0A178V498 A0A178VYP7 A0A178WJ63 A0A5S9WUJ5 A0A5S9Y9Z2 A0A7G2E090 A0A7G2EQN4 Q9FWX7
															GO:0005515	protein binding	MF	0.637862	0.797327	44	238	1208	7045	0		44	A0A178U9X3 A0A178UI46 A0A178USB9 A0A178USL9 A0A178UTQ0 A0A178UZJ7 A0A178V0A3 A0A178V653 A0A178VFX9 A0A178VNK2 A0A178W4Q3 A0A178WD16 A0A1P8BA53 A0A1P8BCJ2 A0A384L1I1 A0A384LDU7 A0A5S9XKX9 A0A5S9YIG5 A0A654ECA6 A0A654EF78 A0A7G2DX60 A0A7G2DX66 A0A7G2DYD7 A0A7G2E3A1 A0A7G2E4M3 A0A7G2EA62 A0A7G2EKW7 A0A7G2ETT1 A0A7G2EXG6 A0A7G2F0P1 A0A7G2F1Q7 A0A7G2F4Q1 A0A7G2F8H3 A0A7G2FCS9 A0A7G2FDK0 Q38960 Q4FE47 …
															GO:0015631	tubulin binding	MF	0.649042	0.806058	2	238	41	7045	0		2	A0A178UTQ0 A0A7G2DX60
															GO:0016616	oxidoreductase activity, acting on the CH-OH group of donors, NAD or NADP as acceptor	MF	0.649042	0.806058	2	238	41	7045	0		2	A0A178W3L3 A0A7G2EH36
															GO:0006461	protein complex assembly	BP	0.652647	0.806058	2	238	42	7045	0		2	A0A178UTQ0 A0A7G2DVW6
															GO:0034622	cellular macromolecular complex assembly	BP	0.652647	0.806058	2	238	42	7045	0		2	A0A178UTQ0 A0A7G2DVW6
															GO:0044710	single-organism metabolic process	BP	0.660051	0.813581	45	238	1242	7045	0		45	A0A178U798 A0A178UAR8 A0A178UDA7 A0A178UEW8 A0A178UHK7 A0A178UL03 A0A178UNC2 A0A178V1L7 A0A178V4B5 A0A178V4J6 A0A178VBT4 A0A178VFW6 A0A178VHD8 A0A178VTF0 A0A178W3L3 A0A178WCT5 A0A178WGT2 A0A178WJZ2 A0A178WK61 A0A178WKP7 A0A1P8ASQ3 A0A1P8BH67 A0A384L114 A0A384LND1 A0A5S9T6V9 A0A5S9WR39 A0A5S9WVK0 A0A5S9WZ33 A0A5S9X4V2 A0A5S9X626 A0A5S9Y1Q6 A0A654F4W3 A0A7G2ECD5 A0A7G2EF31 A0A7G2EH36 A0A7G2EP43 A0A…
															GO:0046983	protein dimerization activity	MF	0.681575	0.826119	2	238	49	7045	0		2	A0A178V653 A0A7G2EA62
															GO:0009165	nucleotide biosynthetic process	BP	0.681575	0.826119	2	238	49	7045	0		2	A0A178WJZ2 A0A5S9WVK0
															GO:0044428	nuclear part	CC	0.690654	0.831467	2	238	51	7045	0		2	A0A178UL96 A0A7G2EA62
															GO:0019538	protein metabolic process	BP	0.717333	0.861013	42	238	1168	7045	0		42	A0A178UFE8 A0A178UJB4 A0A178UKA5 A0A178UUY8 A0A178UX60 A0A178V3D5 A0A178V6Z1 A0A178VFW6 A0A178VFX9 A0A178VIN6 A0A178VT64 A0A178VTM4 A0A178W4Q3 A0A178WCD5 A0A178WLP5 A0A1P8AMY7 A0A384L4R2 A0A384L9A3 A0A5S9TLZ0 A0A5S9WIM7 A0A5S9XVF7 A0A5S9XZR8 A0A5S9YBT0 A0A5S9YC70 A0A654EF78 A0A654F814 A0A654FRZ8 A0A654GAW2 A0A7G2DPC3 A0A7G2DU59 A0A7G2E090 A0A7G2E3A1 A0A7G2EA62 A0A7G2ET27 A0A7G2EUE1 A0A7G2FDT8 F4J…
															GO:0043933	macromolecular complex subunit organization	BP	0.735849	0.870661	3	238	72	7045	0		3	A0A178UTQ0 A0A7G2DVW6 A0A7G2EA62
															GO:0034654	nucleobase-containing compound biosynthetic process	BP	0.735849	0.870661	3	238	72	7045	0		3	A0A178WJZ2 A0A5S9WVK0 A0A7G2EA62
															GO:0090407	organophosphate biosynthetic process	BP	0.747596	0.882876	3	238	78	7045	0		3	A0A178V4B5 A0A178WJZ2 A0A5S9WVK0
															GO:0045454	cell redox homeostasis	BP	0.749813	0.883809	3	238	79	7045	0		3	A0A7G2ETT1 A3KPF5 O64654
															GO:0016043	cellular component organization	BP	0.767851	0.899939	8	238	200	7045	0		8	A0A178UMF2 A0A178UTQ0 A0A178VCD3 A0A178VY55 A0A7G2DVW6 A0A7G2EA62 A0A7G2EXG6 Q9SMY7
															GO:0043170	macromolecule metabolic process	BP	0.774744	0.901203	51	238	1443	7045	0		51	A0A178UFE8 A0A178UJB4 A0A178UKA5 A0A178UQX4 A0A178UTG4 A0A178UUY8 A0A178UV66 A0A178UX60 A0A178UZR9 A0A178V0Z0 A0A178V3D5 A0A178V6Z1 A0A178VFW6 A0A178VFX9 A0A178VIN6 A0A178VSR5 A0A178VT64 A0A178VTM4 A0A178W4Q3 A0A178WCD5 A0A178WL11 A0A178WLP5 A0A1I9LL75 A0A1P8AMY7 A0A384L4R2 A0A384L9A3 A0A384LKB4 A0A5S9TLZ0 A0A5S9WIM7 A0A5S9XVF7 A0A5S9XZR8 A0A5S9YBT0 A0A5S9YC70 A0A654EF78 A0A654F814 A0A654FRZ8 A0A…
															GO:0050662	coenzyme binding	MF	0.779995	0.905031	7	238	173	7045	0		7	A0A178UHK7 A0A178UL03 A0A178W3L3 A0A384KH43 A0A7G2F161 Q0WPE4 Q9SUC6
															GO:0016829	lyase activity	MF	0.784225	0.905031	4	238	107	7045	0		4	A0A178V4B5 A0A1P8ASQ3 A0A7G2E8R4 Q9C509
															GO:0044425	membrane part	CC	0.785333	0.905031	18	238	487	7045	0		18	A0A178UCS7 A0A178UL03 A0A178UQV5 A0A178VTM4 A0A178VWV9 A0A178W9P7 A0A178WJ63 A0A178WK17 A0A5S9WUJ5 A0A5S9Y9Z2 A0A654FV57 A0A7G2E090 A0A7G2EEI0 A0A7G2EQN4 A0A7G2ERS1 Q96262 Q9C5H8 Q9FWX7
															GO:1901362	organic cyclic compound biosynthetic process	BP	0.806572	0.924597	5	238	134	7045	0		5	A0A178WGT2 A0A178WJZ2 A0A5S9WVK0 A0A7G2EA62 A0A7G2EH36
															GO:0071840	cellular component organization or biogenesis	BP	0.916318	1	9	238	243	7045	0		9	A0A178UMF2 A0A178UTQ0 A0A178VCD3 A0A178VY55 A0A7G2DVW6 A0A7G2EA62 A0A7G2EUE1 A0A7G2EXG6 Q9SMY7
															GO:0044237	cellular metabolic process	BP	0.972003	1	61	238	1784	7045	0		61	A0A178UDA7 A0A178UEW8 A0A178UFE8 A0A178UKA5 A0A178UQX4 A0A178UTG4 A0A178UV66 A0A178UX60 A0A178UZR9 A0A178V0Z0 A0A178V3D5 A0A178V4B5 A0A178VBT4 A0A178VFW6 A0A178VFX9 A0A178VIN6 A0A178VSR5 A0A178VT64 A0A178VTF0 A0A178W3L3 A0A178W4Q3 A0A178WCD5 A0A178WJZ2 A0A178WK61 A0A178WKP7 A0A178WL11 A0A178WLP5 A0A1I9LL75 A0A1P8AMY7 A0A1P8ASQ3 A0A384L114 A0A384L4R2 A0A384L9A3 A0A384LKB4 A0A384LND1 A0A5S9T6V9 A0A…
															GO:0048037	cofactor binding	MF	0.98456	1	9	238	250	7045	0		9	A0A178UHK7 A0A178UL03 A0A178W3L3 A0A384KH43 A0A7G2E533 A0A7G2F161 Q0WPE4 Q9C509 Q9SUC6
															GO:0009987	cellular process	BP	0.992165	1	78	238	2292	7045	0		78	A0A178UDA7 A0A178UEW8 A0A178UFE8 A0A178UI46 A0A178UKA5 A0A178UMF2 A0A178UQX4 A0A178UTG4 A0A178UTQ0 A0A178UV66 A0A178UX60 A0A178UZR9 A0A178V0Z0 A0A178V3D5 A0A178V4B5 A0A178VBT4 A0A178VCD3 A0A178VFW6 A0A178VFX9 A0A178VIN6 A0A178VSR5 A0A178VT64 A0A178VTF0 A0A178VY55 A0A178W3L3 A0A178W4Q3 A0A178WCD5 A0A178WJZ2 A0A178WK61 A0A178WKP7 A0A178WL11 A0A178WLP5 A0A1I9LL75 A0A1P8AMY7 A0A1P8ASQ3 A0A384L114 A0A…
															GO:0017111	nucleoside-triphosphatase activity	MF	1	1	7	238	199	7045	0		7	A0A178W5R1 A0A5S9XJE8 A0A7G2DX60 A0A7G2EQN4 A0A7G2F4Q1 Q8VY00 Q9FWX7
															GO:0044763	single-organism cellular process	BP	1	1	31	238	912	7045	0		31	A0A178UDA7 A0A178UEW8 A0A178UI46 A0A178UTQ0 A0A178V4B5 A0A178VBT4 A0A178VFW6 A0A178VTF0 A0A178W3L3 A0A178WJZ2 A0A178WKP7 A0A1P8AMY7 A0A1P8ASQ3 A0A384L114 A0A384LND1 A0A5S9T6V9 A0A5S9WR39 A0A5S9WVK0 A0A5S9WZ33 A0A7G2DX60 A0A7G2EF31 A0A7G2ETT1 A0A7G2EUE1 A0A7G2F4Q1 A3KPF5 O64654 Q56YL9 Q94BS4 Q9C509 Q9C5H8 Q9LV03
															GO:0008152	metabolic process	BP	1	1	110	238	3248	7045	0		110	A0A097PQU4 A0A178U798 A0A178UAR8 A0A178UCE0 A0A178UDA7 A0A178UEW8 A0A178UFE8 A0A178UHK7 A0A178UJB4 A0A178UKA5 A0A178UL03 A0A178UNC2 A0A178UQX4 A0A178UTG4 A0A178UUY8 A0A178UV66 A0A178UX60 A0A178UZR9 A0A178V0Z0 A0A178V1L7 A0A178V3D5 A0A178V4B5 A0A178V4J6 A0A178V6Z1 A0A178VBT4 A0A178VFW6 A0A178VFX9 A0A178VHD8 A0A178VIN6 A0A178VMX7 A0A178VSR5 A0A178VT64 A0A178VTF0 A0A178VTM4 A0A178W3L3 A0A178W4Q3 A0A…
															GO:0022890	inorganic cation transmembrane transporter activity	MF	1	1	2	238	58	7045	0		2	A0A178UQV5 A0A178VYP7
															GO:0005509	calcium ion binding	MF	1	1	4	238	118	7045	0		4	A0A178UX60 A0A178V3D5 A0A7G2EI63 P25071

## Sheet: E) KEGG_LowP+POT1 vs LowP_Roots
KEGG enrichment analysis of DEPs in roots
LowP+POT1 vs LowP_Up_Roots															LowP+POT1 vs LowP_Down_Roots
MapID	MapTitle	Pvalue	AdjustedPv	x	y	n	N	EnrichDirect	ProtID	Description					MapID	MapTitle	Pvalue	AdjustedPv	x	y	n	N	EnrichDirect	ProtID	Description
map04626	Plant-pathogen interaction	0.00589059	0.388779	7	96	79	3446	Over	A0A178UE66 A0A178VIN6 A0A5S9XAS3 A0A5S9XFK1 A0A654F2N6 A0A654FLV1 A0A654GAP0	Cysteine and histidine-rich domain-containing protein RAR1,(thale cress) hypothetical protein,(thale cress) hypothetical protein,(thale cress) hypothetical protein,Protein kinase domain-containing protein,non-specific serine_threonine protein kinase,(thale cress) hypothetical protein				0	map03010	Ribosome	0.000254161	0.00965813	11	238	47	3446	Over	A0A178V6X6 A0A178VAG2 A0A178W979 A0A178WDS8 A0A178WEX9 A0A1B1W4W9 A0A384LN24 P49206 P49689 Q8LPJ7 Q9LYK9	(thale cress) hypothetical protein,(thale cress) hypothetical protein,(thale cress) hypothetical protein,(thale cress) hypothetical protein,Ribosomal protein L37,Small ribosomal subunit protein bS18c,Ribosomal protein,Small ribosomal subunit protein eS26y,Small ribosomal subunit protein eS30z_eS30y_eS30x,Small ribosomal subunit protein eS26z,Small ribosomal subunit protein eS26x
map00630	Glyoxylate and dicarboxylate metabolism	0.0275686	0.632722	5	75	79	3446	Over	A0A178UB24 A0A178W162 A0A654F9D0 A0A654FNZ6 A0A654G692	Glutamine synthetase,Dihydrolipoyl dehydrogenase,Dihydrolipoyl dehydrogenase,Serine hydroxymethyltransferase,Glutamine synthetase				0	map00565	Ether lipid metabolism	0.00393778	0.0580865	3	24	47	3446	Over	A0A178UB07 A0A1P8B0P3 Q84WM2	(thale cress) hypothetical protein,Phospholipase A2 family protein,phospholipase D
map03440	Homologous recombination	0.0416957	0.632722	3	34	79	3446	Over	A0A178V059 A0A178VFF4 A0A178VT66	(thale cress) hypothetical protein,BRCC36B,Single-stranded DNA binding protein Ssb-like OB fold domain-containing protein				0	map00591	Linoleic acid metabolism	0.00483907	0.0580865	2	8	47	3446	Over	A0A178UB07 A0A1P8B0P3	(thale cress) hypothetical protein,Phospholipase A2 family protein
map00750	Vitamin B6 metabolism	0.0449256	0.632722	2	15	79	3446	Over	A0A5S9WTW2 A0A654EAS0	Uncharacterized protein,Uncharacterized protein				0	map00592	alpha-Linolenic acid metabolism	0.00677809	0.0580865	3	29	47	3446	Over	A0A178UB07 A0A178VKE4 A0A1P8B0P3	(thale cress) hypothetical protein,allene-oxide cyclase,Phospholipase A2 family protein
map00965	Betalain biosynthesis	0.0672298	0.632722	1	3	79	3446	Over	A0A178UZS4	LigB				0	map00563	Glycosylphosphatidylinositol (GPI)-anchor biosynthesis	0.00764296	0.0580865	2	10	47	3446	Over	A0A178UDU6 A0A178W9C7	GPI ethanolamine phosphate transferase 3,Transmembrane protein
map00260	Glycine, serine and threonine metabolism	0.075223	0.632722	4	70	79	3446	Over	A0A178VIW0 A0A178W162 A0A654F9D0 A0A654FNZ6	tryptophan synthase,Dihydrolipoyl dehydrogenase,Dihydrolipoyl dehydrogenase,Serine hydroxymethyltransferase				0	map00590	Arachidonic acid metabolism	0.0129073	0.0779867	2	13	47	3446	Over	A0A178UB07 A0A1P8B0P3	(thale cress) hypothetical protein,Phospholipase A2 family protein
map04016	MAPK signaling pathway - plant	0.075223	0.632722	4	70	79	3446	Over	A0A178VE54 A0A654F1B1 A0A654F6E3 Q9SMQ4	3-methyl-2-oxobutanoate hydroxymethyltransferase,(thale cress) hypothetical protein,(thale cress) hypothetical protein,Serine_threonine-protein kinase SRK2F				0	map00380	Tryptophan metabolism	0.014366	0.0779867	3	38	47	3446	Over	A0A178U7L7 A0A7G2E1W5 A0A7G2FHB3	TGG1,(thale cress) hypothetical protein,(thale cress) hypothetical protein
map00941	Flavonoid biosynthesis	0.103576	0.632722	2	24	79	3446	Over	A0A178UN09 Q9FFQ4	Chalcone-flavonone isomerase family protein,Probable flavonol synthase 5				0	map00564	Glycerophospholipid metabolism	0.0620952	0.294952	3	67	47	3446	Over	A0A178UB07 A0A1P8B0P3 Q84WM2	(thale cress) hypothetical protein,Phospholipase A2 family protein,phospholipase D
map04136	Autophagy - other	0.12615	0.632722	2	27	79	3446	Over	A0A178VME6 A0A654GFX2	Target of rapamycin complex subunit LST8,Autophagy-related protein 101				0	map00040	Pentose and glucuronate interconversions	0.1112	0.415024	2	42	47	3446	Over	A0A178ULF7 A0A178V0J6	(thale cress) hypothetical protein,Pectinesterase
map00960	Tropane, piperidine and pyridine alkaloid biosynthesis	0.133918	0.632722	2	28	79	3446	Over	A0A178VYW2 A0A5S9X2E1	Uncharacterized protein,Uncharacterized protein				0	map00900	Terpenoid backbone biosynthesis	0.115646	0.415024	2	43	47	3446	Over	A0A7G2E715 Q9CA67	(thale cress) hypothetical protein,Geranylgeranyl diphosphate reductase_ chloroplastic
map03430	Mismatch repair	0.133918	0.632722	2	28	79	3446	Over	A0A178V059 A0A178VT66	(thale cress) hypothetical protein,Single-stranded DNA binding protein Ssb-like OB fold domain-containing protein				0	map00860	Porphyrin and chlorophyll metabolism	0.120139	0.415024	2	44	47	3446	Over	Q8LDU4 Q9CA67	Red chlorophyll catabolite reductase_ chloroplastic,Geranylgeranyl diphosphate reductase_ chloroplastic
map00230	Purine metabolism	0.134448	0.632722	6	139	79	3446	Over	A0A178UFN9 A0A178VJH2 A0A178WAH4 A0A384KIZ2 A0A7G2F134 Q9S7D8	(thale cress) hypothetical protein,DNA-directed RNA polymerase subunit,Survival protein SurE-like phosphatase_nucleotidase domain-containing protein,(thale cress) hypothetical protein,(thale cress) hypothetical protein,ATP sulfurylase 4_ chloroplastic				0	map00514	Other types of O-glycan biosynthesis	0.140395	0.444585	1	11	47	3446	Over	A0A654G9P4	Uncharacterized protein
map00640	Propanoate metabolism	0.149765	0.632722	2	30	79	3446	Over	A0A178W162 A0A654F9D0	Dihydrolipoyl dehydrogenase,Dihydrolipoyl dehydrogenase				0	map00909	Sesquiterpenoid and triterpenoid biosynthesis	0.163761	0.478687	1	13	47	3446	Over	A0A654FNT7	Uncharacterized protein
map04145	Phagosome	0.168676	0.632722	3	62	79	3446	Over	A0A384KTR9 A0A384LDY1 A0A654EKW1	(thale cress) hypothetical protein,V-type proton ATPase subunit G,Uncharacterized protein				0	map00196	Photosynthesis - antenna proteins	0.208643	0.555945	1	17	47	3446	Over	Q9XF88	Chlorophyll a-b binding protein CP29.2_ chloroplastic
map00910	Nitrogen metabolism	0.174182	0.632722	2	33	79	3446	Over	A0A178UB24 A0A654G692	Glutamine synthetase,Glutamine synthetase				0	map00450	Selenocompound metabolism	0.230191	0.555945	1	19	47	3446	Over	Q9SGU9	Methionine gamma-lyase
map00220	Arginine biosynthesis	0.182462	0.632722	2	34	79	3446	Over	A0A178UB24 A0A654G692	Glutamine synthetase,Glutamine synthetase				0	map04016	MAPK signaling pathway - plant	0.247234	0.555945	2	70	47	3446	Over	A0A178W6S8 A0A5S9Y7B4	(thale cress) hypothetical protein,Uncharacterized protein
map00940	Phenylpropanoid biosynthesis	0.19199	0.632722	5	117	79	3446	Over	A0A178UAR8 A0A178VHL9 A0A178WND9 A0A654G6F8 A0A7G2ERT0	Peroxidase,Glycosyltransferase,Peroxidase,Peroxidase,(thale cress) hypothetical protein				0	map04075	Plant hormone signal transduction	0.267643	0.555945	2	74	47	3446	Over	A0A178VNE2 A0A178W6S8	(thale cress) hypothetical protein,(thale cress) hypothetical protein
map03020	RNA polymerase	0.199191	0.632722	2	36	79	3446	Over	A0A178VJH2 A0A384KIZ2	DNA-directed RNA polymerase subunit,(thale cress) hypothetical protein				0	map03008	Ribosome biogenesis in eukaryotes	0.282963	0.555945	2	77	47	3446	Over	A0A5S9XQ21 Q8VZT0	Uncharacterized protein,Putative H_ACA ribonucleoprotein complex subunit 1-like protein 1
map04120	Ubiquitin mediated proteolysis	0.233785	0.632722	3	73	79	3446	Over	A0A178UX02 A0A7G2FDQ9 Q9FWT2	(thale cress) hypothetical protein,(thale cress) hypothetical protein,Probable ubiquitin-conjugating enzyme E2 16				0	map04136	Autophagy - other	0.310786	0.555945	1	27	47	3446	Over	A0A178VDM5	Ubiquitin-like protein ATG12
map04075	Plant hormone signal transduction	0.239935	0.632722	3	74	79	3446	Over	A0A654F1B1 A0A7G2DVJ7 Q9SMQ4	(thale cress) hypothetical protein,(thale cress) hypothetical protein,Serine_threonine-protein kinase SRK2F				0	map00100	Steroid biosynthesis	0.32026	0.555945	1	28	47	3446	Over	A0A178UB07	(thale cress) hypothetical protein
map03030	DNA replication	0.241692	0.632722	2	41	79	3446	Over	A0A178V059 A0A178VT66	(thale cress) hypothetical protein,Single-stranded DNA binding protein Ssb-like OB fold domain-containing protein				0	map00640	Propanoate metabolism	0.338828	0.555945	1	30	47	3446	Over	A0A654EXK2	3-hydroxyisobutyryl-CoA hydrolase
map04933	AGE-RAGE signaling pathway in diabetic complications	0.243274	0.632722	1	12	79	3446	Over	A0A384KTR9	(thale cress) hypothetical protein				0	map00130	Ubiquinone and other terpenoid-quinone biosynthesis	0.3569	0.555945	1	32	47	3446	Over	A0A178WJJ6	(thale cress) hypothetical protein
map00071	Fatty acid degradation	0.250261	0.632722	2	42	79	3446	Over	A0A178WDM2 A0A178WJG9	Long-chain-fatty-acid--CoA ligase,Alcohol dehydrogenase-like 1				0	map00270	Cysteine and methionine metabolism	0.36385	0.555945	2	93	47	3446	Over	A7XB43 Q9SGU9	Adenosylhomocysteinase,Methionine gamma-lyase
map00561	Glycerolipid metabolism	0.250261	0.632722	2	42	79	3446	Over	A0A178UMQ8 A0A1P8BCW3	(thale cress) hypothetical protein,Sulfoquinovosyldiacylglycerol 2				0	map00910	Nitrogen metabolism	0.365753	0.555945	1	33	47	3446	Over	A0A178W7F7	(thale cress) hypothetical protein
map00250	Alanine, aspartate and glutamate metabolism	0.258841	0.632722	2	43	79	3446	Over	A0A178UB24 A0A654G692	Glutamine synthetase,Glutamine synthetase				0	map00410	beta-Alanine metabolism	0.383104	0.559921	1	35	47	3446	Over	A0A654EXK2	3-hydroxyisobutyryl-CoA hydrolase
map00280	Valine, leucine and isoleucine degradation	0.258841	0.632722	2	43	79	3446	Over	A0A178W162 A0A654F9D0	Dihydrolipoyl dehydrogenase,Dihydrolipoyl dehydrogenase				0	map00561	Glycerolipid metabolism	0.440249	0.60797	1	42	47	3446	Over	A0A178UB07	(thale cress) hypothetical protein
map00261	Monobactam biosynthesis	0.277696	0.644642	1	14	79	3446	Over	Q9S7D8	ATP sulfurylase 4_ chloroplastic				0	map00280	Valine, leucine and isoleucine degradation	0.447978	0.60797	1	43	47	3446	Over	A0A654EXK2	3-hydroxyisobutyryl-CoA hydrolase
map03420	Nucleotide excision repair	0.293168	0.644642	2	47	79	3446	Over	A0A178V059 A0A178VT66	(thale cress) hypothetical protein,Single-stranded DNA binding protein Ssb-like OB fold domain-containing protein				0	map00195	Photosynthesis	0.582347	0.713845	1	63	47	3446	Over	A0A1B1W4W0	Photosystem II reaction center protein L
map00730	Thiamine metabolism	0.294322	0.644642	1	15	79	3446	Over	A0A178W5R1	(thale cress) hypothetical protein				0
map00760	Nicotinate and nicotinamide metabolism	0.310571	0.644642	1	16	79	3446	Over	A0A178WAH4	Survival protein SurE-like phosphatase_nucleotidase domain-containing protein				0
map04144	Endocytosis	0.312553	0.644642	4	108	79	3446	Over	A0A178UMV9 A0A654G6L0 Q8GXN6 Q9SZE4	(thale cress) hypothetical protein,SEC7 domain-containing protein,Vacuolar protein sorting-associated protein 20 homolog 1,Vacuolar protein sorting-associated protein 32 homolog 2				0
map00190	Oxidative phosphorylation	0.346753	0.689315	4	118	79	3446	Over	A0A178UKD2 A0A178VFQ4 A0A384LDY1 A0A654EKW1	NADH dehydrogenase [ubiquinone] iron-sulfur protein 4_ mitochondrial,Plasma membrane ATPase,V-type proton ATPase subunit G,Uncharacterized protein				0
map00450	Selenocompound metabolism	0.357132	0.689315	1	19	79	3446	Over	Q9S7D8	ATP sulfurylase 4_ chloroplastic				0
map00020	Citrate cycle (TCA cycle)	0.377658	0.689315	2	57	79	3446	Over	A0A178W162 A0A654F9D0	Dihydrolipoyl dehydrogenase,Dihydrolipoyl dehydrogenase				0
map00030	Pentose phosphate pathway	0.385912	0.689315	2	58	79	3446	Over	A0A178WDG0 A0A1P8B2T4	Ribulose-phosphate 3-epimerase,Gluconokinase				0
map00670	One carbon pool by folate	0.386434	0.689315	1	21	79	3446	Over	A0A654FNZ6	Serine hydroxymethyltransferase				0
map00565	Ether lipid metabolism	0.427931	0.743249	1	24	79	3446	Over	A0A654F3Q9	Non-specific phospholipase C4				0
map00480	Glutathione metabolism	0.46139	0.780814	3	90	79	3446	Over	A0A178W5T1 A0A178W9T9 A0A178WN35	glutathione transferase,Glutathione S-transferase,glutathione transferase				0
map04130	SNARE interactions in vesicular transport	0.502788	0.809521	1	30	79	3446	Over	A0A654FYP8	(thale cress) hypothetical protein				0
map00500	Starch and sucrose metabolism	0.511056	0.809521	3	103	79	3446	Over	A0A5S9WVD3 F4JLK2 Q93XN8	Trehalose 6-phosphate phosphatase,Sucrose-phosphate synthase 4,Probable sucrose-phosphatase 3b				0
map00240	Pyrimidine metabolism	0.51515	0.809521	3	104	79	3446	Over	A0A178VJH2 A0A178WAH4 A0A384KIZ2	DNA-directed RNA polymerase subunit,Survival protein SurE-like phosphatase_nucleotidase domain-containing protein,(thale cress) hypothetical protein				0
map01100	Metabolic pathways	0.542953	0.821292	38	1520	79	3446	Over	A0A178UAR8 A0A178UB24 A0A178UFN9 A0A178UKD2 A0A178UMQ8 A0A178UN09 A0A178VAR3 A0A178VE54 A0A178VIW0 A0A178VJH2 A0A178VYW2 A0A178W162 A0A178W5R1 A0A178WAH4 A0A178WDG0 A0A178WDM2 A0A178WJG9 A0A178WND9 A0A1P8B2T4 A0A1P8BCW3 A0A384KIZ2 A0A384LDY1 A0A5S9WTW2 A0A5S9WVD3 A0A5S9X2E1 A0A654EAS0 A0A654EKW1 A0A654F3Q9 A0A654F6E3 A0A654F9D0 A0A654FNZ6 A0A654FQZ6 A0A654G692 A0A654G6F8 F4JLK2 Q9FFQ4 Q9M9H6 Q9S7…	Peroxidase,Glutamine synthetase,(thale cress) hypothetical protein,NADH dehydrogenase [ubiquinone] iron-sulfur protein 4_ mitochondrial,(thale cress) hypothetical protein,Chalcone-flavonone isomerase family protein,Uncharacterized protein,3-methyl-2-oxobutanoate hydroxymethyltransferase,tryptophan synthase,DNA-directed RNA polymerase subunit,Uncharacterized protein,Dihydrolipoyl dehydrogenase,(th…				0
map00350	Tyrosine metabolism	0.577967	0.821292	1	37	79	3446	Over	A0A178WJG9	Alcohol dehydrogenase-like 1				0
map00920	Sulfur metabolism	0.577967	0.821292	1	37	79	3446	Over	Q9S7D8	ATP sulfurylase 4_ chloroplastic
map00380	Tryptophan metabolism	0.587747	0.821292	1	38	79	3446	Over	A0A178VN27	(thale cress) hypothetical protein
map00061	Fatty acid biosynthesis	0.597303	0.821292	1	39	79	3446	Over	A0A178WDM2	Long-chain-fatty-acid--CoA ligase
map00460	Cyanoamino acid metabolism	0.597303	0.821292	1	39	79	3446	Over	A0A654FNZ6	Serine hydroxymethyltransferase
map00040	Pentose and glucuronate interconversions	0.624679	0.841405	1	42	79	3446	Over	A0A178WDG0	Ribulose-phosphate 3-epimerase
map00564	Glycerophospholipid metabolism	0.666115	0.879271	2	67	79	3446	Over	A0A654F3Q9 Q9M9H6	Non-specific phospholipase C4,Probable choline kinase 1				0
map00620	Pyruvate metabolism	0.705883	0.899485	2	80	79	3446	Over	A0A178W162 A0A654F9D0	Dihydrolipoyl dehydrogenase,Dihydrolipoyl dehydrogenase				0
map00010	Glycolysis / Gluconeogenesis	0.735942	0.899485	3	107	79	3446	Over	A0A178W162 A0A178WJG9 A0A654F9D0	Dihydrolipoyl dehydrogenase,Alcohol dehydrogenase-like 1,Dihydrolipoyl dehydrogenase				0
map01200	Carbon metabolism	1	1	6	250	79	3446	Over	A0A178W162 A0A178WDG0 A0A178WJG9 A0A1P8B2T4 A0A654F9D0 A0A654FNZ6	Dihydrolipoyl dehydrogenase,Ribulose-phosphate 3-epimerase,Alcohol dehydrogenase-like 1,Gluconokinase,Dihydrolipoyl dehydrogenase,Serine hydroxymethyltransferase				0
map00900	Terpenoid backbone biosynthesis	1	1	1	43	79	3446	Over	A0A178VAR3	Uncharacterized protein				0

## Sheet: F) KEGG_LowP+POT1 vs LowP_Shoot
KEGG enrichment analysis of DEPs in shoots
LowP+POT1 vs LowP_Up_Shoots															LowP+POT1 vs LowP_Down_Shoots
MapID	MapTitle	Pvalue	AdjustedPv	x	y	n	N	EnrichDirect	ProtID	Description					MapID	MapTitle	Pvalue	AdjustedPv	x	y	n	N	EnrichDirect	ProtID	Description
map04075	Plant hormone signal transduction	0.0232798	0.445302	3	74	29	3446	Over	A0A178URD8 A0A5S9WY41 A0A7G2FHX5	Auxin response factor,SCP domain-containing protein,histidine kinase				0	map03008	Ribosome biogenesis in eukaryotes	0.00582197	0.151371	3	77	17	3446	Over	A0A178WAR8 A0A7G2E270 Q0WVM5	(thale cress) hypothetical protein,(thale cress) hypothetical protein,Nucleolar protein
map00908	Zeatin biosynthesis	0.025042	0.445302	1	3	29	3446	Over	A0A654FYS4	Uncharacterized protein				0	map00514	Other types of O-glycan biosynthesis	0.053022	0.293164	1	11	17	3446	Over	A0A178WKM7	Glycosyltransferase
map00561	Glycerolipid metabolism	0.0478447	0.445302	2	42	29	3446	Over	A0A178VES5 A0A654FVF1	SFR2,(thale cress) hypothetical protein				0	map00511	Other glycan degradation	0.0808162	0.293164	1	17	17	3446	Over	A0A1I9LSB1	Alpha-mannosidase
map00901	Indole alkaloid biosynthesis	0.049478	0.445302	1	6	29	3446	Over	A0A7G2E8R4	(thale cress) hypothetical protein				0	map02010	ABC transporters	0.0853733	0.293164	1	18	17	3446	Over	A0A5S9XWQ9	Uncharacterized protein
map00520	Amino sugar and nucleotide sugar metabolism	0.0647856	0.466457	3	111	29	3446	Over	A0A654FQZ6 A0A654FVF1 O81862	(thale cress) hypothetical protein,(thale cress) hypothetical protein,Class V chitinase				0	map00950	Isoquinoline alkaloid biosynthesis	0.0944236	0.293164	1	20	17	3446	Over	A0A5S9XSP2	Amine oxidase
map00563	Glycosylphosphatidylinositol (GPI)-anchor biosynthesis	0.0811411	0.482871	1	10	29	3446	Over	A0A178WKJ3	GPI transamidase subunit PIG-U				0	map00565	Ether lipid metabolism	0.112272	0.293164	1	24	17	3446	Over	A0A178VT50	(thale cress) hypothetical protein
map04016	MAPK signaling pathway - plant	0.116318	0.482871	2	70	29	3446	Over	A0A5S9WY41 O80396	SCP domain-containing protein,Mitogen-activated protein kinase kinase 3				0	map03022	Basal transcription factors	0.112272	0.293164	1	24	17	3446	Over	A0A7G2DNI0	(thale cress) hypothetical protein
map04141	Protein processing in endoplasmic reticulum	0.125989	0.482871	3	148	29	3446	Over	A0A178W4Q3 A0A384KIG4 A0A384L9M7	Ubiquitin receptor RAD23,SEC12-like protein,Endoplasmic reticulum transmembrane protein				0	map01040	Biosynthesis of unsaturated fatty acids	0.121072	0.293164	1	26	17	3446	Over	A0A178W9E4	Acyl-[acyl-carrier-protein] desaturase
map04146	Peroxisome	0.133163	0.482871	2	76	29	3446	Over	A0A178WMU1 A0A7G2ECD5	Superoxide dismutase [Cu-Zn],Superoxide dismutase [Cu-Zn]				0	map00960	Tropane, piperidine and pyridine alkaloid biosynthesis	0.129789	0.293164	1	28	17	3446	Over	A0A5S9XSP2	Amine oxidase
map00950	Isoquinoline alkaloid biosynthesis	0.155907	0.482871	1	20	29	3446	Over	Q9SK47	Probable aminotransferase TAT3				0	map00230	Purine metabolism	0.148221	0.293164	2	139	17	3446	Over	A0A178UBZ0 F4JHA2	DNA-directed RNA polymerase subunit,Putative GTP diphosphokinase RSH1_ chloroplastic
map00062	Fatty acid elongation	0.177168	0.482871	1	23	29	3446	Over	A0A178V191	Alpha_beta-Hydrolases superfamily protein				0	map00410	beta-Alanine metabolism	0.159664	0.293164	1	35	17	3446	Over	A0A5S9XSP2	Amine oxidase
map04626	Plant-pathogen interaction	0.192692	0.482871	2	96	29	3446	Over	A0A178WM36 A0A5S9WY41	(thale cress) hypothetical protein,SCP domain-containing protein				0	map03020	RNA polymerase	0.163852	0.293164	1	36	17	3446	Over	A0A178UBZ0	DNA-directed RNA polymerase subunit
map00960	Tropane, piperidine and pyridine alkaloid biosynthesis	0.211457	0.482871	1	28	29	3446	Over	Q9SK47	Probable aminotransferase TAT3				0	map00350	Tyrosine metabolism	0.16802	0.293164	1	37	17	3446	Over	A0A5S9XSP2	Amine oxidase
map00240	Pyrimidine metabolism	0.217483	0.482871	2	104	29	3446	Over	A0A7G2FHZ8 Q6NQA8	(thale cress) hypothetical protein,Probable apyrase 5				0	map00061	Fatty acid biosynthesis	0.176299	0.293164	1	39	17	3446	Over	A0A178W9E4	Acyl-[acyl-carrier-protein] desaturase
map00592	alpha-Linolenic acid metabolism	0.218148	0.482871	1	29	29	3446	Over	A0A178V8K9	allene-oxide cyclase				0	map00360	Phenylalanine metabolism	0.180409	0.293164	1	40	17	3446	Over	A0A5S9XSP2	Amine oxidase
map00130	Ubiquinone and other terpenoid-quinone biosynthesis	0.237892	0.482871	1	32	29	3446	Over	Q9SK47	Probable aminotransferase TAT3				0	map00051	Fructose and mannose metabolism	0.220461	0.337176	1	50	17	3446	Over	A0A5S9Y194	mannan endo-1_4-beta-mannosidase
map00220	Arginine biosynthesis	0.250786	0.482871	1	34	29	3446	Over	A0A654FMG0	(thale cress) hypothetical protein				0	map01212	Fatty acid metabolism	0.258666	0.373629	1	60	17	3446	Over	A0A178W9E4	Acyl-[acyl-carrier-protein] desaturase
map03020	RNA polymerase	0.263469	0.482871	1	36	29	3446	Over	A0A7G2FHZ8	(thale cress) hypothetical protein				0	map00564	Glycerophospholipid metabolism	0.284353	0.383635	1	67	17	3446	Over	A0A178VT50	(thale cress) hypothetical protein
map00350	Tyrosine metabolism	0.269733	0.482871	1	37	29	3446	Over	Q9SK47	Probable aminotransferase TAT3				0	map00260	Glycine, serine and threonine metabolism	0.295104	0.383635	1	70	17	3446	Over	A0A5S9XSP2	Amine oxidase
map00360	Phenylalanine metabolism	0.288217	0.482871	1	40	29	3446	Over	Q9SK47	Probable aminotransferase TAT3				0	map00270	Cysteine and methionine metabolism	0.372615	0.440364	1	93	17	3446	Over	A0A1P8B4W3	Acireductone dioxygenase
map00040	Pentose and glucuronate interconversions	0.300288	0.482871	1	42	29	3446	Over	A0A178VEB9	Pectinesterase				0	map00240	Pyrimidine metabolism	0.406781	0.45984	1	104	17	3446	Over	A0A178UBZ0	DNA-directed RNA polymerase subunit
map00330	Arginine and proline metabolism	0.300288	0.482871	1	42	29	3446	Over	A0A654FMG0	(thale cress) hypothetical protein				0	map00520	Amino sugar and nucleotide sugar metabolism	0.427603	0.463237	1	111	17	3446	Over	A0A1P8BFA0	Beta-D-xylosidase 4
map00230	Purine metabolism	0.327857	0.482871	2	139	29	3446	Over	A0A7G2FHZ8 Q6NQA8	(thale cress) hypothetical protein,Probable apyrase 5				0	map04141	Protein processing in endoplasmic reticulum	0.526707	0.547776	1	148	17	3446	Over	A0A178UK91	SEC12-like protein
map03420	Nucleotide excision repair	0.329607	0.482871	1	47	29	3446	Over	A0A178W4Q3	Ubiquitin receptor RAD23				0
map00400	Phenylalanine, tyrosine and tryptophan biosynthesis	0.335327	0.482871	1	48	29	3446	Over	Q9SK47	Probable aminotransferase TAT3				0
map01212	Fatty acid metabolism	0.400393	0.554229	1	60	29	3446	Over	A0A178V191	Alpha_beta-Hydrolases superfamily protein				0
map00195	Photosynthesis	0.415672	0.554229	1	63	29	3446	Over	A0A178USA2	Ferredoxin				0
map01230	Biosynthesis of amino acids	0.432101	0.555559	3	224	29	3446	Over	A0A178W962 A0A654FMG0 Q9SK47	D-3-phosphoglycerate dehydrogenase,(thale cress) hypothetical protein,Probable aminotransferase TAT3				0
map00260	Glycine, serine and threonine metabolism	0.449876	0.558466	1	70	29	3446	Over	A0A178W962	D-3-phosphoglycerate dehydrogenase				0
map00480	Glutathione metabolism	0.537285	0.622214	1	90	29	3446	Over	Q9SHH6	Glutathione S-transferase U24				0
map00270	Cysteine and methionine metabolism	0.54918	0.622214	1	93	29	3446	Over	Q9SK47	Probable aminotransferase TAT3				0
map03018	RNA degradation	0.553079	0.622214	1	94	29	3446	Over	Q9LEU4	Probable CCR4-associated factor 1 homolog 10				0
map00500	Starch and sucrose metabolism	0.586737	0.640077	1	103	29	3446	Over	A0A384KPX2	Starch synthase_ chloroplastic_amyloplastic				0

## Sheet: G) KEGG_Low P vs Full P_Roots
KEGG enrichment analysis of DEPs in roots
Low P vs Full P_Up_Roots															Low P vs Full P_Down_Roots
MapID	MapTitle	Pvalue	AdjustedPv	x	y	n	N	EnrichDirect	ProtID	Description					MapID	MapTitle	Pvalue	AdjustedPv	x	y	n	N	EnrichDirect	ProtID	Description
map00941	Flavonoid biosynthesis	1.22294e-06	9.41665e-05	8	24	127	3446	Over	A0A173QMW1 A0A178V7A4 A0A178VBM9 A0A178WCH2 A0A384KNE5 A0A5S9XJS4 A0A7G2FC13 Q8GSW4	Chalcone synthase,(thale cress) hypothetical protein,(thale cress) hypothetical protein,(thale cress) hypothetical protein,(thale cress) hypothetical protein,Fe2OG dioxygenase domain-containing protein,(thale cress) hypothetical protein,Flavanone-3-hydroxylase (Fragment)				0	map03010	Ribosome	2.23435e-20	1.47467e-18	33	238	114	3446	Over	A0A178UYN8 A0A178V453 A0A178V7H9 A0A178V7W6 A0A178V8C0 A0A178V925 A0A178VAH5 A0A178VF24 A0A178VFT9 A0A178VH97 A0A178VM37 A0A178VRI1 A0A178VYG9 A0A178W6Y8 A0A178W7D0 A0A178WJT1 A0A178WN81 A0A1B1W4T5 A0A1B1W4X4 A0A1B1W4X8 A0A1B1W4Y2 A0A1B1W4Z1 A0A384L9X3 A0A384LN24 A0A5S9WZG6 A0A5S9YJ57 A0A654EI66 A0A7G2EGI7 A8MR50 F4J3P1 P42732 P46286 Q9FLN4	(thale cress) hypothetical protein,(thale cress) hypothetical protein,60S ribosomal protein L34,(thale cress) hypothetical protein,60S ribosomal protein L35a-3,Uncharacterized protein,(thale cress) hypothetical protein,(thale cress) hypothetical protein,(thale cress) hypothetical protein,(thale cress) hypothetical protein,60S ribosomal protein L29,60S ribosomal protein L31,Large ribosomal subunit…
map00940	Phenylpropanoid biosynthesis	1.7791e-05	0.000684953	15	117	127	3446	Over	A0A178UL58 A0A178V671 A0A178V7A4 A0A178VQX6 A0A178WBY8 A0A178WCH2 A0A384L2P1 A0A5S9XJQ5 A0A7G2DY57 A0A7G2E0G5 A0A7G2EQY1 A0A7G2F6Q2 B1GUZ3 Q9FZE0 Q9LU36	Peroxidase,feruloyl-CoA 6-hydroxylase,(thale cress) hypothetical protein,Phenylalanine ammonia-lyase,feruloyl-CoA 6-hydroxylase,(thale cress) hypothetical protein,Glycosyltransferase,Peroxidase,Peroxidase,(thale cress) hypothetical protein,(thale cress) hypothetical protein,(thale cress) hypothetical protein,4-coumarate--CoA ligase,Beta-glucosidase 40,4-coumarate--CoA ligase 4				0	map00940	Phenylpropanoid biosynthesis	0.00039339	0.0129819	12	117	114	3446	Over	A0A178U798 A0A178V1L7 A0A178V4J6 A0A178V802 A0A178VHL9 A0A178VZG2 A0A1P8BGP6 A0A5S9WNW2 A0A5S9X4V2 A0A654G6F8 A0A7G2EEQ8 A0A7G2ERT0	Peroxidase,Peroxidase,Peroxidase,Peroxidase,Glycosyltransferase,Peroxidase,Peroxidase,Uncharacterized protein,Peroxidase,Peroxidase,Peroxidase,(thale cress) hypothetical protein
map00942	Anthocyanin biosynthesis	4.89234e-05	0.0012557	3	3	127	3446	Over	A0A5S9XS49 A0A7G2EXV6 A0A7G2FGQ1	Glycosyltransferase,(thale cress) hypothetical protein,Glycosyltransferase				0	map00902	Monoterpenoid biosynthesis	0.00623184	0.1371	2	4	114	3446	Over	A0A654FBZ7 F4JA62	(thale cress) hypothetical protein,Terpene synthase-like sequence-1_8-cineole
map00944	Flavone and flavonol biosynthesis	0.000463182	0.00891625	3	5	127	3446	Over	A0A5S9WIX0 A0A7G2DXK0 A0A7G2FC13	Glycosyltransferase,(thale cress) hypothetical protein,(thale cress) hypothetical protein				0	map00511	Other glycan degradation	0.0170905	0.191527	3	17	114	3446	Over	A0A178V7H5 A0A1I9LSB1 A0A7G2EPI2	Beta-galactosidase,Alpha-mannosidase,(thale cress) hypothetical protein
map01100	Metabolic pathways	0.000763977	0.0117653	75	1520	127	3446	Over	A0A173QMW1 A0A178U9S1 A0A178UCI4 A0A178UDU6 A0A178UJQ6 A0A178UJW9 A0A178UL58 A0A178UMQ8 A0A178US50 A0A178V4W1 A0A178V709 A0A178V7A4 A0A178V8V9 A0A178V9C8 A0A178VBM9 A0A178VCL7 A0A178VEP9 A0A178VET0 A0A178VF50 A0A178VG57 A0A178VJE9 A0A178VKB0 A0A178VPC3 A0A178VQX6 A0A178VS65 A0A178VSX1 A0A178VV64 A0A178VW86 A0A178W3L3 A0A178W962 A0A178WAS8 A0A178WB05 A0A178WCH2 A0A178WI41 A0A178WJG4 A0A178WJH6 A0A…	Chalcone synthase,Biotin carboxyl carrier protein of acetyl-CoA carboxylase,Thymidine kinase,GPI ethanolamine phosphate transferase 3,UDP-glucose 6-dehydrogenase,UDP-glucose 6-dehydrogenase,Peroxidase,(thale cress) hypothetical protein,Glucose-1-phosphate adenylyltransferase,Aspartokinase,digalactosyldiacylglycerol synthase,(thale cress) hypothetical protein,Inositol-1-monophosphatase,guanylate k…				0	map00052	Galactose metabolism	0.0183868	0.191527	5	47	114	3446	Over	A0A178V7H5 A0A178WIC1 A0A7G2DT37 Q8RX87 Q9STT3	Beta-galactosidase,UDP-glucose 4-epimerase,beta-fructofuranosidase,Probable galactinol--sucrose galactosyltransferase 6,Aldose 1-epimerase
map00360	Phenylalanine metabolism	0.00304965	0.0391371	6	40	127	3446	Over	A0A178V7A4 A0A178VQX6 A0A178WCH2 A0A7G2E0G5 B1GUZ3 Q9LU36	(thale cress) hypothetical protein,Phenylalanine ammonia-lyase,(thale cress) hypothetical protein,(thale cress) hypothetical protein,4-coumarate--CoA ligase,4-coumarate--CoA ligase 4				0	map00910	Nitrogen metabolism	0.0221833	0.191527	4	33	114	3446	Over	A0A178UB24 A0A178WBR8 A0A384LND1 A0A7G2EUL8	Glutamine synthetase,Nitrate reductase,Glutamate dehydrogenase,(thale cress) hypothetical protein
map00561	Glycerolipid metabolism	0.00392432	0.0431675	6	42	127	3446	Over	A0A178UMQ8 A0A178V709 A0A178VSX1 A0A1P8BCW3 A0A5S9Y375 A0A654FVF1	(thale cress) hypothetical protein,digalactosyldiacylglycerol synthase,monogalactosyldiacylglycerol synthase,Sulfoquinovosyldiacylglycerol 2,Alpha-galactosidase,(thale cress) hypothetical protein				0	map00310	Lysine degradation	0.0232154	0.191527	3	19	114	3446	Over	A0A654FV44 Q9FIK7 Q9SJA7	(thale cress) hypothetical protein,Acetyl-CoA acetyltransferase 1,Probable sarcosine oxidase
map00710	Carbon fixation in photosynthetic organisms	0.00577454	0.0555799	8	75	127	3446	Over	A0A178VET0 A0A178VV64 A0A178WJH6 A0A7G2EJX0 A0A7G2EPU9 Q56Z19 Q9C998 Q9CA83	phosphoenolpyruvate carboxylase,phosphoenolpyruvate carboxylase,phosphoenolpyruvate carboxylase,phosphoenolpyruvate carboxylase,(thale cress) hypothetical protein,fructose-bisphosphate aldolase (Fragment),Probable ribose-5-phosphate isomerase 1,NADP-dependent malic enzyme 4_ chloroplastic				0	map00380	Tryptophan metabolism	0.0352944	0.258826	4	38	114	3446	Over	A0A178VN27 A0A7G2DUD0 A0A7G2EUL8 Q9FIK7	(thale cress) hypothetical protein,Catalase,(thale cress) hypothetical protein,Acetyl-CoA acetyltransferase 1
map00520	Amino sugar and nucleotide sugar metabolism	0.00707156	0.0605011	10	111	127	3446	Over	A0A178UJQ6 A0A178UJW9 A0A178US50 A0A178VKB0 A0A178VPC3 A0A178VW86 A0A5S9X8D6 A0A5S9X8Z0 A0A654F6E3 A0A654FVF1	UDP-glucose 6-dehydrogenase,UDP-glucose 6-dehydrogenase,Glucose-1-phosphate adenylyltransferase,UDP-glucuronate decarboxylase,UDP-glucose 6-dehydrogenase,UDP-glucuronate decarboxylase,UDP-glucuronate decarboxylase,UTP--glucose-1-phosphate uridylyltransferase,(thale cress) hypothetical protein,(thale cress) hypothetical protein				0	map00740	Riboflavin metabolism	0.0667172	0.440333	2	13	114	3446	Over	A0A178W1Q8 A0A654ER49	Purple acid phosphatase,Purple acid phosphatase
map00620	Pyruvate metabolism	0.00850815	0.0655128	8	80	127	3446	Over	A0A178U9S1 A0A178VET0 A0A178VV64 A0A178WJH6 A0A384KII3 A0A7G2EJX0 A0A7G2EPU9 Q9CA83	Biotin carboxyl carrier protein of acetyl-CoA carboxylase,phosphoenolpyruvate carboxylase,phosphoenolpyruvate carboxylase,phosphoenolpyruvate carboxylase,Pyruvate kinase,phosphoenolpyruvate carboxylase,(thale cress) hypothetical protein,NADP-dependent malic enzyme 4_ chloroplastic				0	map00051	Fructose and mannose metabolism	0.0817137	0.472349	4	50	114	3446	Over	A0A178UB81 A0A178UDJ9 A0A5S9Y194 Q9M1B9	(thale cress) hypothetical protein,Xylose isomerase,mannan endo-1_4-beta-mannosidase,Probable fructokinase-4
map00562	Inositol phosphate metabolism	0.0235705	0.164993	5	45	127	3446	Over	A0A178V8V9 A0A178VS65 A0A384KJU9 A0A654F3Q9 A0A7G2EIW4	Inositol-1-monophosphatase,inositol-3-phosphate synthase,inositol-3-phosphate synthase,Non-specific phospholipase C4,(thale cress) hypothetical protein				0	map00072	Synthesis and degradation of ketone bodies	0.125957	0.554209	1	4	114	3446	Over	Q9FIK7	Acetyl-CoA acetyltransferase 1
map00945	Stilbenoid, diarylheptanoid and gingerol biosynthesis	0.0326191	0.209306	2	8	127	3446	Over	A0A178V7A4 A0A178WCH2	(thale cress) hypothetical protein,(thale cress) hypothetical protein				0	map00604	Glycosphingolipid biosynthesis - ganglio series	0.125957	0.554209	1	4	114	3446	Over	A0A178V7H5	Beta-galactosidase
map01502	Vancomycin resistance	0.0368543	0.218291	1	1	127	3446	Over	A0A178WNI7	Uncharacterized protein				0	map00500	Starch and sucrose metabolism	0.153486	0.569982	6	103	114	3446	Over	A0A178WKP7 A0A5S9WNW2 A0A5S9WSW0 A0A5S9Y601 A0A7G2DT37 Q9M1B9	(thale cress) hypothetical protein,Uncharacterized protein,(thale cress) hypothetical protein,Sucrose synthase,beta-fructofuranosidase,Probable fructokinase-4
map00053	Ascorbate and aldarate metabolism	0.0493911	0.271651	4	38	127	3446	Over	A0A178UJQ6 A0A178UJW9 A0A178V8V9 A0A178VPC3	UDP-glucose 6-dehydrogenase,UDP-glucose 6-dehydrogenase,Inositol-1-monophosphatase,UDP-glucose 6-dehydrogenase				0	map00040	Pentose and glucuronate interconversions	0.160474	0.569982	3	42	114	3446	Over	A0A178UB81 A0A178UDJ9 A0A1P8ARX5	(thale cress) hypothetical protein,Xylose isomerase,Pectinesterase
map00040	Pentose and glucuronate interconversions	0.0670118	0.343994	4	42	127	3446	Over	A0A178UJQ6 A0A178UJW9 A0A178VPC3 A0A5S9X8Z0	UDP-glucose 6-dehydrogenase,UDP-glucose 6-dehydrogenase,UDP-glucose 6-dehydrogenase,UTP--glucose-1-phosphate uridylyltransferase				0	map00250	Alanine, aspartate and glutamate metabolism	0.168603	0.569982	3	43	114	3446	Over	A0A178UB24 A0A178VBT4 A0A384LND1	Glutamine synthetase,Asparagine synthetase [glutamine-hydrolyzing],Glutamate dehydrogenase
map00740	Riboflavin metabolism	0.0806286	0.381632	2	13	127	3446	Over	A0A178VF50 Q84MD8	Purple acid phosphatase,Bifunctional riboflavin kinase_FMN phosphatase				0	map00280	Valine, leucine and isoleucine degradation	0.168603	0.569982	3	43	114	3446	Over	A0A654E6B5 Q0WPE4 Q9FIK7	Uncharacterized protein,Isovaleryl-CoA dehydrogenase_ mitochondrial,Acetyl-CoA acetyltransferase 1
map01110	Biosynthesis of secondary metabolites	0.084909	0.381632	40	849	127	3446	Over	A0A173QMW1 A0A178U9S1 A0A178UL58 A0A178US50 A0A178V4W1 A0A178V671 A0A178V7A4 A0A178V8V9 A0A178VBM9 A0A178VG57 A0A178VQX6 A0A178W3L3 A0A178WAS8 A0A178WB05 A0A178WBY8 A0A178WCH2 A0A178WI41 A0A178WJG4 A0A2H1ZE80 A0A384KII3 A0A384KNE5 A0A5S9XJQ5 A0A5S9XJS4 A0A654F3Q9 A0A7G2DY57 A0A7G2E0G5 A0A7G2EIW4 A0A7G2F6Q2 A0A7G2FC13 A0A7G2FDY4 B1GUZ3 F4IFZ9 Q56Z19 Q84JF7 Q84MD8 Q8GSW4 Q9C998 Q9FZE0 Q9LU36 Q9ZUU1	Chalcone synthase,Biotin carboxyl carrier protein of acetyl-CoA carboxylase,Peroxidase,Glucose-1-phosphate adenylyltransferase,Aspartokinase,feruloyl-CoA 6-hydroxylase,(thale cress) hypothetical protein,Inositol-1-monophosphatase,(thale cress) hypothetical protein,Uncharacterized protein,Phenylalanine ammonia-lyase,3-hydroxy-3-methylglutaryl coenzyme A reductase,Phospho-2-dehydro-3-deoxyheptonate…				0	map00531	Glycosaminoglycan degradation	0.182903	0.569982	1	6	114	3446	Over	A0A178V7H5	Beta-galactosidase
map00730	Thiamine metabolism	0.103525	0.398572	2	15	127	3446	Over	Q84JF7 Q9ZUU1	Probable adenylate kinase 6_ chloroplastic,Adenylate kinase 1_ chloroplastic				0	map00960	Tropane, piperidine and pyridine alkaloid biosynthesis	0.23649	0.674582	2	28	114	3446	Over	A0A178VYW2 A0A5S9X2E1	Uncharacterized protein,Uncharacterized protein
map00750	Vitamin B6 metabolism	0.103525	0.398572	2	15	127	3446	Over	A0A5S9WTW2 A0A654EAS0	Uncharacterized protein,Uncharacterized protein				0	map00592	alpha-Linolenic acid metabolism	0.248891	0.674582	2	29	114	3446	Over	A0A178VFW6 Q9SGH6	60S ribosomal protein L29,Alpha-dioxygenase 1
map00130	Ubiquinone and other terpenoid-quinone biosynthesis	0.111852	0.410123	3	32	127	3446	Over	A0A7G2E0G5 B1GUZ3 Q9LU36	(thale cress) hypothetical protein,4-coumarate--CoA ligase,4-coumarate--CoA ligase 4				0	map00220	Arginine biosynthesis	0.310943	0.7382	2	34	114	3446	Over	A0A178UB24 A0A384LND1	Glutamine synthetase,Glutamate dehydrogenase
map00600	Sphingolipid metabolism	0.166667	0.583334	2	20	127	3446	Over	A0A384KC76 A0A5S9Y375	Non-lysosomal glucosylceramidase,Alpha-galactosidase				0	map00630	Glyoxylate and dicarboxylate metabolism	0.313176	0.7382	4	75	114	3446	Over	A0A0F7C956 A0A178UB24 A0A7G2DUD0 Q9FIK7	Ribulose bisphosphate carboxylase large chain (Fragment),Glutamine synthetase,Catalase,Acetyl-CoA acetyltransferase 1
map04712	Circadian rhythm - plant	0.193482	0.607681	2	22	127	3446	Over	A0A173QMW1 A0A384KNE5	Chalcone synthase,(thale cress) hypothetical protein				0	map03020	RNA polymerase	0.335545	0.763654	2	36	114	3446	Over	A0A178VJH2 A0A384KIZ2	DNA-directed RNA polymerase subunit,(thale cress) hypothetical protein
map00330	Arginine and proline metabolism	0.200265	0.607681	3	42	127	3446	Over	A0A178WKV9 A0A7G2FDY4 F4IFZ9	(thale cress) hypothetical protein,(thale cress) hypothetical protein,Delta-1-pyrroline-5-carboxylate synthase				0	map00460	Cyanoamino acid metabolism	0.371946	0.775443	2	39	114	3446	Over	A0A5S9WNW2 A0A7G2EUL8	Uncharacterized protein,(thale cress) hypothetical protein
map00603	Glycosphingolipid biosynthesis - globo and isoglobo series	0.201859	0.607681	1	6	127	3446	Over	A0A5S9Y375	Alpha-galactosidase				0	map00650	Butanoate metabolism	0.396897	0.793793	1	15	114	3446	Over	Q9FIK7	Acetyl-CoA acetyltransferase 1
map00190	Oxidative phosphorylation	0.205191	0.607681	7	118	127	3446	Over	A0A178V127 A0A178VCL7 A0A178VKC0 A0A178VZ15 A0A178WL64 A0A1I9LS30 A0A384LDY1	inorganic diphosphatase,NADH dehydrogenase [ubiquinone] iron-sulfur protein 5-B,inorganic diphosphatase,inorganic diphosphatase,Acyl carrier protein,Plasma membrane ATPase,V-type proton ATPase subunit G				0	map00195	Photosynthesis	0.464341	0.86466	3	63	114	3446	Over	A0A1B1W4U0 A0A7G2EV18 A0A8F5GJ22	Photosystem II D2 protein,(thale cress) hypothetical protein,Cytochrome b6
map00565	Ether lipid metabolism	0.220805	0.629702	2	24	127	3446	Over	A0A654F3Q9 A0A7G2EIW4	Non-specific phospholipase C4,(thale cress) hypothetical protein				0	map00450	Selenocompound metabolism	0.473177	0.86466	1	19	114	3446	Over	Q9SGU9	Methionine gamma-lyase
map03420	Nucleotide excision repair	0.249334	0.685669	3	47	127	3446	Over	A0A178V8E8 A0A178WE05 A0A7G2E618	Ubiquitin receptor RAD23,(thale cress) hypothetical protein,Ubiquitin receptor RAD23				0	map00600	Sphingolipid metabolism	0.490702	0.86466	1	20	114	3446	Over	A0A178V7H5	Beta-galactosidase
map00563	Glycosylphosphatidylinositol (GPI)-anchor biosynthesis	0.313402	0.778451	1	10	127	3446	Over	A0A178UDU6	GPI ethanolamine phosphate transferase 3				0	map04016	MAPK signaling pathway - plant	0.502924	0.86466	3	70	114	3446	Over	A0A178VE54 A0A178W6S8 A0A7G2DUD0	3-methyl-2-oxobutanoate hydroxymethyltransferase,(thale cress) hypothetical protein,Catalase
map00514	Other types of O-glycan biosynthesis	0.33878	0.815189	1	11	127	3446	Over	A0A654G9P4	Uncharacterized protein				0	map04712	Circadian rhythm - plant	0.524037	0.86466	1	22	114	3446	Over	A0A5S9X185	Protein EARLY FLOWERING 3
map04141	Protein processing in endoplasmic reticulum	0.361627	0.843795	8	148	127	3446	Over	A0A178UWJ6 A0A178V2K4 A0A178V8E8 A0A178VJ90 A0A384KIG4 A0A654FPX8 A0A7G2E618 Q8VX13	(thale cress) hypothetical protein,(thale cress) hypothetical protein,Ubiquitin receptor RAD23,ubiquitinyl hydrolase 1,SEC12-like protein,Plant UBX domain-containing protein 4,Ubiquitin receptor RAD23,Protein disulfide isomerase-like 1-3				0	map00941	Flavonoid biosynthesis	0.555207	0.87653	1	24	114	3446	Over	Q9FFQ4	Probable flavonol synthase 5
map00909	Sesquiterpenoid and triterpenoid biosynthesis	0.386777	0.862286	1	13	127	3446	Over	A0A2H1ZE80	Squalene monooxygenase				0	map01040	Biosynthesis of unsaturated fatty acids	0.584353	0.87653	1	26	114	3446	Over	A0A178VFW6	60S ribosomal protein L29
map00270	Cysteine and methionine metabolism	0.392404	0.862286	5	93	127	3446	Over	A0A178V4W1 A0A178VEP9 A0A178WB05 A0A178WI41 A7XB43	Aspartokinase,Adenosylhomocysteinase,Branched-chain-amino-acid aminotransferase,(thale cress) hypothetical protein,Adenosylhomocysteinase				0	map00071	Fatty acid degradation	0.648883	0.951696	2	42	114	3446	Over	A0A178VFW6 Q9FIK7	60S ribosomal protein L29,Acetyl-CoA acetyltransferase 1
map00261	Monobactam biosynthesis	0.409462	0.862286	1	14	127	3446	Over	A0A178V4W1	Aspartokinase				0	map00030	Pentose phosphate pathway	0.717827	0.975827	2	58	114	3446	Over	A0A178UFN1 A0A5S9Y8D8	Probable 6-phosphogluconolactonase,Glucose-6-phosphate 1-dehydrogenase
map00500	Starch and sucrose metabolism	0.429653	0.862286	5	103	127	3446	Over	A0A178US50 A0A5S9X8Z0 A0A654G0P2 Q9FZE0 Q9LXL5	Glucose-1-phosphate adenylyltransferase,UTP--glucose-1-phosphate uridylyltransferase,Sucrose-phosphate synthase,Beta-glucosidase 40,Sucrose synthase 4				0	map04075	Plant hormone signal transduction	0.735621	0.975827	3	74	114	3446	Over	A0A178W6S8 A0A7G2FBM4 A0A7G2FIY7	(thale cress) hypothetical protein,(thale cress) hypothetical protein,(thale cress) hypothetical protein
map00300	Lysine biosynthesis	0.452365	0.870803	1	16	127	3446	Over	A0A178V4W1	Aspartokinase				0	map04146	Peroxisome	0.739263	0.975827	3	76	114	3446	Over	A0A178VFW6 A0A7G2DUD0 Q9SJA7	60S ribosomal protein L29,Catalase,Probable sarcosine oxidase
map00511	Other glycan degradation	0.472642	0.887644	1	17	127	3446	Over	A0A384KC76	Non-lysosomal glucosylceramidase				0	map00520	Amino sugar and nucleotide sugar metabolism	0.785336	0.996773	4	111	114	3446	Over	A0A178VHD8 A0A178WIC1 O81853 Q9M1B9	non-reducing end alpha-L-arabinofuranosidase,UDP-glucose 4-epimerase,Uncharacterized protein AT4g19720,Probable fructokinase-4
map00290	Valine, leucine and isoleucine biosynthesis	0.492174	0.902318	1	18	127	3446	Over	A0A178WB05	Branched-chain-amino-acid aminotransferase				0	map01100	Metabolic pathways	0.815613	1	52	1520	114	3446	Over	A0A0F7C956 A0A178U798 A0A178UB24 A0A178UB81 A0A178UDA7 A0A178UDJ9 A0A178UFN1 A0A178V1L7 A0A178V4J6 A0A178V7H5 A0A178V802 A0A178VBT4 A0A178VE54 A0A178VFW6 A0A178VJH2 A0A178VYW2 A0A178VZG2 A0A178W1K2 A0A178W1Q8 A0A178WFN6 A0A178WIC1 A0A178WIN7 A0A178WKP7 A0A1B1W4U0 A0A1P8ARX5 A0A1P8BGP6 A0A384KIZ2 A0A384LND1 A0A5S9WNW2 A0A5S9WSW0 A0A5S9X2E1 A0A5S9X4V2 A0A5S9Y601 A0A5S9Y8D8 A0A654E6B5 A0A654ER49 A0A…	Ribulose bisphosphate carboxylase large chain (Fragment),Peroxidase,Glutamine synthetase,(thale cress) hypothetical protein,homogentisate 1_2-dioxygenase,Xylose isomerase,Probable 6-phosphogluconolactonase,Peroxidase,Peroxidase,Beta-galactosidase,Peroxidase,Asparagine synthetase [glutamine-hydrolyzing],3-methyl-2-oxobutanoate hydroxymethyltransferase,60S ribosomal protein L29,DNA-directed RNA pol…
map00770	Pantothenate and CoA biosynthesis	0.546565	0.956489	1	21	127	3446	Over	A0A178WB05	Branched-chain-amino-acid aminotransferase				0	map00480	Glutathione metabolism	1	1	3	90	114	3446	Over	A0A178VKN3 A0A178WJ49 A0A5S9Y8D8	glutathione transferase,glutathione transferase,Glucose-6-phosphate 1-dehydrogenase
map00480	Glutathione metabolism	0.573275	0.980938	4	90	127	3446	Over	A0A178V9A4 A0A178VJE9 A0A178WI19 A0A178WN03	glutathione transferase,(thale cress) hypothetical protein,glutathione transferase,Glutathione S-transferase				0	map00640	Propanoate metabolism	1	1	1	30	114	3446	Over	Q9FIK7	Acetyl-CoA acetyltransferase 1
map01200	Carbon metabolism	0.653856	1	11	250	127	3446	Over	A0A178U9S1 A0A178VET0 A0A178VV64 A0A178W962 A0A178WJH6 A0A384KII3 A0A7G2EJX0 A0A7G2EPU9 Q56Z19 Q9C998 Q9CA83	Biotin carboxyl carrier protein of acetyl-CoA carboxylase,phosphoenolpyruvate carboxylase,phosphoenolpyruvate carboxylase,D-3-phosphoglycerate dehydrogenase,phosphoenolpyruvate carboxylase,Pyruvate kinase,phosphoenolpyruvate carboxylase,(thale cress) hypothetical protein,fructose-bisphosphate aldolase (Fragment),Probable ribose-5-phosphate isomerase 1,NADP-dependent malic enzyme 4_ chloroplastic				0	map01212	Fatty acid metabolism	1	1	2	60	114	3446	Over	A0A178VFW6 Q9FIK7	60S ribosomal protein L29,Acetyl-CoA acetyltransferase 1
map00900	Terpenoid backbone biosynthesis	0.671784	1	2	43	127	3446	Over	A0A178VG57 A0A178W3L3	Uncharacterized protein,3-hydroxy-3-methylglutaryl coenzyme A reductase				0
map03060	Protein export	0.676587	1	2	44	127	3446	Over	A0A178UWJ6 A0A384LJN4	(thale cress) hypothetical protein,Signal recognition particle 9 kDa protein				0
map00052	Galactose metabolism	0.691527	1	2	47	127	3446	Over	A0A5S9X8Z0 A0A5S9Y375	UTP--glucose-1-phosphate uridylyltransferase,Alpha-galactosidase				0
map00564	Glycerophospholipid metabolism	0.736598	1	3	67	127	3446	Over	A0A654F3Q9 A0A7G2EIW4 A0A7G2EMT3	Non-specific phospholipase C4,(thale cress) hypothetical protein,phosphoethanolamine N-methyltransferase				0
map04016	MAPK signaling pathway - plant	0.743066	1	3	70	127	3446	Over	A0A178V0U9 A0A654F6E3 Q9SMQ4	(thale cress) hypothetical protein,(thale cress) hypothetical protein,Serine_threonine-protein kinase SRK2F				0
map03008	Ribosome biogenesis in eukaryotes	0.761012	1	3	77	127	3446	Over	A0A178VG55 A0A5S9XQ21 F4JRD3	Ribosomal RNA small subunit methyltransferase NEP1,Uncharacterized protein,Ribosomal protein L7Ae_L30e_S12e_Gadd45 family protein				0
map04626	Plant-pathogen interaction	0.779969	1	4	96	127	3446	Over	A0A178V0U9 A0A178W5H5 Q9FE20 Q9SJA4	(thale cress) hypothetical protein,(thale cress) hypothetical protein,Serine_threonine-protein kinase PBS1,Probable cyclic nucleotide-gated ion channel 14				0
map01230	Biosynthesis of amino acids	0.928509	1	9	224	127	3446	Over	A0A178V4W1 A0A178W962 A0A178WAS8 A0A178WB05 A0A384KII3 A0A7G2FDY4 F4IFZ9 Q56Z19 Q9C998	Aspartokinase,D-3-phosphoglycerate dehydrogenase,Phospho-2-dehydro-3-deoxyheptonate aldolase,Branched-chain-amino-acid aminotransferase,Pyruvate kinase,(thale cress) hypothetical protein,Delta-1-pyrroline-5-carboxylate synthase,fructose-bisphosphate aldolase (Fragment),Probable ribose-5-phosphate isomerase 1				0
map04136	Autophagy - other	1	1	1	27	127	3446	Over	A0A5S9X9N9	Autophagy-related protein				0

## Sheet: H) KEGG_Low P vs Full P_Shoots
KEGG enrichment analysis of DEPs in shoots
Low P vs Full P_Up_Shoots															Low P vs Full P_Down_Shoots
MapID	MapTitle	Pvalue	AdjustedPv	x	y	n	N	EnrichDirect	ProtID	Description					MapID	MapTitle	Pvalue	AdjustedPv	x	y	n	N	EnrichDirect	ProtID	Description
map00941	Flavonoid biosynthesis	3.95964e-09	2.81135e-07	9	24	91	3446	Over	A0A178V1T6 A0A178VBM9 A0A178VIW7 A0A384KNE5 A0A384L0E6 A0A5S9XJS4 A0A654G7W7 Q8GSW4 Q8VZW3	anthocyanidin synthase,(thale cress) hypothetical protein,Chalcone-flavonone isomerase family protein,(thale cress) hypothetical protein,(thale cress) hypothetical protein,Fe2OG dioxygenase domain-containing protein,Flavanone 4-reductase,Flavanone-3-hydroxylase (Fragment),Probable chalcone--flavanone isomerase 3				0	map00040	Pentose and glucuronate interconversions	0.00109592	0.0734263	6	42	99	3446	Over	A0A178UDJ9 A0A178VCD3 A0A178VY55 Q93WF1 Q93Z25 Q9SMY7	Xylose isomerase,Pectinesterase,Pectinesterase,Probable pectate lyase 20,Probable pectate lyase 22,Probable pectinesterase_pectinesterase inhibitor 44
map01100	Metabolic pathways	1.86314e-07	6.61416e-06	65	1520	91	3446	Over	A0A0F7C956 A0A178UGL7 A0A178UHI0 A0A178UMQ8 A0A178UNL2 A0A178UPI1 A0A178UQE0 A0A178UV33 A0A178UX78 A0A178V1T6 A0A178V385 A0A178V573 A0A178V6J6 A0A178V8I8 A0A178V8K9 A0A178V8V9 A0A178VBM9 A0A178VET0 A0A178VF50 A0A178VFZ7 A0A178VIW7 A0A178VLM3 A0A178VPB5 A0A178VQX6 A0A178VXI8 A0A178W2C2 A0A178W6V9 A0A178W8F0 A0A178W962 A0A178WFB8 A0A178WGP6 A0A178WKX1 A0A178WM39 A0A1P8B0P3 A0A1P8B4W3 A0A384KD86 A0A…	Ribulose bisphosphate carboxylase large chain (Fragment),phosphoglucomutase (alpha-D-glucose-1_6-bisphosphate-dependent),Glucose-6-phosphate 1-dehydrogenase,(thale cress) hypothetical protein,Thiamine thiazole synthase_ chloroplastic,15-cis-phytoene synthase,(thale cress) hypothetical protein,(S)-2-hydroxy-acid oxidase,Adenylosuccinate lyase,anthocyanidin synthase,Fructose-bisphosphate aldolase,A…				0	map00940	Phenylpropanoid biosynthesis	0.00584235	0.195719	9	117	99	3446	Over	A0A178U798 A0A178UAR8 A0A178UNC2 A0A178V1L7 A0A178V4J6 A0A5S9X4V2 A0A5S9X626 A0A5S9Y1Q6 Q8RUW5	Peroxidase,Peroxidase,Peroxidase,Peroxidase,Peroxidase,Peroxidase,Peroxidase,Peroxidase,Serine carboxypeptidase-like 8
map00942	Anthocyanin biosynthesis	1.78281e-05	0.000421933	3	3	91	3446	Over	A0A5S9XS49 A0A7G2EXV6 A0A7G2FGQ1	Glycosyltransferase,(thale cress) hypothetical protein,Glycosyltransferase				0	map00052	Galactose metabolism	0.0104277	0.232886	5	47	99	3446	Over	A0A178WNS4 A0A5S9XBW4 A0A654ES91 Q8RX87 Q94A08	UDP-glucose 4-epimerase,Beta-fructofuranosidase_ insoluble isoenzyme CWINV1,Phosphotransferase,Probable galactinol--sucrose galactosyltransferase 6,Probable galactinol--sucrose galactosyltransferase 2
map01110	Biosynthesis of secondary metabolites	2.54012e-05	0.000450872	40	849	91	3446	Over	A0A178UGL7 A0A178UHI0 A0A178UPI1 A0A178UV33 A0A178UX78 A0A178V1T6 A0A178V385 A0A178V6J6 A0A178V8I8 A0A178V8K9 A0A178V8V9 A0A178VBM9 A0A178VFZ7 A0A178VIW7 A0A178VQX6 A0A178VXI8 A0A178W6V9 A0A178WM39 A0A1P8B0P3 A0A384KNE5 A0A384KPX2 A0A384L0E6 A0A384L9K8 A0A5S9WSB9 A0A5S9XJS4 A0A654EC39 A0A654FRS5 A0A654G7W7 A0A7G2EWV5 A0A7G2FIC6 A0A7G2FME3 F4IAX0 P45724 Q39218 Q570C8 Q8GSW4 Q8VZW3 Q9LIF9 Q9SD76 Q9…	phosphoglucomutase (alpha-D-glucose-1_6-bisphosphate-dependent),Glucose-6-phosphate 1-dehydrogenase,15-cis-phytoene synthase,(S)-2-hydroxy-acid oxidase,Adenylosuccinate lyase,anthocyanidin synthase,Fructose-bisphosphate aldolase,ISA3,Alpha-1_4 glucan phosphorylase,allene-oxide cyclase,Inositol-1-monophosphatase,(thale cress) hypothetical protein,Phospholipase,Chalcone-flavonone isomerase family p…				0	map00250	Alanine, aspartate and glutamate metabolism	0.0335876	0.450074	4	43	99	3446	Over	A0A178UEW8 A0A178VBT4 A0A384LND1 Q9LV03	Glutamate dehydrogenase,Asparagine synthetase [glutamine-hydrolyzing],Glutamate dehydrogenase,Glutamate synthase 1 [NADH]_ chloroplastic
map00500	Starch and sucrose metabolism	6.40386e-05	0.000909348	11	103	91	3446	Over	A0A178UGL7 A0A178V6J6 A0A178V8I8 A0A178VXI8 A0A384KD86 A0A384KPX2 A0A5S9WSB9 A0A5S9X8Z0 A0A7G2EWV5 Q9LIF9 Q9SD76	phosphoglucomutase (alpha-D-glucose-1_6-bisphosphate-dependent),ISA3,Alpha-1_4 glucan phosphorylase,1_4-alpha-glucan branching enzyme,Sucrose-phosphate synthase,Starch synthase_ chloroplastic_amyloplastic,Beta-glucosidase,UTP--glucose-1-phosphate uridylyltransferase,(thale cress) hypothetical protein,Beta-glucosidase 19,Alpha-glucan phosphorylase 2_ cytosolic				0	map00280	Valine, leucine and isoleucine degradation	0.0335876	0.450074	4	43	99	3446	Over	A0A178VJU1 A0A654E6B5 A0A7G2DSC4 Q0WPE4	3-methyl-2-oxobutanoate dehydrogenase (2-methylpropanoyl-transferring),Uncharacterized protein,(thale cress) hypothetical protein,Isovaleryl-CoA dehydrogenase_ mitochondrial
map00944	Flavone and flavonol biosynthesis	0.000171516	0.0020296	3	5	91	3446	Over	A0A384L9K8 A0A5S9WIX0 A0A7G2DXK0	Glycosyltransferase,Glycosyltransferase,(thale cress) hypothetical protein				0	map00100	Steroid biosynthesis	0.0448177	0.500464	3	28	99	3446	Over	A0A178UL03 A0A178WGT2 A0A7G2EF31	Squalene monooxygenase,Methyltransferase,(thale cress) hypothetical protein
map00920	Sulfur metabolism	0.000345394	0.00350328	6	37	91	3446	Over	A0A178V573 A0A178VLM3 A0A5S9XPW9 A0A654ELQ9 A0A7G2FJM0 Q39218	Adenylyl-sulfate kinase,Adenylyl-sulfate kinase,(thale cress) hypothetical protein,Thioredoxin domain-containing protein,3(2)_5-bisphosphate nucleotidase,Serine acetyltransferase 3_ mitochondrial				0	map04626	Plant-pathogen interaction	0.0561159	0.501822	6	96	99	3446	Over	A0A178UX60 A0A178V3D5 A0A178VIN6 A0A5S9XFK1 A0A7G2EI63 P25071	non-specific serine_threonine protein kinase,non-specific serine_threonine protein kinase,(thale cress) hypothetical protein,(thale cress) hypothetical protein,(thale cress) hypothetical protein,Calmodulin-like protein 12
map00196	Photosynthesis - antenna proteins	0.00926363	0.0822148	3	17	91	3446	Over	A0A178WFB8 A0A178WKX1 A0A7G2EG64	Chlorophyll a-b binding protein_ chloroplastic,Chlorophyll a-b binding protein_ chloroplastic,Chlorophyll a-b binding protein_ chloroplastic				0	map04146	Peroxisome	0.0657265	0.501822	5	76	99	3446	Over	A0A178UCS7 A0A178V7Y2 A0A178VFW6 A0A7G2ECD5 A0A7G2ERS1	Peroxisomal membrane 22 kDa (Mpv17_PMP22) family protein,(thale cress) hypothetical protein,60S ribosomal protein L29,Superoxide dismutase [Cu-Zn],(thale cress) hypothetical protein
map00360	Phenylalanine metabolism	0.020136	0.158851	4	40	91	3446	Over	A0A178VQX6 A0A7G2FME3 F4IAX0 P45724	Phenylalanine ammonia-lyase,(thale cress) hypothetical protein,Amine oxidase [copper-containing] alpha 2_ peroxisomal,Phenylalanine ammonia-lyase 2				0	map00910	Nitrogen metabolism	0.067409	0.501822	3	33	99	3446	Over	A0A178UEW8 A0A384LND1 Q9LV03	Glutamate dehydrogenase,Glutamate dehydrogenase,Glutamate synthase 1 [NADH]_ chloroplastic
map00564	Glycerophospholipid metabolism	0.0306907	0.217904	5	67	91	3446	Over	A0A178VFZ7 A0A178W3R5 A0A178W6C0 A0A1P8B0P3 Q9SF47	Phospholipase,glycerophosphodiester phosphodiesterase,Tafazzin family protein,Phospholipase A2 family protein,Phosphatidate phosphatase PAH1				0	map02010	ABC transporters	0.0928018	0.620394	2	18	99	3446	Over	A0A7G2EQN4 Q9FWX7	(thale cress) hypothetical protein,ABC transporter B family member 11
map00592	alpha-Linolenic acid metabolism	0.0396673	0.256034	3	29	91	3446	Over	A0A178V8K9 A0A1P8B0P3 Q570C8	allene-oxide cyclase,Phospholipase A2 family protein,3-ketoacyl-CoA thiolase 5_ peroxisomal				0	map03410	Base excision repair	0.111115	0.620394	2	20	99	3446	Over	A0A178VSR5 A0A178WL11	Proliferating cell nuclear antigen,DNA polymerase delta subunit 3
map00730	Thiamine metabolism	0.0579493	0.342867	2	15	91	3446	Over	A0A178UNL2 A0A7G2E9Z9	Thiamine thiazole synthase_ chloroplastic,(thale cress) hypothetical protein				0	map00062	Fatty acid elongation	0.140127	0.712408	2	23	99	3446	Over	A0A178VTF0 A0A5S9T6V9	3-ketoacyl-CoA synthase,3-ketoacyl-CoA synthase
map00460	Cyanoamino acid metabolism	0.0823287	0.449641	3	39	91	3446	Over	A0A5S9WSB9 C0SVD5 Q9LIF9	Beta-glucosidase,Uncharacterized protein At3g44310 (Fragment),Beta-glucosidase 19				0	map03420	Nucleotide excision repair	0.151227	0.712408	3	47	99	3446	Over	A0A178VSR5 A0A178W4Q3 A0A178WL11	Proliferating cell nuclear antigen,Ubiquitin receptor RAD23,DNA polymerase delta subunit 3
map00950	Isoquinoline alkaloid biosynthesis	0.0963923	0.463099	2	20	91	3446	Over	A0A7G2FME3 F4IAX0	(thale cress) hypothetical protein,Amine oxidase [copper-containing] alpha 2_ peroxisomal				0	map00901	Indole alkaloid biosynthesis	0.160566	0.712408	1	6	99	3446	Over	A0A7G2E8R4	(thale cress) hypothetical protein
map00561	Glycerolipid metabolism	0.0978378	0.463099	3	42	91	3446	Over	A0A178UMQ8 A0A654FVF1 Q9SF47	(thale cress) hypothetical protein,(thale cress) hypothetical protein,Phosphatidate phosphatase PAH1				0	map04136	Autophagy - other	0.180924	0.712408	2	27	99	3446	Over	A0A178VZA0 F4IHC1	Autophagy-related protein,Autophagy-related protein
map00260	Glycine, serine and threonine metabolism	0.112043	0.497192	4	70	91	3446	Over	A0A178W6V9 A0A178W962 A0A654EC39 F4IAX0	phosphoglycerate mutase (2_3-diphosphoglycerate-independent),D-3-phosphoglycerate dehydrogenase,phosphoglycerate mutase (2_3-diphosphoglycerate-dependent),Amine oxidase [copper-containing] alpha 2_ peroxisomal				0	map03430	Mismatch repair	0.191393	0.712408	2	28	99	3446	Over	A0A178VSR5 A0A178WL11	Proliferating cell nuclear antigen,DNA polymerase delta subunit 3
map00940	Phenylpropanoid biosynthesis	0.128283	0.516677	6	117	91	3446	Over	A0A178VQX6 A0A5S9WSB9 A0A654FRS5 A0A7G2EQY1 P45724 Q9LIF9	Phenylalanine ammonia-lyase,Beta-glucosidase,Peroxidase,(thale cress) hypothetical protein,Phenylalanine ammonia-lyase 2,Beta-glucosidase 19				0	map00640	Propanoate metabolism	0.212559	0.728599	2	30	99	3446	Over	A0A178VJU1 A0A7G2DSC4	3-methyl-2-oxobutanoate dehydrogenase (2-methylpropanoyl-transferring),(thale cress) hypothetical protein
map00565	Ether lipid metabolism	0.130989	0.516677	2	24	91	3446	Over	A0A178VFZ7 A0A1P8B0P3	Phospholipase,Phospholipase A2 family protein				0	map00500	Starch and sucrose metabolism	0.220068	0.728599	5	103	99	3446	Over	A0A178WKP7 A0A5S9WR39 A0A5S9WZ33 A0A5S9XBW4 A0A654ES91	(thale cress) hypothetical protein,Uncharacterized protein,Uncharacterized protein,Beta-fructofuranosidase_ insoluble isoenzyme CWINV1,Phosphotransferase
map00960	Tropane, piperidine and pyridine alkaloid biosynthesis	0.167925	0.606372	2	28	91	3446	Over	A0A7G2FME3 F4IAX0	(thale cress) hypothetical protein,Amine oxidase [copper-containing] alpha 2_ peroxisomal				0	map00563	Glycosylphosphatidylinositol (GPI)-anchor biosynthesis	0.253145	0.728599	1	10	99	3446	Over	A0A7G2DPC3	(thale cress) hypothetical protein
map00230	Purine metabolism	0.181623	0.606372	6	139	91	3446	Over	A0A178UGL7 A0A178UX78 A0A178V573 A0A178VLM3 A0A654G6Z4 Q6NQA8	phosphoglucomutase (alpha-D-glucose-1_6-bisphosphate-dependent),Adenylosuccinate lyase,Adenylyl-sulfate kinase,Adenylyl-sulfate kinase,DNA-directed RNA polymerases II_ IV and V subunit 12,Probable apyrase 5				0	map04122	Sulfur relay system	0.253145	0.728599	1	10	99	3446	Over	A0A178V0Z0	Cytoplasmic tRNA 2-thiolation protein 2
map00591	Linoleic acid metabolism	0.19291	0.606372	1	8	91	3446	Over	A0A1P8B0P3	Phospholipase A2 family protein				0	map00220	Arginine biosynthesis	0.25545	0.728599	2	34	99	3446	Over	A0A178UEW8 A0A384LND1	Glutamate dehydrogenase,Glutamate dehydrogenase
map00030	Pentose phosphate pathway	0.19643	0.606372	3	58	91	3446	Over	A0A178UGL7 A0A178UHI0 A0A178V385	phosphoglucomutase (alpha-D-glucose-1_6-bisphosphate-dependent),Glucose-6-phosphate 1-dehydrogenase,Fructose-bisphosphate aldolase				0	map00514	Other types of O-glycan biosynthesis	0.274664	0.735795	1	11	99	3446	Over	A0A178UGC6	Hydroxyproline O-arabinosylatransferase 1 (Fragment)
map00910	Nitrogen metabolism	0.216152	0.635548	2	33	91	3446	Over	A0A178V615 C0SVD5	Carbonic anhydrase,Uncharacterized protein At3g44310 (Fragment)				0	map00909	Sesquiterpenoid and triterpenoid biosynthesis	0.315877	0.735795	1	13	99	3446	Over	A0A178UL03	Squalene monooxygenase
map01200	Carbon metabolism	0.235226	0.635548	10	250	91	3446	Over	A0A0F7C956 A0A178UHI0 A0A178UV33 A0A178V385 A0A178VET0 A0A178W6V9 A0A178W962 A0A5S9SY24 A0A654EC39 Q39218	Ribulose bisphosphate carboxylase large chain (Fragment),Glucose-6-phosphate 1-dehydrogenase,(S)-2-hydroxy-acid oxidase,Fructose-bisphosphate aldolase,phosphoenolpyruvate carboxylase,phosphoglycerate mutase (2_3-diphosphoglycerate-independent),D-3-phosphoglycerate dehydrogenase,3-hydroxyisobutyryl-CoA hydrolase,phosphoglycerate mutase (2_3-diphosphoglycerate-dependent),Serine acetyltransferase 3_…				0	map04141	Protein processing in endoplasmic reticulum	0.318439	0.735795	6	148	99	3446	Over	A0A178UTH3 A0A178VWV9 A0A178W4Q3 A0A5S9XL49 A0A7G2ELB8 A3KPF5	(thale cress) hypothetical protein,Translocon-associated protein subunit alpha,Ubiquitin receptor RAD23,(thale cress) hypothetical protein,(thale cress) hypothetical protein,Protein disulfide isomerase-like 1-5
map00410	beta-Alanine metabolism	0.23581	0.635548	2	35	91	3446	Over	A0A5S9SY24 F4IAX0	3-hydroxyisobutyryl-CoA hydrolase,Amine oxidase [copper-containing] alpha 2_ peroxisomal				0	map01100	Metabolic pathways	0.320985	0.735795	49	1520	99	3446	Over	A0A178U798 A0A178UAR8 A0A178UDA7 A0A178UDJ9 A0A178UEW8 A0A178UHK7 A0A178UL03 A0A178UNC2 A0A178V1L7 A0A178V4B5 A0A178V4J6 A0A178V6Z1 A0A178VBT4 A0A178VCD3 A0A178VFW6 A0A178VJU1 A0A178VY55 A0A178VYP7 A0A178W3L3 A0A178W5R1 A0A178WJZ2 A0A178WKP7 A0A178WL11 A0A178WNS4 A0A1P8ASQ3 A0A1P8BC59 A0A384KH43 A0A384LND1 A0A5S9WR39 A0A5S9WVK0 A0A5S9WZ33 A0A5S9X4V2 A0A5S9X626 A0A5S9XBW4 A0A5S9Y1Q6 A0A654E6B5 A0A…	Peroxidase,Peroxidase,homogentisate 1_2-dioxygenase,Xylose isomerase,Glutamate dehydrogenase,Formate dehydrogenase_ mitochondrial,Squalene monooxygenase,Peroxidase,Peroxidase,Phosphatidylserine decarboxylase proenzyme 1_ mitochondrial,Peroxidase,Uncharacterized protein,Asparagine synthetase [glutamine-hydrolyzing],Pectinesterase,60S ribosomal protein L29,3-methyl-2-oxobutanoate dehydrogenase (2-m…
map00350	Tyrosine metabolism	0.255569	0.635548	2	37	91	3446	Over	A0A7G2FME3 F4IAX0	(thale cress) hypothetical protein,Amine oxidase [copper-containing] alpha 2_ peroxisomal				0	map03030	DNA replication	0.330618	0.735795	2	41	99	3446	Over	A0A178VSR5 A0A178WL11	Proliferating cell nuclear antigen,DNA polymerase delta subunit 3
map00053	Ascorbate and aldarate metabolism	0.265466	0.635548	2	38	91	3446	Over	A0A178V8V9 A0A178W8F0	Inositol-1-monophosphatase,glutathione dehydrogenase (ascorbate)				0	map00730	Thiamine metabolism	0.354771	0.735795	1	15	99	3446	Over	A0A178W5R1	(thale cress) hypothetical protein
map00590	Arachidonic acid metabolism	0.294273	0.635548	1	13	91	3446	Over	A0A1P8B0P3	Phospholipase A2 family protein				0	map00562	Inositol phosphate metabolism	0.372754	0.735795	2	45	99	3446	Over	A0A1P8BC59 A0A384L114	Phosphatidylinositol 4-OH kinase beta1,Inositol oxygenase
map00740	Riboflavin metabolism	0.294273	0.635548	1	13	91	3446	Over	A0A178VF50	Purple acid phosphatase				0	map00760	Nicotinate and nicotinamide metabolism	0.373389	0.735795	1	16	99	3446	Over	A0A5S9WVK0	NADH kinase
map00480	Glutathione metabolism	0.29993	0.635548	4	90	91	3446	Over	A0A178UDJ7 A0A178UHI0 A0A178W8F0 A0A178WC98	glutathione transferase,Glucose-6-phosphate 1-dehydrogenase,glutathione dehydrogenase (ascorbate),glutathione transferase				0	map00564	Glycerophospholipid metabolism	0.441524	0.823893	3	67	99	3446	Over	A0A178V4B5 A0A7G2F1Q7 Q9M9H6	Phosphatidylserine decarboxylase proenzyme 1_ mitochondrial,Phospholipase D,Probable choline kinase 1
map00071	Fatty acid degradation	0.305008	0.635548	2	42	91	3446	Over	A0A178W2C2 Q570C8	LACS9,3-ketoacyl-CoA thiolase 5_ peroxisomal				0	map00600	Sphingolipid metabolism	0.442689	0.823893	1	20	99	3446	Over	Q9C509	Sphingosine-1-phosphate lyase
map00280	Valine, leucine and isoleucine degradation	0.31485	0.635548	2	43	91	3446	Over	A0A5S9SY24 Q570C8	3-hydroxyisobutyryl-CoA hydrolase,3-ketoacyl-CoA thiolase 5_ peroxisomal				0	map00565	Ether lipid metabolism	0.504394	0.885897	1	24	99	3446	Over	A0A7G2F1Q7	Phospholipase D
map04070	Phosphatidylinositol signaling system	0.31485	0.635548	2	43	91	3446	Over	A0A178V8V9 A0A7G2FJM0	Inositol-1-monophosphatase,3(2)_5-bisphosphate nucleotidase				0	map03022	Basal transcription factors	0.504394	0.885897	1	24	99	3446	Over	A0A178V2H6	Transcription initiation factor TFIID subunit 10
map00750	Vitamin B6 metabolism	0.331196	0.635548	1	15	91	3446	Over	A0A654EAS0	Uncharacterized protein				0	map01040	Biosynthesis of unsaturated fatty acids	0.532659	0.885897	1	26	99	3446	Over	A0A178VFW6	60S ribosomal protein L29
map00562	Inositol phosphate metabolism	0.334441	0.635548	2	45	91	3446	Over	A0A178V8V9 A0A7G2FJM0	Inositol-1-monophosphatase,3(2)_5-bisphosphate nucleotidase				0	map04144	Endocytosis	0.551826	0.885897	4	108	99	3446	Over	A0A178UTH3 A0A7G2ELB8 A0A7G2F1Q7 Q8GXN6	(thale cress) hypothetical protein,(thale cress) hypothetical protein,Phospholipase D,Vacuolar protein sorting-associated protein 20 homolog 1
map00340	Histidine metabolism	0.348935	0.635548	1	16	91	3446	Over	A0A178WM39	ATP phosphoribosyltransferase				0	map00520	Amino sugar and nucleotide sugar metabolism	0.560051	0.885897	4	111	99	3446	Over	A0A178VHD8 A0A178WNS4 A0A654ES91 A0A7G2FPX9	non-reducing end alpha-L-arabinofuranosidase,UDP-glucose 4-epimerase,Phosphotransferase,(thale cress) hypothetical protein
map00052	Galactose metabolism	0.353873	0.635548	2	47	91	3446	Over	A0A178UGL7 A0A5S9X8Z0	phosphoglucomutase (alpha-D-glucose-1_6-bisphosphate-dependent),UTP--glucose-1-phosphate uridylyltransferase				0	map00592	alpha-Linolenic acid metabolism	0.572092	0.885897	1	29	99	3446	Over	A0A178VFW6	60S ribosomal protein L29
map00906	Carotenoid biosynthesis	0.366208	0.635548	1	17	91	3446	Over	A0A178UPI1	15-cis-phytoene synthase				0	map04130	SNARE interactions in vesicular transport	0.584489	0.885897	1	30	99	3446	Over	A0A5S9XKX9	(thale cress) hypothetical protein
map00010	Glycolysis / Gluconeogenesis	0.367006	0.635548	4	107	91	3446	Over	A0A178UGL7 A0A178V385 A0A178W6V9 A0A654EC39	phosphoglucomutase (alpha-D-glucose-1_6-bisphosphate-dependent),Fructose-bisphosphate aldolase,phosphoglycerate mutase (2_3-diphosphoglycerate-independent),phosphoglycerate mutase (2_3-diphosphoglycerate-dependent)				0	map00130	Ubiquinone and other terpenoid-quinone biosynthesis	0.608228	0.885897	1	32	99	3446	Over	A0A384KH43	Ubiquinone biosynthesis monooxygenase COQ6_ mitochondrial
map04712	Circadian rhythm - plant	0.446004	0.714767	1	22	91	3446	Over	A0A384KNE5	(thale cress) hypothetical protein				0	map00510	N-Glycan biosynthesis	0.608228	0.885897	1	32	99	3446	Over	A0A654EAJ3	Mannosyltransferase
map00710	Carbon fixation in photosynthetic organisms	0.449246	0.714767	3	75	91	3446	Over	A0A0F7C956 A0A178V385 A0A178VET0	Ribulose bisphosphate carboxylase large chain (Fragment),Fructose-bisphosphate aldolase,phosphoenolpyruvate carboxylase				0	map00051	Fructose and mannose metabolism	0.654248	0.932651	2	50	99	3446	Over	A0A178UDJ9 A0A654ES91	Xylose isomerase,Phosphotransferase
map04146	Peroxisome	0.453021	0.714767	3	76	91	3446	Over	A0A178UV33 A0A178W2C2 Q570C8	(S)-2-hydroxy-acid oxidase,LACS9,3-ketoacyl-CoA thiolase 5_ peroxisomal				0	map00480	Glutathione metabolism	0.743628	0.958136	3	90	99	3446	Over	A0A178V0A3 A0A178V6Z1 C0Z3B1	glutathione transferase,Uncharacterized protein,glutathione transferase
map01040	Biosynthesis of unsaturated fatty acids	0.502616	0.775777	1	26	91	3446	Over	Q570C8	3-ketoacyl-CoA thiolase 5_ peroxisomal				0	map01110	Biosynthesis of secondary metabolites	0.792944	0.983837	26	849	99	3446	Over	A0A178U798 A0A178UAR8 A0A178UL03 A0A178UNC2 A0A178UZU3 A0A178V1L7 A0A178V4B5 A0A178V4J6 A0A178VBT4 A0A178VFW6 A0A178VJU1 A0A178VTF0 A0A178W3L3 A0A178WGT2 A0A1P8ASQ3 A0A384KH43 A0A5S9T6V9 A0A5S9X4V2 A0A5S9X626 A0A5S9Y1Q6 A0A654ES91 A0A7G2DSC4 A0A7G2E8R4 A0A7G2EF31 A0A7G2F1Q7 Q9LV03	Peroxidase,Peroxidase,Squalene monooxygenase,Peroxidase,Methylesterase,Peroxidase,Phosphatidylserine decarboxylase proenzyme 1_ mitochondrial,Peroxidase,Asparagine synthetase [glutamine-hydrolyzing],60S ribosomal protein L29,3-methyl-2-oxobutanoate dehydrogenase (2-methylpropanoyl-transferring),3-ketoacyl-CoA synthase,3-hydroxy-3-methylglutaryl coenzyme A reductase,Methyltransferase,Threonine ald…
map00640	Propanoate metabolism	0.5535	0.818718	1	30	91	3446	Over	A0A5S9SY24	3-hydroxyisobutyryl-CoA hydrolase				0	map03440	Homologous recombination	1	1	1	34	99	3446	Over	A0A178WL11	DNA polymerase delta subunit 3
map04130	SNARE interactions in vesicular transport	0.5535	0.818718	1	30	91	3446	Over	A0A654FYP8	(thale cress) hypothetical protein				0
map00130	Ubiquinone and other terpenoid-quinone biosynthesis	0.576975	0.836025	1	32	91	3446	Over	A0A7G2FME3	(thale cress) hypothetical protein				0
map03020	RNA polymerase	0.620325	0.880861	1	36	91	3446	Over	A0A654G6Z4	DNA-directed RNA polymerases II_ IV and V subunit 12				0
map01212	Fatty acid metabolism	0.672117	0.935693	2	60	91	3446	Over	A0A178W2C2 Q570C8	LACS9,3-ketoacyl-CoA thiolase 5_ peroxisomal				0
map00270	Cysteine and methionine metabolism	0.736156	0.958827	3	93	91	3446	Over	A0A1P8B4W3 A0A7G2FME3 Q39218	Acireductone dioxygenase,(thale cress) hypothetical protein,Serine acetyltransferase 3_ mitochondrial				0
map04144	Endocytosis	0.762173	0.958827	3	108	91	3446	Over	A0A178UQI5 A0A178VFZ7 Q9FIQ0	(thale cress) hypothetical protein,Phospholipase,Probable ADP-ribosylation factor GTPase-activating protein AGD9				0
map00520	Amino sugar and nucleotide sugar metabolism	0.768288	0.958827	3	111	91	3446	Over	A0A178UGL7 A0A5S9X8Z0 A0A654FVF1	phosphoglucomutase (alpha-D-glucose-1_6-bisphosphate-dependent),UTP--glucose-1-phosphate uridylyltransferase,(thale cress) hypothetical protein				0
map01230	Biosynthesis of amino acids	0.801051	0.980597	7	224	91	3446	Over	A0A178V385 A0A178W6V9 A0A178W962 A0A178WM39 A0A654EC39 A0A7G2FME3 Q39218	Fructose-bisphosphate aldolase,phosphoglycerate mutase (2_3-diphosphoglycerate-independent),D-3-phosphoglycerate dehydrogenase,ATP phosphoribosyltransferase,phosphoglycerate mutase (2_3-diphosphoglycerate-dependent),(thale cress) hypothetical protein,Serine acetyltransferase 3_ mitochondrial				0
map00630	Glyoxylate and dicarboxylate metabolism	1	1	2	75	91	3446	Over	A0A0F7C956 A0A178UV33	Ribulose bisphosphate carboxylase large chain (Fragment),(S)-2-hydroxy-acid oxidase				0
